# Supplementary material for: An Integrated Analysis of mRNA and lncRNA Expression Profiles Indicates Their Potential Contribution to Brown Fat Dysfunction With Aging
Source: Front Endocrinol (Lausanne). 2020 Feb 17;11:46. doi: 10.3389/fendo.2020.00046 (PMC7039067; doi:10.3389/fendo.2020.00046)
Supplement: Supplementary file 1 [file Table_1.XLS]

## Sheet: Sheet1
TABLE S1	The statistics analysis of genome mapping results
Sample type	Sample ID	All reads	Mapped reads	Mapped pair reads	Mapped broken-pair reads	Mapped unique reads	Mapped multi reads	Mapping ratio	Mapped unique reads ratio
Group 6- to 8-week-old mice	Sample 1	115658226	109467534	108757958	709576	109257977	209557	0.9465	0.9447
	Sample 2	113585188	110962427	110217178	745249	110746853	215574	0.9769	0.975
	Sample 3	118875888	115967626	115135184	832442	115725621	242005	0.9755	0.9735
Group 10-month-old mice	Sample 1	115501470	111903338	111085914	817424	111727657	175681	0.9688	0.9673
	Sample 2	108104686	104358543	103586224	772319	104190748	167795	0.9653	0.9638
	Sample 3	110654958	107380720	106599738	780982	107207194	173526	0.9704	0.9688
Mapped unique reads means reads that match only one location in the genome; Mapping ratio = Mapped reads/All reads; Mapped unique reads ratio = Mapped unique reads /All reads.
