# Supplementary material for: An Integrated Analysis of mRNA and lncRNA Expression Profiles Indicates Their Potential Contribution to Brown Fat Dysfunction With Aging
Source: Front Endocrinol (Lausanne). 2020 Feb 17;11:46. doi: 10.3389/fendo.2020.00046 (PMC7039067; doi:10.3389/fendo.2020.00046)
Supplement: Supplementary file 2 [file Table_2.XLS]

## Sheet: Sheet1
TABLE S2	Primers and siRNA used in present study
Primer	Sequence	Application
Lrg1	F:AGCAGCCGCTGACCCTTCATG	qPCR
	R:GCTGGTCGCCAACCGAAACAA
Sfrp2	F:CGTCCTCATTCTTGGTTTTGC	qPCR
	R:ATGCTGGAGTGCGACCGTTTC
Nr4a1	F:TGATGAGGACCAGAGCGGACA	qPCR
	R:CGTGGCTTTGGTGATTGGATT
Fndc5	F:GGCTCACTGGCTGGGCTCTGT	qPCR
	R:AGAAGAAGGATGTGCGGATGC
Fos	F:CCATCCCCAAGGAATTGCTGT	qPCR
	R:TTCACCCTGCCCCTTCTCAAC
Ccl2	F:TTGAGGTGGTTGTGGAAAAGG	qPCR
	R:GTGCTGACCCCAAGAAGGAAT
Socs3	F:CGGCTCAGTACCAGCGGAATC	qPCR
	R:CCTCCTTTTCTTTGCCACCCA
Eno3	F:CTTCTCCACAGCCTGAGCAAT	qPCR
	R:TACCGCAACGGCAAGTATGAT
Mmp9	F:TAGACCCAACTTATCCAGACT	qPCR
	R:ATCATAGAGGAAGCCCATTAC
Lmna	F:CTCGTCGTCATCCTCATTGTC	qPCR
	R:CCACCGAAGTTCACCCTAAAG
Atp2a1	F:GAGGATGAGGAAGTGGAGGGA	qPCR
	R:CCTGGACTGTGAGGTCTTTGA
Nr1d1	F:AAGGTCACGGAAGCCTGGGAT	qPCR
	R:CAACAGTCTACGGCAAGGCAACA
Pfkm	F:GGGATTCGGTGTTCAAAGTCT	qPCR
	R:CACTAAGATGGGTGCTAAGGC
Pygm	F:AGAGGTCGGCGGCGGGAATAA	qPCR
	R:CCGCATCAAAAGGGAGCCCAATA
Sirt1	F:TGATTGGCACCGATCCTCG	qPCR
	R:CCACAGCGTCATATCATCCAG
Ucp1	F:AGGCTTCCAGTACCATTAGGT	qPCR
	R:CTGAGTGAGGCAAAGCTGATTT
Fasn	F:TCTGCAGAGAAGCGAGCATA	qPCR
	R:CCCAGAGGGTGGTTGTTAGA
Adipoq	F:TGTTCCTCTTAATCCTGCCCA	qPCR
	R:CCAACCTGCACAAGTTCCCTT
p16Ink4a	F:CGCAGGTTCTTGGTCACTGT	qPCR
	R:TGTTCACGAAAGCCAGAGCG
Klotho	F:CTCCTGTACCTCCAAGTAATCGT	qPCR
	R:GTGATGAGGGACTGGCTGAA
Pparα	F:AGAGCCCCATCTGTCCTCTC	qPCR
	R:ACTGGTAGTCTGCAAAACCAAA
Pgc1α	F:CCCTGCCATTGTTAAGACC	qPCR
	R:TGCTGCTGTTCCTGTTTTC
Pkdrej	F:GGCTAACGTGTCCTGCCAG	qPCR
	R:AGTACCAACGCACAGTGATATTG
Cdpf1	F:CCAGGAGAACATGAGTGCTTT	qPCR
	R:CGGTTGGAGTGCTTCTTGCT
β-actin	F:TGTTACCAACTGGGACGACA	qPCR
	R:GGGGTGTTGAAGGTCTCAAA
n280652	F:TCGCTTTACCGGCTCAAATG	qPCR
	R:TCCAGAAACCGAGACAGTCC
n268601	F:TGATGCTGTCCTTGCCCTTA	qPCR
	R:AGCCTTAAATGCCTGGGACT
n294374	F:GATGGAGAACAGTGGGCGAA	qPCR
	R:GAGCTGGGGTGTGACATGAT
TID_00000031	F:TGTGATATGGTGGAGGGCAG	qPCR
	R:ACCCAGATGCTTACACCACA
MSTRG.13103.2	F:AAAGTCTGGTTTGGGGTGGT	qPCR
	R:CAAATGGGCCAGGTACACAC
CUFF.134482.1	F:TGGCTGACTAACGCTCTTGA	qPCR
	R:TACTGCCATCCGTGTACCAG
CUFF.135397.1	F:ATCCAACTGTTCCCCTGACC	qPCR
	R:TACTGCCATCCGTGTACCAG
CUFF.17503.1	F:TGGCTGACTAACGCTCTTGA	qPCR
	R:TCCGTGTACCAGCTCAAACT
NONMMUT049977	F:ACTAGGACAAGGGCCAAACA	qPCR
	R:AGCGAGCTGAGTGGTTAGTT
NONMMUT033452	F:GGATGTTGTGGCTGCTGAAA	qPCR
	R:TGCCACCTTCTGAGATGAGG
NONMMUT055574	F:ATCCTGGAGCAAGTCTGACC	qPCR
	R:CAGCCCATTTGTGCCCTAAG
NONMMUT009276	F:TCAGGCAGCAGAGTCAAACC	qPCR
	R:AATGTGGGTGAGGGGCTCTA
n287087	F:GGAAAACTGATCGGAGTGCT	qPCR
	R:GCACAAGGGGAAAACAGAACA
n281160	F:AGGGGAACTGTCTTGATGGG	qPCR
	R:TTCATTGCCGAGGGAAGTCT
n277461	F:AGGGGTGAAGAAATGGAGGG	qPCR
	R:CCCTCCTCCCACAACAATCT
TID_00007994	F:CCCACGGAGCTTGTTCAAAA	qPCR
	R:CCCCAGCCTCTCTTGTTACA
MSTRG.39431.3	F:TAGCCAAAAGAGGGACAGCT	qPCR
	R:CGTATGCCTGGAGAATTGGA
NONMMUT024512	F:AACCCCTGTTTCTTGGCAAC	qPCR
	R:TTCCTCCCGTGATTTCCTCT
NONMMUT058471	F:CTTGCCTCGCCTGACAATAC	qPCR
	R:TTGGGGAGATTGACAGGGTC
si-n281160	F:CCAUCAAGCUAUCAGUGAA	siRNA
	R:UUCACUGAUAGCUUGAUGG
si-NONMMUT024512	F:AGAUGACUUGAUAGUUUAA	siRNA
	R:UUAAACUAUCAAGUCAUCU
si-Control	F:UUCUCCGAACGUGUCACGU	siRNA
	R:ACGUGACACGUUCGGAGAA
