# Supplementary material for: An Integrated Analysis of mRNA and lncRNA Expression Profiles Indicates Their Potential Contribution to Brown Fat Dysfunction With Aging
Source: Front Endocrinol (Lausanne). 2020 Feb 17;11:46. doi: 10.3389/fendo.2020.00046 (PMC7039067; doi:10.3389/fendo.2020.00046)
Supplement: Supplementary file 3 [file Table_3.XLS]

## Sheet: Sheet1
TABLE S3	The differentially expressed mRNAs in BAT from 10-month-old mice compared with 6- to 8-week-old mice
Gene symbol	Description	Group 10-month-old mice (FPKM)	Group 6- to 8-week-old mice (FPKM)	log2(Fold-change)	p value	q value	Up/Down
Aqp4	aquaporin 4	0.03	7.4	-8.17	4.98e-69	3.79e-65	Down
Pvalb	parvalbumin	3.66	461.58	-6.98	1.51e-14	8.51e-13	Down
Gm13490	predicted gene 13490	0.01	0.54	-6.49	3.54e-15	2.14e-13	Down
Mylk4	myosin light chain kinase family member 4	0.2	17.46	-6.41	3.34e-17	2.63e-15	Down
Ky	kyphoscoliosis peptidase	0.12	9.09	-6.22	1.28e-27	3.94e-25	Down
Fgf6	fibroblast growth factor 6	0	0.21	-6.09	1.79e-09	4.86e-08	Down
Gm12300	predicted gene 12300	0.04	2.92	-6.04	1.58e-31	7.82e-29	Down
2310075C17Rik	RIKEN cDNA 2310075C17 gene	0.04	2.73	-5.97	1.92e-11	6.96e-10	Down
Smco1	single pass membrane protein with coiled coil domains 1	0.06	3.53	-5.83	2.52e-25	5.87e-23	Down
Lrrc38	leucine rich repeat containing 38	0.04	1.87	-5.64	4.35e-26	1.14e-23	Down
Chrm2	cholinergic receptor muscarinic 2 cardiac	0	0.11	-5.51	2.57e-08	5.72e-07	Down
Klhl33	kelch like 33	0.17	7.46	-5.46	2.31e-36	1.89e-33	Down
Rp1	retinitis pigmentosa 1 human	0	0.13	-5.36	1.62e-13	7.89e-12	Down
Prr33	proline rich 33	0.09	3.67	-5.33	4.06e-11	1.39e-09	Down
Dhrs7c	dehydrogenase reductase SDR family member 7C	0.21	7.94	-5.25	5.44e-22	7.58e-20	Down
Myl3	myosin light polypeptide 3	0.85	32.19	-5.24	3.86e-22	5.65e-20	Down
9930111J21Rik2	RIKEN cDNA 9930111J21 gene 2	0.04	1.51	-5.23	9.67e-37	8.49e-34	Down
B230312C02Rik	RIKEN cDNA B230312C02 gene	0.07	2.41	-5.16	2.43e-17	1.96e-15	Down
2310065F04Rik	RIKEN cDNA 2310065F04 gene	0.06	1.99	-5.16	6.74e-20	7.46e-18	Down
Gm28045	predicted gene 28045	0.01	0.19	-5.14	3.97e-05	0.000461	Down
Plcd4	phospholipase C delta 4	0.06	2	-5.1	4.85e-20	5.48e-18	Down
Mstn	myostatin	0.05	1.63	-5.09	2.01e-26	5.46e-24	Down
Ckmt2	creatine kinase mitochondrial 2	3.86	128.41	-5.05	1.64e-06	2.63e-05	Down
Tmem233	transmembrane protein 233	0.25	8.23	-5.03	2.54e-09	6.75e-08	Down
A930018M24Rik	RIKEN cDNA A930018M24 gene	0.25	7.63	-4.92	4.93e-31	2.17e-28	Down
A730036I17Rik	RIKEN cDNA A730036I17 gene	0	0.08	-4.91	0.000102	0.00106	Down
2310015K22Rik	RIKEN cDNA 2310015K22 gene	0.03	0.86	-4.85	2.1e-13	1.01e-11	Down
Vtcn1	V set domain containing T cell activation inhibitor 1	0.01	0.15	-4.84	4.81e-06	6.92e-05	Down
Gdap1	ganglioside induced differentiation associated protein 1	0.01	0.18	-4.72	3.76e-13	1.74e-11	Down
Mlf1	myeloid leukemia factor 1	0.59	15.08	-4.68	8.09e-25	1.73e-22	Down
Hhatl	hedgehog acyltransferase like	0.35	8.99	-4.67	3.95e-14	2.1e-12	Down
Hoxa10	homeobox A10	0	0.05	-4.6	0.00626	0.0349	Down
Mettl21c	methyltransferase like 21C	0.06	1.48	-4.59	1.25e-13	6.24e-12	Down
Pdzk1ip1	PDZK1 interacting protein 1	0	0.08	-4.56	5.32e-05	0.000594	Down
Myl2	myosin light polypeptide 2 regulatory cardiac slow	1.28	30.14	-4.56	3.53e-05	0.000415	Down
Myoz1	myozenin 1	6.13	143.76	-4.55	1.08e-10	3.45e-09	Down
Ramp1	receptor calcitonin activity modifying protein 1	0.2	4.59	-4.55	2.44e-33	1.59e-30	Down
Rpl3l	ribosomal protein L3 like	1.38	32.02	-4.53	2.81e-11	9.97e-10	Down
Foxo6os	forkhead box O6 opposite strand	0.15	3.52	-4.53	1.55e-15	9.93e-14	Down
Pmp2	peripheral myelin protein 2	0.02	0.47	-4.51	0.00137	0.0099	Down
Tcap	titin cap	6.97	153.79	-4.46	2.25e-05	0.000277	Down
Chrne	cholinergic receptor nicotinic epsilon polypeptide	0.05	0.95	-4.36	2.24e-16	1.6e-14	Down
Asb15	ankyrin repeat and SOCS box containing 15	0.12	2.12	-4.15	1.09e-14	6.26e-13	Down
Snai3	snail family zinc finger 3	0.08	1.44	-4.15	3.77e-15	2.27e-13	Down
Nr4a1	nuclear receptor subfamily 4 group A member 1	2.18	38.32	-4.14	5.17e-29	1.87e-26	Down
Atp1b4	ATPase Na+ K+ transporting beta 4 polypeptide	0.05	0.85	-4.12	1.02e-09	2.86e-08	Down
Usp44	ubiquitin specific peptidase 44	0	0.08	-4.09	0.00104	0.00789	Down
Myh13	myosin heavy polypeptide 13 skeletal muscle	0.01	0.18	-4.06	8e-07	1.37e-05	Down
Ampd1	adenosine monophosphate deaminase 1	1.25	20.59	-4.04	1.93e-06	3.03e-05	Down
Neu2	neuraminidase 2	0.07	1.16	-4	4.13e-17	3.22e-15	Down
Gm19582	predicted gene 19582	0.02	0.27	-3.98	0.000958	0.00733	Down
Casq1	calsequestrin 1	10.04	156.78	-3.97	7.77e-07	1.33e-05	Down
Pgam2	phosphoglycerate mutase 2	12.7	195.46	-3.94	3.91e-08	8.42e-07	Down
Clcn1	chloride channel voltage sensitive 1	0.27	4.1	-3.94	1.5e-13	7.37e-12	Down
Asb18	ankyrin repeat and SOCS box containing 18	0.07	1.09	-3.94	7.21e-13	3.19e-11	Down
Otof	otoferlin	0.01	0.12	-3.94	9.46e-09	2.26e-07	Down
Fgf20	fibroblast growth factor 20	0.01	0.23	-3.93	3.98e-05	0.000461	Down
Padi2	peptidyl arginine deiminase type II	0.81	12.19	-3.91	7.11e-19	6.99e-17	Down
Gm5860	predicted gene 5860	0.02	0.29	-3.89	1.54e-08	3.56e-07	Down
Tecrl	trans 2 3 enoyl CoA reductase like	0.02	0.33	-3.89	3.28e-08	7.13e-07	Down
Myh4	myosin heavy polypeptide 4 skeletal muscle	42.71	633.38	-3.89	2.56e-05	0.000311	Down
Ckm	creatine kinase muscle	69.82	1026.44	-3.88	5.56e-07	9.84e-06	Down
Necab1	N terminal EF hand calcium binding protein 1	0	0.03	-3.87	0.00125	0.00916	Down
Kcna7	potassium voltage gated channel shaker related subfamily member 7	0.63	8.97	-3.83	5.13e-10	1.5e-08	Down
2610028H24Rik	RIKEN cDNA 2610028H24 gene	0.02	0.27	-3.83	3.17e-06	4.75e-05	Down
Sp7	Sp7 transcription factor 7	0.01	0.07	-3.79	0.00275	0.0178	Down
Hs3st5	heparan sulfate glucosamine 3 O sulfotransferase 5	0.01	0.14	-3.78	2.8e-08	6.18e-07	Down
Gm20708	predicted gene 20708	0.1	1.42	-3.78	3.53e-15	2.14e-13	Down
Ptprt	protein tyrosine phosphatase receptor type T	0	0.03	-3.76	1.53e-05	0.000198	Down
Atp2a1	ATPase Ca++ transporting cardiac muscle fast twitch 1	74.69	1007.17	-3.75	2.13e-06	3.32e-05	Down
Unc5cl	unc 5 homolog C C. elegans like	0	0.03	-3.73	0.00448	0.0266	Down
Mettl21e	methyltransferase like 21E	0.02	0.2	-3.72	3.93e-08	8.45e-07	Down
Hrasls	HRAS like suppressor	0.12	1.59	-3.72	1.14e-10	3.64e-09	Down
Pygm	muscle glycogen phosphorylase	11.15	147.14	-3.72	2.44e-08	5.46e-07	Down
Kl	klotho	0	0.05	-3.71	3.19e-07	5.96e-06	Down
Gm14319	predicted gene 14319	0.04	0.53	-3.71	5.62e-05	0.000622	Down
Scn4b	sodium channel type IV beta	2.08	26.65	-3.68	1.49e-32	8.75e-30	Down
Ppp1r3a	protein phosphatase 1 regulatory inhibitor subunit 3A	2.22	27.76	-3.64	3.98e-06	5.85e-05	Down
Pcsk2	proprotein convertase subtilisin kexin type 2	0	0.02	-3.6	0.00579	0.0326	Down
Gm15816	predicted gene 15816	0.01	0.1	-3.58	0.00677	0.0372	Down
Dupd1	dual specificity phosphatase and pro isomerase domain containing 1	0.29	3.46	-3.57	1.8e-10	5.65e-09	Down
Lrtm2	leucine rich repeats and transmembrane domains 2	0.04	0.44	-3.56	2.26e-10	6.97e-09	Down
Myh7	myosin heavy polypeptide 7 cardiac muscle beta	7.45	87.63	-3.56	0.00204	0.0139	Down
Cd40lg	CD40 ligand	0.01	0.14	-3.54	0.00562	0.0319	Down
Mylk2	myosin light polypeptide kinase 2 skeletal muscle	2.12	24.61	-3.54	9.25e-07	1.56e-05	Down
Ddit4l	DNA damage inducible transcript 4 like	1.18	13.71	-3.53	3.99e-25	9.02e-23	Down
Ntf5	neurotrophin 5	0.02	0.25	-3.53	3.73e-06	5.5e-05	Down
Mb	myoglobin	23.49	271.69	-3.53	5.71e-24	1.14e-21	Down
Tigd4	tigger transposable element derived 4	0.03	0.38	-3.52	2.41e-10	7.39e-09	Down
Nctc1	non coding transcript 1	0.5	5.74	-3.51	5.83e-06	8.25e-05	Down
Atp13a5	ATPase type 13A5	0.03	0.3	-3.5	2.1e-06	3.28e-05	Down
3425401B19Rik	RIKEN cDNA 3425401B19 gene	1.42	15.95	-3.49	5.91e-06	8.36e-05	Down
Frzb	frizzled related protein	0.06	0.65	-3.47	6.23e-10	1.81e-08	Down
Npy4r	neuropeptide Y receptor Y4	0.05	0.52	-3.46	8.97e-13	3.91e-11	Down
Kcne1l	potassium voltage gated channel Isk related family member 1 like pseudogene	0.03	0.31	-3.46	6.2e-06	8.71e-05	Down
Lsmem1	leucine rich single pass membrane protein 1	0.33	3.58	-3.43	6.78e-13	3.02e-11	Down
Gm15737	predicted gene 15737	0.01	0.09	-3.42	1.68e-05	0.000214	Down
Myh2	myosin heavy polypeptide 2 skeletal muscle adult	6	64.01	-3.42	0.000993	0.00757	Down
Gm5105	predicted gene 5105	0.03	0.36	-3.39	1.25e-05	0.000165	Down
Gm28651	predicted gene 28651	0.04	0.47	-3.39	0.00154	0.0109	Down
Tnnc2	troponin C2 fast	18.36	190.46	-3.38	6.63e-06	9.24e-05	Down
Asb14	ankyrin repeat and SOCS box containing 14	0.31	3.17	-3.37	5.64e-11	1.9e-09	Down
Crybb1	crystallin beta B1	0.04	0.43	-3.35	6.24e-05	0.00068	Down
Kcnn2	potassium intermediate small conductance calcium activated channel subfamily N member 2	0.01	0.14	-3.31	8.47e-11	2.76e-09	Down
9830004L10Rik	RIKEN cDNA 9830004L10 gene	0.01	0.06	-3.31	0.000654	0.00527	Down
Myoz3	myozenin 3	0.82	8.04	-3.3	8.92e-06	0.000122	Down
Trim7	tripartite motif containing 7	0.18	1.75	-3.28	2.89e-22	4.36e-20	Down
Eno3	enolase 3 beta muscle	12.09	117.01	-3.27	1.62e-07	3.18e-06	Down
Gm12319	predicted gene 12319	0.32	3.05	-3.25	4.17e-07	7.54e-06	Down
Apobec2	apolipoprotein B mRNA editing enzyme catalytic polypeptide 2	8.9	84.57	-3.25	0.00018	0.00174	Down
Dbp	D site albumin promoter binding protein	2.12	19.93	-3.23	2.61e-11	9.33e-10	Down
Hrc	histidine rich calcium binding protein	3.22	30.18	-3.23	1.11e-05	0.000148	Down
Tnni2	troponin I skeletal fast 2	7.02	65.36	-3.22	4.13e-06	6.04e-05	Down
Lrrc30	leucine rich repeat containing 30	0.37	3.43	-3.21	1.08e-06	1.8e-05	Down
Retnla	resistin like alpha	0.62	5.75	-3.21	4.17e-12	1.67e-10	Down
Uckl1os	uridine cytidine kinase 1 like 1 opposite strand	0.06	0.51	-3.21	1.19e-06	1.95e-05	Down
Gm6787	predicted gene 6787	0.05	0.45	-3.2	3.2e-06	4.8e-05	Down
Myl1	myosin light polypeptide 1	34.81	318.4	-3.19	7.02e-10	2.02e-08	Down
Ush1g	Usher syndrome 1G	0.02	0.16	-3.19	1.38e-05	0.000181	Down
Fitm1	fat storage inducing transmembrane protein 1	1.71	15.56	-3.19	1.21e-06	1.98e-05	Down
Gm3235	predicted gene 3235	0.04	0.37	-3.18	0.00468	0.0275	Down
Akap5	A kinase PRKA anchor protein 5	0.1	0.92	-3.17	3.93e-10	1.17e-08	Down
Calcr	calcitonin receptor	0.01	0.06	-3.17	8.13e-05	0.000859	Down
Atcayos	ataxia cerebellar Cayman type homolog human opposite strand	0.35	3.13	-3.17	1.84e-08	4.21e-07	Down
D830039M14Rik	RIKEN cDNA D830039M14 gene	0.09	0.77	-3.16	7.39e-09	1.79e-07	Down
Trdn	triadin	4.28	38.21	-3.16	0.000257	0.00237	Down
Col28a1	collagen type XXVIII alpha 1	0.18	1.55	-3.13	2.77e-17	2.22e-15	Down
Cox6a2	cytochrome c oxidase subunit VIa polypeptide 2	5.39	46.88	-3.12	1.43e-05	0.000186	Down
Tpm2	tropomyosin 2 beta	16.38	141.63	-3.11	5.7e-06	8.09e-05	Down
Asb10	ankyrin repeat and SOCS box containing 10	0.25	2.14	-3.11	6.04e-11	2.02e-09	Down
Agbl1	ATP GTP binding protein like 1	0.44	3.79	-3.1	0.00237	0.0157	Down
Klhl31	kelch like 31	5.81	49.14	-3.08	8.75e-05	0.000916	Down
Myh6	myosin heavy polypeptide 6 cardiac muscle alpha	0.04	0.37	-3.08	8.04e-07	1.37e-05	Down
Yipf7	Yip1 domain family member 7	0.7	5.89	-3.08	0.000298	0.00269	Down
Gm6976	predicted gene 6976	0.05	0.41	-3.08	1.17e-05	0.000156	Down
Smyd1	SET and MYND domain containing 1	1.43	12.02	-3.07	2.2e-11	7.89e-10	Down
Tmem38a	transmembrane protein 38A	8.76	73.46	-3.07	4.42e-09	1.12e-07	Down
Gm43605	predicted gene 43605	0.67	5.64	-3.07	1.09e-20	1.32e-18	Down
Prss55	protease serine 55	0.02	0.19	-3.06	0.000297	0.00269	Down
2310040G24Rik	RIKEN cDNA 2310040G24 gene	0.47	3.96	-3.06	8.68e-14	4.46e-12	Down
Klhl38	kelch like 38	0.45	3.72	-3.06	7.43e-10	2.13e-08	Down
Lingo3	leucine rich repeat and Ig domain containing 3	0.09	0.76	-3.04	3.92e-09	1.01e-07	Down
Tcea3	transcription elongation factor A SII 3	1.41	11.56	-3.04	3.77e-14	2e-12	Down
Wfdc1	WAP four disulfide core domain 1	0.61	4.99	-3.04	5.98e-09	1.47e-07	Down
Gm43518	predicted gene 43518	0.26	2.14	-3.03	2.19e-05	0.00027	Down
Jph2	junctophilin 2	2.66	21.74	-3.03	1.35e-08	3.14e-07	Down
Grm8	glutamate receptor metabotropic 8	0.01	0.05	-3.03	1.27e-05	0.000168	Down
A630076J17Rik	RIKEN cDNA A630076J17 gene	0.03	0.26	-3.03	0.000203	0.00193	Down
Tnnt3	troponin T3 skeletal fast	16.04	129.66	-3.02	5.61e-05	0.000622	Down
Slc38a3	solute carrier family 38 member 3	0.13	1.06	-2.98	5.99e-05	0.000657	Down
BC048679	cDNA sequence BC048679	0.13	1.05	-2.98	2.52e-05	0.000307	Down
Pttg1	pituitary tumor transforming gene 1	0.97	7.64	-2.98	1.33e-31	6.73e-29	Down
Cers1	ceramide synthase 1	0.08	0.61	-2.97	1.57e-13	7.69e-12	Down
Dach2	dachshund 2 Drosophila	0.01	0.11	-2.96	2.01e-08	4.58e-07	Down
Gm10406	predicted gene 10406	0.05	0.39	-2.96	6.94e-07	1.21e-05	Down
Gsg1l	GSG1 like	0.02	0.17	-2.96	3.37e-06	5.02e-05	Down
Gm43364	predicted gene 43364	0.01	0.07	-2.94	0.00381	0.0233	Down
Impdh1	inosine 5 phosphate dehydrogenase 1	12.05	92.64	-2.94	4.61e-19	4.6e-17	Down
Gdf9	growth differentiation factor 9	0.03	0.21	-2.94	1.65e-05	0.000211	Down
C330018A13Rik	RIKEN cDNA C330018A13 gene	0.03	0.21	-2.93	0.000886	0.00687	Down
Smtnl1	smoothelin like 1	1.34	10.21	-2.93	0.000378	0.00328	Down
Tgtp2	T cell specific GTPase 2	0.54	4.06	-2.9	7.34e-16	4.89e-14	Down
Hfe2	hemochromatosis type 2 juvenile human homolog	5.61	41.92	-2.9	1.05e-05	0.000141	Down
Myadml2	myeloid associated differentiation marker like 2	0.81	6.03	-2.9	1.51e-05	0.000195	Down
Gadl1	glutamate decarboxylase like 1	0.02	0.17	-2.89	0.000126	0.00127	Down
Gm37022	predicted gene 37022	0.02	0.14	-2.87	0.00117	0.00867	Down
Tmem132b	transmembrane protein 132B	0.05	0.36	-2.87	8e-09	1.92e-07	Down
RP23-449F12.8	-	0.21	1.55	-2.87	5.75e-07	1.02e-05	Down
Myh1	myosin heavy polypeptide 1 skeletal muscle adult	25.14	183.6	-2.87	0.00198	0.0136	Down
1700022F17Rik	RIKEN cDNA 1700022F17 gene	0.03	0.2	-2.86	0.00512	0.0295	Down
Klhl34	kelch like 34	0.25	1.8	-2.86	4.6e-05	0.000523	Down
Kcnj12	potassium inwardly rectifying channel subfamily J member 12	0.25	1.82	-2.85	1.04e-09	2.91e-08	Down
Sh3bgr	SH3 binding domain glutamic acid rich protein	1.43	10.33	-2.85	2.62e-06	4e-05	Down
Wnk2	WNK lysine deficient protein kinase 2	0.2	1.41	-2.84	1.21e-09	3.35e-08	Down
Gm3164	predicted gene 3164	0.04	0.31	-2.83	3.94e-05	0.000458	Down
Lrp2bp	Lrp2 binding protein	0.03	0.22	-2.83	3.1e-09	8.16e-08	Down
Ppp1r27	protein phosphatase 1 regulatory subunit 27	2.48	17.62	-2.83	1.89e-12	7.94e-11	Down
Shisa4	shisa family member 4	0.87	6.15	-2.82	1.23e-09	3.42e-08	Down
Cited4	Cbp p300 interacting transactivator with Glu Asp rich carboxy terminal domain 4	0.22	1.54	-2.82	9.3e-08	1.88e-06	Down
Mybpc2	myosin binding protein C fast type	17.43	121.56	-2.8	0.000119	0.00121	Down
Gm9732	predicted gene 9732	0.05	0.34	-2.79	5.27e-05	0.000588	Down
Gm37435	predicted gene 37435	0.03	0.18	-2.79	2.47e-05	0.000302	Down
Txlnb	taxilin beta	2.58	17.88	-2.79	1.67e-07	3.27e-06	Down
Sypl2	synaptophysin like 2	2.76	18.97	-2.78	1.17e-05	0.000157	Down
Mylpf	myosin light chain phosphorylatable fast skeletal muscle	38.64	264.78	-2.78	0.000521	0.00434	Down
RP23-334M3.7	-	0.04	0.29	-2.78	4.04e-07	7.36e-06	Down
Rtn2	reticulon 2 Z band associated protein	2.76	18.85	-2.77	1.21e-08	2.85e-07	Down
Pla2g4e	phospholipase A2 group IVE	0.14	0.94	-2.77	3.78e-06	5.57e-05	Down
Cacng6	calcium channel voltage dependent gamma subunit 6	1.02	6.92	-2.77	0.000342	0.00302	Down
Gm43697	predicted gene 43697	0.01	0.08	-2.76	0.00811	0.0431	Down
Sec22c	SEC22 homolog C vesicle trafficking protein	0.17	1.14	-2.76	9.69e-13	4.21e-11	Down
Gm42498	predicted gene 42498	0.03	0.21	-2.76	0.00141	0.0101	Down
Cldn19	claudin 19	0.08	0.53	-2.73	2.42e-06	3.73e-05	Down
Gm17281	predicted gene 17281	0.09	0.61	-2.73	2.12e-06	3.31e-05	Down
Itm2a	integral membrane protein 2A	3.42	22.34	-2.71	2.91e-17	2.31e-15	Down
Myot	myotilin	10.26	66.81	-2.7	0.00383	0.0234	Down
Lrrc74b	leucine rich repeat containing 74B	0.06	0.37	-2.7	7.06e-08	1.46e-06	Down
Glt1d1	glycosyltransferase 1 domain containing 1	0.09	0.57	-2.7	4e-08	8.58e-07	Down
Ttn	titin	35.16	227.53	-2.69	0.000484	0.00407	Down
Slc8a3	solute carrier family 8 sodium calcium exchanger member 3	0.26	1.71	-2.69	1.91e-08	4.36e-07	Down
Gm5460	predicted gene 5460	0.05	0.29	-2.69	0.000197	0.00188	Down
Nell1	NEL like 1	0.01	0.08	-2.69	0.000113	0.00116	Down
Atp2b3	ATPase Ca++ transporting plasma membrane 3	0.09	0.58	-2.68	2.27e-07	4.36e-06	Down
St8sia5	ST8 alpha N acetyl neuraminide alpha 2 8 sialyltransferase 5	0.2	1.26	-2.67	9.6e-06	0.00013	Down
Gm5799	predicted gene 5799	0.08	0.48	-2.66	3.66e-05	0.000429	Down
6430710C18Rik	RIKEN cDNA 6430710C18 gene	0.02	0.1	-2.66	0.00426	0.0255	Down
Ano5	anoctamin 5	2.16	13.66	-2.66	0.000165	0.00161	Down
Jph1	junctophilin 1	2.31	14.52	-2.65	1.32e-08	3.08e-07	Down
Art5	ADP ribosyltransferase 5	0.17	1.06	-2.65	6.33e-07	1.11e-05	Down
4930455H04Rik	RIKEN cDNA 4930455H04 gene	0.03	0.2	-2.64	0.00259	0.017	Down
D430019H16Rik	RIKEN cDNA D430019H16 gene	0.05	0.31	-2.64	4.12e-07	7.49e-06	Down
Mrln	myoregulin	0.1	0.64	-2.63	7.62e-07	1.31e-05	Down
Gm36070	predicted gene 36070	0.04	0.22	-2.63	3.98e-05	0.000461	Down
Gm27195	predicted gene 27195	0.06	0.39	-2.61	0.00301	0.0192	Down
Tmod4	tropomodulin 4	3.4	20.56	-2.6	6.4e-08	1.33e-06	Down
Ctnna2	catenin cadherin associated protein alpha 2	0	0.03	-2.59	0.00524	0.0301	Down
Stac3	SH3 and cysteine rich domain 3	1.21	7.33	-2.59	7.89e-07	1.35e-05	Down
Myh15	myosin heavy chain 15	0.01	0.07	-2.59	0.0084	0.0442	Down
Gm17315	predicted gene 17315	0.02	0.1	-2.59	0.00518	0.0298	Down
Mpz	myelin protein zero	1.5	9.01	-2.59	1.83e-05	0.000231	Down
Prr29	proline rich 29	0.04	0.24	-2.58	0.000207	0.00196	Down
Efcab6	EF hand calcium binding domain 6	0.04	0.21	-2.57	2.14e-06	3.33e-05	Down
Tpm1	tropomyosin 1 alpha	7.72	45.83	-2.57	1.29e-09	3.55e-08	Down
Fer1l6	fer 1 like 6 C. elegans	0.16	0.95	-2.57	1.23e-12	5.27e-11	Down
Cldn22	claudin 22	0.09	0.51	-2.56	9.79e-05	0.00102	Down
Art1	ADP ribosyltransferase 1	4.55	26.83	-2.56	0.000298	0.00269	Down
Gm10390	predicted gene 10390	0.03	0.18	-2.55	5.21e-07	9.3e-06	Down
6330410L21Rik	RIKEN cDNA 6330410L21 gene	0.02	0.13	-2.55	0.000545	0.0045	Down
A730015C16Rik	RIKEN cDNA A730015C16 gene	0.03	0.2	-2.54	0.00849	0.0446	Down
Asb11	ankyrin repeat and SOCS box containing 11	0.62	3.61	-2.54	4.64e-05	0.000526	Down
Crhr2	corticotropin releasing hormone receptor 2	0.22	1.25	-2.54	1.08e-05	0.000145	Down
Slc9a2	solute carrier family 9 sodium hydrogen exchanger member 2	0.26	1.48	-2.53	2.31e-12	9.58e-11	Down
Edn3	endothelin 3	0.01	0.08	-2.53	0.000581	0.00476	Down
Prkcq	protein kinase C theta	0.48	2.78	-2.53	3.83e-07	7.01e-06	Down
Gm3739	predicted gene 3739	0.07	0.4	-2.52	3.08e-06	4.65e-05	Down
Scn4a	sodium channel voltage gated type IV alpha	2.9	16.58	-2.52	0.000376	0.00327	Down
Pitx1	paired like homeodomain transcription factor 1	0.06	0.32	-2.51	1.81e-05	0.000229	Down
Gkn3	gastrokine 3	0.08	0.47	-2.5	0.000391	0.00338	Down
Klhl23	kelch like 23	0.46	2.58	-2.5	8.16e-12	3.1e-10	Down
Kcnc1	potassium voltage gated channel Shaw related subfamily member 1	0.11	0.6	-2.49	0.000252	0.00232	Down
Gm21747	predicted gene 21747	0.7	3.91	-2.49	3.73e-06	5.5e-05	Down
Irf4	interferon regulatory factor 4	4.7	26.31	-2.49	1.63e-23	3.01e-21	Down
Asb12	ankyrin repeat and SOCS box containing 12	0.88	4.91	-2.49	0.000503	0.00421	Down
Camk1g	calcium calmodulin dependent protein kinase I gamma	0.01	0.08	-2.48	0.00676	0.0372	Down
Sgcg	sarcoglycan gamma dystrophin associated glycoprotein	3.42	19.02	-2.47	0.000593	0.00485	Down
Mafa	v maf musculoaponeurotic fibrosarcoma oncogene family protein A avian	0.52	2.88	-2.47	4.25e-07	7.67e-06	Down
Phyhip	phytanoyl CoA hydroxylase interacting protein	0.09	0.47	-2.47	2.61e-08	5.79e-07	Down
Adrb2	adrenergic receptor beta 2	6.78	37.46	-2.47	3.33e-14	1.79e-12	Down
Mycn	v myc myelocytomatosis viral related oncogene neuroblastoma derived avian	0.03	0.18	-2.47	3.42e-06	5.08e-05	Down
Camk2a	calcium calmodulin dependent protein kinase II alpha	0.26	1.42	-2.46	5.4e-07	9.59e-06	Down
Tnnc1	troponin C cardiac slow skeletal	12.01	65.61	-2.45	0.000733	0.00582	Down
5830417I10Rik	RIKEN cDNA 5830417I10 gene	0.73	3.98	-2.45	1.55e-22	2.47e-20	Down
Hspb6	heat shock protein alpha crystallin related B6	5.61	30.61	-2.45	6.1e-09	1.49e-07	Down
Mgat5b	mannoside acetylglucosaminyltransferase 5 isoenzyme B	0.01	0.05	-2.44	0.00272	0.0176	Down
Tnnt1	troponin T1 skeletal slow	4.15	22.6	-2.44	0.000577	0.00474	Down
Cacna1s	calcium channel voltage dependent L type alpha 1S subunit	4.36	23.74	-2.44	0.00218	0.0147	Down
Gm572	predicted gene 572	0.19	1.01	-2.44	7.21e-08	1.49e-06	Down
Gm20743	predicted gene 20743	0.04	0.2	-2.44	3.42e-06	5.09e-05	Down
Gm43063	predicted gene 43063	0.05	0.29	-2.44	0.00211	0.0143	Down
Gm36981	predicted gene 36981	0.02	0.09	-2.43	0.000729	0.00579	Down
Acta1	actin alpha 1 skeletal muscle	418.63	2232.36	-2.41	0.00117	0.00867	Down
Myom2	myomesin 2	5.37	28.52	-2.41	0.000544	0.00449	Down
Actn3	actinin alpha 3	35.88	190.09	-2.41	0.000725	0.00576	Down
Npc1l1	NPC1 like 1	0.03	0.14	-2.4	5.46e-05	0.000608	Down
Hapln1	hyaluronan and proteoglycan link protein 1	0.01	0.06	-2.4	0.00346	0.0215	Down
Tnfrsf19	tumor necrosis factor receptor superfamily member 19	0.41	2.14	-2.4	3.32e-05	0.000394	Down
Pfkm	phosphofructokinase muscle	33.81	176.86	-2.39	1.68e-11	6.14e-10	Down
Myoz2	myozenin 2	1.57	8.21	-2.38	0.00109	0.00817	Down
Gm16196	predicted gene 16196	0.09	0.48	-2.38	0.00906	0.0469	Down
Gnat2	guanine nucleotide binding protein alpha transducing 2	0.04	0.18	-2.38	1.22e-05	0.000162	Down
Gm15337	predicted gene 15337	0.02	0.11	-2.38	0.000765	0.00605	Down
Unc13c	unc 13 homolog C C. elegans	0.01	0.04	-2.37	0.00171	0.012	Down
Cdhr3	cadherin related family member 3	0.04	0.23	-2.36	0.000178	0.00172	Down
Iqub	IQ motif and ubiquitin domain containing	0.02	0.08	-2.36	0.00277	0.0179	Down
Zfp385c	zinc finger protein 385C	0.03	0.14	-2.36	0.000312	0.00279	Down
Fzd9	frizzled homolog 9 Drosophila	0.4	2.03	-2.36	4.9e-06	7.02e-05	Down
Mybpc1	myosin binding protein C slow type	19.62	100.34	-2.35	0.00142	0.0102	Down
Aldoc	aldolase C fructose bisphosphate	0.14	0.7	-2.35	2.32e-10	7.14e-09	Down
Gm38254	predicted gene 38254	0.11	0.59	-2.35	0.000264	0.00242	Down
Ank1	ankyrin 1 erythroid	0.35	1.75	-2.34	1.08e-06	1.8e-05	Down
Gm28286	predicted gene 28286	0.15	0.75	-2.34	0.00114	0.00849	Down
B4galnt3	beta 1 4 N acetyl galactosaminyl transferase 3	0.02	0.1	-2.34	0.00197	0.0135	Down
Wnt4	wingless type MMTV integration site family member 4	0.12	0.59	-2.33	6.29e-05	0.000684	Down
Sec14l5	SEC14 like lipid binding 5	0.42	2.12	-2.33	4.02e-05	0.000466	Down
Ugt8a	UDP galactosyltransferase 8A	0.1	0.48	-2.32	0.00155	0.011	Down
Pfn2	profilin 2	1.18	5.89	-2.31	4.54e-11	1.54e-09	Down
Cmya5	cardiomyopathy associated 5	9.66	47.99	-2.31	0.000343	0.00303	Down
Itgb6	integrin beta 6	0.57	2.82	-2.31	2.6e-05	0.000316	Down
Magel2	melanoma antigen family L 2	0.03	0.14	-2.31	0.0005	0.00418	Down
Fgf16	fibroblast growth factor 16	0.18	0.91	-2.3	3.68e-06	5.43e-05	Down
9030612E09Rik	RIKEN cDNA 9030612E09 gene	0.06	0.3	-2.3	0.00065	0.00524	Down
Sema6c	sema domain transmembrane domain TM and cytoplasmic domain semaphorin 6C	0.32	1.6	-2.3	6.03e-15	3.54e-13	Down
Eef1a2	eukaryotic translation elongation factor 1 alpha 2	18.56	91.11	-2.3	0.000926	0.00714	Down
Frem2	Fras1 related extracellular matrix protein 2	0.05	0.24	-2.29	8.6e-05	0.000901	Down
Ppp1r14c	protein phosphatase 1 regulatory inhibitor subunit 14c	1.55	7.57	-2.29	0.000337	0.00298	Down
Casr	calcium sensing receptor	0.15	0.75	-2.29	7.35e-06	0.000102	Down
Plekhb1	pleckstrin homology domain containing family B evectins member 1	0.37	1.8	-2.27	0.000276	0.00252	Down
Chodl	chondrolectin	0.07	0.34	-2.27	0.000711	0.00567	Down
Myom1	myomesin 1	9.22	44.36	-2.27	4.38e-05	0.000501	Down
RP23-336L12.3	-	0.04	0.18	-2.26	0.0024	0.0159	Down
Fndc5	fibronectin type III domain containing 5	1.28	6.12	-2.25	1.47e-06	2.37e-05	Down
Olfr56	olfactory receptor 56	0.02	0.1	-2.25	4.49e-05	0.000513	Down
Gabra2	gamma aminobutyric acid GABA A receptor subunit alpha 2	0.08	0.37	-2.25	3.63e-07	6.67e-06	Down
Ryr1	ryanodine receptor 1 skeletal muscle	14.6	69.4	-2.25	0.00169	0.0118	Down
2900052N01Rik	RIKEN cDNA 2900052N01 gene	0.08	0.4	-2.25	5.29e-08	1.11e-06	Down
Cnga3	cyclic nucleotide gated channel alpha 3	0.03	0.16	-2.24	1.42e-05	0.000185	Down
Homer2	homer homolog 2 Drosophila	0.38	1.76	-2.23	1.28e-06	2.1e-05	Down
Trhde	TRH degrading enzyme	0.06	0.27	-2.23	2.4e-08	5.39e-07	Down
Jsrp1	junctional sarcoplasmic reticulum protein 1	1.58	7.43	-2.23	0.00241	0.0159	Down
Nr4a3	nuclear receptor subfamily 4 group A member 3	0.22	1.01	-2.23	9.96e-11	3.2e-09	Down
Lrrc14b	leucine rich repeat containing 14B	1.19	5.58	-2.23	2.44e-13	1.16e-11	Down
Gm26799	predicted gene 26799	0.1	0.45	-2.23	0.00081	0.00635	Down
Slc25a12	solute carrier family 25 mitochondrial carrier Aralar member 12	2.32	10.79	-2.22	2.17e-14	1.2e-12	Down
Gm7967	predicted gene 7967	0.02	0.11	-2.22	3.03e-05	0.000363	Down
Ldb3	LIM domain binding 3	6.42	29.77	-2.21	0.000948	0.00727	Down
Crip3	cysteine rich protein 3	0.06	0.28	-2.21	0.00025	0.00231	Down
Tnni1	troponin I skeletal slow 1	4.57	20.97	-2.2	0.0023	0.0153	Down
Adamts20	a disintegrin like and metallopeptidase reprolysin type with thrombospondin type 1 motif 20	0.2	0.9	-2.19	5e-06	7.16e-05	Down
Tpm3	tropomyosin 3 gamma	2.23	10.12	-2.18	2.37e-12	9.81e-11	Down
Ntrk3	neurotrophic tyrosine kinase receptor type 3	2.8	12.71	-2.18	1.32e-11	4.89e-10	Down
BC037032	cDNA Sequence BC037032	0.06	0.26	-2.18	4.05e-09	1.04e-07	Down
Cib4	calcium and integrin binding family member 4	0.4	1.79	-2.18	0.000204	0.00194	Down
Cdh26	cadherin like 26	0.03	0.14	-2.17	0.000868	0.00674	Down
Kcnc4	potassium voltage gated channel Shaw related subfamily member 4	0.81	3.63	-2.17	2.73e-05	0.00033	Down
Sgca	sarcoglycan alpha dystrophin associated glycoprotein	1.45	6.5	-2.17	0.000828	0.00647	Down
Gm3558	predicted gene 3558	0.06	0.25	-2.16	0.000535	0.00444	Down
Tmem25	transmembrane protein 25	0.54	2.43	-2.16	8.73e-12	3.3e-10	Down
Nrip2	nuclear receptor interacting protein 2	0.22	0.99	-2.16	6.2e-09	1.52e-07	Down
9330179D12Rik	RIKEN cDNA 9330179D12 gene	0.05	0.21	-2.16	0.00304	0.0194	Down
Vwa7	von Willebrand factor A domain containing 7	0.14	0.64	-2.15	1.07e-07	2.14e-06	Down
Gm14261	predicted gene 14261	0.09	0.4	-2.15	0.000278	0.00254	Down
Slco5a1	solute carrier organic anion transporter family member 5A1	0.22	0.99	-2.15	1.41e-05	0.000184	Down
Clec18a	C type lectin domain family 18 member A	0.08	0.35	-2.15	5.49e-05	0.000611	Down
Actn2	actinin alpha 2	13.27	58.68	-2.14	0.00688	0.0377	Down
Gm8126	predicted gene 8126	0.3	1.32	-2.14	1.59e-07	3.13e-06	Down
Ache	acetylcholinesterase	0.19	0.84	-2.13	0.000675	0.00541	Down
Gm16984	predicted gene 16984	0.14	0.62	-2.13	1.58e-05	0.000202	Down
4930507D05Rik	RIKEN cDNA 4930507D05 gene	0.04	0.17	-2.13	0.00483	0.0283	Down
Nnat	neuronatin	1	4.38	-2.13	4.51e-06	6.54e-05	Down
Ucp1	uncoupling protein 1 mitochondrial proton carrier	687.44	3003.39	-2.13	2.53e-06	3.88e-05	Down
Ccdc146	coiled coil domain containing 146	0.03	0.15	-2.12	0.00075	0.00594	Down
Kcnmb4	potassium large conductance calcium activated channel subfamily M beta member 4	0.02	0.08	-2.12	0.00472	0.0277	Down
Adssl1	adenylosuccinate synthetase like 1	12.41	53.68	-2.11	4.3e-13	1.96e-11	Down
Slc44a5	solute carrier family 44 member 5	0.07	0.28	-2.11	1.71e-07	3.34e-06	Down
Gal3st1	galactose 3 O sulfotransferase 1	0.02	0.09	-2.1	0.00826	0.0437	Down
Gm8237	predicted gene 8237	0.07	0.31	-2.1	0.000116	0.00118	Down
Masp2	mannan binding lectin serine peptidase 2	0.05	0.2	-2.1	3.88e-05	0.000452	Down
Pdzd7	PDZ domain containing 7	0.06	0.27	-2.09	1.42e-06	2.29e-05	Down
Hepacam	hepatocyte cell adhesion molecule	0.03	0.13	-2.09	0.00831	0.044	Down
Bdnf	brain derived neurotrophic factor	0.03	0.15	-2.09	1.63e-05	0.000209	Down
Nr6a1os	nuclear receptor subfamily 6 group A member 1 opposite strand	0.11	0.47	-2.09	0.000596	0.00487	Down
Yjefn3	YjeF N terminal domain containing 3	0.54	2.29	-2.08	3.32e-08	7.21e-07	Down
Gm3252	predicted gene 3252	0.11	0.46	-2.07	7.34e-05	0.000784	Down
Shisa2	shisa family member 2	1.43	5.99	-2.07	6.48e-05	0.000703	Down
Trbc2	T cell receptor beta constant 2	0.33	1.38	-2.07	1.27e-05	0.000168	Down
Snhg11	small nucleolar RNA host gene 11	0.85	3.55	-2.06	4.87e-09	1.22e-07	Down
Cuzd1	CUB and zona pellucida like domains 1	0.03	0.13	-2.06	0.00741	0.04	Down
Mettl7b	methyltransferase like 7B	0.11	0.44	-2.06	0.00153	0.0109	Down
Gm5084	predicted gene 5084	0.07	0.3	-2.06	0.00884	0.046	Down
Prkag3	protein kinase AMP activated gamma 3 non catatlytic subunit	0.8	3.32	-2.05	0.000327	0.0029	Down
Gm7598	predicted gene 7598	0.1	0.4	-2.05	4.09e-05	0.000473	Down
Lhx1	LIM homeobox protein 1	0.02	0.06	-2.04	0.00469	0.0276	Down
Tmod1	tropomodulin 1	2.99	12.25	-2.04	0.0016	0.0113	Down
Slc41a3	solute carrier family 41 member 3	0.99	4.07	-2.03	3.58e-11	1.24e-09	Down
Podxl2	podocalyxin like 2	0.18	0.74	-2.03	4.48e-08	9.55e-07	Down
Neb	nebulin	23.34	94.81	-2.02	0.00724	0.0393	Down
Rgs6	regulator of G protein signaling 6	0.05	0.2	-2.02	2.9e-09	7.68e-08	Down
Lbx1	ladybird homeobox homolog 1 Drosophila	0.34	1.38	-2.02	0.00579	0.0327	Down
Car1	carbonic anhydrase 1	0.24	0.96	-2.02	7.41e-05	0.000791	Down
Lmod3	leiomodin 3 fetal	3.22	13	-2.01	0.000343	0.00303	Down
Srl	sarcalumenin	13.05	52.62	-2.01	2.77e-06	4.22e-05	Down
Tecta	tectorin alpha	0.01	0.04	-2.01	0.00309	0.0196	Down
Ppapdc3	phosphatidic acid phosphatase type 2 domain containing 3	0.89	3.57	-2.01	4.77e-12	1.9e-10	Down
2310047D07Rik	RIKEN cDNA 2310047D07 gene	0.09	0.36	-2.01	0.00071	0.00566	Down
Mlip	muscular LMNA interacting protein	0.43	1.73	-2	0.00286	0.0184	Down
Abcb4	ATP binding cassette sub family B MDR TAP member 4	0.51	2.03	-2	3.16e-10	9.52e-09	Down
Tex38	testis expressed 38	0.16	0.64	-2	0.00103	0.00783	Down
A730020M07Rik	RIKEN cDNA A730020M07 gene	0.26	1.04	-1.99	5.31e-09	1.32e-07	Down
Nr1d2	nuclear receptor subfamily 1 group D member 2	10.51	41.84	-1.99	6.94e-08	1.44e-06	Down
Rcan2	regulator of calcineurin 2	1.67	6.52	-1.97	1.3e-08	3.04e-07	Down
Map3k7cl	Map3k7 C terminal like	0.49	1.9	-1.97	7.62e-05	0.00081	Down
4930511M06Rik	RIKEN cDNA 4930511M06 gene	0.04	0.15	-1.97	0.00426	0.0255	Down
Capn3	calpain 3	1.16	4.54	-1.96	0.00016	0.00157	Down
Rbfox1	RNA binding protein fox 1 homolog C. elegans 1	2.38	9.24	-1.96	0.0022	0.0148	Down
Asb16	ankyrin repeat and SOCS box containing 16	1.43	5.55	-1.96	0.0027	0.0176	Down
Rab17	RAB17 member RAS oncogene family	0.16	0.63	-1.96	0.000841	0.00656	Down
Sh3rf2	SH3 domain containing ring finger 2	0.22	0.85	-1.96	0.00294	0.0189	Down
Tmem117	transmembrane protein 117	0.52	2.01	-1.95	0.000146	0.00145	Down
Vgll2	vestigial like 2 homolog Drosophila	0.36	1.4	-1.95	0.00187	0.0129	Down
Gm17276	predicted gene 17276	0.17	0.66	-1.95	1.54e-05	0.000199	Down
Gm10735	predicted gene 10735	0.23	0.9	-1.95	1.91e-06	3e-05	Down
Crym	crystallin mu	0.03	0.11	-1.95	0.00817	0.0433	Down
Gm37829	predicted gene 37829	2.34	8.99	-1.94	1.01e-12	4.36e-11	Down
Pld5	phospholipase D family member 5	0.01	0.03	-1.94	0.00711	0.0387	Down
Myh7b	myosin heavy chain 7B cardiac muscle beta	0.14	0.55	-1.94	0.000356	0.00313	Down
Osbpl6	oxysterol binding protein like 6	0.29	1.12	-1.93	3.06e-09	8.07e-08	Down
Gm9961	predicted gene 9961	1.22	4.63	-1.92	1.54e-07	3.04e-06	Down
Gm15567	predicted gene 15567	0.04	0.15	-1.92	0.00838	0.0442	Down
Oxtr	oxytocin receptor	0.06	0.22	-1.92	0.000429	0.00365	Down
Gm9930	predicted gene 9930	0.09	0.33	-1.91	0.00196	0.0134	Down
1810013D15Rik	RIKEN cDNA 1810013D15 gene	0.04	0.15	-1.91	0.00294	0.0189	Down
Slc7a2	solute carrier family 7 cationic amino acid transporter y+ system member 2	0.32	1.2	-1.91	3.24e-06	4.84e-05	Down
H19	H19 imprinted maternally expressed transcript	28.8	108.16	-1.91	0.00141	0.0101	Down
Luzp2	leucine zipper protein 2	0.03	0.1	-1.91	0.00334	0.0209	Down
Gjc3	gap junction protein gamma 3	0.15	0.58	-1.9	0.000278	0.00254	Down
Mgl2	macrophage galactose N acetyl galactosamine specific lectin 2	0.79	2.94	-1.9	1.66e-06	2.64e-05	Down
Nkain2	Na+ K+ transporting ATPase interacting 2	0.05	0.2	-1.9	0.000317	0.00283	Down
Cacna2d4	calcium channel voltage dependent alpha 2 delta subunit 4	0.01	0.05	-1.88	0.0023	0.0153	Down
RP24-226D9.3	-	0.07	0.27	-1.88	0.00297	0.019	Down
Gckr	glucokinase regulatory protein	0.02	0.09	-1.88	0.00112	0.00837	Down
Fa2h	fatty acid 2 hydroxylase	0.05	0.2	-1.88	0.000479	0.00403	Down
Svopl	SV2 related protein homolog rat like	0.2	0.72	-1.88	7.61e-10	2.18e-08	Down
Atp6v0e2	ATPase H+ transporting lysosomal V0 subunit E2	0.99	3.65	-1.88	8.37e-08	1.71e-06	Down
Pde4dip	phosphodiesterase 4D interacting protein myomegalin	8.38	30.74	-1.88	9.24e-08	1.88e-06	Down
Mchr1	melanin concentrating hormone receptor 1	0.14	0.53	-1.87	0.000585	0.00479	Down
Atp5g1	ATP synthase H+ transporting mitochondrial F0 complex subunit C1 subunit 9	0.57	2.07	-1.87	2.24e-08	5.06e-07	Down
RP24-174O2.8	-	0.07	0.24	-1.86	0.00478	0.028	Down
Gm2897	predicted gene 2897	0.22	0.79	-1.86	5.05e-06	7.22e-05	Down
Tmem52	transmembrane protein 52	0.41	1.5	-1.86	1.08e-05	0.000145	Down
Kcnj2	potassium inwardly rectifying channel subfamily J member 2	2.09	7.55	-1.85	4.22e-10	1.25e-08	Down
Ak1	adenylate kinase 1	6.33	22.89	-1.85	1.24e-12	5.3e-11	Down
Fam131a	family with sequence similarity 131 member A	0.49	1.78	-1.85	2.27e-09	6.09e-08	Down
1500004A13Rik	RIKEN cDNA 1500004A13 gene	0.01	0.05	-1.85	6.3e-05	0.000684	Down
B230206H07Rik	RIKEN cDNA B230206H07 gene	0.02	0.08	-1.84	0.00705	0.0384	Down
Klhl10	kelch like 10	0.12	0.42	-1.84	1.44e-05	0.000188	Down
Gm43189	predicted gene 43189	0.03	0.12	-1.84	0.0089	0.0462	Down
Tet1	tet methylcytosine dioxygenase 1	0.06	0.21	-1.84	4.54e-09	1.15e-07	Down
Gm15179	predicted gene 15179	0.54	1.93	-1.84	8.23e-07	1.4e-05	Down
Gm29096	predicted gene 29096	0.07	0.25	-1.83	0.00507	0.0293	Down
Rbp4	retinol binding protein 4 plasma	11.73	41.65	-1.83	3.87e-07	7.08e-06	Down
Adamtsl3	ADAMTS like 3	2.38	8.44	-1.83	1.73e-10	5.43e-09	Down
Itgb1bp2	integrin beta 1 binding protein 2	7.3	25.67	-1.82	0.00409	0.0246	Down
Rragd	Ras related GTP binding D	2.95	10.39	-1.81	3.37e-07	6.25e-06	Down
4930539J05Rik	RIKEN cDNA 4930539J05 gene	0.48	1.69	-1.81	0.00555	0.0316	Down
Asb2	ankyrin repeat and SOCS box containing 2	1.68	5.9	-1.81	0.000358	0.00314	Down
Cdh23	cadherin 23 otocadherin	0.45	1.58	-1.81	7.1e-12	2.74e-10	Down
Tmem229a	transmembrane protein 229A	0.04	0.15	-1.81	0.00173	0.0121	Down
Mroh7	maestro heat like repeat family member 7	0.03	0.09	-1.81	0.00118	0.00873	Down
Epm2a	epilepsy progressive myoclonic epilepsy type 2 gene alpha	3.37	11.8	-1.81	5.1e-14	2.68e-12	Down
Sim1	single minded homolog 1 Drosophila	0.09	0.32	-1.8	0.000507	0.00423	Down
Gm26935	predicted gene 26935	0.58	2.02	-1.8	0.00091	0.00704	Down
Cacna2d1	calcium channel voltage dependent alpha2 delta subunit 1	1.57	5.45	-1.8	2.81e-07	5.29e-06	Down
Gm11934	predicted gene 11934	0.1	0.36	-1.8	0.0021	0.0142	Down
Ciart	circadian associated repressor of transcription	0.4	1.4	-1.8	0.00016	0.00157	Down
5930412G12Rik	RIKEN cDNA 5930412G12 gene	0.14	0.48	-1.79	0.00409	0.0246	Down
Gm16565	predicted gene 16565	0.54	1.88	-1.79	6.98e-07	1.21e-05	Down
Fsd2	fibronectin type III and SPRY domain containing 2	4.93	16.95	-1.78	6.78e-13	3.02e-11	Down
Ptchd4	patched domain containing 4	0.1	0.36	-1.78	0.000401	0.00345	Down
Atp1b2	ATPase Na+ K+ transporting beta 2 polypeptide	1.84	6.31	-1.78	6.11e-09	1.5e-07	Down
Nr1d1	nuclear receptor subfamily 1 group D member 1	16.37	56.27	-1.78	6.28e-08	1.31e-06	Down
Egf	epidermal growth factor	0.33	1.14	-1.78	7.66e-08	1.58e-06	Down
B430119L08Rik	RIKEN cDNA B430119L08 gene	0.19	0.66	-1.78	0.00423	0.0254	Down
Ivns1abp	influenza virus NS1A binding protein	26.99	92.4	-1.78	4.69e-07	8.42e-06	Down
RP23-455C13.7	-	1.03	3.54	-1.78	0.00109	0.0082	Down
Samd3	sterile alpha motif domain containing 3	0.04	0.12	-1.77	0.00331	0.0207	Down
Baat	bile acid Coenzyme A amino acid N acyltransferase	0.06	0.2	-1.77	0.00242	0.016	Down
Rerg	RAS like estrogen regulated growth inhibitor	0.04	0.13	-1.77	0.000783	0.00616	Down
Pdk4	pyruvate dehydrogenase kinase isoenzyme 4	234.68	797.46	-1.76	8.82e-11	2.86e-09	Down
Tfrc	transferrin receptor	10.57	35.69	-1.76	9.26e-10	2.62e-08	Down
Gpr137c	G protein coupled receptor 137C	0.12	0.41	-1.75	4.5e-06	6.53e-05	Down
Gm3667	predicted gene 3667	0.07	0.23	-1.75	0.00277	0.0179	Down
RP24-327I4.8	-	0.07	0.24	-1.75	0.00273	0.0177	Down
Ncam2	neural cell adhesion molecule 2	0.07	0.24	-1.74	5.76e-05	0.000635	Down
Lgi1	leucine rich repeat LGI family member 1	0.09	0.29	-1.74	1.51e-07	2.99e-06	Down
Kbtbd12	kelch repeat and BTB POZ domain containing 12	0.23	0.78	-1.74	1.1e-05	0.000148	Down
Phka1	phosphorylase kinase alpha 1	5.47	18.29	-1.74	3.3e-10	9.91e-09	Down
Phkg1	phosphorylase kinase gamma 1	2.15	7.19	-1.74	6.61e-07	1.16e-05	Down
1810011O10Rik	RIKEN cDNA 1810011O10 gene	26.49	88.4	-1.74	2.2e-11	7.89e-10	Down
Them7	thioesterase superfamily member 7	0.09	0.29	-1.74	0.00181	0.0126	Down
9330159F19Rik	RIKEN cDNA 9330159F19 gene	0.76	2.52	-1.73	4.54e-11	1.54e-09	Down
Spa17	sperm autoantigenic protein 17	0.35	1.16	-1.73	0.000556	0.00458	Down
Gm11716	predicted gene 11716	0.91	3.04	-1.73	1.29e-05	0.00017	Down
Fhod3	formin homology 2 domain containing 3	0.89	2.95	-1.73	0.000185	0.00178	Down
D630039A03Rik	RIKEN cDNA D630039A03 gene	0.07	0.22	-1.72	0.00808	0.043	Down
Macrod1	MACRO domain containing 1	21.42	70.63	-1.72	1.06e-10	3.41e-09	Down
Ltbp4	latent transforming growth factor beta binding protein 4	0.4	1.32	-1.72	0.000664	0.00534	Down
Foxo6	forkhead box O6	0.16	0.53	-1.72	0.000103	0.00106	Down
Aldh1a1	aldehyde dehydrogenase family 1 subfamily A1	6.62	21.75	-1.72	1.28e-11	4.74e-10	Down
Gm26881	predicted gene 26881	0.96	3.15	-1.71	4.66e-06	6.72e-05	Down
Dusp26	dual specificity phosphatase 26 putative	0.35	1.15	-1.71	3.62e-06	5.35e-05	Down
1700120C14Rik	RIKEN cDNA 1700120C14 gene	0.28	0.92	-1.71	2.56e-05	0.000312	Down
Defb42	defensin beta 42	0.04	0.14	-1.7	0.00618	0.0345	Down
Prkab2	protein kinase AMP activated beta 2 non catalytic subunit	1.21	3.95	-1.7	4.08e-12	1.64e-10	Down
Rragb	Ras related GTP binding B	0.58	1.9	-1.7	6.56e-07	1.15e-05	Down
Cd247	CD247 antigen	0.16	0.53	-1.7	4.22e-05	0.000486	Down
Slc9a4	solute carrier family 9 sodium hydrogen exchanger member 4	0.03	0.09	-1.7	0.00301	0.0192	Down
Bves	blood vessel epicardial substance	2.91	9.42	-1.69	0.000797	0.00626	Down
Hepacam2	HEPACAM family member 2	0.05	0.15	-1.69	0.000116	0.00118	Down
Usp13	ubiquitin specific peptidase 13 isopeptidase T 3	2.79	9.01	-1.69	0.00607	0.034	Down
Sox30	SRY sex determining region Y box 30	0.07	0.21	-1.68	0.00134	0.00974	Down
Sv2b	synaptic vesicle glycoprotein 2 b	0.02	0.06	-1.68	0.00864	0.0452	Down
Ankrd23	ankyrin repeat domain 23	7.42	23.63	-1.67	0.00137	0.0099	Down
Ranbp3l	RAN binding protein 3 like	0.3	0.96	-1.67	0.00177	0.0123	Down
Ttc36	tetratricopeptide repeat domain 36	0.19	0.6	-1.67	0.0048	0.0281	Down
Trim63	tripartite motif containing 63	2.5	7.94	-1.67	0.00247	0.0163	Down
Ppm1j	protein phosphatase 1J	0.83	2.63	-1.66	1.54e-07	3.04e-06	Down
Gprasp2	G protein coupled receptor associated sorting protein 2	0.02	0.05	-1.66	0.00353	0.0218	Down
Lsm12	LSM12 homolog S. cerevisiae	7.23	22.79	-1.66	0.00045	0.00381	Down
Gm11613	predicted gene 11613	0.62	1.94	-1.65	2.55e-07	4.85e-06	Down
8430408G22Rik	RIKEN cDNA 8430408G22 gene	3.15	9.87	-1.65	7.05e-07	1.22e-05	Down
Gzma	granzyme A	0.37	1.17	-1.65	0.0024	0.0159	Down
Schip1	schwannomin interacting protein 1	0.94	2.94	-1.64	6.03e-07	1.06e-05	Down
Gm42987	predicted gene 42987	0.34	1.05	-1.64	8.32e-06	0.000114	Down
Adcy1	adenylate cyclase 1	0.07	0.2	-1.63	2.08e-05	0.000258	Down
Cmtm5	CKLF like MARVEL transmembrane domain containing 5	0.18	0.56	-1.63	0.00717	0.0389	Down
Gpr174	G protein coupled receptor 174	0.01	0.04	-1.62	0.00319	0.0201	Down
Lrtm1	leucine rich repeats and transmembrane domains 1	0.57	1.77	-1.62	5.97e-05	0.000655	Down
Tcte2	t complex associated testis expressed 2	0.06	0.18	-1.62	8.38e-06	0.000115	Down
Wfdc3	WAP four disulfide core domain 3	0.11	0.33	-1.62	0.000994	0.00757	Down
Rapsn	receptor associated protein of the synapse	0.4	1.21	-1.61	0.00368	0.0226	Down
C1qtnf4	C1q and tumor necrosis factor related protein 4	0.5	1.53	-1.61	3.04e-05	0.000364	Down
Tmem182	transmembrane protein 182	16.4	50.05	-1.61	2.21e-05	0.000272	Down
Nxph3	neurexophilin 3	0.09	0.29	-1.61	0.00234	0.0156	Down
Dkk2	dickkopf homolog 2 Xenopus laevis	0.16	0.47	-1.61	0.00418	0.0251	Down
Gm29128	predicted gene 29128	0.14	0.42	-1.6	0.000294	0.00266	Down
Lck	lymphocyte protein tyrosine kinase	0.13	0.39	-1.6	1.99e-05	0.000249	Down
Cux2	cut like homeobox 2	0.03	0.08	-1.59	0.000263	0.00242	Down
Lef1	lymphoid enhancer binding factor 1	0.02	0.07	-1.59	0.00494	0.0287	Down
Trbc1	T cell receptor beta constant region 1	0.27	0.8	-1.59	0.00336	0.021	Down
Amot	angiomotin	1.92	5.76	-1.59	5.18e-06	7.39e-05	Down
E430018J23Rik	RIKEN cDNA E430018J23 gene	0.39	1.17	-1.58	0.000544	0.00449	Down
RP23-60P18.10	-	0.25	0.76	-1.58	0.001	0.00763	Down
Aldh1a7	aldehyde dehydrogenase family 1 subfamily A7	13.31	39.73	-1.58	2.82e-10	8.53e-09	Down
Gm14379	predicted gene 14379	0.36	1.07	-1.58	8.48e-05	0.000891	Down
Colq	collagen like tail subunit single strand of homotrimer of asymmetric acetylcholinesterase	0.36	1.07	-1.57	0.00509	0.0294	Down
Rps6ka2	ribosomal protein S6 kinase polypeptide 2	2.92	8.67	-1.57	9.28e-11	3.01e-09	Down
Lctl	lactase like	6.87	20.4	-1.57	3.04e-10	9.2e-09	Down
Ccng1	cyclin G1	51.53	152.08	-1.56	8.38e-09	2e-07	Down
Gm14634	predicted gene 14634	0.09	0.27	-1.56	0.00131	0.00952	Down
Prx	periaxin	0.26	0.75	-1.56	0.000376	0.00327	Down
Pkia	protein kinase inhibitor alpha	4.47	13.15	-1.56	2.85e-06	4.32e-05	Down
Gm16124	predicted gene 16124	4.38	12.89	-1.56	1.09e-06	1.81e-05	Down
Sacs	sacsin	1.62	4.75	-1.55	0.000648	0.00523	Down
A830052D11Rik	RIKEN cDNA A830052D11 gene	0.19	0.56	-1.55	0.00375	0.023	Down
Prox1	prospero homeobox 1	0.22	0.64	-1.55	0.000189	0.00181	Down
Cntd1	cyclin N terminal domain containing 1	0.23	0.67	-1.55	6.24e-06	8.75e-05	Down
Fdft1	farnesyl diphosphate farnesyl transferase 1	18.67	54.53	-1.55	5.13e-06	7.33e-05	Down
Tfap4	transcription factor AP4	1.42	4.16	-1.55	1.96e-07	3.8e-06	Down
Gm9899	predicted gene 9899	3.16	9.23	-1.54	6.47e-12	2.52e-10	Down
Cdkn1c	cyclin dependent kinase inhibitor 1C P57	3.99	11.65	-1.54	2.95e-07	5.52e-06	Down
Emid1	EMI domain containing 1	0.17	0.48	-1.54	4.11e-05	0.000474	Down
Ano1	anoctamin 1 calcium activated chloride channel	7.5	21.85	-1.54	1.2e-08	2.83e-07	Down
Sidt1	SID1 transmembrane family member 1	0.06	0.17	-1.54	0.00177	0.0123	Down
Myo15	myosin XV	0.03	0.09	-1.53	0.000168	0.00163	Down
Rimkla	ribosomal modification protein rimK like family member A	0.07	0.19	-1.53	0.00195	0.0134	Down
Zfr2	zinc finger RNA binding protein 2	0.15	0.42	-1.53	4.93e-05	0.000556	Down
Mturn	maturin neural progenitor differentiation regulator homolog Xenopus	5.77	16.6	-1.53	3.69e-10	1.1e-08	Down
Speg	SPEG complex locus	1.39	3.98	-1.52	3.06e-05	0.000366	Down
Il17d	interleukin 17D	0.2	0.57	-1.52	0.00308	0.0196	Down
Prr36	proline rich 36	0.07	0.19	-1.52	0.000208	0.00198	Down
Hrk	harakiri BCL2 interacting protein contains only BH3 domain	0.06	0.16	-1.52	0.000403	0.00346	Down
I830134H01Rik	RIKEN cDNA I830134H01 gene	0.04	0.11	-1.52	0.00517	0.0298	Down
Gm3591	predicted gene 3591	0.11	0.3	-1.51	0.00308	0.0196	Down
Dnajc27	DnaJ Hsp40 homolog subfamily C member 27	1.62	4.61	-1.51	4.67e-08	9.96e-07	Down
Mpp4	membrane protein palmitoylated 4 MAGUK p55 subfamily member 4	0.07	0.19	-1.51	4.77e-05	0.000539	Down
Nt5c1a	5 nucleotidase cytosolic IA	1.17	3.32	-1.51	1.68e-06	2.67e-05	Down
Cxcl9	chemokine C X C motif ligand 9	2.59	7.36	-1.51	2.48e-07	4.73e-06	Down
Hlf	hepatic leukemia factor	1.78	5.06	-1.51	2.36e-09	6.31e-08	Down
Art3	ADP ribosyltransferase 3	4.12	11.67	-1.5	3.46e-07	6.38e-06	Down
Prob1	proline rich basic protein 1	0.75	2.12	-1.5	0.00385	0.0235	Down
Arhgef9	CDC42 guanine nucleotide exchange factor GEF 9	0.37	1.03	-1.5	1.53e-10	4.82e-09	Down
Kcna1	potassium voltage gated channel shaker related subfamily member 1	0.49	1.38	-1.5	1.59e-06	2.56e-05	Down
0610012D04Rik	RIKEN cDNA 0610012D04 gene	0.32	0.91	-1.5	0.00718	0.039	Down
Dmd	dystrophin muscular dystrophy	1.93	5.45	-1.5	0.000692	0.00553	Down
RP24-329F21.2	-	0.32	0.89	-1.49	0.00391	0.0238	Down
Tbx4	T box 4	0.09	0.24	-1.49	0.00402	0.0243	Down
Cpe	carboxypeptidase E	8.21	23.06	-1.49	7.1e-07	1.23e-05	Down
B230206L02Rik	RIKEN cDNA B230206L02 gene	0.21	0.6	-1.49	0.00161	0.0114	Down
Ccl5	chemokine C C motif ligand 5	0.19	0.53	-1.49	0.00302	0.0192	Down
Gm43136	predicted gene 43136	0.49	1.38	-1.48	0.00238	0.0158	Down
1700029J07Rik	RIKEN cDNA 1700029J07 gene	0.7	1.95	-1.48	8.1e-07	1.38e-05	Down
Cdnf	cerebral dopamine neurotrophic factor	2.13	5.94	-1.48	1.55e-05	0.0002	Down
Gstt2	glutathione S transferase theta 2	5.8	16.17	-1.48	2.19e-10	6.76e-09	Down
Ncoa4	nuclear receptor coactivator 4	1.39	3.88	-1.48	5.88e-09	1.45e-07	Down
Fzd10	frizzled homolog 10 Drosophila	0.18	0.51	-1.48	0.00637	0.0354	Down
Insig1	insulin induced gene 1	32.16	89.4	-1.47	4.85e-06	6.96e-05	Down
Astn1	astrotactin 1	0.05	0.14	-1.47	5e-05	0.000563	Down
Sp3os	trans acting transcription factor 3 opposite strand	0.37	1.02	-1.47	0.00128	0.00935	Down
Gm14102	predicted gene 14102	0.43	1.2	-1.47	0.00873	0.0456	Down
Calr3	calreticulin 3	1.69	4.69	-1.47	1.42e-07	2.82e-06	Down
C8g	complement component 8 gamma polypeptide	0.83	2.29	-1.47	1.42e-05	0.000185	Down
Txnip	thioredoxin interacting protein	108.62	300.39	-1.47	3.38e-07	6.25e-06	Down
Dlk1	delta like 1 homolog Drosophila	0.05	0.15	-1.47	0.000507	0.00423	Down
Col22a1	collagen type XXII alpha 1	0.03	0.09	-1.46	0.0061	0.0341	Down
Gm10605	predicted gene 10605	0.18	0.49	-1.46	0.00178	0.0124	Down
Skap1	src family associated phosphoprotein 1	0.04	0.11	-1.46	0.00142	0.0102	Down
Hopx	HOP homeobox	0.65	1.78	-1.46	1.12e-05	0.00015	Down
Gm37673	predicted gene 37673	0.09	0.24	-1.45	0.00536	0.0306	Down
Sms	spermine synthase	0.84	2.31	-1.45	1.97e-08	4.49e-07	Down
4921507P07Rik	RIKEN cDNA 4921507P07 gene	0.75	2.04	-1.45	1.11e-06	1.83e-05	Down
Gm42892	predicted gene 42892	4.69	12.81	-1.45	8.18e-09	1.96e-07	Down
Per3	period circadian clock 3	4.33	11.81	-1.45	0.000248	0.0023	Down
Egr1	early growth response 1	3.37	9.17	-1.44	0.000126	0.00127	Down
Cfap46	cilia and flagella associated protein 46	0.06	0.15	-1.44	5.33e-05	0.000595	Down
Sh2d4a	SH2 domain containing 4A	2.24	6.09	-1.44	1.72e-05	0.000219	Down
Fhl3	four and a half LIM domains 3	3.89	10.55	-1.44	2.83e-05	0.000341	Down
Bcas1	breast carcinoma amplified sequence 1	0.07	0.19	-1.44	0.00216	0.0145	Down
Dusp8	dual specificity phosphatase 8	0.69	1.87	-1.44	4.46e-07	8.04e-06	Down
Lrrc9	leucine rich repeat containing 9	0.23	0.61	-1.44	6.49e-06	9.07e-05	Down
Bcl6b	B cell CLL lymphoma 6 member B	4.08	11.03	-1.43	3.92e-09	1.01e-07	Down
Gpr37l1	G protein coupled receptor 37 like 1	0.2	0.55	-1.43	0.000552	0.00455	Down
Cacnb1	calcium channel voltage dependent beta 1 subunit	2.11	5.69	-1.43	0.00259	0.0169	Down
Gm15598	predicted gene 15598	0.26	0.71	-1.43	0.00752	0.0405	Down
Dgkd	diacylglycerol kinase delta	18.79	50.56	-1.43	6.18e-08	1.29e-06	Down
Gm9956	predicted gene 9956	0.12	0.32	-1.43	0.00107	0.00805	Down
Fam71e1	family with sequence similarity 71 member E1	0.15	0.41	-1.43	2.63e-05	0.000319	Down
Rnf144b	ring finger protein 144B	9.41	25.26	-1.42	3.68e-09	9.55e-08	Down
Dusp15	dual specificity phosphatase like 15	0.07	0.19	-1.42	0.00162	0.0114	Down
Gm9484	predicted gene 9484	0.46	1.23	-1.42	0.00175	0.0122	Down
Nexn	nexilin	0.98	2.62	-1.42	0.00953	0.0489	Down
BC035044	cDNA sequence BC035044	0.19	0.5	-1.41	0.00387	0.0236	Down
Slc25a4	solute carrier family 25 mitochondrial carrier adenine nucleotide translocator member 4	52.16	139.03	-1.41	2.85e-08	6.27e-07	Down
Nkg7	natural killer cell group 7 sequence	0.18	0.47	-1.41	0.00629	0.035	Down
Lynx1	Ly6 neurotoxin 1	7.28	19.38	-1.41	6.06e-10	1.76e-08	Down
Kcnma1	potassium large conductance calcium activated channel subfamily M alpha member 1	0.78	2.08	-1.41	0.00461	0.0272	Down
Ccno	cyclin O	0.37	0.99	-1.41	0.000166	0.00161	Down
Cand2	cullin associated and neddylation dissociated 2 putative	1.87	4.96	-1.41	0.00307	0.0195	Down
Atp1b1	ATPase Na+ K+ transporting beta 1 polypeptide	9.22	24.5	-1.41	1.3e-08	3.04e-07	Down
Prkg1	protein kinase cGMP dependent type I	1.27	3.37	-1.41	1.89e-06	2.99e-05	Down
RP23-64D23.5	-	0.14	0.38	-1.4	0.00967	0.0495	Down
Ptn	pleiotrophin	0.14	0.37	-1.4	0.00425	0.0255	Down
Fam134b	family with sequence similarity 134 member B	6.08	16.05	-1.4	1.75e-05	0.000222	Down
Wscd2	WSC domain containing 2	0.08	0.2	-1.39	6.51e-06	9.09e-05	Down
1700049G17Rik	RIKEN cDNA 1700049G17 gene	0.58	1.51	-1.39	3.78e-08	8.15e-07	Down
4930534D22Rik	RIKEN cDNA 4930534D22 gene	0.15	0.38	-1.39	0.00728	0.0394	Down
P2rx3	purinergic receptor P2X ligand gated ion channel 3	0.23	0.59	-1.39	4e-05	0.000464	Down
A530013C23Rik	RIKEN cDNA A530013C23 gene	0.41	1.07	-1.38	2.14e-05	0.000265	Down
1110020A21Rik	RIKEN cDNA 1110020A21 gene	1.09	2.83	-1.38	0.000481	0.00405	Down
A830010M20Rik	RIKEN cDNA A830010M20 gene	0.8	2.08	-1.38	1.42e-07	2.81e-06	Down
Tmem74b	transmembrane protein 74B	0.14	0.37	-1.37	0.0027	0.0176	Down
Gm29669	predicted gene 29669	0.57	1.48	-1.37	0.00182	0.0126	Down
Ip6k3	inositol hexaphosphate kinase 3	1.29	3.33	-1.37	0.00341	0.0212	Down
Gabrr2	gamma aminobutyric acid GABA C receptor subunit rho 2	0.14	0.35	-1.37	0.00222	0.0149	Down
Prkcg	protein kinase C gamma	0.38	0.99	-1.37	1.37e-05	0.000179	Down
Sbk2	SH3 binding domain kinase family member 2	3.86	9.94	-1.36	8.86e-05	0.000926	Down
Epdr1	ependymin related protein 1 zebrafish	4.04	10.39	-1.36	1.68e-05	0.000215	Down
Mgst3	microsomal glutathione S transferase 3	13.14	33.8	-1.36	1.44e-08	3.33e-07	Down
Arl4d	ADP ribosylation factor like 4D	1.42	3.64	-1.36	1.37e-06	2.23e-05	Down
Gm29216	predicted gene 29216	1471.2	3768.92	-1.36	9.45e-08	1.91e-06	Down
St3gal6	ST3 beta galactoside alpha 2 3 sialyltransferase 6	2.43	6.22	-1.36	9.29e-06	0.000126	Down
Gpx3	glutathione peroxidase 3	200.56	513.51	-1.36	6.72e-06	9.35e-05	Down
Gm9889	predicted gene 9889	0.15	0.38	-1.35	0.000876	0.0068	Down
Tceal1	transcription elongation factor A SII like 1	0.94	2.41	-1.35	4.7e-06	6.76e-05	Down
Mapk12	mitogen activated protein kinase 12	7.52	19.19	-1.35	3.09e-07	5.76e-06	Down
Kbtbd13	kelch repeat and BTB POZ domain containing 13	1.52	3.87	-1.35	3.37e-07	6.25e-06	Down
Nrep	neuronal regeneration related protein	13.36	33.98	-1.35	1.61e-06	2.58e-05	Down
9330111N05Rik	RIKEN cDNA 9330111N05 gene	0.12	0.3	-1.34	0.00128	0.00937	Down
RP23-292C5.4	-	0.15	0.39	-1.34	0.00717	0.039	Down
Nos1	nitric oxide synthase 1 neuronal	0.26	0.65	-1.34	0.00444	0.0265	Down
Irs2	insulin receptor substrate 2	9.71	24.56	-1.34	3.15e-08	6.89e-07	Down
5830454E08Rik	RIKEN cDNA 5830454E08 gene	0.61	1.54	-1.34	0.00269	0.0175	Down
Trac	T cell receptor alpha constant	0.37	0.93	-1.34	0.005	0.029	Down
Sspn	sarcospan	10.92	27.55	-1.34	3.47e-07	6.39e-06	Down
Fam212b	family with sequence similarity 212 member B	1.19	3.01	-1.34	6.5e-09	1.58e-07	Down
Slc5a6	solute carrier family 5 sodium dependent vitamin transporter member 6	2.96	7.45	-1.33	1.52e-10	4.8e-09	Down
Krt222	keratin 222	0.29	0.73	-1.33	2.3e-05	0.000282	Down
Stxbp6	syntaxin binding protein 6 amisyn	1.19	3	-1.33	1.07e-06	1.79e-05	Down
Pygo1	pygopus 1	1.39	3.49	-1.33	1.92e-06	3.02e-05	Down
Nts	neurotensin	0.75	1.89	-1.33	0.000192	0.00183	Down
Shisa9	shisa family member 9	0.07	0.17	-1.33	0.000379	0.00329	Down
Slc38a4	solute carrier family 38 member 4	2.29	5.73	-1.32	0.000602	0.00491	Down
Tmem255a	transmembrane protein 255A	0.17	0.43	-1.32	0.000387	0.00335	Down
Kantr	Kdm5c adjacent non coding transcript	1.31	3.26	-1.32	1.91e-05	0.00024	Down
Btnl7-ps	butyrophilin like 7 pseudogene	0.14	0.34	-1.32	0.00724	0.0393	Down
Tcf15	transcription factor 15	3.79	9.45	-1.32	9.46e-06	0.000128	Down
Hsf3	heat shock transcription factor 3	0.1	0.24	-1.31	0.00188	0.0129	Down
Fam19a3	family with sequence similarity 19 member A3	0.1	0.26	-1.31	0.00172	0.012	Down
Cxxc4	CXXC finger 4	0.19	0.48	-1.31	4.71e-06	6.77e-05	Down
Kirrel3	kin of IRRE like 3 Drosophila	0.11	0.27	-1.31	6.46e-05	0.000702	Down
Slitrk4	SLIT and NTRK like family member 4	0.06	0.15	-1.31	0.000608	0.00496	Down
2810407A14Rik	RIKEN cDNA 2810407A14 gene	0.08	0.19	-1.31	0.00405	0.0245	Down
Gm43410	predicted gene 43410	0.39	0.96	-1.31	0.00151	0.0107	Down
Pm20d2	peptidase M20 domain containing 2	1.71	4.22	-1.3	2.42e-07	4.61e-06	Down
Vegfb	vascular endothelial growth factor B	11.37	27.96	-1.3	6.04e-09	1.48e-07	Down
Fam178b	family with sequence similarity 178 member B	0.14	0.34	-1.3	0.00447	0.0266	Down
Paqr6	progestin and adipoQ receptor family member VI	0.13	0.32	-1.3	0.00122	0.00901	Down
Hpcal4	hippocalcin like 4	0.83	2.04	-1.3	1.04e-07	2.1e-06	Down
Itk	IL2 inducible T cell kinase	0.08	0.2	-1.3	0.00317	0.02	Down
Btc	betacellulin epidermal growth factor family member	1.34	3.29	-1.3	0.000625	0.00508	Down
Stard6	StAR related lipid transfer START domain containing 6	0.08	0.2	-1.29	0.00492	0.0286	Down
Ano4	anoctamin 4	0.04	0.1	-1.29	0.000892	0.00691	Down
Gm37285	predicted gene 37285	2.41	5.88	-1.29	0.000427	0.00364	Down
H2-Q10	histocompatibility 2 Q region locus 10	7.44	18.18	-1.29	1.57e-06	2.53e-05	Down
Sh3gl3	SH3 domain GRB2 like 3	0.09	0.23	-1.29	0.00196	0.0134	Down
Grip2	glutamate receptor interacting protein 2	0.22	0.54	-1.28	0.000976	0.00745	Down
Akap6	A kinase PRKA anchor protein 6	2.05	4.99	-1.28	0.00716	0.0389	Down
Synm	synemin intermediate filament protein	4.98	12.06	-1.28	1.23e-05	0.000163	Down
Reep1	receptor accessory protein 1	1.88	4.55	-1.28	0.00475	0.0279	Down
1700022N22Rik	RIKEN cDNA 1700022N22 gene	0.5	1.22	-1.28	0.00271	0.0176	Down
Il2rb	interleukin 2 receptor beta chain	0.33	0.8	-1.28	6.7e-05	0.000723	Down
Rgs2	regulator of G protein signaling 2	13.41	32.44	-1.27	9.83e-05	0.00102	Down
Gm38243	predicted gene 38243	0.59	1.42	-1.27	0.00399	0.0242	Down
Pim3	proviral integration site 3	16.82	40.61	-1.27	3.94e-08	8.47e-07	Down
Rbm38	RNA binding motif protein 38	0.91	2.2	-1.27	7.06e-05	0.000758	Down
Tmem45b	transmembrane protein 45b	64.23	154.87	-1.27	2.91e-07	5.45e-06	Down
Fundc2	FUN14 domain containing 2	11.71	28.22	-1.27	5.39e-07	9.57e-06	Down
Slc29a2	solute carrier family 29 nucleoside transporters member 2	1.1	2.63	-1.26	5.68e-05	0.000628	Down
Gm16576	predicted gene 16576	0.82	1.96	-1.26	1.28e-05	0.000169	Down
Rdm1	RAD52 motif 1	2.21	5.3	-1.26	8.13e-07	1.39e-05	Down
Unc119	unc 119 homolog C. elegans	1.05	2.5	-1.26	2.63e-06	4.01e-05	Down
Tmtc1	transmembrane and tetratricopeptide repeat containing 1	3.45	8.22	-1.25	6.56e-08	1.36e-06	Down
Ctnna3	catenin cadherin associated protein alpha 3	0.26	0.62	-1.25	0.00261	0.0171	Down
Rab6b	RAB6B member RAS oncogene family	4.07	9.7	-1.25	2.11e-07	4.07e-06	Down
Rnf181	ring finger protein 181	1.52	3.63	-1.25	1.5e-05	0.000194	Down
Tmem178	transmembrane protein 178	0.38	0.9	-1.25	0.00155	0.011	Down
Slc2a12	solute carrier family 2 facilitated glucose transporter member 12	0.98	2.32	-1.25	5.88e-05	0.000647	Down
Immp2l	IMP2 inner mitochondrial membrane peptidase like S. cerevisiae	5.97	14.15	-1.25	5.23e-07	9.32e-06	Down
Emx2os	Emx2 opposite strand antisense transcript non protein coding	0.12	0.29	-1.25	0.0071	0.0387	Down
Map2k6	mitogen activated protein kinase kinase 6	1.85	4.37	-1.24	1.68e-07	3.29e-06	Down
Rad9b	RAD9 homolog B	1.4	3.32	-1.24	6.06e-07	1.06e-05	Down
Rgs9bp	regulator of G protein signalling 9 binding protein	0.34	0.8	-1.24	0.000397	0.00342	Down
Tbx15	T box 15	5.48	12.92	-1.24	5.66e-06	8.04e-05	Down
Erbb4	v erb a erythroblastic leukemia viral oncogene homolog 4 avian	1.63	3.84	-1.24	5.34e-06	7.6e-05	Down
Hspa12a	heat shock protein 12A	4.3	10.12	-1.23	7.57e-09	1.83e-07	Down
Gm16143	predicted gene 16143	1.01	2.37	-1.23	0.00172	0.012	Down
6820402A03Rik	RIKEN cDNA 6820402A03 gene	2.33	5.46	-1.23	8.07e-05	0.000853	Down
Eya1	eyes absent 1 homolog Drosophila	0.19	0.43	-1.23	0.00387	0.0236	Down
Zfp651	zinc finger protein 651	2.92	6.85	-1.23	5.95e-07	1.05e-05	Down
AI118078	expressed sequence AI118078	0.2	0.46	-1.23	0.00028	0.00255	Down
Gm37084	predicted gene 37084	3.46	8.1	-1.23	9.14e-08	1.86e-06	Down
Cdsn	corneodesmosin	2.32	5.43	-1.23	5.26e-05	0.000587	Down
Inmt	indolethylamine N methyltransferase	0.7	1.64	-1.22	0.000426	0.00363	Down
Max	Max protein	6.9	16.09	-1.22	4.48e-07	8.06e-06	Down
Apcdd1	adenomatosis polyposis coli down regulated 1	3.59	8.37	-1.22	1.24e-06	2.03e-05	Down
Lrrc55	leucine rich repeat containing 55	0.08	0.18	-1.22	0.00854	0.0448	Down
Gm43119	predicted gene 43119	0.67	1.56	-1.22	0.000175	0.0017	Down
Klhdc1	kelch domain containing 1	1.93	4.46	-1.21	2.34e-06	3.62e-05	Down
Gm11423	predicted gene 11423	1.34	3.12	-1.21	0.00114	0.00846	Down
Gm17116	predicted gene 17116	0.63	1.47	-1.21	0.00284	0.0183	Down
Tbx6	T box 6	0.41	0.96	-1.21	0.000305	0.00274	Down
RP23-336I5.8	-	1.75	4.06	-1.21	0.000177	0.00171	Down
Ston2	stonin 2	0.65	1.51	-1.21	0.00204	0.0139	Down
Angpt1	angiopoietin 1	7.55	17.42	-1.21	4.02e-05	0.000466	Down
Olfr78	olfactory receptor 78	0.55	1.28	-1.21	0.000297	0.00269	Down
Rsph10b	radial spoke head 10 homolog B Chlamydomonas	0.22	0.51	-1.2	0.00086	0.00669	Down
Pcp4l1	Purkinje cell protein 4 like 1	1.24	2.85	-1.2	0.00281	0.0181	Down
Arhgef16	Rho guanine nucleotide exchange factor GEF 16	0.07	0.16	-1.2	0.00354	0.0219	Down
Fbxo21	F box protein 21	11.6	26.67	-1.2	1.18e-05	0.000157	Down
Gm9949	predicted gene 9949	0.53	1.23	-1.2	0.00149	0.0106	Down
Atp6v1g2	ATPase H+ transporting lysosomal V1 subunit G2	0.23	0.53	-1.2	0.000217	0.00204	Down
Pkd2l2	polycystic kidney disease 2 like 2	3.38	7.76	-1.2	4.39e-05	0.000502	Down
Klhl21	kelch like 21	6.01	13.78	-1.2	5.66e-07	1e-05	Down
Pitpnc1	phosphatidylinositol transfer protein cytoplasmic 1	9.19	21.07	-1.2	3.88e-07	7.09e-06	Down
Mroh6	maestro heat like repeat family member 6	0.15	0.35	-1.2	0.00504	0.0291	Down
Ak5	adenylate kinase 5	0.11	0.25	-1.2	0.00736	0.0398	Down
Pink1	PTEN induced putative kinase 1	26.24	60.1	-1.2	2.33e-05	0.000286	Down
Mcm8	minichromosome maintenance deficient 8 S. cerevisiae	1.05	2.41	-1.19	1.9e-06	3e-05	Down
Ptp4a3	protein tyrosine phosphatase 4a3	6.49	14.82	-1.19	5.39e-08	1.13e-06	Down
Gm13339	predicted gene 13339	3.46	7.88	-1.19	0.0018	0.0125	Down
Trim16	tripartite motif containing 16	2.67	6.09	-1.19	1.05e-07	2.12e-06	Down
Nlrp5-ps	NLR family pyrin domain containing 5 pseudogene	0.39	0.89	-1.19	6.71e-05	0.000724	Down
Smtnl2	smoothelin like 2	3.66	8.32	-1.19	3.41e-05	0.000403	Down
Ntng1	netrin G1	0.04	0.09	-1.19	0.00464	0.0273	Down
Zik1	zinc finger protein interacting with K protein 1	0.49	1.11	-1.18	3.66e-05	0.000428	Down
Mef2c	myocyte enhancer factor 2C	1.33	3.01	-1.18	0.00241	0.0159	Down
Tmem56	transmembrane protein 56	1.07	2.42	-1.18	0.00859	0.045	Down
Bhlhe41	basic helix loop helix family member e41	2.67	6.04	-1.17	0.00053	0.0044	Down
Pdp1	pyruvate dehyrogenase phosphatase catalytic subunit 1	2	4.52	-1.17	2.85e-07	5.36e-06	Down
4632428C04Rik	RIKEN cDNA 4632428C04 gene	0.22	0.5	-1.17	0.00503	0.0291	Down
Gimap3	GTPase IMAP family member 3	0.4	0.89	-1.17	0.000124	0.00126	Down
Acss2	acyl CoA synthetase short chain family member 2	9.4	21.17	-1.17	4.49e-05	0.000513	Down
Chac1	ChaC cation transport regulator 1	2.24	5.04	-1.17	0.00926	0.0478	Down
Kcna6	potassium voltage gated channel shaker related subfamily member 6	0.15	0.33	-1.17	6.3e-05	0.000684	Down
Kank4	KN motif and ankyrin repeat domains 4	0.17	0.39	-1.17	0.000928	0.00715	Down
Ppp1r1a	protein phosphatase 1 regulatory inhibitor subunit 1A	5.49	12.34	-1.17	7.65e-06	0.000106	Down
Dnah17	dynein axonemal heavy chain 17	0.06	0.13	-1.17	0.00467	0.0275	Down
Coro6	coronin 6	4.49	10.08	-1.17	0.00135	0.00975	Down
AA474408	expressed sequence AA474408	1.17	2.62	-1.16	0.000255	0.00235	Down
Klhl8	kelch like 8	1.29	2.9	-1.16	1.46e-06	2.36e-05	Down
Six4	sine oculis related homeobox 4	0.69	1.55	-1.16	1.45e-05	0.000188	Down
Lrrn3	leucine rich repeat protein 3 neuronal	0.13	0.28	-1.16	0.0086	0.045	Down
Grik5	glutamate receptor ionotropic kainate 5 gamma 2	1.39	3.11	-1.16	3.42e-05	0.000404	Down
Dcdc2b	doublecortin domain containing 2b	0.44	0.98	-1.16	0.00116	0.00859	Down
Mapt	microtubule associated protein tau	3.55	7.94	-1.16	5.32e-06	7.58e-05	Down
Ptger3	prostaglandin E receptor 3 subtype EP3	4.86	10.85	-1.16	0.000225	0.00211	Down
Ntf3	neurotrophin 3	1.04	2.32	-1.16	0.000141	0.0014	Down
Gm15983	predicted gene 15983	0.47	1.06	-1.15	0.000698	0.00558	Down
Tarsl2	threonyl tRNA synthetase like 2	4.04	8.99	-1.15	4.43e-08	9.46e-07	Down
RP23-435E16.4	-	0.45	1	-1.15	0.00367	0.0226	Down
2010016I18Rik	RIKEN cDNA 2010016I18 gene	0.24	0.54	-1.15	0.00289	0.0186	Down
Adcy9	adenylate cyclase 9	6.05	13.43	-1.15	0.000147	0.00145	Down
Gm12185	predicted gene 12185	0.25	0.56	-1.15	0.00419	0.0252	Down
RP23-281H4.12	-	27.41	60.78	-1.15	0.000103	0.00107	Down
Prkaa2	protein kinase AMP activated alpha 2 catalytic subunit	10.46	23.18	-1.15	7.17e-07	1.24e-05	Down
Gsta3	glutathione S transferase alpha 3	0.36	0.8	-1.15	0.00729	0.0395	Down
Phtf2	putative homeodomain transcription factor 2	4.05	8.91	-1.14	4.24e-07	7.66e-06	Down
Kif17	kinesin family member 17	0.1	0.22	-1.14	0.00575	0.0325	Down
Tpd52l1	tumor protein D52 like 1	1.91	4.18	-1.13	0.00195	0.0134	Down
Slc25a47	solute carrier family 25 member 47	0.61	1.35	-1.13	0.00121	0.00895	Down
Ptprz1	protein tyrosine phosphatase receptor type Z polypeptide 1	0.04	0.08	-1.13	0.00234	0.0156	Down
Has3	hyaluronan synthase 3	0.23	0.49	-1.13	0.00738	0.0398	Down
Smarcd3	SWI SNF related matrix associated actin dependent regulator of chromatin subfamily d member 3	1.39	3.03	-1.13	2.75e-05	0.000332	Down
Ncr1	natural cytotoxicity triggering receptor 1	0.25	0.55	-1.13	0.00661	0.0365	Down
Apold1	apolipoprotein L domain containing 1	3.71	8.1	-1.13	2.77e-06	4.22e-05	Down
Slc25a42	solute carrier family 25 member 42	10.49	22.89	-1.13	0.000223	0.00209	Down
Lrrc4c	leucine rich repeat containing 4C	0.09	0.2	-1.12	0.00961	0.0493	Down
3222401L13Rik	RIKEN cDNA 3222401L13 gene	0.15	0.32	-1.12	0.00295	0.0189	Down
Got2	glutamatic oxaloacetic transaminase 2 mitochondrial	15.61	33.93	-1.12	6.22e-06	8.73e-05	Down
Phgdh	3 phosphoglycerate dehydrogenase	2.7	5.86	-1.12	0.000204	0.00194	Down
Cideb	cell death inducing DNA fragmentation factor alpha subunit like effector B	1.22	2.64	-1.12	0.00056	0.00461	Down
Ctf1	cardiotrophin 1	0.83	1.8	-1.12	0.00025	0.00231	Down
Ppp1r32	protein phosphatase 1 regulatory subunit 32	0.33	0.72	-1.12	0.00678	0.0373	Down
Rps6ka5	ribosomal protein S6 kinase polypeptide 5	4.85	10.51	-1.12	1.81e-07	3.51e-06	Down
Epb41l4a	erythrocyte membrane protein band 4.1 like 4a	0.88	1.9	-1.11	1.57e-05	0.000202	Down
L2hgdh	L 2 hydroxyglutarate dehydrogenase	8.6	18.61	-1.11	8.9e-07	1.5e-05	Down
4931406P16Rik	RIKEN cDNA 4931406P16 gene	6.27	13.55	-1.11	0.000169	0.00165	Down
4833413G10Rik	RIKEN cDNA 4833413G10 gene	2.87	6.2	-1.11	4.53e-05	0.000516	Down
Gm4759	predicted gene 4759	0.2	0.43	-1.11	0.00093	0.00716	Down
Tusc3	tumor suppressor candidate 3	9.04	19.52	-1.11	1.09e-06	1.81e-05	Down
4430402I18Rik	RIKEN cDNA 4430402I18 gene	0.88	1.89	-1.11	0.000234	0.00219	Down
9230116N13Rik	RIKEN cDNA 9230116N13 gene	0.36	0.78	-1.11	0.00331	0.0207	Down
Sox6	SRY sex determining region Y box 6	2.73	5.88	-1.11	4.49e-06	6.51e-05	Down
C920006O11Rik	RIKEN cDNA C920006O11 gene	2.6	5.59	-1.11	0.000234	0.00218	Down
B930094E09Rik	RIKEN cDNA B930094E09 gene	0.85	1.84	-1.11	0.000984	0.00751	Down
Mboat2	membrane bound O acyltransferase domain containing 2	0.88	1.89	-1.1	0.00701	0.0383	Down
2900097C17Rik	RIKEN cDNA 2900097C17 gene	2.12	4.55	-1.1	0.00718	0.039	Down
Nnt	nicotinamide nucleotide transhydrogenase	3.01	6.47	-1.1	9.3e-07	1.56e-05	Down
Gm42847	predicted gene 42847	1.81	3.87	-1.1	2.48e-05	0.000303	Down
Id4	inhibitor of DNA binding 4	1.19	2.56	-1.1	0.00156	0.011	Down
Angptl4	angiopoietin like 4	43.03	92.15	-1.1	3.83e-05	0.000447	Down
Gm38218	predicted gene 38218	1.34	2.88	-1.1	2.14e-05	0.000266	Down
RP24-358M18.2	-	1.66	3.55	-1.1	0.00024	0.00224	Down
Pllp	plasma membrane proteolipid	0.48	1.02	-1.1	0.0041	0.0247	Down
9530026P05Rik	RIKEN cDNA 9530026P05 gene	0.55	1.18	-1.1	0.000211	0.002	Down
Ppp2r3a	protein phosphatase 2 regulatory subunit B alpha	5.91	12.62	-1.09	2.44e-05	0.000299	Down
Acsm3	acyl CoA synthetase medium chain family member 3	9.94	21.18	-1.09	0.00336	0.021	Down
2610020H08Rik	RIKEN cDNA 2610020H08 gene	1.23	2.63	-1.09	2.77e-06	4.22e-05	Down
Gm15984	predicted gene 15984	0.29	0.62	-1.09	0.00507	0.0293	Down
Snx21	sorting nexin family member 21	1.53	3.25	-1.09	6.77e-07	1.18e-05	Down
Aqp1	aquaporin 1	93.02	197.89	-1.09	7.55e-06	0.000104	Down
Gm38250	predicted gene 38250	0.55	1.17	-1.09	0.00347	0.0215	Down
Dnajb5	DnaJ Hsp40 homolog subfamily B member 5	1.27	2.69	-1.09	0.000378	0.00328	Down
Pcmtd2	protein L isoaspartate D aspartate O methyltransferase domain containing 2	7.43	15.77	-1.09	5.63e-05	0.000623	Down
Timm10	translocase of inner mitochondrial membrane 10	9.27	19.66	-1.08	1.02e-06	1.7e-05	Down
Slmo1	slowmo homolog 1 Drosophila	0.17	0.36	-1.08	0.00963	0.0493	Down
Gm20683	predicted gene 20683	0.86	1.83	-1.08	0.00106	0.008	Down
Zc2hc1c	zinc finger C2HC type containing 1C	0.15	0.32	-1.08	0.00418	0.0251	Down
1700020I14Rik	RIKEN cDNA 1700020I14 gene	28.84	61.04	-1.08	3.05e-05	0.000364	Down
Col23a1	collagen type XXIII alpha 1	0.54	1.14	-1.08	0.000439	0.00372	Down
RP23-349I9.14	-	1.55	3.28	-1.08	0.00302	0.0193	Down
Gm15787	predicted gene 15787	0.35	0.74	-1.08	0.000281	0.00256	Down
Gas2	growth arrest specific 2	0.62	1.31	-1.08	0.000303	0.00272	Down
Raver2	ribonucleoprotein PTB binding 2	0.72	1.53	-1.08	5.21e-05	0.000583	Down
Peli3	pellino 3	0.64	1.35	-1.08	0.00026	0.00239	Down
Tmem129	transmembrane protein 129	1.84	3.88	-1.08	0.000301	0.00271	Down
Zpbp	zona pellucida binding protein	0.15	0.33	-1.08	0.00268	0.0175	Down
Carnmt1	carnosine N methyltransferase 1	7.37	15.53	-1.07	8.31e-07	1.41e-05	Down
4633401B06Rik	RIKEN cDNA 4633401B06 gene	3.38	7.1	-1.07	7.19e-05	0.00077	Down
Gcsh	glycine cleavage system protein H aminomethyl carrier	21.16	44.49	-1.07	4.36e-06	6.35e-05	Down
Stard10	START domain containing 10	1.12	2.35	-1.07	5.39e-06	7.67e-05	Down
RP23-47A6.5	-	0.59	1.24	-1.07	0.00221	0.0149	Down
Sugct	succinyl CoA glutarate CoA transferase	2.95	6.18	-1.07	5.74e-05	0.000634	Down
Cntfr	ciliary neurotrophic factor receptor	3.64	7.6	-1.06	4.66e-06	6.72e-05	Down
Mdga1	MAM domain containing glycosylphosphatidylinositol anchor 1	0.3	0.64	-1.06	0.000429	0.00365	Down
Sobp	sine oculis binding protein homolog Drosophila	0.5	1.05	-1.06	0.00235	0.0156	Down
Mreg	melanoregulin	4.33	8.99	-1.06	9.65e-05	0.001	Down
Tmem140	transmembrane protein 140	3.74	7.78	-1.05	2.53e-06	3.88e-05	Down
Cdc14b	CDC14 cell division cycle 14B	2.06	4.28	-1.05	1.59e-06	2.55e-05	Down
0610009L18Rik	RIKEN cDNA 0610009L18 gene	1.46	3.03	-1.05	0.0029	0.0186	Down
Pdgfd	platelet derived growth factor D polypeptide	3.3	6.84	-1.05	1.34e-06	2.19e-05	Down
Pik3ip1	phosphoinositide 3 kinase interacting protein 1	0.99	2.05	-1.05	0.000805	0.00631	Down
C030032O16Rik	RIKEN cDNA C030032O16 gene	0.62	1.28	-1.05	0.00892	0.0463	Down
Tnfsf13os	tumor necrosis factor ligand superfamily member 13 opposite strand	0.34	0.7	-1.05	0.00672	0.037	Down
Polb	polymerase DNA directed beta	11.43	23.66	-1.05	1.71e-05	0.000218	Down
Ube2d1	ubiquitin conjugating enzyme E2D 1	4.09	8.46	-1.05	7.06e-06	9.8e-05	Down
Stc2	stanniocalcin 2	0.23	0.49	-1.05	0.000775	0.00611	Down
Egflam	EGF like fibronectin type III and laminin G domains	1.08	2.23	-1.05	6.45e-06	9.02e-05	Down
Gm3807	predicted gene 3807	0.39	0.81	-1.05	0.00838	0.0442	Down
Acvr2b	activin receptor IIB	1.4	2.9	-1.05	0.00021	0.00199	Down
Slc26a8	solute carrier family 26 member 8	0.34	0.7	-1.05	0.00501	0.029	Down
Inca1	inhibitor of CDK cyclin A1 interacting protein 1	5.96	12.28	-1.04	1.74e-05	0.00022	Down
Cfap54	cilia and flagella associated protein 54	0.46	0.94	-1.04	5.02e-05	0.000564	Down
Slc26a10	solute carrier family 26 member 10	3.3	6.8	-1.04	5.85e-05	0.000645	Down
mt-Nd6	mitochondrially encoded NADH dehydrogenase 6	4939.02	10156.7	-1.04	0.000121	0.00123	Down
Fbxo32	F box protein 32	6.79	13.96	-1.04	0.00505	0.0292	Down
Mapk1ip1	mitogen activated protein kinase 1 interacting protein 1	3.74	7.69	-1.04	8.48e-05	0.000891	Down
4930458D05Rik	RIKEN cDNA 4930458D05 gene	0.71	1.45	-1.04	0.000252	0.00232	Down
Camk4	calcium calmodulin dependent protein kinase IV	0.07	0.14	-1.04	0.00426	0.0255	Down
Ppara	peroxisome proliferator activated receptor alpha	16.7	34.21	-1.04	0.00032	0.00285	Down
Cmss1	cms small ribosomal subunit 1	2.48	5.08	-1.03	0.000347	0.00305	Down
Fam136a	family with sequence similarity 136 member A	6.94	14.2	-1.03	1.05e-05	0.000141	Down
Cd83	CD83 antigen	0.73	1.5	-1.03	0.00211	0.0143	Down
Mtmr14	myotubularin related protein 14	5.35	10.94	-1.03	2.05e-05	0.000255	Down
Lix1	limb expression 1 homolog chicken	1.41	2.88	-1.03	0.000111	0.00114	Down
Tef	thyrotroph embryonic factor	7.18	14.64	-1.03	1.35e-05	0.000177	Down
Slc26a2	solute carrier family 26 sulfate transporter member 2	3.23	6.58	-1.03	8.41e-06	0.000115	Down
Cldn5	claudin 5	8.54	17.38	-1.03	3.53e-05	0.000415	Down
Snhg14	small nucleolar RNA host gene 14	0.1	0.2	-1.02	0.00124	0.00912	Down
Cox6c	cytochrome c oxidase subunit VIc	67.51	137.23	-1.02	7.74e-05	0.000821	Down
Tenm1	teneurin transmembrane protein 1	0.04	0.07	-1.02	0.0046	0.0272	Down
Pithd1	PITH C terminal proteasome interacting domain of thioredoxin like domain containing 1	3.21	6.51	-1.02	2.07e-05	0.000258	Down
6330403L08Rik	RIKEN cDNA 6330403L08 gene	0.91	1.85	-1.02	0.000283	0.00257	Down
Snrpn	small nuclear ribonucleoprotein N	4.84	9.82	-1.02	8.97e-06	0.000122	Down
Hic2	hypermethylated in cancer 2	0.51	1.04	-1.02	0.000205	0.00194	Down
Grb14	growth factor receptor bound protein 14	2.87	5.83	-1.02	1.11e-06	1.84e-05	Down
Slc16a7	solute carrier family 16 monocarboxylic acid transporters member 7	4.78	9.71	-1.02	7.63e-05	0.000811	Down
Rasd1	RAS dexamethasone induced 1	36	73	-1.02	0.000732	0.00581	Down
Sytl1	synaptotagmin like 1	0.82	1.66	-1.02	0.00293	0.0188	Down
E130317F20Rik	RIKEN cDNA E130317F20 gene	0.93	1.88	-1.02	0.000773	0.0061	Down
Acad12	acyl Coenzyme A dehydrogenase family member 12	4.53	9.19	-1.02	5.22e-06	7.44e-05	Down
Cep97	centrosomal protein 97	0.67	1.35	-1.02	0.000202	0.00192	Down
Gm43290	predicted gene 43290	0.61	1.24	-1.02	0.00456	0.027	Down
Tbc1d24	TBC1 domain family member 24	0.52	1.04	-1.02	9.33e-07	1.57e-05	Down
Fsd1l	fibronectin type III and SPRY domain containing 1 like	1.6	3.24	-1.02	0.000281	0.00256	Down
Lmod1	leiomodin 1 smooth muscle	1.11	2.25	-1.02	0.000265	0.00243	Down
E030042O20Rik	RIKEN cDNA E030042O20 gene	0.88	1.78	-1.01	0.00111	0.00828	Down
Gm10925	predicted gene 10925	1070.88	2161.58	-1.01	2.72e-05	0.000329	Down
Ankrd33b	ankyrin repeat domain 33B	0.46	0.92	-1.01	0.000109	0.00112	Down
Aimp2	aminoacyl tRNA synthetase complex interacting multifunctional protein 2	3.13	6.32	-1.01	0.000439	0.00372	Down
Rhebl1	Ras homolog enriched in brain like 1	0.37	0.74	-1.01	0.00314	0.0199	Down
Agbl3	ATP GTP binding protein like 3	0.48	0.97	-1.01	0.000334	0.00295	Down
Scnm1	sodium channel modifier 1	0.93	1.87	-1.01	8.48e-05	0.000891	Down
Ms4a4b	membrane spanning 4 domains subfamily A member 4B	0.24	0.47	-1.01	0.00228	0.0152	Down
Gm6665	predicted gene 6665	4.98	10.01	-1.01	0.00144	0.0103	Down
Amotl1	angiomotin like 1	16.09	32.37	-1.01	7.58e-05	0.000807	Down
2610307P16Rik	RIKEN cDNA 2610307P16 gene	0.32	0.65	-1.01	0.00123	0.00903	Down
Col20a1	collagen type XX alpha 1	0.94	1.89	-1.01	0.000251	0.00232	Down
Got2-ps1	glutamatic oxaloacetic transaminase 2 mitochondrial pseudogene 1	8.51	17.11	-1.01	6.05e-05	0.000662	Down
Gpx4	glutathione peroxidase 4	33.02	66.37	-1.01	3.89e-05	0.000453	Down
Kansl1l	KAT8 regulatory NSL complex subunit 1 like	3.09	6.19	-1	3.49e-05	0.000411	Down
Trpv3	transient receptor potential cation channel subfamily V member 3	0.11	0.22	-1	0.00947	0.0487	Down
DXBay18	DNA segment Chr X Baylor 18	0.36	0.73	-1	0.0021	0.0143	Down
Bivm	basic immunoglobulin like variable motif containing	2.87	5.75	-1	1.94e-05	0.000243	Down
Ubxn8	UBX domain protein 8	7.53	3.76	1	0.000304	0.00273	Up
Dnajc10	DnaJ Hsp40 homolog subfamily C member 10	16.24	8.11	1	6.24e-05	0.000679	Up
Fibin	fin bud initiation factor homolog zebrafish	3.71	1.85	1	0.0041	0.0247	Up
Gsdmd	gasdermin D	8.16	4.07	1	0.000129	0.0013	Up
Pvt1	plasmacytoma variant translocation 1	0.35	0.17	1	0.00871	0.0455	Up
Gin1	gypsy retrotransposon integrase 1	1.4	0.7	1	0.000238	0.00222	Up
Islr	immunoglobulin superfamily containing leucine rich repeat	6.13	3.05	1.01	0.00178	0.0123	Up
Rad54l	RAD54 like S. cerevisiae	0.48	0.24	1.01	0.00252	0.0166	Up
Bscl2	Berardinelli Seip congenital lipodystrophy 2 homolog seipin	26.17	13.03	1.01	0.000756	0.00597	Up
Cnn2	calponin 2	6.82	3.39	1.01	0.000104	0.00108	Up
Tmem2	transmembrane protein 2	7.75	3.86	1.01	1.83e-05	0.00023	Up
Vac14	Vac14 homolog S. cerevisiae	15.4	7.66	1.01	4.17e-05	0.000481	Up
Cidec	cell death inducing DFFA like effector c	181.43	90.23	1.01	0.000546	0.00451	Up
Flcn	folliculin	16.85	8.38	1.01	0.000654	0.00527	Up
Meg3	maternally expressed 3	2.46	1.22	1.01	0.000424	0.00362	Up
Rrbp1	ribosome binding protein 1	12.84	6.38	1.01	0.000272	0.00248	Up
Cnr2	cannabinoid receptor 2 macrophage	0.73	0.36	1.01	0.00559	0.0318	Up
Myo1e	myosin IE	7.57	3.76	1.01	4.06e-05	0.00047	Up
Cyp2r1	cytochrome P450 family 2 subfamily r polypeptide 1	0.6	0.3	1.01	0.0079	0.0422	Up
Slc25a13	solute carrier family 25 mitochondrial carrier adenine nucleotide translocator member 13	0.53	0.26	1.01	0.00464	0.0273	Up
Ftl1	ferritin light polypeptide 1	148.96	73.78	1.01	0.000353	0.0031	Up
Ctps	cytidine 5 triphosphate synthase	5.66	2.8	1.01	7.34e-05	0.000784	Up
Aacs	acetoacetyl CoA synthetase	83.03	41.1	1.01	0.000664	0.00534	Up
Ezr	ezrin	3.25	1.61	1.01	0.000837	0.00653	Up
Pkn3	protein kinase N3	2.53	1.25	1.01	0.00104	0.0079	Up
Sh3gl1	SH3 domain GRB2 like 1	16.75	8.29	1.02	3e-05	0.00036	Up
Gpaa1	GPI anchor attachment protein 1	4.55	2.25	1.02	0.000216	0.00204	Up
Rbp1	retinol binding protein 1 cellular	1.23	0.61	1.02	0.0092	0.0476	Up
Eln	elastin	5.08	2.51	1.02	2.11e-05	0.000261	Up
Hsd17b12	hydroxysteroid 17 beta dehydrogenase 12	91.83	45.32	1.02	0.000365	0.00319	Up
Samd9l	sterile alpha motif domain containing 9 like	15.22	7.51	1.02	0.000373	0.00325	Up
Ostc	oligosaccharyltransferase complex subunit	8.21	4.05	1.02	3.88e-05	0.000452	Up
Gas6	growth arrest specific 6	37.42	18.46	1.02	0.000579	0.00475	Up
Gm43422	predicted gene 43422	2.52	1.24	1.02	0.00116	0.00859	Up
Adam9	a disintegrin and metallopeptidase domain 9 meltrin gamma	28.54	14.06	1.02	0.000175	0.0017	Up
Lrfn4	leucine rich repeat and fibronectin type III domain containing 4	0.32	0.16	1.02	0.0054	0.0308	Up
Pak1	p21 protein Cdc42 Rac activated kinase 1	2.37	1.17	1.02	0.00207	0.0141	Up
H2afx	H2A histone family member X	6.97	3.43	1.02	0.000266	0.00244	Up
Clip3	CAP GLY domain containing linker protein 3	1.69	0.83	1.02	0.000288	0.00261	Up
Prr13	proline rich 13	5.09	2.5	1.02	0.000131	0.00132	Up
Slc16a6	solute carrier family 16 monocarboxylic acid transporters member 6	1.2	0.59	1.02	0.00143	0.0103	Up
St3gal1	ST3 beta galactoside alpha 2 3 sialyltransferase 1	27.78	13.64	1.03	0.000261	0.0024	Up
Tubb5	tubulin beta 5 class I	36.27	17.81	1.03	8.27e-05	0.000872	Up
Kctd1	potassium channel tetramerisation domain containing 1	6.89	3.38	1.03	5.18e-05	0.00058	Up
Mlx	MAX like protein X	17.97	8.82	1.03	0.00016	0.00157	Up
Sphk2	sphingosine kinase 2	4.57	2.24	1.03	4.46e-05	0.000509	Up
Atp13a2	ATPase type 13A2	5.93	2.91	1.03	7.18e-06	9.95e-05	Up
Camkk2	calcium calmodulin dependent protein kinase kinase 2 beta	3.75	1.84	1.03	9.65e-06	0.000131	Up
Thoc6	THO complex 6 homolog Drosophila	2.31	1.13	1.03	0.00049	0.00411	Up
Arid5a	AT rich interactive domain 5A MRF1 like	0.65	0.32	1.03	0.00794	0.0424	Up
P4ha1	procollagen proline 2 oxoglutarate 4 dioxygenase proline 4 hydroxylase alpha 1 polypeptide	9.39	4.59	1.03	1.53e-05	0.000198	Up
Ppp1r18	protein phosphatase 1 regulatory subunit 18	2.19	1.07	1.03	4.37e-05	0.000501	Up
Itgal	integrin alpha L	0.99	0.49	1.03	0.00143	0.0102	Up
Lrrc8c	leucine rich repeat containing 8 family member C	7.89	3.86	1.03	0.000144	0.00143	Up
Arhgap24	Rho GTPase activating protein 24	6.9	3.38	1.03	6.88e-05	0.000741	Up
Zfpm2	zinc finger protein multitype 2	1.7	0.83	1.03	0.000446	0.00377	Up
Samhd1	SAM domain and HD domain 1	9.89	4.84	1.03	5.19e-05	0.000581	Up
Sash1	SAM and SH3 domain containing 1	23.8	11.64	1.03	5.92e-05	0.000651	Up
Gas2l3	growth arrest specific 2 like 3	2.35	1.15	1.03	0.000383	0.00332	Up
Arhgap11a	Rho GTPase activating protein 11A	0.99	0.48	1.03	0.000198	0.00189	Up
Gm16675	predicted gene 16675	2.26	1.1	1.03	0.0036	0.0222	Up
Sp110	Sp110 nuclear body protein	1.33	0.65	1.04	0.000998	0.00759	Up
Zc3hav1l	zinc finger CCCH type antiviral 1 like	1.03	0.5	1.04	0.000881	0.00684	Up
Pam	peptidylglycine alpha amidating monooxygenase	6.21	3.03	1.04	3.02e-05	0.000362	Up
Atp6v0c	ATPase H+ transporting lysosomal V0 subunit C	9.08	4.42	1.04	0.0022	0.0148	Up
Ppp4r1	protein phosphatase 4 regulatory subunit 1	5.98	2.91	1.04	1.63e-05	0.000208	Up
Gba	glucosidase beta acid	11.62	5.65	1.04	1.15e-05	0.000154	Up
Pla1a	phospholipase A1 member A	5.1	2.48	1.04	0.000404	0.00347	Up
6030419C18Rik	RIKEN cDNA 6030419C18 gene	2.63	1.28	1.04	0.00165	0.0116	Up
Sertad4	SERTA domain containing 4	0.84	0.41	1.04	0.0038	0.0232	Up
Naglu	alpha N acetylglucosaminidase Sanfilippo disease IIIB	4.95	2.4	1.04	6.72e-05	0.000725	Up
Il1rap	interleukin 1 receptor accessory protein	1.17	0.57	1.04	0.000236	0.0022	Up
Tgoln1	trans golgi network protein	228.03	110.63	1.04	0.000164	0.0016	Up
C130050O18Rik	RIKEN cDNA C130050O18 gene	0.29	0.14	1.04	0.0051	0.0294	Up
Tuba1c	tubulin alpha 1C	58.14	28.18	1.04	5.79e-05	0.000638	Up
Def6	differentially expressed in FDCP 6	1.39	0.68	1.04	0.00155	0.011	Up
Atad2	ATPase family AAA domain containing 2	4.63	2.24	1.05	6.12e-05	0.000669	Up
Ak4	adenylate kinase 4	1.45	0.7	1.05	0.000607	0.00495	Up
Wdr66	WD repeat domain 66	0.36	0.18	1.05	0.00464	0.0273	Up
Igsf8	immunoglobulin superfamily member 8	1.9	0.92	1.05	0.000178	0.00172	Up
Cytip	cytohesin 1 interacting protein	0.67	0.32	1.05	0.00045	0.00381	Up
B4galt2	UDP Gal betaGlcNAc beta 1 4 galactosyltransferase polypeptide 2	0.63	0.3	1.05	0.000731	0.0058	Up
Abca9	ATP binding cassette sub family A ABC1 member 9	8.2	3.96	1.05	8.94e-05	0.000933	Up
Gli3	GLI Kruppel family member GLI3	1.41	0.68	1.05	8.29e-05	0.000873	Up
Zyx	zyxin	5.44	2.63	1.05	2.73e-05	0.000331	Up
Mms22l	MMS22 like DNA repair protein	0.81	0.39	1.05	0.000309	0.00277	Up
Tll1	tolloid like	1.36	0.66	1.05	0.00038	0.0033	Up
Sfxn5	sideroflexin 5	11.61	5.6	1.05	0.000127	0.00128	Up
Slc25a10	solute carrier family 25 mitochondrial carrier dicarboxylate transporter member 10	8.95	4.31	1.05	4.56e-05	0.000519	Up
Apoc1	apolipoprotein C I	157.17	75.7	1.05	0.000154	0.00152	Up
Man2b2	mannosidase 2 alpha B2	11.56	5.57	1.05	3.44e-06	5.1e-05	Up
Slc19a1	solute carrier family 19 folate transporter member 1	6.7	3.23	1.05	5.75e-05	0.000635	Up
Lgals9	lectin galactose binding soluble 9	17.11	8.23	1.06	2.22e-05	0.000274	Up
Fzd2	frizzled homolog 2 Drosophila	1.81	0.87	1.06	0.00234	0.0156	Up
Map1b	microtubule associated protein 1B	5.78	2.78	1.06	0.00138	0.00993	Up
A830018L16Rik	RIKEN cDNA A830018L16 gene	1.85	0.89	1.06	0.000544	0.00449	Up
Pip4k2a	phosphatidylinositol 5 phosphate 4 kinase type II alpha	7.41	3.55	1.06	1.78e-05	0.000225	Up
Rhog	ras homolog gene family member G	18.66	8.95	1.06	6.53e-05	0.000707	Up
Crlf2	cytokine receptor like factor 2	1.45	0.7	1.06	0.00108	0.00809	Up
Antxr2	anthrax toxin receptor 2	9.24	4.43	1.06	4.58e-06	6.62e-05	Up
Irf7	interferon regulatory factor 7	6.57	3.15	1.06	0.00105	0.00796	Up
Adgre5	adhesion G protein coupled receptor E5	22.34	10.69	1.06	4.68e-05	0.00053	Up
Prkcdbp	protein kinase C delta binding protein	20.42	9.76	1.06	0.000359	0.00315	Up
Sox9	SRY sex determining region Y box 9	1.28	0.61	1.07	0.00637	0.0354	Up
Zfp423	zinc finger protein 423	5.17	2.47	1.07	2.47e-05	0.000302	Up
S100a11	S100 calcium binding protein A11	206.14	98.49	1.07	3.9e-05	0.000453	Up
Taok3	TAO kinase 3	1.45	0.69	1.07	6.58e-05	0.000713	Up
Ldlr	low density lipoprotein receptor	12.27	5.85	1.07	0.000742	0.00588	Up
Gm43336	predicted gene 43336	1.38	0.66	1.07	0.00046	0.00388	Up
Kmo	kynurenine 3 monooxygenase kynurenine 3 hydroxylase	0.28	0.13	1.07	0.00329	0.0206	Up
Mark1	MAP microtubule affinity regulating kinase 1	1.82	0.86	1.07	0.000405	0.00348	Up
Igf2bp2	insulin like growth factor 2 mRNA binding protein 2	0.8	0.38	1.07	0.000175	0.0017	Up
Cenpu	centromere protein U	0.29	0.14	1.07	0.00896	0.0465	Up
Gm20707	predicted gene 20707	1.47	0.7	1.07	0.00252	0.0166	Up
Msrb1	methionine sulfoxide reductase B1	61.66	29.23	1.08	6.22e-05	0.000678	Up
Pcbp3	poly rC binding protein 3	1.78	0.84	1.08	0.000162	0.00158	Up
Zfp951	zinc finger protein 951	0.56	0.27	1.08	0.00287	0.0185	Up
Ctcflos	CCCTC binding factor zinc finger protein like opposite strand	12.97	6.14	1.08	0.000646	0.00522	Up
Chp2	calcineurin like EF hand protein 2	4.47	2.11	1.08	0.00449	0.0266	Up
Skp2	S phase kinase associated protein 2 p45	0.72	0.34	1.08	0.000213	0.00201	Up
Gm43445	predicted gene 43445	1.82	0.86	1.08	0.00171	0.012	Up
Bsg	basigin	96.32	45.41	1.08	0.00127	0.00928	Up
Tbc1d30	TBC1 domain family member 30	0.3	0.14	1.08	0.0062	0.0346	Up
Gm37899	predicted gene 37899	1.18	0.56	1.09	0.000109	0.00112	Up
Prdm1	PR domain containing 1 with ZNF domain	0.72	0.34	1.09	0.00841	0.0443	Up
Pla2g15	phospholipase A2 group XV	23.87	11.24	1.09	6.85e-06	9.52e-05	Up
Lama3	laminin alpha 3	0.76	0.36	1.09	0.000797	0.00626	Up
Acss3	acyl CoA synthetase short chain family member 3	30.55	14.33	1.09	0.000101	0.00104	Up
Slc38a10	solute carrier family 38 member 10	17	7.97	1.09	0.000114	0.00117	Up
Sp140	Sp140 nuclear body protein	3.39	1.59	1.09	0.000156	0.00153	Up
Cyb561	cytochrome b 561	1.55	0.73	1.09	0.00026	0.00239	Up
Atp11a	ATPase class VI type 11A	9.97	4.66	1.1	2.98e-05	0.000357	Up
Ifi47	interferon gamma inducible protein 47	3.01	1.41	1.1	0.000233	0.00218	Up
Aph1c	anterior pharynx defective 1c homolog C. elegans	0.66	0.31	1.1	0.00234	0.0156	Up
Hexa	hexosaminidase A	94.5	44.19	1.1	6.64e-05	0.000718	Up
Vipr2	vasoactive intestinal peptide receptor 2	0.34	0.16	1.1	0.00652	0.0361	Up
Cd40	CD40 antigen	0.51	0.24	1.1	0.00205	0.014	Up
Gm38399	predicted gene 38399	4.16	1.95	1.1	0.000134	0.00134	Up
Sfxn3	sideroflexin 3	6.46	3.02	1.1	2.22e-05	0.000274	Up
Numbl	numb like	1.25	0.58	1.1	7.72e-05	0.00082	Up
Gm37233	predicted gene 37233	1.74	0.81	1.1	0.000383	0.00332	Up
Ror1	receptor tyrosine kinase like orphan receptor 1	1.33	0.62	1.1	0.000161	0.00158	Up
Hist1h2bf	histone cluster 1 H2bf	10.69	4.98	1.1	0.000468	0.00394	Up
Coro2a	coronin actin binding protein 2A	0.49	0.23	1.1	0.00419	0.0252	Up
Gsap	gamma secretase activating protein	1.07	0.5	1.1	3.42e-05	0.000404	Up
Gch1	GTP cyclohydrolase 1	2.87	1.33	1.1	0.000109	0.00112	Up
Slc36a1	solute carrier family 36 proton amino acid symporter member 1	5.29	2.45	1.11	0.000293	0.00265	Up
C430019N01Rik	RIKEN cDNA C430019N01 gene	1.65	0.76	1.11	0.0032	0.0201	Up
Coasy	Coenzyme A synthase	31.2	14.43	1.11	9.54e-06	0.000129	Up
Ctla2b	cytotoxic T lymphocyte associated protein 2 beta	3.49	1.62	1.11	0.000582	0.00477	Up
Klhl6	kelch like 6	1.22	0.56	1.11	0.000641	0.00519	Up
Trim67	tripartite motif containing 67	7.82	3.61	1.12	2.38e-05	0.000292	Up
Chst2	carbohydrate sulfotransferase 2	0.53	0.24	1.12	0.00172	0.012	Up
Gm9844	predicted pseudogene 9844	7.22	3.33	1.12	0.00165	0.0116	Up
Hn1l	hematological and neurological expressed 1 like	9.4	4.33	1.12	2.18e-05	0.000269	Up
Tpm4	tropomyosin 4	77.56	35.73	1.12	0.000162	0.00158	Up
E2f7	E2F transcription factor 7	0.49	0.23	1.12	0.000204	0.00194	Up
Rtp4	receptor transporter protein 4	17.9	8.24	1.12	0.000185	0.00178	Up
Gins1	GINS complex subunit 1 Psf1 homolog	1.56	0.72	1.12	0.0041	0.0247	Up
A630033H20Rik	RIKEN cDNA A630033H20 gene	0.61	0.28	1.12	0.000543	0.00449	Up
Tha1	threonine aldolase 1	4.29	1.97	1.12	3.26e-05	0.000387	Up
Mthfr	5 10 methylenetetrahydrofolate reductase	2.83	1.3	1.12	3.99e-06	5.86e-05	Up
Arhgap15	Rho GTPase activating protein 15	0.82	0.38	1.12	0.000142	0.00141	Up
Slc22a15	solute carrier family 22 organic anion cation transporter member 15	1.04	0.48	1.12	5.71e-05	0.000631	Up
BC021614	cDNA sequence BC021614	2.03	0.93	1.12	0.0038	0.0233	Up
Cyp2d22	cytochrome P450 family 2 subfamily d polypeptide 22	32.96	15.15	1.12	7.46e-05	0.000796	Up
Acp5	acid phosphatase 5 tartrate resistant	153.95	70.73	1.12	0.000198	0.00189	Up
Mthfd1l	methylenetetrahydrofolate dehydrogenase NADP+ dependent 1 like	0.84	0.39	1.12	0.000471	0.00397	Up
Kcne4	potassium voltage gated channel Isk related subfamily gene 4	0.53	0.24	1.12	0.00766	0.041	Up
Tmem200b	transmembrane protein 200B	1.84	0.84	1.12	0.00345	0.0214	Up
Frk	fyn related kinase	1.49	0.68	1.13	0.000175	0.0017	Up
Zwilch	zwilch kinetochore protein	0.82	0.38	1.13	0.000242	0.00225	Up
Pnp2	purine nucleoside phosphorylase 2	1.09	0.5	1.13	0.00726	0.0394	Up
Alpl	alkaline phosphatase liver bone kidney	5.69	2.6	1.13	0.000957	0.00733	Up
Cenpt	centromere protein T	2.83	1.3	1.13	0.000291	0.00264	Up
Mxra8	matrix remodelling associated 8	6.63	3.03	1.13	1.94e-05	0.000243	Up
Pld3	phospholipase D family member 3	9.59	4.39	1.13	1.16e-06	1.92e-05	Up
Slc25a45	solute carrier family 25 member 45	1.61	0.74	1.13	0.000111	0.00114	Up
Apba1	amyloid beta A4 precursor protein binding family A member 1	1.46	0.67	1.13	5.79e-05	0.000638	Up
Tifab	TRAF interacting protein with forkhead associated domain family member B	1.79	0.82	1.13	0.00022	0.00207	Up
Cerk	ceramide kinase	4.12	1.88	1.13	0.000304	0.00273	Up
Sptbn5	spectrin beta non erythrocytic 5	1	0.46	1.13	0.00136	0.00984	Up
Ipcef1	interaction protein for cytohesin exchange factors 1	0.24	0.11	1.13	0.00865	0.0452	Up
Cpne2	copine II	3.13	1.43	1.13	0.000131	0.00132	Up
Ttpa	tocopherol alpha transfer protein	0.59	0.27	1.13	0.00696	0.038	Up
Pole	polymerase DNA directed epsilon	0.93	0.42	1.13	9.91e-05	0.00103	Up
Pla2g2d	phospholipase A2 group IID	0.78	0.36	1.14	0.00712	0.0387	Up
Cpt1c	carnitine palmitoyltransferase 1c	1.7	0.77	1.14	0.000368	0.00322	Up
Nmnat2	nicotinamide nucleotide adenylyltransferase 2	0.15	0.07	1.14	0.00869	0.0454	Up
Asap3	ArfGAP with SH3 domain ankyrin repeat and PH domain 3	3.74	1.7	1.14	4.66e-05	0.000528	Up
Crispld2	cysteine rich secretory protein LCCL domain containing 2	4.73	2.15	1.14	1.14e-05	0.000152	Up
Gen1	Gen homolog 1 endonuclease Drosophila	1.31	0.6	1.14	0.000595	0.00487	Up
Cd109	CD109 antigen	2.37	1.08	1.14	0.000211	0.002	Up
Chsy1	chondroitin sulfate synthase 1	7.25	3.29	1.14	5.98e-06	8.43e-05	Up
B3galnt1	UDP GalNAc betaGlcNAc beta 1 3 galactosaminyltransferase polypeptide 1	8.98	4.07	1.14	0.000246	0.00228	Up
Mthfd2	methylenetetrahydrofolate dehydrogenase NAD+ dependent methenyltetrahydrofolate cyclohydrolase	1.54	0.7	1.14	0.000325	0.00289	Up
Wdhd1	WD repeat and HMG box DNA binding protein 1	0.94	0.43	1.14	0.000142	0.00141	Up
Fam171b	family with sequence similarity 171 member B	0.81	0.36	1.14	0.0013	0.00945	Up
Ppp1r3c	protein phosphatase 1 regulatory inhibitor subunit 3C	58.58	26.5	1.14	0.000359	0.00315	Up
Tert	telomerase reverse transcriptase	0.38	0.17	1.14	0.00745	0.0401	Up
Plxnc1	plexin C1	1.25	0.57	1.15	0.000162	0.00158	Up
Spred1	sprouty protein with EVH 1 domain 1 related sequence	14.9	6.73	1.15	1.45e-05	0.000189	Up
C030034I22Rik	RIKEN cDNA C030034I22 gene	0.78	0.35	1.15	0.000365	0.0032	Up
Ncapg2	non SMC condensin II complex subunit G2	4.27	1.93	1.15	7.58e-06	0.000105	Up
Cfap69	cilia and flagella associated protein 69	0.16	0.07	1.15	0.0055	0.0313	Up
Traip	TRAF interacting protein	0.3	0.13	1.15	0.000912	0.00705	Up
Cdc42se1	CDC42 small effector 1	12.41	5.6	1.15	5.37e-07	9.54e-06	Up
Xylt1	xylosyltransferase 1	1.59	0.71	1.15	6.1e-05	0.000667	Up
Mfge8	milk fat globule EGF factor 8 protein	24.33	10.95	1.15	0.000442	0.00375	Up
Chsy3	chondroitin sulfate synthase 3	0.54	0.24	1.15	0.0081	0.0431	Up
Trabd2b	TraB domain containing 2B	1.96	0.88	1.15	6.33e-05	0.000688	Up
Lhfp	lipoma HMGIC fusion partner	2.67	1.2	1.15	7.31e-06	0.000101	Up
Hist1h2ac	histone cluster 1 H2ac	6.32	2.84	1.15	0.00102	0.00772	Up
Gm42635	predicted gene 42635	1.14	0.51	1.15	0.00429	0.0257	Up
Calhm2	calcium homeostasis modulator 2	1.35	0.61	1.15	0.000306	0.00275	Up
Pmepa1	prostate transmembrane protein androgen induced 1	13.38	6	1.16	1.61e-05	0.000207	Up
Rassf2	Ras association RalGDS AF 6 domain family member 2	3.14	1.41	1.16	1.9e-06	3e-05	Up
1700017B05Rik	RIKEN cDNA 1700017B05 gene	10.1	4.53	1.16	5.77e-05	0.000636	Up
Ddx60	DEAD Asp Glu Ala Asp box polypeptide 60	5.08	2.28	1.16	0.00094	0.00722	Up
Fen1	flap structure specific endonuclease 1	1.27	0.57	1.16	4.15e-05	0.000479	Up
Vat1	vesicle amine transport protein 1 homolog T californica	29.62	13.27	1.16	1.42e-05	0.000185	Up
Qpct	glutaminyl peptide cyclotransferase glutaminyl cyclase	1.46	0.65	1.16	0.00671	0.037	Up
Ppp1r3b	protein phosphatase 1 regulatory inhibitor subunit 3B	166.86	74.73	1.16	0.000203	0.00193	Up
Bard1	BRCA1 associated RING domain 1	0.69	0.31	1.16	0.00047	0.00396	Up
Cebpd	CCAAT enhancer binding protein C EBP delta	8.74	3.91	1.16	0.000134	0.00134	Up
Slc2a3	solute carrier family 2 facilitated glucose transporter member 3	1.01	0.45	1.16	4.87e-05	0.00055	Up
Dusp14	dual specificity phosphatase 14	0.56	0.25	1.16	0.00679	0.0373	Up
Cdca7	cell division cycle associated 7	0.77	0.34	1.16	0.00066	0.00531	Up
Acox1	acyl Coenzyme A oxidase 1 palmitoyl	142.29	63.57	1.16	0.000279	0.00254	Up
Ttc7	tetratricopeptide repeat domain 7	2.74	1.22	1.16	1.03e-05	0.000138	Up
Rilpl2	Rab interacting lysosomal protein like 2	2.61	1.16	1.17	0.000595	0.00487	Up
Sult5a1	sulfotransferase family 5A member 1	1.03	0.46	1.17	0.0019	0.0131	Up
Scarf2	scavenger receptor class F member 2	2.78	1.24	1.17	4.09e-05	0.000473	Up
S1pr5	sphingosine 1 phosphate receptor 5	2.27	1.01	1.17	0.000781	0.00614	Up
4931406C07Rik	RIKEN cDNA 4931406C07 gene	150.33	66.83	1.17	0.00054	0.00448	Up
Gm36927	predicted gene 36927	1.77	0.79	1.17	0.00888	0.0462	Up
Hsp90aa1	heat shock protein 90 alpha cytosolic class A member 1	43.31	19.23	1.17	0.000119	0.00121	Up
Itga4	integrin alpha 4	2.44	1.08	1.17	4.97e-07	8.87e-06	Up
Anxa9	annexin A9	1.51	0.67	1.17	0.000325	0.00289	Up
Csgalnact1	chondroitin sulfate N acetylgalactosaminyltransferase 1	3.12	1.38	1.17	1.42e-05	0.000185	Up
Calr	calreticulin	132.56	58.82	1.17	1.22e-05	0.000161	Up
Gm34294	predicted gene 34294	0.39	0.17	1.17	0.00469	0.0276	Up
Gm26908	predicted gene 26908	0.76	0.34	1.17	0.00956	0.0491	Up
Zmynd15	zinc finger MYND type containing 15	0.35	0.15	1.17	0.00232	0.0154	Up
B3gnt3	UDP GlcNAc betaGal beta 1 3 N acetylglucosaminyltransferase 3	8.53	3.78	1.17	4.56e-06	6.6e-05	Up
Traf1	TNF receptor associated factor 1	0.48	0.21	1.18	0.00175	0.0122	Up
Ucp2	uncoupling protein 2 mitochondrial proton carrier	18.26	8.08	1.18	4.25e-05	0.000489	Up
Lrrc59	leucine rich repeat containing 59	68.37	30.25	1.18	2.03e-05	0.000253	Up
Scp2	sterol carrier protein 2 liver	129.49	57.17	1.18	4.83e-05	0.000546	Up
Eif1a	eukaryotic translation initiation factor 1A	17.93	7.91	1.18	1.21e-05	0.000161	Up
Rhoj	ras homolog gene family member J	5.12	2.26	1.18	8.71e-05	0.000912	Up
Hcls1	hematopoietic cell specific Lyn substrate 1	6.64	2.93	1.18	2.94e-05	0.000354	Up
Hist1h3i	histone cluster 1 H3i	22.62	9.98	1.18	4.76e-05	0.000538	Up
Lacc1	laccase multicopper oxidoreductase domain containing 1	3.72	1.64	1.18	1.48e-05	0.000192	Up
Ralgds	ral guanine nucleotide dissociation stimulator	4.5	1.98	1.18	4.08e-06	5.98e-05	Up
Abcg3	ATP binding cassette sub family G WHITE member 3	1.21	0.53	1.18	0.000283	0.00257	Up
Abr	active BCR related gene	2.27	1	1.18	1.87e-05	0.000235	Up
Batf2	basic leucine zipper transcription factor ATF like 2	0.23	0.1	1.18	0.00856	0.0449	Up
Nav3	neuron navigator 3	3.05	1.34	1.18	1.28e-06	2.09e-05	Up
Ptpn22	protein tyrosine phosphatase non receptor type 22 lymphoid	0.46	0.2	1.18	0.000688	0.0055	Up
Spaca1	sperm acrosome associated 1	1.05	0.46	1.19	0.00103	0.00782	Up
B3gnt8	UDP GlcNAc betaGal beta 1 3 N acetylglucosaminyltransferase 8	0.19	0.08	1.19	0.00462	0.0273	Up
Glis2	GLIS family zinc finger 2	1.51	0.66	1.19	6.76e-05	0.000729	Up
Fgl2	fibrinogen like protein 2	13.74	6.04	1.19	2.3e-06	3.55e-05	Up
Arpc1b	actin related protein 2 3 complex subunit 1B	14.24	6.25	1.19	1.76e-06	2.8e-05	Up
Cd63-ps	CD63 antigen pseudogene	16.64	7.31	1.19	0.00715	0.0389	Up
Rom1	rod outer segment membrane protein 1	9.36	4.11	1.19	0.000183	0.00176	Up
Dnase2a	deoxyribonuclease II alpha	1.99	0.88	1.19	5.47e-06	7.77e-05	Up
Lrrc32	leucine rich repeat containing 32	2.71	1.19	1.19	4.02e-06	5.9e-05	Up
Mid1ip1	Mid1 interacting protein 1 gastrulation specific G12 like zebrafish	15.4	6.76	1.19	0.00107	0.00805	Up
Dennd4a	DENN MADD domain containing 4A	14.93	6.55	1.19	3.15e-05	0.000375	Up
Cercam	cerebral endothelial cell adhesion molecule	2.94	1.29	1.19	4.27e-05	0.00049	Up
Nlrc4	NLR family CARD domain containing 4	0.86	0.38	1.19	0.000914	0.00706	Up
Bnc2	basonuclin 2	0.99	0.43	1.19	2.5e-05	0.000305	Up
Abi3	ABI gene family member 3	2.68	1.18	1.19	1.15e-05	0.000154	Up
Lfng	LFNG O fucosylpeptide 3 beta N acetylglucosaminyltransferase	8.15	3.57	1.19	0.00039	0.00337	Up
P4hb	prolyl 4 hydroxylase beta polypeptide	76.26	33.37	1.19	1.07e-05	0.000144	Up
Ncs1	neuronal calcium sensor 1	1.38	0.6	1.19	0.00297	0.019	Up
Pla2g7	phospholipase A2 group VII platelet activating factor acetylhydrolase plasma	27.95	12.23	1.19	6.47e-05	0.000702	Up
Nlrc5	NLR family CARD domain containing 5	4.76	2.08	1.19	3.23e-06	4.83e-05	Up
Pcdhac2	protocadherin alpha subfamily C 2	0.28	0.12	1.19	0.00479	0.0281	Up
Ror2	receptor tyrosine kinase like orphan receptor 2	0.43	0.19	1.2	0.000968	0.0074	Up
Itgb7	integrin beta 7	1.6	0.7	1.2	0.00187	0.0129	Up
Zfand4	zinc finger AN1 type domain 4	0.53	0.23	1.2	0.00881	0.0459	Up
Ctsb	cathepsin B	663.44	288.97	1.2	1.18e-05	0.000157	Up
Gm26945	predicted gene 26945	2.29	1	1.2	0.000225	0.00211	Up
Pyroxd2	pyridine nucleotide disulphide oxidoreductase domain 2	2.21	0.96	1.2	4.72e-05	0.000535	Up
Ret	ret proto oncogene	1.26	0.55	1.2	4.32e-05	0.000495	Up
Dcst1	DC STAMP domain containing 1	0.27	0.12	1.21	0.00842	0.0443	Up
Lipa	lysosomal acid lipase A	73.76	31.96	1.21	0.00113	0.00842	Up
Myd88	myeloid differentiation primary response gene 88	9.65	4.18	1.21	2.41e-05	0.000295	Up
Ifitm3	interferon induced transmembrane protein 3	122.26	52.96	1.21	4.27e-06	6.23e-05	Up
Adm	adrenomedullin	1.7	0.74	1.21	0.000118	0.0012	Up
P3h3	prolyl 3 hydroxylase 3	2.1	0.91	1.21	3.36e-05	0.000398	Up
Rims3	regulating synaptic membrane exocytosis 3	0.18	0.08	1.21	0.00467	0.0275	Up
Chaf1a	chromatin assembly factor 1 subunit A p150	2.67	1.16	1.21	3.46e-05	0.000409	Up
Gm14005	predicted gene 14005	0.57	0.25	1.21	0.00329	0.0206	Up
Gm10855	predicted gene 10855	1.74	0.75	1.21	0.000129	0.0013	Up
1700010I14Rik	RIKEN cDNA 1700010I14 gene	0.4	0.17	1.21	0.00565	0.032	Up
Mbd4	methyl CpG binding domain protein 4	0.54	0.23	1.21	0.00123	0.00904	Up
Mpped2	metallophosphoesterase domain containing 2	0.36	0.16	1.21	0.00309	0.0196	Up
Gm20431	predicted gene 20431	3.62	1.56	1.21	0.0015	0.0107	Up
Zpbp2	zona pellucida binding protein 2	0.42	0.18	1.22	0.00932	0.0481	Up
Atp1a1	ATPase Na+ K+ transporting alpha 1 polypeptide	47.11	20.26	1.22	8.04e-06	0.000111	Up
Rin1	Ras and Rab interactor 1	1.36	0.59	1.22	0.00145	0.0104	Up
Srgap1	SLIT ROBO Rho GTPase activating protein 1	2.17	0.93	1.22	5.72e-06	8.1e-05	Up
Rcn1	reticulocalbin 1	10.9	4.68	1.22	8.16e-07	1.39e-05	Up
Traf3ip2	TRAF3 interacting protein 2	1.55	0.67	1.22	3.01e-05	0.000361	Up
Piezo1	piezo type mechanosensitive ion channel component 1	14.91	6.39	1.22	3.38e-05	0.0004	Up
En1	engrailed 1	0.78	0.33	1.22	0.00147	0.0105	Up
Adamts7	a disintegrin like and metallopeptidase reprolysin type with thrombospondin type 1 motif 7	1.08	0.46	1.22	0.000267	0.00244	Up
Hist1h2ai	histone cluster 1 H2ai	4.24	1.82	1.22	0.00261	0.0171	Up
Plagl1	pleiomorphic adenoma gene like 1	1.77	0.76	1.22	0.000129	0.0013	Up
Usp18	ubiquitin specific peptidase 18	6.37	2.72	1.22	4.26e-06	6.22e-05	Up
Ttc26	tetratricopeptide repeat domain 26	0.93	0.4	1.22	0.000357	0.00314	Up
Mcm2	minichromosome maintenance deficient 2 mitotin S. cerevisiae	1.84	0.79	1.23	4.21e-06	6.15e-05	Up
Uap1l1	UDP N acteylglucosamine pyrophosphorylase 1 like 1	2.23	0.95	1.23	1.42e-05	0.000185	Up
Ddhd2	DDHD domain containing 2	113.13	48.26	1.23	0.000334	0.00295	Up
Lrmp	lymphoid restricted membrane protein	1.32	0.56	1.23	1.31e-05	0.000172	Up
Rslcan18	regulator of sex limitation candidate 18	0.44	0.19	1.23	0.00122	0.009	Up
Slc52a3	solute carrier protein family 52 member 3	0.25	0.11	1.23	0.00167	0.0117	Up
Nucb2	nucleobindin 2	3.34	1.42	1.23	9.91e-06	0.000134	Up
Hgf	hepatocyte growth factor	0.71	0.3	1.24	3.51e-05	0.000413	Up
Dapk1	death associated protein kinase 1	11.75	4.99	1.24	1.65e-06	2.63e-05	Up
Ptpn1	protein tyrosine phosphatase non receptor type 1	10.03	4.26	1.24	6.53e-08	1.36e-06	Up
Dsel	dermatan sulfate epimerase like	2.79	1.18	1.24	9.8e-06	0.000132	Up
Irf5	interferon regulatory factor 5	3.68	1.56	1.24	2.97e-05	0.000357	Up
Leo1	Leo1 Paf1 RNA polymerase II complex component homolog S. cerevisiae	5.24	2.22	1.24	0.000211	0.002	Up
Themis2	thymocyte selection associated family member 2	8.36	3.55	1.24	2.14e-06	3.33e-05	Up
Dbf4	DBF4 homolog S. cerevisiae	0.71	0.3	1.24	1.95e-05	0.000244	Up
Mctp1	multiple C2 domains transmembrane 1	0.66	0.28	1.24	0.000119	0.00121	Up
Trerf1	transcriptional regulating factor 1	0.72	0.31	1.24	5e-05	0.000563	Up
Tmem100	transmembrane protein 100	3.57	1.51	1.24	0.00517	0.0298	Up
Spc25	SPC25 NDC80 kinetochore complex component homolog S. cerevisiae	0.71	0.3	1.24	0.00366	0.0225	Up
Frmd4b	FERM domain containing 4B	2.05	0.87	1.24	9.21e-08	1.87e-06	Up
Celsr3	cadherin EGF LAG seven pass G type receptor 3 flamingo homolog Drosophila	0.21	0.09	1.24	0.000397	0.00342	Up
Steap4	STEAP family member 4	290.11	122.47	1.24	1.84e-05	0.000232	Up
Ifitm2	interferon induced transmembrane protein 2	101.05	42.63	1.24	1.04e-06	1.74e-05	Up
Cmtm3	CKLF like MARVEL transmembrane domain containing 3	21.2	8.94	1.25	7.81e-07	1.34e-05	Up
Glul	glutamate ammonia ligase glutamine synthetase	963.06	405.9	1.25	2.57e-06	3.93e-05	Up
Eps8	epidermal growth factor receptor pathway substrate 8	3.13	1.32	1.25	1.59e-06	2.55e-05	Up
Ier3	immediate early response 3	9.82	4.13	1.25	0.000919	0.00709	Up
Vasn	vasorin	6.24	2.62	1.25	1.38e-06	2.24e-05	Up
Gm10116	predicted pseudogene 10116	101.74	42.72	1.25	1.12e-06	1.85e-05	Up
Gm11520	predicted gene 11520	2.51	1.05	1.25	0.00207	0.0141	Up
Fam171a2	family with sequence similarity 171 member A2	1.36	0.57	1.25	0.000309	0.00277	Up
Tbc1d9	TBC1 domain family member 9	1.78	0.75	1.25	1.66e-05	0.000212	Up
Ugt1a6a	UDP glucuronosyltransferase 1 family polypeptide A6A	3.37	1.41	1.25	0.00238	0.0158	Up
Ugt1a2	UDP glucuronosyltransferase 1 family polypeptide A2	0.42	0.18	1.25	0.00851	0.0447	Up
Ssc5d	scavenger receptor cysteine rich family 5 domains	4.27	1.79	1.26	2.41e-06	3.72e-05	Up
Mc2r	melanocortin 2 receptor	3.36	1.41	1.26	0.000207	0.00196	Up
Mmp28	matrix metallopeptidase 28 epilysin	4.54	1.9	1.26	0.000157	0.00154	Up
Adgrg6	adhesion G protein coupled receptor G6	1.27	0.53	1.26	5.24e-05	0.000586	Up
Csf1	colony stimulating factor 1 macrophage	5.83	2.44	1.26	7.24e-07	1.25e-05	Up
Slitrk5	SLIT and NTRK like family member 5	0.23	0.1	1.26	0.004	0.0242	Up
Abca1	ATP binding cassette sub family A ABC1 member 1	103.99	43.4	1.26	2.36e-06	3.64e-05	Up
Kif21b	kinesin family member 21B	0.81	0.34	1.26	0.000134	0.00134	Up
Srxn1	sulfiredoxin 1 homolog S. cerevisiae	21.2	8.84	1.26	0.00511	0.0295	Up
Arhgap22	Rho GTPase activating protein 22	0.81	0.34	1.26	0.00235	0.0156	Up
Jdp2	Jun dimerization protein 2	3.12	1.3	1.26	0.000227	0.00213	Up
Ifit1	interferon induced protein with tetratricopeptide repeats 1	15.38	6.41	1.26	4.79e-06	6.88e-05	Up
Tnfsf13b	tumor necrosis factor ligand superfamily member 13b	1.37	0.57	1.26	0.00692	0.0379	Up
Ccbe1	collagen and calcium binding EGF domains 1	0.29	0.12	1.27	0.00456	0.027	Up
Cacna1g	calcium channel voltage dependent T type alpha 1G subunit	0.35	0.14	1.27	0.0016	0.0113	Up
Itga9	integrin alpha 9	2.78	1.15	1.27	1.13e-06	1.86e-05	Up
Rab11fip1	RAB11 family interacting protein 1 class I	1.63	0.68	1.27	6.12e-06	8.61e-05	Up
Tshz3	teashirt zinc finger family member 3	1.76	0.73	1.27	1.7e-05	0.000216	Up
Lrrc71	leucine rich repeat containing 71	0.24	0.1	1.27	0.00218	0.0147	Up
Tpd52-ps	tumor protein D52 pseudogene	2.03	0.84	1.27	0.00365	0.0225	Up
Gm20390	predicted gene 20390	7.89	3.27	1.27	0.000857	0.00667	Up
G630090E17Rik	RIKEN cDNA G630090E17 gene	4.17	1.73	1.27	0.000263	0.00241	Up
Glns-ps1	glutamine synthetase pseudogene 1	37.46	15.51	1.27	6e-08	1.26e-06	Up
Rarres2	retinoic acid receptor responder tazarotene induced 2	21.18	8.76	1.27	3.83e-05	0.000447	Up
Fam222a	family with sequence similarity 222 member A	2.14	0.89	1.27	3.13e-05	0.000373	Up
Mmp23	matrix metallopeptidase 23	2.11	0.87	1.27	0.000158	0.00155	Up
Stil	Scl Tal1 interrupting locus	0.77	0.32	1.27	0.000405	0.00347	Up
Kcnt2	potassium channel subfamily T member 2	0.29	0.12	1.27	0.000313	0.0028	Up
Nlrp1b	NLR family pyrin domain containing 1B	0.79	0.33	1.28	0.000381	0.0033	Up
Unc5c	unc 5 homolog C C. elegans	0.12	0.05	1.28	0.000599	0.00489	Up
Sh3tc1	SH3 domain and tetratricopeptide repeats 1	6	2.47	1.28	1.73e-07	3.37e-06	Up
Gm43323	predicted gene 43323	1.67	0.69	1.28	0.00105	0.00793	Up
Mb21d1	Mab 21 domain containing 1	0.48	0.2	1.28	6.69e-05	0.000722	Up
Cenpn	centromere protein N	1.97	0.81	1.28	0.00042	0.00359	Up
Xdh	xanthine dehydrogenase	110.9	45.63	1.28	2.19e-05	0.00027	Up
Fgd2	FYVE RhoGEF and PH domain containing 2	1.5	0.62	1.28	3.17e-06	4.76e-05	Up
Adat3	adenosine deaminase tRNA specific 3	1.85	0.76	1.28	6.65e-05	0.000718	Up
Gm15601	predicted gene 15601	0.39	0.16	1.28	0.00366	0.0225	Up
Gm29101	predicted gene 29101	0.76	0.31	1.28	0.00871	0.0455	Up
Rinl	Ras and Rab interactor like	2.13	0.87	1.28	0.00016	0.00157	Up
Gm13139	predicted gene 13139	3.19	1.31	1.28	5.34e-05	0.000595	Up
Pole2	polymerase DNA directed epsilon 2 p59 subunit	2.16	0.89	1.29	0.000107	0.0011	Up
Pik3cd	phosphatidylinositol 3 kinase catalytic delta polypeptide	1.88	0.77	1.29	3.63e-06	5.36e-05	Up
Arl4c	ADP ribosylation factor like 4C	1.79	0.73	1.29	0.00144	0.0103	Up
Tmem154	transmembrane protein 154	0.88	0.36	1.29	8.89e-05	0.000928	Up
Src	Rous sarcoma oncogene	1.28	0.52	1.29	0.000296	0.00268	Up
Ncaph	non SMC condensin I complex subunit H	1.45	0.59	1.29	8.22e-06	0.000113	Up
Tlr4	toll like receptor 4	9.99	4.08	1.29	4.16e-07	7.53e-06	Up
Rfx2	regulatory factor X 2 influences HLA class II expression	1.58	0.64	1.29	0.00085	0.00662	Up
Sdc3	syndecan 3	17.52	7.15	1.29	2.19e-06	3.4e-05	Up
Apmap	adipocyte plasma membrane associated protein	98.89	40.37	1.29	2.68e-05	0.000324	Up
Hist1h2bn	histone cluster 1 H2bn	9.04	3.69	1.29	0.000188	0.0018	Up
Ssbp4	single stranded DNA binding protein 4	16.93	6.91	1.29	5.45e-08	1.15e-06	Up
Pcdh7	protocadherin 7	1.38	0.56	1.29	6.11e-06	8.6e-05	Up
Serpinf1	serine or cysteine peptidase inhibitor clade F member 1	19.81	8.07	1.3	2.89e-06	4.38e-05	Up
Clic1	chloride intracellular channel 1	23.66	9.63	1.3	1.4e-07	2.79e-06	Up
Cacnb3	calcium channel voltage dependent beta 3 subunit	1.51	0.61	1.3	0.000765	0.00604	Up
Stap1	signal transducing adaptor family member 1	0.39	0.16	1.3	0.00039	0.00337	Up
Dram1	DNA damage regulated autophagy modulator 1	32.64	13.25	1.3	1.19e-05	0.000158	Up
Chpf	chondroitin polymerizing factor	2.13	0.86	1.3	1.51e-06	2.44e-05	Up
Arrb2	arrestin beta 2	4.62	1.87	1.3	1.2e-07	2.4e-06	Up
Fjx1	four jointed box 1 Drosophila	0.61	0.25	1.31	0.000941	0.00722	Up
Ccr2	chemokine C C motif receptor 2	2.97	1.2	1.31	3.61e-06	5.34e-05	Up
Arhgap4	Rho GTPase activating protein 4	1.03	0.41	1.31	2.83e-06	4.3e-05	Up
Lrp3	low density lipoprotein receptor related protein 3	6.21	2.51	1.31	1.3e-08	3.04e-07	Up
Hapln4	hyaluronan and proteoglycan link protein 4	0.93	0.38	1.31	0.00138	0.00992	Up
Pros1	protein S alpha	18.21	7.34	1.31	7.42e-07	1.28e-05	Up
6430571L13Rik	RIKEN cDNA 6430571L13 gene	10.37	4.18	1.31	0.00122	0.009	Up
Dnah10	dynein axonemal heavy chain 10	0.08	0.03	1.31	0.00348	0.0216	Up
Reps2	RALBP1 associated Eps domain containing protein 2	2.58	1.04	1.31	5.25e-07	9.34e-06	Up
Letm1	leucine zipper EF hand containing transmembrane protein 1	29.6	11.93	1.31	4.52e-06	6.55e-05	Up
Lrch4	leucine rich repeats and calponin homology CH domain containing 4	1.5	0.61	1.31	8.55e-05	0.000897	Up
Eno2	enolase 2 gamma neuronal	0.22	0.09	1.32	0.000253	0.00233	Up
Map1a	microtubule associated protein 1 A	2.34	0.94	1.32	6.75e-06	9.39e-05	Up
Lppr3	lipid phosphate phosphatase related protein type 3	0.53	0.21	1.32	4.88e-05	0.00055	Up
Kif9	kinesin family member 9	0.45	0.18	1.32	0.000558	0.0046	Up
Col4a2	collagen type IV alpha 2	195.03	78.2	1.32	5.14e-06	7.33e-05	Up
Ms4a4d	membrane spanning 4 domains subfamily A member 4D	6.19	2.48	1.32	2.54e-06	3.89e-05	Up
Hivep3	human immunodeficiency virus type I enhancer binding protein 3	0.96	0.38	1.32	1.31e-05	0.000172	Up
Fos	FBJ osteosarcoma oncogene	5.42	2.17	1.32	2.97e-05	0.000357	Up
Dhx58	DEXH Asp Glu X His box polypeptide 58	4.28	1.72	1.32	4.27e-06	6.23e-05	Up
Rab11fip4	RAB11 family interacting protein 4 class II	2.28	0.91	1.32	8.41e-06	0.000115	Up
Trim30d	tripartite motif containing 30D	2.75	1.1	1.32	1.37e-05	0.00018	Up
P2rx7	purinergic receptor P2X ligand gated ion channel 7	1.32	0.53	1.32	3.12e-06	4.69e-05	Up
Oasl2	2 5 oligoadenylate synthetase like 2	4.71	1.88	1.32	5.34e-05	0.000596	Up
Il3ra	interleukin 3 receptor alpha chain	3.57	1.42	1.32	9.81e-05	0.00102	Up
Capn5	calpain 5	1.02	0.41	1.32	0.000105	0.00108	Up
Lgr6	leucine rich repeat containing G protein coupled receptor 6	13.35	5.33	1.33	0.00215	0.0145	Up
Axl	AXL receptor tyrosine kinase	12.67	5.05	1.33	9.26e-08	1.88e-06	Up
P3h2	prolyl 3 hydroxylase 2	2.98	1.19	1.33	2.8e-05	0.000338	Up
Gm26523	predicted gene 26523	1.61	0.64	1.33	0.000124	0.00126	Up
Cdc6	cell division cycle 6	0.43	0.17	1.33	0.000177	0.00171	Up
Mmrn1	multimerin 1	0.54	0.21	1.33	0.00855	0.0448	Up
Orm3	orosomucoid 3	5.54	2.2	1.33	0.000118	0.0012	Up
Ust	uronyl 2 sulfotransferase	3.87	1.54	1.33	4.13e-07	7.49e-06	Up
Tmem30b	transmembrane protein 30B	0.29	0.12	1.33	0.00556	0.0316	Up
Dcn	decorin	192.58	76.5	1.33	2.46e-06	3.78e-05	Up
F730043M19Rik	RIKEN cDNA F730043M19 gene	0.71	0.28	1.33	3.63e-05	0.000426	Up
Stmn1	stathmin 1	3.48	1.38	1.33	3.03e-06	4.58e-05	Up
Nbl1	neuroblastoma suppression of tumorigenicity 1	4.43	1.76	1.33	8.47e-06	0.000116	Up
Igfbp7	insulin like growth factor binding protein 7	43.36	17.19	1.33	3.48e-07	6.4e-06	Up
Gm12346	predicted gene 12346	24.85	9.85	1.33	2.53e-08	5.63e-07	Up
Flrt2	fibronectin leucine rich transmembrane protein 2	2.86	1.13	1.33	3.34e-07	6.22e-06	Up
Tro	trophinin	0.28	0.11	1.34	0.000291	0.00264	Up
Serpinb1a	serine or cysteine peptidase inhibitor clade B member 1a	5.68	2.25	1.34	0.00114	0.00847	Up
Mcm3	minichromosome maintenance deficient 3 S. cerevisiae	2.75	1.09	1.34	1.33e-06	2.17e-05	Up
Ifnlr1	interferon lambda receptor 1	0.61	0.24	1.34	0.000836	0.00653	Up
Galns	galactosamine N acetyl 6 sulfate sulfatase	4.54	1.8	1.34	2.45e-06	3.77e-05	Up
Fbln5	fibulin 5	7.75	3.07	1.34	1.62e-07	3.18e-06	Up
Hells	helicase lymphoid specific	1.64	0.65	1.34	8.47e-06	0.000116	Up
Slc4a4	solute carrier family 4 anion exchanger member 4	62.34	24.68	1.34	7.34e-07	1.27e-05	Up
Ephx2	epoxide hydrolase 2 cytoplasmic	363.22	143.74	1.34	8.16e-06	0.000112	Up
Rac3	RAS related C3 botulinum substrate 3	0.77	0.3	1.34	0.0027	0.0176	Up
Pvrl1	poliovirus receptor related 1	1.94	0.77	1.34	5.79e-06	8.2e-05	Up
Twist2	twist basic helix loop helix transcription factor 2	1.05	0.42	1.34	0.000171	0.00166	Up
Adam19	a disintegrin and metallopeptidase domain 19 meltrin beta	6.63	2.62	1.34	2.46e-08	5.49e-07	Up
Elf4	E74 like factor 4 ets domain transcription factor	3.76	1.48	1.34	7.74e-08	1.59e-06	Up
Dpy19l1	dpy 19 like 1 C. elegans	5.51	2.17	1.34	3.52e-06	5.22e-05	Up
Ehd4	EH domain containing 4	18.99	7.49	1.34	7.5e-07	1.29e-05	Up
Prtn3	proteinase 3	0.5	0.2	1.34	0.00882	0.0459	Up
Gm33142	predicted gene 33142	1.12	0.44	1.35	0.00462	0.0273	Up
Coro1c	coronin actin binding protein 1C	6.73	2.65	1.35	1.64e-06	2.62e-05	Up
E2f1	E2F transcription factor 1	1.19	0.47	1.35	5.51e-05	0.000612	Up
Itga7	integrin alpha 7	57.97	22.8	1.35	8.45e-07	1.43e-05	Up
Ltbp3	latent transforming growth factor beta binding protein 3	73.24	28.8	1.35	1.08e-06	1.79e-05	Up
Cars2	cysteinyl tRNA synthetase 2 mitochondrial putative	27.09	10.65	1.35	0.000186	0.00179	Up
Gm15675	predicted gene 15675	2.74	1.08	1.35	2.74e-05	0.000331	Up
Thg1l	tRNA histidine guanylyltransferase 1 like S. cerevisiae	3.29	1.29	1.35	3.13e-05	0.000373	Up
A630081D01Rik	RIKEN cDNA A630081D01 gene	1.25	0.49	1.35	0.000282	0.00256	Up
Sh3bgrl2	SH3 domain binding glutamic acid rich protein like 2	3.87	1.52	1.35	5.99e-07	1.05e-05	Up
Penk	preproenkephalin	0.4	0.16	1.35	0.00519	0.0299	Up
Kcnk6	potassium inwardly rectifying channel subfamily K member 6	4.36	1.71	1.35	2.62e-07	4.96e-06	Up
Nsun7	NOL1 NOP2 Sun domain family member 7	0.22	0.09	1.35	0.00141	0.0101	Up
Cadm3	cell adhesion molecule 3	0.88	0.35	1.35	5.5e-05	0.000611	Up
Ly6e	lymphocyte antigen 6 complex locus E	12.02	4.71	1.35	1.55e-07	3.05e-06	Up
Ngef	neuronal guanine nucleotide exchange factor	0.29	0.11	1.35	0.00832	0.044	Up
Ildr2	immunoglobulin like domain containing receptor 2	0.38	0.15	1.35	0.00124	0.00913	Up
Nid2	nidogen 2	24.74	9.67	1.35	3.15e-06	4.75e-05	Up
Il6ra	interleukin 6 receptor alpha	3.49	1.36	1.36	3.63e-08	7.85e-07	Up
Dpp7	dipeptidylpeptidase 7	2.34	0.91	1.36	3.47e-07	6.39e-06	Up
Pdk3	pyruvate dehydrogenase kinase isoenzyme 3	2.35	0.92	1.36	4.63e-06	6.69e-05	Up
Glrx	glutaredoxin	15.11	5.9	1.36	2.27e-05	0.000279	Up
Lpar5	lysophosphatidic acid receptor 5	0.44	0.17	1.36	0.00629	0.035	Up
Gpx7	glutathione peroxidase 7	4.31	1.68	1.36	8.86e-05	0.000926	Up
Hist1h2bh	histone cluster 1 H2bh	6.86	2.67	1.36	0.000371	0.00323	Up
Sgk2	serum glucocorticoid regulated kinase 2	0.66	0.25	1.37	0.000913	0.00705	Up
Adap1	ArfGAP with dual PH domains 1	4.58	1.77	1.37	0.00136	0.00981	Up
Alg8	asparagine linked glycosylation 8 alpha 1 3 glucosyltransferase	2.67	1.03	1.37	1.45e-06	2.35e-05	Up
Ltc4s	leukotriene C4 synthase	11.26	4.36	1.37	3.07e-06	4.64e-05	Up
Olfm1	olfactomedin 1	2.67	1.03	1.37	1.62e-06	2.59e-05	Up
Unc93b1	unc 93 homolog B1 C. elegans	18.96	7.34	1.37	6.57e-09	1.6e-07	Up
Tmem41a	transmembrane protein 41a	8.49	3.28	1.37	1.39e-05	0.000181	Up
Gypa	glycophorin A	0.65	0.25	1.37	0.00265	0.0173	Up
Syn2	synapsin II	2.62	1.01	1.37	0.000751	0.00594	Up
Tcirg1	T cell immune regulator 1 ATPase H+ transporting lysosomal V0 protein A3	9.4	3.63	1.37	5e-08	1.06e-06	Up
Mtfr2	mitochondrial fission regulator 2	0.71	0.27	1.37	0.00439	0.0262	Up
Wfs1	Wolfram syndrome 1 homolog human	10.49	4.05	1.37	2.41e-07	4.61e-06	Up
Rara	retinoic acid receptor alpha	4.89	1.89	1.37	2.29e-07	4.4e-06	Up
Scamp5	secretory carrier membrane protein 5	5.86	2.26	1.37	4.86e-07	8.69e-06	Up
Brip1	BRCA1 interacting protein C terminal helicase 1	0.91	0.35	1.37	1.05e-05	0.000142	Up
Hist1h2bg	histone cluster 1 H2bg	20.17	7.77	1.38	2.1e-06	3.28e-05	Up
Lgals3bp	lectin galactoside binding soluble 3 binding protein	47.31	18.22	1.38	2.19e-07	4.23e-06	Up
Nt5dc2	5 nucleotidase domain containing 2	5.1	1.96	1.38	4.99e-06	7.15e-05	Up
Ptgr1	prostaglandin reductase 1	2.33	0.9	1.38	7.58e-05	0.000807	Up
Il7	interleukin 7	0.19	0.07	1.38	0.00348	0.0216	Up
Gnmt	glycine N methyltransferase	1.24	0.48	1.38	0.00856	0.0449	Up
Pgd	phosphogluconate dehydrogenase	76.58	29.39	1.38	0.000114	0.00116	Up
Gm37063	predicted gene 37063	1.23	0.47	1.38	5.93e-05	0.000651	Up
Csf2ra	colony stimulating factor 2 receptor alpha low affinity granulocyte macrophage	6.53	2.5	1.39	8.97e-06	0.000122	Up
Fndc1	fibronectin type III domain containing 1	4.48	1.71	1.39	3.45e-07	6.38e-06	Up
Tfpi	tissue factor pathway inhibitor	3.43	1.31	1.39	3.62e-09	9.42e-08	Up
Trim47	tripartite motif containing 47	2.98	1.14	1.39	1.1e-06	1.83e-05	Up
Slc10a5	solute carrier family 10 sodium bile acid cotransporter family member 5	0.37	0.14	1.39	0.00411	0.0248	Up
Xlr4b	X linked lymphocyte regulated 4B	0.29	0.11	1.39	0.00863	0.0452	Up
Tmem51	transmembrane protein 51	1.92	0.73	1.39	2.02e-05	0.000252	Up
Ctsl	cathepsin L	142.43	54.3	1.39	8.96e-07	1.51e-05	Up
Prkcd	protein kinase C delta	3.4	1.3	1.39	1.36e-08	3.17e-07	Up
Acaa1b	acetyl Coenzyme A acyltransferase 1B	17.92	6.83	1.39	1.92e-06	3.02e-05	Up
Syt12	synaptotagmin XII	5.94	2.26	1.39	3.18e-05	0.000378	Up
Aldh18a1	aldehyde dehydrogenase 18 family member A1	4.48	1.7	1.39	7.42e-08	1.53e-06	Up
Shisa5	shisa family member 5	11.69	4.45	1.39	1.39e-08	3.22e-07	Up
Gm43223	predicted gene 43223	0.45	0.17	1.39	0.000684	0.00547	Up
Aspg	asparaginase homolog S. cerevisiae	45.91	17.47	1.39	3.03e-05	0.000363	Up
Dpt	dermatopontin	58	22.05	1.4	4.42e-06	6.43e-05	Up
Fah	fumarylacetoacetate hydrolase	55.58	21.11	1.4	4.64e-06	6.69e-05	Up
C330027C09Rik	RIKEN cDNA C330027C09 gene	0.96	0.36	1.4	2.05e-06	3.21e-05	Up
Fstl3	follistatin like 3	0.7	0.26	1.4	0.000211	0.002	Up
Exoc3l2	exocyst complex component 3 like 2	1.42	0.54	1.4	0.000178	0.00172	Up
Lum	lumican	64.4	24.43	1.4	6.01e-06	8.48e-05	Up
Prodh	proline dehydrogenase	9.34	3.54	1.4	2.16e-05	0.000267	Up
Plekho2	pleckstrin homology domain containing family O member 2	16.93	6.42	1.4	3.33e-09	8.7e-08	Up
Hist1h3g	histone cluster 1 H3g	11.25	4.26	1.4	1.14e-05	0.000152	Up
Ccdc88b	coiled coil domain containing 88B	2.08	0.79	1.4	7.88e-06	0.000109	Up
Lpar1	lysophosphatidic acid receptor 1	3.24	1.22	1.41	8.23e-08	1.69e-06	Up
Ahrr	aryl hydrocarbon receptor repressor	0.08	0.03	1.41	0.00262	0.0171	Up
Mlkl	mixed lineage kinase domain like	4.72	1.78	1.41	1.16e-07	2.33e-06	Up
Vwf	Von Willebrand factor homolog	4.11	1.55	1.41	4.18e-07	7.56e-06	Up
Aim2	absent in melanoma 2	0.64	0.24	1.41	0.00022	0.00207	Up
Ccnb1	cyclin B1	0.6	0.23	1.41	1.86e-05	0.000234	Up
Chaf1b	chromatin assembly factor 1 subunit B p60	0.44	0.17	1.41	6.04e-05	0.000661	Up
Sec24d	Sec24 related gene family member D S. cerevisiae	8.77	3.3	1.41	4.78e-09	1.2e-07	Up
Rgs10	regulator of G protein signalling 10	1.97	0.74	1.41	5.54e-05	0.000615	Up
Nuak2	NUAK family SNF1 like kinase 2	1	0.37	1.41	3.79e-06	5.57e-05	Up
Gm10115	predicted gene 10115	2.23	0.84	1.41	5.02e-05	0.000564	Up
Lmnb1	lamin B1	4.66	1.75	1.41	1.31e-07	2.62e-06	Up
Nusap1	nucleolar and spindle associated protein 1	1.6	0.6	1.41	7.93e-06	0.000109	Up
Cdca7l	cell division cycle associated 7 like	0.91	0.34	1.41	5.23e-05	0.000585	Up
Gria3	glutamate receptor ionotropic AMPA3 alpha 3	0.24	0.09	1.41	0.00108	0.00814	Up
Nfkbie	nuclear factor of kappa light polypeptide gene enhancer in B cells inhibitor epsilon	4.27	1.6	1.41	1.96e-05	0.000245	Up
Irf8	interferon regulatory factor 8	2.04	0.77	1.42	1.58e-06	2.54e-05	Up
Prkcz	protein kinase C zeta	0.16	0.06	1.42	0.00405	0.0245	Up
Rbp7	retinol binding protein 7 cellular	10.65	3.99	1.42	0.00241	0.016	Up
Slc27a3	solute carrier family 27 fatty acid transporter member 3	0.83	0.31	1.42	2.5e-05	0.000305	Up
Igkc	immunoglobulin kappa constant	18.97	7.1	1.42	0.000127	0.00128	Up
Aldh1b1	aldehyde dehydrogenase 1 family member B1	0.31	0.12	1.42	0.00389	0.0237	Up
Serpina3k	serine or cysteine peptidase inhibitor clade A member 3K	1.85	0.69	1.42	0.00052	0.00432	Up
Trip13	thyroid hormone receptor interactor 13	1.25	0.47	1.42	1.26e-05	0.000166	Up
Acsf2	acyl CoA synthetase family member 2	41.9	15.64	1.42	1e-06	1.68e-05	Up
Bicc1	bicaudal C homolog 1 Drosophila	3.3	1.23	1.42	1.86e-08	4.24e-07	Up
Dtl	denticleless homolog Drosophila	0.46	0.17	1.42	5.69e-06	8.07e-05	Up
Lmbr1	limb region 1	1.2	0.45	1.42	5.11e-08	1.08e-06	Up
Dapp1	dual adaptor for phosphotyrosine and 3 phosphoinositides 1	0.66	0.25	1.42	1.93e-05	0.000242	Up
Nrgn	neurogranin	0.59	0.22	1.43	0.00457	0.027	Up
Nup210l	nucleoporin 210 like	0.3	0.11	1.43	0.000436	0.0037	Up
4921536K21Rik	RIKEN cDNA 4921536K21 gene	0.82	0.3	1.43	0.000268	0.00245	Up
Entpd7	ectonucleoside triphosphate diphosphohydrolase 7	2.89	1.07	1.43	4.14e-09	1.06e-07	Up
Col4a1	collagen type IV alpha 1	306.56	113.63	1.43	3.38e-07	6.25e-06	Up
Gm37058	predicted gene 37058	1.28	0.48	1.43	8.16e-05	0.000861	Up
St3gal5	ST3 beta galactoside alpha 2 3 sialyltransferase 5	16.47	6.1	1.43	3.64e-05	0.000427	Up
Kifc1	kinesin family member C1	0.59	0.22	1.43	1.22e-05	0.000162	Up
2019-09-09	septin 9	13.52	5	1.43	0.000138	0.00138	Up
Lif	leukemia inhibitory factor	0.33	0.12	1.43	0.00774	0.0414	Up
Gm10032	predicted gene 10032	20.64	7.62	1.44	1.35e-06	2.19e-05	Up
Nos1ap	nitric oxide synthase 1 neuronal adaptor protein	1.33	0.49	1.44	0.000804	0.00631	Up
Pilrb2	paired immunoglobin like type 2 receptor beta 2	0.3	0.11	1.44	0.00355	0.022	Up
1810011H11Rik	RIKEN cDNA 1810011H11 gene	2.04	0.75	1.44	0.000782	0.00615	Up
Cpne8	copine VIII	4.22	1.55	1.44	7.11e-08	1.47e-06	Up
Prex1	phosphatidylinositol 3 4 5 trisphosphate dependent Rac exchange factor 1	3.42	1.26	1.44	2.21e-07	4.25e-06	Up
Rps6ka1	ribosomal protein S6 kinase polypeptide 1	3.27	1.2	1.44	2.36e-07	4.53e-06	Up
Wasf1	WAS protein family member 1	0.24	0.09	1.44	0.00296	0.019	Up
Bmper	BMP binding endothelial regulator	9.73	3.58	1.44	1.25e-09	3.46e-08	Up
Gpd1	glycerol 3 phosphate dehydrogenase 1 soluble	1486.63	546.48	1.44	9.82e-06	0.000133	Up
Bub1b	budding uninhibited by benzimidazoles 1 homolog beta S. cerevisiae	2.35	0.86	1.44	8.34e-08	1.71e-06	Up
Tnfrsf26	tumor necrosis factor receptor superfamily member 26	0.67	0.24	1.45	0.000192	0.00184	Up
Gm42482	predicted gene 42482	0.54	0.2	1.45	0.00622	0.0347	Up
Trim30a	tripartite motif containing 30A	8.98	3.28	1.45	3.18e-09	8.36e-08	Up
Comtd1	catechol O methyltransferase domain containing 1	3.02	1.1	1.45	3.04e-05	0.000364	Up
Gas2l1	growth arrest specific 2 like 1	3.28	1.2	1.45	5.36e-09	1.33e-07	Up
Hist1h4a	histone cluster 1 H4a	4.64	1.69	1.45	0.000398	0.00343	Up
A130071D04Rik	RIKEN cDNA A130071D04 gene	1.42	0.52	1.45	3.11e-05	0.00037	Up
Phf11b	PHD finger protein 11B	4.16	1.52	1.45	3.54e-05	0.000416	Up
Nanos1	nanos homolog 1 Drosophila	0.22	0.08	1.45	0.00329	0.0206	Up
Arhgdig	Rho GDP dissociation inhibitor GDI gamma	0.95	0.35	1.45	0.000992	0.00756	Up
Rbm47	RNA binding motif protein 47	5.12	1.87	1.46	2.62e-06	4e-05	Up
B230208H11Rik	RIKEN cDNA B230208H11 gene	0.5	0.18	1.46	0.00151	0.0108	Up
Fes	feline sarcoma oncogene	2.38	0.87	1.46	2.97e-09	7.86e-08	Up
Dtx4	deltex 4 homolog Drosophila	11.21	4.08	1.46	5.18e-08	1.09e-06	Up
Colec12	collectin sub family member 12	10.02	3.65	1.46	2.34e-08	5.27e-07	Up
Il10ra	interleukin 10 receptor alpha	2.21	0.8	1.46	1.17e-06	1.92e-05	Up
Col6a2	collagen type VI alpha 2	37.66	13.69	1.46	1.54e-07	3.04e-06	Up
Il2rg	interleukin 2 receptor gamma chain	5.31	1.93	1.46	1.54e-07	3.04e-06	Up
Epsti1	epithelial stromal interaction 1 breast	3.73	1.35	1.46	8.21e-07	1.4e-05	Up
Cyp2ab1	cytochrome P450 family 2 subfamily ab polypeptide 1	0.27	0.1	1.47	0.00164	0.0115	Up
Mcm6	minichromosome maintenance deficient 6 MIS5 homolog S. pombe S. cerevisiae	5.06	1.83	1.47	2.47e-09	6.57e-08	Up
Hist1h2an	histone cluster 1 H2an	3.42	1.24	1.47	0.00069	0.00551	Up
Aurka	aurora kinase A	1.71	0.62	1.47	9.03e-06	0.000123	Up
Insl6	insulin like 6	1.49	0.54	1.47	0.00118	0.00876	Up
Fblim1	filamin binding LIM protein 1	3.6	1.3	1.47	4.7e-09	1.18e-07	Up
Creb5	cAMP responsive element binding protein 5	0.69	0.25	1.47	2.47e-08	5.51e-07	Up
Srebf1	sterol regulatory element binding transcription factor 1	73.99	26.7	1.47	3.35e-07	6.22e-06	Up
Hapln3	hyaluronan and proteoglycan link protein 3	0.41	0.15	1.47	0.000287	0.0026	Up
Isg15	ISG15 ubiquitin like modifier	4.34	1.56	1.48	1.28e-05	0.000168	Up
Lmna	lamin A	13.85	4.97	1.48	1.13e-08	2.67e-07	Up
Hist1h3d	histone cluster 1 H3d	11.64	4.17	1.48	5.44e-06	7.73e-05	Up
Clmp	CXADR like membrane protein	4.26	1.53	1.48	3.14e-08	6.86e-07	Up
Gna15	guanine nucleotide binding protein alpha 15	0.58	0.21	1.48	0.0004	0.00344	Up
Gla	galactosidase alpha	5.04	1.8	1.48	1.45e-07	2.87e-06	Up
Hist1h2ad	histone cluster 1 H2ad	3.32	1.19	1.48	0.000499	0.00417	Up
Impg2	interphotoreceptor matrix proteoglycan 2	0.3	0.11	1.48	2.2e-05	0.000271	Up
Adcy10	adenylate cyclase 10	1.21	0.43	1.48	0.00254	0.0167	Up
Fmo2	flavin containing monooxygenase 2	4.77	1.71	1.48	1.81e-10	5.66e-09	Up
Orm1	orosomucoid 1	125.17	44.73	1.48	0.00053	0.0044	Up
Adamtsl1	ADAMTS like 1	1.53	0.55	1.49	3.6e-08	7.79e-07	Up
Cbs	cystathionine beta synthase	0.35	0.13	1.49	0.00142	0.0102	Up
Actn1	actinin alpha 1	12.25	4.37	1.49	3.71e-11	1.28e-09	Up
Lhfpl2	lipoma HMGIC fusion partner like 2	3.02	1.08	1.49	2.12e-07	4.09e-06	Up
Gm43581	predicted gene 43581	7.07	2.52	1.49	3.19e-06	4.78e-05	Up
Gm43834	predicted gene 43834	0.41	0.15	1.49	0.000131	0.00132	Up
Tmem156	transmembrane protein 156	0.28	0.1	1.49	0.0052	0.0299	Up
Ahnak2	AHNAK nucleoprotein 2	2.14	0.76	1.49	0.00187	0.0129	Up
Dgkg	diacylglycerol kinase gamma	0.25	0.09	1.49	0.00145	0.0104	Up
Rassf5	Ras association RalGDS AF 6 domain family member 5	2.49	0.89	1.49	9.14e-08	1.86e-06	Up
Ifit1bl1	interferon induced protein with tetratricpeptide repeats 1B like 1	0.28	0.1	1.49	0.00319	0.0201	Up
Tarm1	T cell interacting activating receptor on myeloid cells 1	1.42	0.51	1.5	0.000103	0.00107	Up
Cmip	c Maf inducing protein	9.92	3.52	1.5	4.06e-11	1.39e-09	Up
Tmie	transmembrane inner ear	1.07	0.38	1.5	2.45e-05	0.0003	Up
Susd2	sushi domain containing 2	1.46	0.52	1.5	4.36e-05	0.0005	Up
Card9	caspase recruitment domain family member 9	1.67	0.59	1.5	3e-05	0.00036	Up
Hist1h2bb	histone cluster 1 H2bb	6.47	2.28	1.5	4.28e-05	0.000491	Up
2610524H06Rik	RIKEN cDNA 2610524H06 gene	1.75	0.62	1.5	0.000241	0.00224	Up
P4ha2	procollagen proline 2 oxoglutarate 4 dioxygenase proline 4 hydroxylase alpha II polypeptide	3.21	1.13	1.5	5.68e-09	1.41e-07	Up
Slc2a10	solute carrier family 2 facilitated glucose transporter member 10	1.28	0.45	1.51	2.02e-06	3.16e-05	Up
Lsr	lipolysis stimulated lipoprotein receptor	0.3	0.11	1.51	0.00127	0.00932	Up
Specc1	sperm antigen with calponin homology and coiled coil domains 1	0.48	0.17	1.51	2.84e-08	6.25e-07	Up
Slc25a24	solute carrier family 25 mitochondrial carrier phosphate carrier member 24	9.49	3.33	1.51	1.76e-08	4.04e-07	Up
Fancd2	Fanconi anemia complementation group D2	0.59	0.21	1.51	3.23e-06	4.84e-05	Up
Il17ra	interleukin 17 receptor A	2.24	0.78	1.51	4.45e-10	1.31e-08	Up
Gpsm3	G protein signalling modulator 3 AGS3 like C. elegans	3.29	1.15	1.51	1.45e-06	2.35e-05	Up
Camk1d	calcium calmodulin dependent protein kinase ID	1.83	0.64	1.51	8e-09	1.92e-07	Up
Gm42899	predicted gene 42899	1.09	0.38	1.51	1.54e-05	0.000199	Up
Cyp2f2	cytochrome P450 family 2 subfamily f polypeptide 2	6.15	2.15	1.51	5.97e-05	0.000655	Up
Ptges	prostaglandin E synthase	6	2.1	1.51	3.07e-08	6.72e-07	Up
Apobec1	apolipoprotein B mRNA editing enzyme catalytic polypeptide 1	4.02	1.41	1.51	1.56e-07	3.07e-06	Up
Crip1	cysteine rich protein 1 intestinal	4.11	1.44	1.52	5.03e-08	1.07e-06	Up
Tifa	TRAF interacting protein with forkhead associated domain	1.65	0.58	1.52	2.94e-07	5.5e-06	Up
Ppl	periplakin	1.11	0.39	1.52	0.000107	0.0011	Up
Gm37010	predicted gene 37010	0.67	0.23	1.52	0.00138	0.00996	Up
Tagln2	transgelin 2	26.33	9.2	1.52	4.35e-09	1.11e-07	Up
Gm10184	predicted pseudogene 10184	2.17	0.76	1.52	3.11e-06	4.69e-05	Up
Ugt1a1	UDP glucuronosyltransferase 1 family polypeptide A1	0.35	0.12	1.52	0.00377	0.0231	Up
Pdlim4	PDZ and LIM domain 4	1.4	0.49	1.52	0.00117	0.00866	Up
Dok2	docking protein 2	3.19	1.11	1.52	7.31e-06	0.000101	Up
Ckb	creatine kinase brain	30.47	10.6	1.52	4.25e-05	0.000489	Up
Trpv4	transient receptor potential cation channel subfamily V member 4	0.83	0.29	1.52	1.22e-06	2e-05	Up
Il1rl2	interleukin 1 receptor like 2	2.41	0.84	1.52	1.82e-07	3.53e-06	Up
Man2a1	mannosidase 2 alpha 1	34.3	11.93	1.52	4.01e-09	1.03e-07	Up
Pamr1	peptidase domain containing associated with muscle regeneration 1	0.96	0.34	1.52	0.000111	0.00114	Up
Coro1a	coronin actin binding protein 1A	3.8	1.32	1.52	1.39e-06	2.25e-05	Up
Cass4	Cas scaffolding protein family member 4	0.36	0.13	1.53	0.000395	0.00341	Up
RP24-441E15.4	-	0.36	0.13	1.53	0.00649	0.0359	Up
Gm38062	predicted gene 38062	0.84	0.29	1.53	0.00135	0.00977	Up
Mfap2	microfibrillar associated protein 2	1.94	0.67	1.53	9.18e-05	0.000956	Up
Tnk1	tyrosine kinase non receptor 1	0.13	0.04	1.53	0.00516	0.0297	Up
Slit1	slit homolog 1 Drosophila	0.21	0.07	1.53	0.000626	0.00508	Up
Pydc4	pyrin domain containing 4	0.87	0.3	1.53	0.00183	0.0127	Up
2019-09-05	septin 5	3.06	1.06	1.53	1.95e-06	3.06e-05	Up
Gpr153	G protein coupled receptor 153	5.05	1.75	1.53	4.02e-09	1.03e-07	Up
Lamb3	laminin beta 3	2.46	0.85	1.53	1.56e-05	0.000201	Up
Cd300a	CD300A antigen	2.33	0.8	1.53	2.35e-06	3.62e-05	Up
Shisa6	shisa family member 6	0.25	0.09	1.54	7.22e-05	0.000773	Up
Sema3f	sema domain immunoglobulin domain Ig short basic domain secreted semaphorin 3F	1.98	0.68	1.54	1.22e-08	2.87e-07	Up
Entpd1	ectonucleoside triphosphate diphosphohydrolase 1	5.71	1.97	1.54	7.9e-09	1.9e-07	Up
Lrrc75b	leucine rich repeat containing 75B	0.27	0.09	1.54	0.00403	0.0244	Up
2310069G16Rik	RIKEN cDNA 2310069G16 gene	1.8	0.62	1.54	0.00319	0.0201	Up
Ercc6l	excision repair cross complementing rodent repair deficiency complementation group 6 like	1.05	0.36	1.54	5.4e-07	9.58e-06	Up
Mapk4	mitogen activated protein kinase 4	0.14	0.05	1.54	0.00226	0.0151	Up
Slc8a1	solute carrier family 8 sodium calcium exchanger member 1	6.49	2.23	1.54	4.37e-09	1.11e-07	Up
Calml4	calmodulin like 4	1.33	0.46	1.54	0.00133	0.00964	Up
Wdfy4	WD repeat and FYVE domain containing 4	3.26	1.12	1.54	9.58e-11	3.1e-09	Up
Csf2rb	colony stimulating factor 2 receptor beta low affinity granulocyte macrophage	19.65	6.75	1.54	2.62e-09	6.96e-08	Up
Cspg4	chondroitin sulfate proteoglycan 4	44.59	15.31	1.54	3.53e-08	7.65e-07	Up
Hpdl	4 hydroxyphenylpyruvate dioxygenase like	5.58	1.92	1.54	7.43e-07	1.28e-05	Up
Rab44	RAB44 member RAS oncogene family	0.4	0.14	1.54	0.000111	0.00114	Up
Nrxn2	neurexin II	0.1	0.04	1.54	0.00216	0.0146	Up
2810032G03Rik	RIKEN cDNA 2810032G03 gene	0.28	0.1	1.55	0.00531	0.0304	Up
Gm37416	predicted gene 37416	9.44	3.23	1.55	0.000217	0.00205	Up
Shc2	SHC Src homology 2 domain containing transforming protein 2	0.65	0.22	1.55	2.94e-07	5.5e-06	Up
Asf1b	anti silencing function 1B histone chaperone	2.06	0.7	1.55	9.4e-07	1.58e-05	Up
Mcm5	minichromosome maintenance deficient 5 cell division cycle 46 S. cerevisiae	4.35	1.49	1.55	8.29e-08	1.7e-06	Up
Pnp	purine nucleoside phosphorylase	26.96	9.21	1.55	4.73e-09	1.19e-07	Up
Fbxl16	F box and leucine rich repeat protein 16	0.78	0.27	1.55	0.000152	0.00149	Up
Blnk	B cell linker	1.3	0.44	1.55	1.32e-07	2.62e-06	Up
Inhbb	inhibin beta B	2.93	1	1.55	5.15e-05	0.000578	Up
Adamts3	a disintegrin like and metallopeptidase reprolysin type with thrombospondin type 1 motif 3	1.03	0.35	1.55	1.9e-05	0.000238	Up
Atp10a	ATPase class V type 10A	3.29	1.12	1.55	1.92e-09	5.19e-08	Up
Sepn1	selenoprotein N 1	9.59	3.27	1.55	2.93e-11	1.04e-09	Up
Gsr	glutathione reductase	25.71	8.75	1.55	2.34e-10	7.17e-09	Up
Lrp8	low density lipoprotein receptor related protein 8 apolipoprotein e receptor	0.12	0.04	1.55	0.000883	0.00685	Up
Chrd	chordin	0.84	0.29	1.56	1.84e-06	2.91e-05	Up
Gm4955	predicted gene 4955	1.42	0.48	1.56	0.00132	0.0096	Up
Cdr2l	cerebellar degeneration related protein 2 like	6.2	2.1	1.56	4.03e-10	1.2e-08	Up
Naip6	NLR family apoptosis inhibitory protein 6	1.42	0.48	1.57	2.36e-07	4.53e-06	Up
Lair1	leukocyte associated Ig like receptor 1	0.43	0.15	1.57	2.03e-05	0.000252	Up
AU021092	expressed sequence AU021092	0.92	0.31	1.57	0.000304	0.00273	Up
Chd3	chromodomain helicase DNA binding protein 3	12.71	4.27	1.57	5.03e-09	1.25e-07	Up
Atg9b	autophagy related 9B	1.86	0.62	1.58	3.99e-07	7.28e-06	Up
Gabre	gamma aminobutyric acid GABA A receptor subunit epsilon	0.81	0.27	1.58	1.73e-05	0.00022	Up
Aunip	aurora kinase A and ninein interacting protein	0.37	0.12	1.58	0.00957	0.0491	Up
Sh3bgrl3	SH3 domain binding glutamic acid rich protein like 3	17.31	5.79	1.58	1.98e-09	5.34e-08	Up
Ephb3	Eph receptor B3	0.71	0.24	1.58	2.87e-05	0.000346	Up
Cmtm7	CKLF like MARVEL transmembrane domain containing 7	6	2.01	1.58	8.2e-07	1.4e-05	Up
Clcn5	chloride channel voltage sensitive 5	4.32	1.44	1.58	2.69e-11	9.56e-10	Up
Mmp25	matrix metallopeptidase 25	0.55	0.19	1.58	0.00124	0.00911	Up
1110008P14Rik	RIKEN cDNA 1110008P14 gene	18.7	6.23	1.58	1.25e-09	3.47e-08	Up
Mrc2	mannose receptor C type 2	9.35	3.12	1.59	1.58e-10	4.96e-09	Up
Diras2	DIRAS family GTP binding RAS like 2	0.11	0.04	1.59	0.00928	0.0479	Up
Tyms	thymidylate synthase	1.06	0.35	1.59	5.87e-09	1.45e-07	Up
Hist1h4b	histone cluster 1 H4b	16.92	5.63	1.59	2.41e-07	4.61e-06	Up
Srpx	sushi repeat containing protein	8.3	2.76	1.59	5.01e-09	1.25e-07	Up
Slc43a2	solute carrier family 43 member 2	5.73	1.91	1.59	2.58e-06	3.94e-05	Up
Ifitm10	interferon induced transmembrane protein 10	0.09	0.03	1.59	0.00259	0.0169	Up
Renbp	renin binding protein	1.38	0.46	1.59	1.2e-07	2.4e-06	Up
Lepr	leptin receptor	0.63	0.21	1.59	0.00021	0.00199	Up
Cdk1	cyclin dependent kinase 1	1.83	0.61	1.59	7.03e-07	1.22e-05	Up
Rab39	RAB39 member RAS oncogene family	0.28	0.09	1.59	0.00247	0.0163	Up
Gm26805	predicted gene 26805	0.21	0.07	1.59	0.00569	0.0322	Up
Cd52	CD52 antigen	4.01	1.33	1.59	4.73e-07	8.49e-06	Up
Muc2	mucin 2	0.26	0.09	1.6	0.00211	0.0143	Up
Hist1h2ao	histone cluster 1 H2ao	19.57	6.48	1.6	4.94e-07	8.83e-06	Up
Plin2	perilipin 2	183.28	60.51	1.6	0.000311	0.00278	Up
C130075A20Rik	RIKEN cDNA C130075A20 gene	1.07	0.35	1.6	2.52e-06	3.87e-05	Up
Plekhg4	pleckstrin homology domain containing family G with RhoGef domain member 4	0.14	0.05	1.6	0.00422	0.0254	Up
Uhrf1	ubiquitin like containing PHD and RING finger domains 1	3.78	1.25	1.6	3.98e-10	1.18e-08	Up
Rnf180	ring finger protein 180	0.69	0.23	1.6	0.00344	0.0214	Up
Mastl	microtubule associated serine threonine kinase like	1.07	0.35	1.6	3.3e-07	6.14e-06	Up
Hist1h2af	histone cluster 1 H2af	10.16	3.34	1.6	5.16e-05	0.000579	Up
Rgs16	regulator of G protein signaling 16	1.16	0.38	1.6	5.95e-05	0.000654	Up
Ddias	DNA damage induced apoptosis suppressor	0.93	0.3	1.6	1.18e-05	0.000157	Up
Ces2g	carboxylesterase 2G	2.96	0.97	1.61	1.49e-06	2.4e-05	Up
Sntb2	syntrophin basic 2	19.78	6.49	1.61	1.13e-10	3.6e-09	Up
Gm13212	predicted gene 13212	0.5	0.16	1.61	1.92e-06	3.02e-05	Up
Trpv2	transient receptor potential cation channel subfamily V member 2	1.79	0.59	1.61	1.97e-06	3.08e-05	Up
C1rl	complement component 1 r subcomponent like	18.17	5.95	1.61	6.95e-10	2e-08	Up
Vcam1	vascular cell adhesion molecule 1	4.56	1.49	1.61	2.63e-11	9.4e-10	Up
Cd72	CD72 antigen	0.61	0.2	1.61	6.08e-05	0.000665	Up
Slit3	slit homolog 3 Drosophila	13.58	4.44	1.61	9.28e-10	2.62e-08	Up
Gm36970	predicted gene 36970	0.99	0.32	1.61	0.000154	0.00151	Up
Rad51	RAD51 homolog	0.31	0.1	1.61	8.13e-06	0.000112	Up
C79130	expressed sequence C79130	0.83	0.27	1.62	3.5e-05	0.000412	Up
Pla2g5	phospholipase A2 group V	0.08	0.02	1.62	0.00945	0.0486	Up
Lrfn3	leucine rich repeat and fibronectin type III domain containing 3	2.55	0.83	1.62	4.36e-06	6.34e-05	Up
Tacc3	transforming acidic coiled coil containing protein 3	1.67	0.54	1.62	4.39e-09	1.11e-07	Up
Gm43289	predicted gene 43289	0.82	0.27	1.62	0.00218	0.0147	Up
Anxa8	annexin A8	23.67	7.71	1.62	0.000638	0.00517	Up
Cnnm2	cyclin M2	25.84	8.4	1.62	8.69e-06	0.000119	Up
Creb3l3	cAMP responsive element binding protein 3 like 3	0.67	0.22	1.62	0.000132	0.00132	Up
Slc9a3r1	solute carrier family 9 sodium hydrogen exchanger member 3 regulator 1	13.02	4.23	1.62	1.5e-09	4.09e-08	Up
Ect2	ect2 oncogene	1.1	0.36	1.63	1.49e-08	3.44e-07	Up
Stambpl1	STAM binding protein like 1	1.8	0.58	1.63	6.05e-08	1.27e-06	Up
G6b	immunoreceptor tyrosine based inhibitory motif ITIM containing platelet receptor	0.31	0.1	1.63	0.0018	0.0125	Up
Cers4	ceramide synthase 4	2.34	0.76	1.63	4.28e-10	1.27e-08	Up
Larp6	La ribonucleoprotein domain family member 6	0.9	0.29	1.63	4.11e-05	0.000475	Up
Wwc1	WW C2 and coiled coil domain containing 1	0.16	0.05	1.63	0.00117	0.00868	Up
Icam1	intercellular adhesion molecule 1	10.13	3.26	1.63	2.39e-08	5.37e-07	Up
Racgap1	Rac GTPase activating protein 1	1.06	0.34	1.63	1.32e-09	3.64e-08	Up
Slc18a1	solute carrier family 18 vesicular monoamine member 1	0.14	0.04	1.64	0.000696	0.00556	Up
Nme4	NME NM23 nucleoside diphosphate kinase 4	1.44	0.46	1.64	1.34e-05	0.000176	Up
Ptk2b	PTK2 protein tyrosine kinase 2 beta	6.61	2.12	1.64	2.4e-09	6.4e-08	Up
Tmeff2	transmembrane protein with EGF like and two follistatin like domains 2	1.55	0.5	1.64	1.32e-07	2.64e-06	Up
I830077J02Rik	RIKEN cDNA I830077J02 gene	0.89	0.29	1.64	2.44e-05	0.000299	Up
Col6a3	collagen type VI alpha 3	64.46	20.69	1.64	2.16e-09	5.81e-08	Up
Hacd4	3 hydroxyacyl CoA dehydratase 4	2.36	0.76	1.64	1.14e-09	3.19e-08	Up
Gm43429	predicted gene 43429	0.5	0.16	1.64	0.00114	0.00849	Up
Efhd2	EF hand domain containing 2	17.95	5.74	1.64	2.97e-11	1.05e-09	Up
Lat2	linker for activation of T cells family member 2	1.02	0.33	1.64	4.22e-06	6.17e-05	Up
Rrm2	ribonucleotide reductase M2	3.57	1.14	1.65	2.48e-08	5.54e-07	Up
Gm4117	predicted gene 4117	0.1	0.03	1.65	3.8e-05	0.000444	Up
Hist1h2br	histone cluster 1 H2br	0.62	0.2	1.65	7.33e-05	0.000784	Up
Ffar2	free fatty acid receptor 2	1.67	0.53	1.65	5.06e-06	7.24e-05	Up
Hist1h2bq	histone cluster 1 H2bq	3.06	0.98	1.65	2.27e-08	5.12e-07	Up
Adcy5	adenylate cyclase 5	13.98	4.46	1.65	6.37e-09	1.56e-07	Up
Layn	layilin	6.43	2.05	1.65	7.99e-09	1.92e-07	Up
Col6a1	collagen type VI alpha 1	95.41	30.38	1.65	4.46e-09	1.13e-07	Up
Rorb	RAR related orphan receptor beta	0.5	0.16	1.65	2.72e-07	5.14e-06	Up
Pcsk5	proprotein convertase subtilisin kexin type 5	8.23	2.62	1.65	9.86e-08	1.99e-06	Up
Ulbp1	UL16 binding protein 1	2.05	0.65	1.65	6.31e-06	8.84e-05	Up
Gm18342	predicted gene 18342	2	0.63	1.65	0.000171	0.00166	Up
Gm43506	predicted gene 43506	1.02	0.33	1.65	0.00209	0.0142	Up
Mroh2a	maestro heat like repeat family member 2A	0.05	0.01	1.66	0.00763	0.0409	Up
Sla	src like adaptor	0.82	0.26	1.66	2.69e-07	5.08e-06	Up
Irak3	interleukin 1 receptor associated kinase 3	4.97	1.57	1.66	8e-10	2.29e-08	Up
A630001G21Rik	RIKEN cDNA A630001G21 gene	1.13	0.36	1.66	4.74e-07	8.5e-06	Up
5430427O19Rik	RIKEN cDNA 5430427O19 gene	0.93	0.29	1.66	0.000148	0.00147	Up
G0s2	G0 G1 switch gene 2	184.81	58.37	1.66	1.68e-09	4.56e-08	Up
Pik3cg	phosphoinositide 3 kinase catalytic gamma polypeptide	2.03	0.64	1.66	1.54e-09	4.2e-08	Up
Ly86	lymphocyte antigen 86	6.36	2.01	1.66	5.1e-08	1.08e-06	Up
Gchfr	GTP cyclohydrolase I feedback regulator	0.77	0.24	1.66	0.00643	0.0357	Up
Gm43775	predicted gene 43775	2.52	0.8	1.66	5.79e-06	8.2e-05	Up
Zswim5	zinc finger SWIM type containing 5	2.06	0.65	1.66	9.08e-09	2.17e-07	Up
Myrip	myosin VIIA and Rab interacting protein	1.52	0.48	1.66	3.34e-06	4.99e-05	Up
Kif20b	kinesin family member 20B	1.77	0.56	1.67	3.49e-08	7.57e-07	Up
Gm13248	predicted gene 13248	0.37	0.12	1.67	0.00847	0.0445	Up
Antxr1	anthrax toxin receptor 1	3.78	1.19	1.67	1.41e-06	2.28e-05	Up
Nmnat1	nicotinamide nucleotide adenylyltransferase 1	10.92	3.43	1.67	5.7e-12	2.24e-10	Up
Mxd3	Max dimerization protein 3	0.33	0.1	1.67	0.000459	0.00388	Up
Xrra1	X ray radiation resistance associated 1	0.2	0.06	1.67	0.00795	0.0424	Up
S100b	S100 protein beta polypeptide neural	64.79	20.29	1.68	9.21e-08	1.87e-06	Up
Mx1	MX dynamin like GTPase 1	1.46	0.46	1.68	1.98e-08	4.52e-07	Up
Adora3	adenosine A3 receptor	0.14	0.04	1.68	0.00225	0.015	Up
Cd300e	CD300e antigen	0.23	0.07	1.68	0.00768	0.0411	Up
Naip2	NLR family apoptosis inhibitory protein 2	2.9	0.91	1.68	6.29e-09	1.54e-07	Up
Dock8	dedicator of cytokinesis 8	21.96	6.87	1.68	2.47e-06	3.8e-05	Up
Hmha1	histocompatibility minor HA 1	3.83	1.2	1.68	1.52e-11	5.61e-10	Up
Cd63	CD63 antigen	114.31	35.7	1.68	6.9e-11	2.28e-09	Up
Prrx1	paired related homeobox 1	7.01	2.19	1.68	6.74e-09	1.63e-07	Up
Eya2	eyes absent 2 homolog Drosophila	1.05	0.33	1.68	3.65e-07	6.69e-06	Up
Gm38178	predicted gene 38178	1.48	0.46	1.68	0.00222	0.0149	Up
Nrros	negative regulator of reactive oxygen species	3.67	1.14	1.68	4.12e-10	1.22e-08	Up
Adcy3	adenylate cyclase 3	34.03	10.6	1.68	4.53e-06	6.57e-05	Up
Slc7a7	solute carrier family 7 cationic amino acid transporter y+ system member 7	1.88	0.58	1.69	1.24e-07	2.48e-06	Up
Cxcr4	chemokine C X C motif receptor 4	3.66	1.14	1.69	7.42e-08	1.53e-06	Up
Adam3	a disintegrin and metallopeptidase domain 3 cyritestin	0.12	0.04	1.69	0.0027	0.0176	Up
AI467606	expressed sequence AI467606	1.92	0.6	1.69	2.81e-07	5.29e-06	Up
Fbxo48	F box protein 48	0.38	0.12	1.69	0.000325	0.00289	Up
Rad54b	RAD54 homolog B S. cerevisiae	0.39	0.12	1.69	2.28e-06	3.53e-05	Up
Hsd11b1	hydroxysteroid 11 beta dehydrogenase 1	28.59	8.85	1.69	1.76e-06	2.8e-05	Up
Gpr65	G protein coupled receptor 65	1.89	0.58	1.69	1.03e-06	1.71e-05	Up
Igfbp3	insulin like growth factor binding protein 3	10.4	3.21	1.69	2.47e-10	7.52e-09	Up
Tns3	tensin 3	4.28	1.32	1.7	1.18e-09	3.27e-08	Up
Ly6a	lymphocyte antigen 6 complex locus A	48.03	14.83	1.7	2e-10	6.21e-09	Up
C1qtnf6	C1q and tumor necrosis factor related protein 6	6.65	2.05	1.7	1.34e-09	3.68e-08	Up
Ugt1a7c	UDP glucuronosyltransferase 1 family polypeptide A7C	5.69	1.75	1.7	4.05e-07	7.36e-06	Up
Gapt	Grb2 binding adaptor transmembrane	0.48	0.15	1.7	0.00242	0.016	Up
Runx1	runt related transcription factor 1	2.22	0.68	1.7	0.00138	0.00996	Up
Duoxa1	dual oxidase maturation factor 1	0.08	0.02	1.7	0.00429	0.0257	Up
Nsg1	neuron specific gene family member 1	0.78	0.24	1.7	4.08e-07	7.42e-06	Up
Cmah	cytidine monophospho N acetylneuraminic acid hydroxylase	1.36	0.42	1.7	2.51e-05	0.000306	Up
Mccc1os	methylcrotonoyl Coenzyme A carboxylase 1 alpha opposite strand	0.18	0.05	1.71	4.4e-05	0.000503	Up
Tram2	translocating chain associating membrane protein 2	6.86	2.1	1.71	2.3e-13	1.1e-11	Up
Rab31	RAB31 member RAS oncogene family	14.31	4.39	1.71	1.5e-13	7.38e-12	Up
Timp2	tissue inhibitor of metalloproteinase 2	31.7	9.71	1.71	1.09e-10	3.48e-09	Up
Slc7a5	solute carrier family 7 cationic amino acid transporter y+ system member 5	1.83	0.56	1.71	0.00029	0.00263	Up
Plau	plasminogen activator urokinase	16.52	5.05	1.71	1.15e-09	3.21e-08	Up
Cdt1	chromatin licensing and DNA replication factor 1	2.82	0.86	1.71	2.81e-08	6.2e-07	Up
Ctla2a	cytotoxic T lymphocyte associated protein 2 alpha	14.05	4.29	1.71	6.98e-11	2.31e-09	Up
Man1c1	mannosidase alpha class 1C member 1	4.91	1.5	1.71	1.34e-13	6.61e-12	Up
Afmid	arylformamidase	0.9	0.27	1.71	1.79e-07	3.49e-06	Up
Rasef	RAS and EF hand domain containing	0.15	0.05	1.71	0.000743	0.00589	Up
Rai14	retinoic acid induced 14	6.58	2	1.71	8.02e-12	3.05e-10	Up
Exo1	exonuclease 1	0.26	0.08	1.71	1.86e-06	2.95e-05	Up
Gm13251	predicted gene 13251	1.4	0.42	1.72	1.5e-06	2.42e-05	Up
Neil3	nei like 3 E. coli	0.53	0.16	1.72	6.54e-07	1.15e-05	Up
Gm43585	predicted gene 43585	5.88	1.79	1.72	3.34e-06	4.99e-05	Up
Il18rap	interleukin 18 receptor accessory protein	0.74	0.22	1.72	8.6e-08	1.76e-06	Up
Tmem173	transmembrane protein 173	9.57	2.91	1.72	6.07e-11	2.03e-09	Up
Il7r	interleukin 7 receptor	1.33	0.4	1.72	0.00507	0.0293	Up
B4galt5	UDP Gal betaGlcNAc beta 1 4 galactosyltransferase polypeptide 5	10.57	3.21	1.72	7.77e-12	2.97e-10	Up
Gmfg	glia maturation factor gamma	1.26	0.38	1.72	3.39e-06	5.05e-05	Up
Apol11b	apolipoprotein L 11b	0.35	0.11	1.72	0.000237	0.00221	Up
Scara5	scavenger receptor class A member 5 putative	4.05	1.23	1.72	8.64e-07	1.46e-05	Up
Lvrn	laeverin	1.83	0.56	1.72	1.11e-06	1.84e-05	Up
Stx11	syntaxin 11	2.36	0.71	1.73	2.21e-06	3.43e-05	Up
Adgrg5	adhesion G protein coupled receptor G5	0.32	0.1	1.73	5.69e-05	0.000629	Up
Gbgt1	globoside alpha 1 3 N acetylgalactosaminyltransferase 1	2.8	0.85	1.73	3.87e-06	5.68e-05	Up
Fam65b	family with sequence similarity 65 member B	2.43	0.74	1.73	1.65e-06	2.63e-05	Up
Gabrb2	gamma aminobutyric acid GABA A receptor subunit beta 2	0.39	0.12	1.73	8.37e-05	0.000881	Up
Adcy7	adenylate cyclase 7	7.14	2.16	1.73	4.11e-13	1.89e-11	Up
Sema4a	sema domain immunoglobulin domain Ig transmembrane domain TM and short cytoplasmic domain semaphorin 4A	4.68	1.41	1.73	1.92e-07	3.73e-06	Up
Hist1h2ag	histone cluster 1 H2ag	2.59	0.78	1.73	0.000225	0.00211	Up
Fam111a	family with sequence similarity 111 member A	3.53	1.06	1.73	2.16e-12	9.03e-11	Up
Gm1966	predicted gene 1966	3.81	1.15	1.73	8.47e-10	2.41e-08	Up
Htra3	HtrA serine peptidase 3	18.78	5.66	1.73	1.06e-11	3.99e-10	Up
Adgrg2	adhesion G protein coupled receptor G2	2.09	0.63	1.73	5.93e-07	1.05e-05	Up
Lsp1	lymphocyte specific 1	4.03	1.21	1.73	9.88e-12	3.73e-10	Up
Slc7a8	solute carrier family 7 cationic amino acid transporter y+ system member 8	7.04	2.11	1.74	1.02e-06	1.7e-05	Up
Ptgfrn	prostaglandin F2 receptor negative regulator	6	1.8	1.74	7.39e-12	2.85e-10	Up
Gm4951	predicted gene 4951	5.04	1.51	1.74	3.51e-07	6.45e-06	Up
Ace	angiotensin I converting enzyme peptidyl dipeptidase A 1	12.98	3.89	1.74	3.87e-10	1.15e-08	Up
Retsat	retinol saturase all trans retinol 13 14 reductase	180.85	54.17	1.74	1.2e-08	2.84e-07	Up
Pycr1	pyrroline 5 carboxylate reductase 1	1.1	0.33	1.74	1.68e-06	2.67e-05	Up
BC100451	cDNA sequence BC100451	0.92	0.28	1.74	2.82e-06	4.28e-05	Up
Slc25a43	solute carrier family 25 member 43	0.36	0.11	1.74	0.00163	0.0115	Up
Mcm10	minichromosome maintenance deficient 10 S. cerevisiae	0.53	0.16	1.74	2.95e-08	6.47e-07	Up
Klra3	killer cell lectin like receptor subfamily A member 3	0.34	0.1	1.75	0.00804	0.0428	Up
Gm42607	predicted gene 42607	0.37	0.11	1.75	0.00057	0.00468	Up
Qprt	quinolinate phosphoribosyltransferase	0.58	0.17	1.75	0.000309	0.00277	Up
Fam129b	family with sequence similarity 129 member B	10.19	3.04	1.75	7.42e-11	2.45e-09	Up
S100a6	S100 calcium binding protein A6 calcyclin	13.75	4.09	1.75	1.02e-09	2.85e-08	Up
Sh3bp1	SH3 domain binding protein 1	1.8	0.54	1.75	2e-08	4.54e-07	Up
Rnasel	ribonuclease L 2 5 oligoisoadenylate synthetase dependent	2.63	0.78	1.75	1.92e-10	5.98e-09	Up
Tas2r108	taste receptor type 2 member 108	0.57	0.17	1.75	0.00675	0.0371	Up
Cenpm	centromere protein M	0.71	0.21	1.75	0.00106	0.008	Up
Incenp	inner centromere protein	5.44	1.62	1.75	4.27e-11	1.46e-09	Up
Tpcn2	two pore segment channel 2	8.74	2.59	1.75	3.01e-08	6.6e-07	Up
Gpsm2	G protein signalling modulator 2 AGS3 like C. elegans	1.97	0.58	1.76	5.87e-09	1.45e-07	Up
RP24-108G5.4	-	1.01	0.3	1.76	7.24e-06	0.0001	Up
Zfp365	zinc finger protein 365	0.33	0.1	1.76	0.00166	0.0116	Up
Bend4	BEN domain containing 4	0.32	0.09	1.76	2.19e-07	4.22e-06	Up
Aff2	AF4 FMR2 family member 2	0.41	0.12	1.76	7e-07	1.22e-05	Up
Lmx1a	LIM homeobox transcription factor 1 alpha	0.15	0.04	1.76	0.00642	0.0356	Up
Tpm3-rs7	tropomyosin 3 related sequence 7	25.22	7.45	1.76	6.49e-14	3.38e-12	Up
Cit	citron	0.59	0.17	1.76	3.4e-09	8.86e-08	Up
Igsf10	immunoglobulin superfamily member 10	5.88	1.73	1.76	6.82e-11	2.26e-09	Up
Hist2h3c2	histone cluster 2 H3c2	18.99	5.59	1.76	6.48e-11	2.16e-09	Up
Fbxl13	F box and leucine rich repeat protein 13	0.19	0.06	1.77	0.000389	0.00337	Up
Metrnl	meteorin glial cell differentiation regulator like	6.14	1.81	1.77	5.14e-09	1.28e-07	Up
Fgd3	FYVE RhoGEF and PH domain containing 3	1.46	0.43	1.77	7.77e-07	1.33e-05	Up
Tubb2a	tubulin beta 2A class IIA	14.59	4.28	1.77	8.1e-10	2.31e-08	Up
Ccnf	cyclin F	2.21	0.65	1.77	4.71e-09	1.19e-07	Up
Lrp1	low density lipoprotein receptor related protein 1	130.83	38.25	1.77	2.11e-10	6.55e-09	Up
Ptprc	protein tyrosine phosphatase receptor type C	3.78	1.1	1.77	7.9e-12	3.01e-10	Up
Tmem119	transmembrane protein 119	4.13	1.21	1.78	2.89e-07	5.43e-06	Up
Ggt5	gamma glutamyltransferase 5	4.17	1.22	1.78	2.15e-12	9.02e-11	Up
Oasl1	2 5 oligoadenylate synthetase like 1	1.61	0.47	1.78	2.57e-07	4.87e-06	Up
Pitpnm2os1	phosphatidylinositol transfer protein membrane associated 2 opposite strand 1	0.42	0.12	1.78	0.00878	0.0458	Up
Cxcl16	chemokine C X C motif ligand 16	2.73	0.79	1.78	1.31e-07	2.62e-06	Up
Col12a1	collagen type XII alpha 1	12.56	3.66	1.78	5.91e-07	1.04e-05	Up
Ric3	resistance to inhibitors of cholinesterase 3 homolog C. elegans	2.45	0.71	1.78	5.54e-07	9.82e-06	Up
Kcnd1	potassium voltage gated channel Shal related family member 1	0.63	0.18	1.78	1.56e-06	2.51e-05	Up
Avpr1a	arginine vasopressin receptor 1A	2.55	0.74	1.78	1.1e-06	1.83e-05	Up
Hist1h2bl	histone cluster 1 H2bl	9.85	2.86	1.78	1.77e-06	2.81e-05	Up
Tnfaip8l2	tumor necrosis factor alpha induced protein 8 like 2	2.63	0.76	1.78	7.78e-07	1.33e-05	Up
Sash3	SAM and SH3 domain containing 3	3.1	0.9	1.78	1.18e-08	2.78e-07	Up
Depdc1b	DEP domain containing 1B	0.32	0.09	1.78	9.7e-05	0.00101	Up
Accsl	1 aminocyclopropane 1 carboxylate synthase non functional like	0.49	0.14	1.78	0.000654	0.00527	Up
Hk2	hexokinase 2	97.96	28.41	1.79	0.00032	0.00285	Up
Dnm1	dynamin 1	1.57	0.46	1.79	2.72e-12	1.12e-10	Up
Sdf2l1	stromal cell derived factor 2 like 1	3.95	1.14	1.79	4.23e-07	7.65e-06	Up
Sdc1	syndecan 1	2.8	0.81	1.79	6.8e-09	1.65e-07	Up
Prdm8	PR domain containing 8	0.12	0.03	1.79	0.00231	0.0154	Up
Gramd1b	GRAM domain containing 1B	5.56	1.61	1.79	1.3e-07	2.6e-06	Up
Vim	vimentin	123.29	35.61	1.79	3.23e-11	1.13e-09	Up
Gm13610	predicted gene 13610	3.16	0.91	1.79	0.00148	0.0106	Up
Slfn9	schlafen 9	2.61	0.75	1.79	9.16e-07	1.54e-05	Up
Chrna2	cholinergic receptor nicotinic alpha polypeptide 2 neuronal	1.23	0.36	1.8	0.000561	0.00462	Up
Cubn	cubilin intrinsic factor cobalamin receptor	0.19	0.06	1.8	3.5e-06	5.2e-05	Up
Gm42478	predicted gene 42478	1.03	0.3	1.8	4.73e-05	0.000535	Up
Itga5	integrin alpha 5 fibronectin receptor alpha	19.31	5.56	1.8	1.18e-13	5.89e-12	Up
Espl1	extra spindle pole bodies 1 separase	1.49	0.43	1.8	3.8e-09	9.82e-08	Up
Ptpn7	protein tyrosine phosphatase non receptor type 7	0.44	0.13	1.8	2.38e-05	0.000292	Up
Ripk3	receptor interacting serine threonine kinase 3	4.56	1.31	1.8	5.85e-10	1.7e-08	Up
Plat	plasminogen activator tissue	8.37	2.4	1.8	1.26e-09	3.47e-08	Up
Naip5	NLR family apoptosis inhibitory protein 5	1.97	0.56	1.8	4.91e-08	1.04e-06	Up
Ubash3b	ubiquitin associated and SH3 domain containing B	1.45	0.42	1.8	7.6e-07	1.31e-05	Up
Vill	villin like	0.85	0.24	1.8	6.39e-09	1.56e-07	Up
Cdkn1a	cyclin dependent kinase inhibitor 1A P21	40.69	11.64	1.81	1.54e-05	0.000198	Up
Adra2a	adrenergic receptor alpha 2a	0.33	0.09	1.81	0.000245	0.00227	Up
Tubb1	tubulin beta 1 class VI	1.95	0.56	1.81	1.26e-05	0.000166	Up
Cd209c	CD209c antigen	0.3	0.09	1.81	0.000649	0.00524	Up
Emp1	epithelial membrane protein 1	6.61	1.88	1.81	3.16e-08	6.9e-07	Up
C5ar2	complement component 5a receptor 2	0.73	0.21	1.81	3.16e-06	4.75e-05	Up
Rnase10	ribonuclease RNase A family 10 non active	0.3	0.08	1.81	0.00964	0.0494	Up
Fgf18	fibroblast growth factor 18	0.88	0.25	1.81	0.000173	0.00168	Up
Gm42608	predicted gene 42608	0.49	0.14	1.82	0.00327	0.0205	Up
Hist1h2ae	histone cluster 1 H2ae	7.37	2.09	1.82	3.51e-06	5.21e-05	Up
Tsku	tsukushi small leucine rich proteoglycan	5.48	1.56	1.82	3.88e-10	1.16e-08	Up
Itga11	integrin alpha 11	1.68	0.48	1.82	2.94e-06	4.45e-05	Up
Ifi27l2a	interferon alpha inducible protein 27 like 2A	695.25	196.94	1.82	1.14e-08	2.69e-07	Up
Pilrb1	paired immunoglobin like type 2 receptor beta 1	0.45	0.13	1.82	0.000109	0.00112	Up
Acot11	acyl CoA thioesterase 11	56.64	16	1.82	1.73e-05	0.00022	Up
Ikzf1	IKAROS family zinc finger 1	1.23	0.35	1.82	4.51e-10	1.33e-08	Up
Napepld	N acyl phosphatidylethanolamine phospholipase D	5.74	1.62	1.83	8.95e-14	4.59e-12	Up
Ydjc	YdjC homolog bacterial	0.1	0.03	1.83	0.000198	0.00189	Up
Adamts5	a disintegrin like and metallopeptidase reprolysin type with thrombospondin type 1 motif 5 aggrecanase 2	19.24	5.42	1.83	3.14e-10	9.48e-09	Up
Tnfrsf13b	tumor necrosis factor receptor superfamily member 13b	0.36	0.1	1.83	0.000165	0.00161	Up
Pxylp1	2 phosphoxylose phosphatase 1	0.59	0.17	1.83	1e-08	2.38e-07	Up
Kcnc3	potassium voltage gated channel Shaw related subfamily member 3	0.87	0.25	1.83	1.57e-05	0.000202	Up
Gm14636	predicted gene 14636	1.29	0.36	1.83	3.42e-08	7.43e-07	Up
Epb41l3	erythrocyte membrane protein band 4.1 like 3	3.81	1.07	1.83	3.21e-10	9.67e-09	Up
Tjp3	tight junction protein 3	1.09	0.31	1.83	9.31e-05	0.000969	Up
Tnip1	TNFAIP3 interacting protein 1	12.52	3.51	1.84	6.85e-12	2.66e-10	Up
Ap1s3	adaptor related protein complex AP 1 sigma 3	0.31	0.09	1.84	0.000219	0.00206	Up
Mc5r	melanocortin 5 receptor	5.85	1.64	1.84	4.97e-06	7.13e-05	Up
Dbn1	drebrin 1	2.23	0.62	1.84	1.13e-11	4.21e-10	Up
Plod2	procollagen lysine 2 oxoglutarate 5 dioxygenase 2	5.32	1.49	1.84	2.34e-10	7.17e-09	Up
RP24-108G5.3	-	0.53	0.15	1.84	4.19e-05	0.000483	Up
Sphkap	SPHK1 interactor AKAP domain containing	0.1	0.03	1.84	7.38e-05	0.000788	Up
Lrp11	low density lipoprotein receptor related protein 11	1.32	0.37	1.84	1.73e-05	0.00022	Up
Rasgef1b	RasGEF domain family member 1B	2.26	0.63	1.84	1.63e-08	3.76e-07	Up
Pdgfc	platelet derived growth factor C polypeptide	2.81	0.78	1.84	6.67e-09	1.62e-07	Up
Gm42484	predicted gene 42484	0.81	0.23	1.85	3.39e-05	0.000401	Up
RP23-385F8.1	-	0.29	0.08	1.85	0.00124	0.00911	Up
Mrgprx2	MAS related GPR member X2	0.11	0.03	1.85	0.00139	0.00997	Up
Pmaip1	phorbol 12 myristate 13 acetate induced protein 1	1.07	0.3	1.85	1.6e-05	0.000205	Up
Osmr	oncostatin M receptor	9.27	2.57	1.85	9.02e-14	4.59e-12	Up
Man1a	mannosidase 1 alpha	10.76	2.98	1.85	4.34e-13	1.98e-11	Up
Hist1h3h	histone cluster 1 H3h	6.35	1.76	1.85	4.47e-07	8.05e-06	Up
Grem2	gremlin 2 homolog cysteine knot superfamily Xenopus laevis	1.34	0.37	1.85	0.000147	0.00145	Up
9130208D14Rik	RIKEN cDNA 9130208D14 gene	0.65	0.18	1.85	1.96e-05	0.000245	Up
Hk1	hexokinase 1	7.76	2.14	1.86	9.26e-10	2.62e-08	Up
Sh3bp2	SH3 domain binding protein 2	2.82	0.78	1.86	2.64e-08	5.87e-07	Up
A230028O05Rik	RIKEN cDNA A230028O05 gene	0.28	0.08	1.86	0.000706	0.00563	Up
Col24a1	collagen type XXIV alpha 1	0.68	0.19	1.86	1.16e-05	0.000154	Up
4930427A07Rik	RIKEN cDNA 4930427A07 gene	0.25	0.07	1.86	3.39e-06	5.05e-05	Up
Slc10a6	solute carrier family 10 sodium bile acid cotransporter family member 6	3.88	1.07	1.86	2.77e-07	5.22e-06	Up
Edn1	endothelin 1	1.45	0.4	1.86	1.21e-05	0.00016	Up
Ephb2	Eph receptor B2	0.51	0.14	1.87	1.85e-07	3.58e-06	Up
Cdca8	cell division cycle associated 8	0.66	0.18	1.87	8.09e-08	1.66e-06	Up
Gm15676	predicted gene 15676	0.9	0.25	1.87	0.00647	0.0359	Up
Inpp5d	inositol polyphosphate 5 phosphatase D	3.62	0.99	1.87	8.33e-14	4.29e-12	Up
Dock2	dedicator of cyto kinesis 2	5.31	1.45	1.87	5.15e-15	3.07e-13	Up
Gm37777	predicted gene 37777	0.26	0.07	1.87	0.000376	0.00327	Up
RP23-385F8.3	-	0.79	0.22	1.87	2.63e-07	4.98e-06	Up
C1ra	complement component 1 r subcomponent A	14.12	3.85	1.87	5.45e-15	3.23e-13	Up
Tcfl5	transcription factor like 5 basic helix loop helix	0.1	0.03	1.88	0.00493	0.0287	Up
Apol9b	apolipoprotein L 9b	0.91	0.25	1.88	0.000172	0.00167	Up
RP23-119D13.5	-	1.21	0.33	1.88	0.00108	0.00813	Up
Tns4	tensin 4	0.14	0.04	1.88	0.002	0.0137	Up
Col18a1	collagen type XVIII alpha 1	8.53	2.32	1.88	1.16e-13	5.83e-12	Up
Adamts2	a disintegrin like and metallopeptidase reprolysin type with thrombospondin type 1 motif 2	10.87	2.96	1.88	2.29e-13	1.09e-11	Up
Creg2	cellular repressor of E1A stimulated genes 2	0.06	0.02	1.88	0.00573	0.0324	Up
Selplg	selectin platelet p selectin ligand	1.94	0.53	1.88	4.95e-09	1.24e-07	Up
Dpp4	dipeptidylpeptidase 4	1.74	0.47	1.88	6.38e-11	2.13e-09	Up
Gm37644	predicted gene 37644	2.45	0.66	1.88	1.77e-08	4.06e-07	Up
Psrc1	proline serine rich coiled coil 1	0.18	0.05	1.89	1.39e-05	0.000181	Up
Olfml2b	olfactomedin like 2B	9.42	2.55	1.89	2.24e-09	6e-08	Up
Pld4	phospholipase D family member 4	13.44	3.63	1.89	2.57e-13	1.21e-11	Up
Arhgap9	Rho GTPase activating protein 9	3.83	1.03	1.89	3.24e-09	8.49e-08	Up
Hist2h2bb	histone cluster 2 H2bb	20.03	5.4	1.89	1.37e-10	4.35e-09	Up
C530050E15Rik	RIKEN cDNA C530050E15 gene	0.68	0.18	1.89	7.65e-05	0.000812	Up
Parpbp	PARP1 binding protein	1.16	0.31	1.89	7.86e-09	1.89e-07	Up
Pdgfra	platelet derived growth factor receptor alpha polypeptide	12.64	3.4	1.89	3.03e-12	1.24e-10	Up
Sgms2	sphingomyelin synthase 2	2.05	0.55	1.89	6.6e-12	2.57e-10	Up
AI839979	expressed sequence AI839979	0.46	0.12	1.89	0.000113	0.00115	Up
BC064078	cDNA sequence BC064078	0.38	0.1	1.9	8.19e-05	0.000864	Up
Galnt12	UDP N acetyl alpha D galactosamine polypeptide N acetylgalactosaminyltransferase 12	0.56	0.15	1.9	1.87e-06	2.96e-05	Up
Sulf1	sulfatase 1	3.08	0.83	1.9	1.24e-15	8.07e-14	Up
Arhgef39	Rho guanine nucleotide exchange factor GEF 39	0.21	0.06	1.9	6.63e-06	9.24e-05	Up
Pcolce	procollagen C endopeptidase enhancer protein	16.38	4.39	1.9	4.28e-13	1.96e-11	Up
Islr2	immunoglobulin superfamily containing leucine rich repeat 2	0.44	0.12	1.9	1.79e-05	0.000226	Up
Dusp9	dual specificity phosphatase 9	0.41	0.11	1.9	0.000148	0.00146	Up
Hsd17b14	hydroxysteroid 17 beta dehydrogenase 14	0.35	0.09	1.9	0.000112	0.00115	Up
Iqgap2	IQ motif containing GTPase activating protein 2	5.3	1.42	1.9	4.54e-12	1.81e-10	Up
Spr-ps1	sepiapterin reductase pseudogene 1	0.11	0.03	1.9	0.00248	0.0163	Up
Gm38230	predicted gene 38230	1.76	0.47	1.9	0.00144	0.0103	Up
Gm7582	predicted gene 7582	1.78	0.48	1.9	0.000122	0.00124	Up
Slc38a1	solute carrier family 38 member 1	1.46	0.39	1.9	6.28e-12	2.46e-10	Up
Adh7	alcohol dehydrogenase 7 class IV mu or sigma polypeptide	0.26	0.07	1.9	6.93e-05	0.000746	Up
Sgol1	shugoshin like 1 S. pombe	0.75	0.2	1.91	6.14e-08	1.28e-06	Up
Ccdc144b	coiled coil domain containing 144B	0.4	0.11	1.91	0.000142	0.00141	Up
Apobr	apolipoprotein B receptor	2.23	0.59	1.91	2.26e-11	8.1e-10	Up
Brca1	breast cancer 1 early onset	0.79	0.21	1.91	1.6e-10	5.02e-09	Up
Gusb	glucuronidase beta	14.77	3.93	1.91	6.31e-12	2.46e-10	Up
Hdc	histidine decarboxylase	1.38	0.37	1.91	5.8e-09	1.43e-07	Up
Doc2b	double C2 beta	0.27	0.07	1.91	6.02e-05	0.00066	Up
Sod3	superoxide dismutase 3 extracellular	57.08	15.15	1.91	2.64e-13	1.24e-11	Up
Gpr183	G protein coupled receptor 183	1.17	0.31	1.91	3.38e-07	6.25e-06	Up
Igfbp4	insulin like growth factor binding protein 4	28.08	7.43	1.92	6.77e-12	2.63e-10	Up
Cysltr1	cysteinyl leukotriene receptor 1	1.66	0.44	1.92	3.53e-10	1.06e-08	Up
Runx2	runt related transcription factor 2	0.27	0.07	1.92	1.84e-05	0.000232	Up
Cd180	CD180 antigen	2.27	0.6	1.92	2.1e-08	4.76e-07	Up
Adamts14	a disintegrin like and metallopeptidase reprolysin type with thrombospondin type 1 motif 14	2.7	0.71	1.92	2.69e-10	8.16e-09	Up
Rab32	RAB32 member RAS oncogene family	8.54	2.25	1.92	3.3e-11	1.15e-09	Up
Hist1h1b	histone cluster 1 H1b	11.81	3.11	1.92	4.81e-10	1.41e-08	Up
Sell	selectin lymphocyte	0.75	0.2	1.92	3.78e-06	5.56e-05	Up
Cenph	centromere protein H	0.58	0.15	1.92	2.16e-05	0.000267	Up
[truncated: 1,240 more rows]
