# Supplementary material for: An Integrated Analysis of mRNA and lncRNA Expression Profiles Indicates Their Potential Contribution to Brown Fat Dysfunction With Aging
Source: Front Endocrinol (Lausanne). 2020 Feb 17;11:46. doi: 10.3389/fendo.2020.00046 (PMC7039067; doi:10.3389/fendo.2020.00046)
Supplement: Supplementary file 4 [file Table_4.XLS]

## Sheet: Sheet1
TABLE S4	The positions and expression results of alternative splicing in all samples
Event name	Event type	Gene id	Gsymbol	Event pattern	Assigned counts of Group 10-month-old mice			Assigned counts of Group 6- to 8-week-old mice
					Sample 1	Sample 2	Sample 3	Sample 1	Sample 2	Sample 3
2:90788933-90789067:90791460-90791645:@90788933-90789067:90789779-90789832:90791460-90791645:+:Agbl2	SE	ENSMUSG00000040812	Agbl2	90789067^,90791460-	-	-	(0,1):3,(1,0):1	-	-	-
7:80363467-80363669:80363928-80364105:@80363467-80363590:80363928-80364105:-:Man2a2	A3SS	ENSMUSG00000038886	Man2a2	80363928^,80363467^	(1,0):357	(0,1):1,(1,0):298	(0,1):1,(1,0):302	(1,0):447	(0,1):2,(1,0):385	(1,0):412
X:42068357-42068482:42094367-42095272:@42068357-42068872:42094367-42095272:+:Xiap	A5SS	ENSMUSG00000025860	Xiap	42068357-,42094367-	(0,1):48,(1,0):20	(0,1):42,(1,0):17	(0,1):50,(1,0):21	(0,1):53,(1,0):29	(0,1):56,(1,0):20	(0,1):47,(1,0):17
2:155437860-155438139:155473640-155473894:@155438010-155438139:155440688-155440785:155473640-155473824:-:Ncoa6	SE	ENSMUSG00000038369	Ncoa6	155473640^,155438139-	(0,1):42,(1,0):81	(0,1):32,(1,0):85	(0,1):44,(1,0):82	(0,1):47,(1,0):87	(0,1):54,(1,0):77	(0,1):48,(1,0):85
17:36258873-36260945:36261491-36261606:@36258873-36260921:36261491-36261606:-:Trim39	A3SS	ENSMUSG00000045409	Trim39	36261491^,36258873]	(0,1):15	(0,1):13,(1,0):1	(0,1):16	(0,1):29,(1,0):2	(0,1):20,(1,0):2	(0,1):10
8:85289706-85289802:85294859-85294957:@85289706-85289802:85294374-85294472:85294859-85294957:-:Vps35	SE	ENSMUSG00000031696	Vps35	85294859^,85289802-	(1,0):135	(0,1):2,(1,0):188	(1,0):145	(1,0):177	(0,1):4,(1,0):211	(0,1):3,(1,0):160
11:102403042-102403535:102403791-102403872:@102403145-102403535:102403633-102403872:-:Slc25a39	A5SS	ENSMUSG00000018677	Slc25a39	102403872-,102403535-	(0,1):297,(1,0):82	(0,1):444,(1,0):117	(0,1):443,(1,0):149	(0,1):238,(1,0):35	(0,1):255,(1,0):39	(0,1):246,(1,0):45
7:141441173-141441529:@141441173-141441316:141441475-141441529:-:Pidd1	RI	ENSMUSG00000025507	Pidd1	141441529-,141441173^	-	-	(1,0):4	-	-	-
11:50383242-50383314:50383831-50383920:@50383179-50383314:50383680-50383739:50383831-50383920:+:Hnrnph1	SE	ENSMUSG00000007850	Hnrnph1	50383314^,50383831-	(0,1):459	(0,1):405,(1,0):2	(0,1):414,(1,0):2	(0,1):493	(0,1):488,(1,0):1	(0,1):472
17:32930541-32930662:32946805-32947003:@32930541-32930662:32932413-32932540:32932629-32932682:32941056-32941200:32946805-32947003:-:Cyp4f13	SE	ENSMUSG00000024055	Cyp4f13	32946805^,32930662-	(0,1):212	(0,1):176	(0,1):218,(1,0):4	(0,1):243,(1,0):2	(0,1):187	(0,1):171
7:30955106-30955152:30956149-30956267:30956382-30956428:30956696-30956757:@30955106-30955193:30955290-30955440:30956696-30956757:-:Usf2	MEX,A3SS	ENSMUSG00000090357	Usf2	30956696^,30955106^	(0,1):141,(1,0):9	(0,1):165,(1,0):7	(0,1):144,(1,0):12	(0,1):161,(1,0):26	(0,1):164,(1,0):23	(0,1):133,(1,0):13
19:46034611-46034694:46034824-46034946:@46034611-46034688:46034824-46034946:-:Ldb1	A3SS	ENSMUSG00000025223	Ldb1	46034824^,46034611^	(0,1):1,(1,0):23	(1,0):119	(1,0):150	(1,0):170	(1,0):150	(1,0):174
17:84712693-84712894:84716627-84716715:@84712693-84712894:84713008-84716715:-:Lrpprc	A5SS	ENSMUSG00000024120	Lrpprc	84716715-,84712894-	(0,1):213,(1,0):51	(0,1):176,(1,0):74	(0,1):230,(1,0):109	(0,1):221,(1,0):99	(0,1):224,(1,0):113	(0,1):262,(1,0):96
5:145177230-145178928:@145177230-145177302:145178836-145178928:+:Cpsf4	RI	ENSMUSG00000029625	Cpsf4	145177230-,145178928^	(0,1):2,(1,0):130	(0,1):4,(1,0):103	(0,1):1,(1,0):156	(0,1):4,(1,0):105	(0,1):1,(1,0):83	(0,1):5,(1,0):166
2:157005848-157006362:157006975-157007154:@157005848-157005873:157006975-157007075:-:Dsn1	A3SS	ENSMUSG00000027635	Dsn1	157006975^,157005848^	(1,0):19	(1,0):11	(1,0):14	(1,0):15	(1,0):32	(1,0):21
3:95748487-95748633:95750339-95750417:@95748487-95748554:95750339-95750417:-:Tars2	A3SS	ENSMUSG00000028107	Tars2	95750339^,95748487^	(1,0):77	(1,0):89	(0,1):2,(1,0):113	(1,0):113	(0,1):1,(1,0):106	(0,1):2,(1,0):76
1:66930186-66930329:66934518-66934542:@66930186-66930329:66934246-66934273:66934518-66934542:-:Myl1	SE	ENSMUSG00000061816	Myl1	66934518^,66930329-	(0,1):350,(1,0):5	(0,1):53,(1,0):1	(0,1):72	(0,1):2720,(1,0):36	(0,1):1228,(1,0):21	(0,1):220,(1,0):29
3:102995795-102995967:102998490-102998603:@102995708-102995967:102996156-102996261:102997243-102997385:102998490-102998603:+:Sike1	SE	ENSMUSG00000027854	Sike1	102995967^,102998490-	(0,1):203	(0,1):192	(0,1):228	(0,1):240	(0,1):264	(0,1):191
2:181381358-181381394:181382487-181382544:@181380375-181381394:181382194-181382314:181382487-181382544:+:Lime1	SE	ENSMUSG00000027582	Lime1	181381394^,181382487-	(0,1):200	(0,1):264	(0,1):293	(0,1):272	(0,1):277	(0,1):308
6:103711067-103711246:103715268-103715399:@103711067-103711246:103714445-103714606:103715268-103715399:+:Chl1	SE	ENSMUSG00000030077	Chl1	103711246^,103715268-	(0,1):4,(1,0):39	(0,1):12,(1,0):51	(0,1):2,(1,0):20	(1,0):5	-	-
X:106674561-106674666:106709076-106710557:@106674561-106674666:106703864-106704021:106708735-106708833:106709076-106709862:+:Gm5127	SE	ENSMUSG00000073010	Gm5127	106674666^,106709076-	(1,0):2	-	(1,0):3	-	-	-
12:81574525-81574552:81581801-81581909:@81574525-81574552:81579570-81579685:81581801-81581909:-:Med6	SE	ENSMUSG00000002679	Med6	81581801^,81574552-	(0,1):33	(0,1):25	(0,1):33	(0,1):31	(0,1):34	(0,1):30
11:70660997-70661092:70661389-70661590:@70660997-70661194:70661389-70661590:+:Eno3	A5SS	ENSMUSG00000060600	Eno3	70660997-,70661389-	(0,1):414,(1,0):2	(0,1):22	(0,1):135,(1,0):1	(0,1):2822,(1,0):10	(0,1):1359	(0,1):1517,(1,0):4
1:186737588-186739863:@186737588-186737685:186739604-186739863:-:Rrp15	RI	ENSMUSG00000001305	Rrp15	186739863-,186737588^	(0,1):16,(1,0):35	(0,1):18,(1,0):36	(0,1):14,(1,0):61	(0,1):9,(1,0):46	(0,1):12,(1,0):35	(0,1):10,(1,0):42
9:20809940-20810101:20814866-20815067:@20809940-20810098:20814866-20815097:-:Col5a3	A3SS	ENSMUSG00000004098	Col5a3	20814866^,20809940^	(0,1):9,(1,0):61	(0,1):13,(1,0):113	(0,1):20,(1,0):124	(0,1):4,(1,0):22	(0,1):2,(1,0):34	(1,0):26
6:86418878-86418932:86419694-86419812:@86418878-86418932:86419101-86419133:86419694-86419794:+:Tia1	SE	ENSMUSG00000071337	Tia1	86418932^,86419694-	(0,1):3	-	(0,1):1	(0,1):1	-	(0,1):1
9:50870063-50870236:50873647-50873707:@50870084-50870236:50873197-50873308:50873647-50873707:+:Ppp2r1b	SE	ENSMUSG00000032058	Ppp2r1b	50870236^,50873647-	(0,1):2,(1,0):87	(0,1):3,(1,0):125	(0,1):1,(1,0):94	(0,1):2,(1,0):69	(1,0):74	(1,0):59
2:32255002-32256211:32256618-32256666:@32254302-32256211:32256359-32256412:32256618-32256666:-:Uck1	SE	ENSMUSG00000039254	Uck1	32256618^,32256211-	(0,1):521,(1,0):67	(0,1):729,(1,0):75	(0,1):784,(1,0):56	(0,1):448,(1,0):124	(0,1):470,(1,0):76	(0,1):385,(1,0):79
6:85136823-85137113:85137439-85137766:@85136823-85136931:85137439-85137756:-:Spr	A3SS	ENSMUSG00000033735	Spr	85137439^,85136823^	(0,1):1,(1,0):103	(0,1):3,(1,0):130	(0,1):1,(1,0):149	(0,1):2,(1,0):160	(0,1):5,(1,0):189	(0,1):6,(1,0):158
1:16463035-16463194:16520001-16520067:@16463035-16463194:16509342-16509408:16520001-16520021:-:Stau2	SE	ENSMUSG00000025920	Stau2	16520001^,16463194-	(0,1):24	(0,1):10	(0,1):11	(0,1):19	(0,1):26	(0,1):14
1:59704063-59704208:59704624-59704750:59706633-59706767:@59704159-59704208:59705728-59705756:59706633-59706767:+:Nop58	MEX	ENSMUSG00000026020	Nop58	59704208^,59706633-	(0,1):7,(1,0):107	(0,1):2,(1,0):91	(0,1):5,(1,0):71	(0,1):4,(1,0):103	(0,1):4,(1,0):103	(0,1):7,(1,0):75
3:96525180-96525330:96525983-96526602:@96525172-96525330:96526429-96526602:+:Mtmr11	A3SS	ENSMUSG00000038403	Mtmr11	96525330^,96526602^	(0,1):14,(1,0):24	-	(0,1):2,(1,0):9	(0,1):76,(1,0):129	(0,1):36,(1,0):57	(0,1):44,(1,0):115
11:51267171-51272022:@51267171-51267331:51268165-51268231:51268769-51268846:51270537-51270595:51271800-51272022:+:Clk4	RI	ENSMUSG00000020385	Clk4	51267171-,51272022^	(0,1):39,(1,0):2100	(0,1):19,(1,0):1265	(0,1):30,(1,0):1238	(0,1):68,(1,0):1530	(0,1):56,(1,0):1932	(0,1):42,(1,0):1988
5:144891315-144891513:144894474-144894558:@144891315-144891513:144893161-144893307:144894080-144894157:144894474-144894558:-:Smurf1	SE	ENSMUSG00000038780	Smurf1	144894474^,144891513-	(0,1):122,(1,0):1	(0,1):92,(1,0):4	(0,1):83	(0,1):111	(0,1):106	(0,1):116
1:179542307-179542457:179545822-179546217:@179542307-179542457:179542925-179543132:179544898-179544986:179545367-179545458:179545822-179545892:-:Tfb2m	SE	ENSMUSG00000026492	Tfb2m	179545822^,179542457-	(0,1):14,(1,0):200	(0,1):9,(1,0):247	(0,1):17,(1,0):283	(0,1):26,(1,0):273	(0,1):15,(1,0):225	(0,1):15,(1,0):208
18:80606205-80608025:80635691-80636076:@80606205-80608025:80635402-80636076:-:Nfatc1	A5SS	ENSMUSG00000033016	Nfatc1	80636076-,80608025-	(0,1):47,(1,0):4	(0,1):42,(1,0):9	(0,1):39,(1,0):9	(0,1):39,(1,0):2	(0,1):30,(1,0):5	(0,1):50,(1,0):12
5:38205889-38205962:38213308-38214383:38216447-38216613:@38205889-38205962:38210618-38210664:38216447-38216613:-:Zbtb49	MEX	ENSMUSG00000029127	Zbtb49	38216447^,38205962-	(1,0):114	(1,0):58	(1,0):89	(1,0):94	(0,1):1,(1,0):92	(1,0):78
6:29589029-29589229:29609366-29609887:@29589088-29589229:29601958-29602023:29609366-29609613:-:Tnpo3	SE	ENSMUSG00000012535	Tnpo3	29609366^,29589229-	(0,1):19,(1,0):150	(0,1):17,(1,0):149	(0,1):16,(1,0):147	(0,1):19,(1,0):160	(0,1):7,(1,0):136	(0,1):17,(1,0):104
15:79302619-79302697:79305703-79305811:@79302619-79302697:79304305-79304469:79305703-79305811:-:Pla2g6	SE	ENSMUSG00000042632	Pla2g6	79305703^,79302697-	(0,1):14,(1,0):20	(0,1):3,(1,0):26	(0,1):5,(1,0):22	(0,1):7,(1,0):12	(0,1):19,(1,0):7	(0,1):7,(1,0):16
3:85722392-85722550:85785218-85785324:@85722392-85722550:85730259-85730885:85741151-85741374:85748453-85748513:85785218-85785324:-:Fam160a1	SE	ENSMUSG00000102805	Fam160a1	85785218^,85722550-	(0,1):202	(0,1):127	(0,1):121	(0,1):311,(1,0):1	(0,1):242	(0,1):314
3:95282683-95283625:@95282683-95282744:95283231-95283625:+:Fam63a	RI	ENSMUSG00000038712	Fam63a	95282683-,95283625^	(1,0):70	(1,0):53	(1,0):66	(0,1):5,(1,0):63	(1,0):52	(0,1):2,(1,0):57
10:91121922-91122043:91123558-91123706:@91121922-91122043:91122207-91122331:91123237-91123706:-:Slc25a3	SE,A5SS	ENSMUSG00000061904	Slc25a3	91123706-,91122043-	(0,1):190,(1,0):172	(0,1):212,(1,0):200	(0,1):214,(1,0):212	(0,1):232,(1,0):75	(0,1):232,(1,0):108	(0,1):201,(1,0):101
6:120517050-120518537:@120517050-120517080:120518444-120518537:-:Cecr5	RI	ENSMUSG00000058979	Cecr5	120518537-,120517050^	(1,0):95	(1,0):93	(1,0):92	(1,0):169	(1,0):168	(1,0):239
2:158359182-158360599:@158359182-158359432:158360459-158360599:-:Snhg17	RI	ENSMUSG00000085385	Snhg17	158360599-,158359182^	(0,1):1,(1,0):139	(1,0):123	(0,1):1,(1,0):106	(0,1):1,(1,0):70	(1,0):54	(1,0):92
2:131212447-131213514:@131212447-131212736:131212826-131213514:+:Ap5s1	RI	ENSMUSG00000068264	Ap5s1	131212447-,131213514]	(1,0):45	(0,1):2,(1,0):68	(1,0):74	(1,0):52	(1,0):48	(1,0):51
17:34678856-34679119:34679861-34680580:34681951-34682322:@34678856-34679119:34681954-34682322:+:Tnxb	SE,A3SS	ENSMUSG00000033327	Tnxb	34679119^,34682322^	(1,0):329	(1,0):313	(1,0):385	(0,1):1,(1,0):182	(0,1):1,(1,0):168	(0,1):2,(1,0):227
4:109013510-109013840:109017839-109017920:@109013510-109013840:109016652-109017696:109017839-109017920:+:Nrd1	SE	ENSMUSG00000053510	Nrd1	109013840^,109017839-	(0,1):202,(1,0):69	(0,1):109,(1,0):57	(0,1):125,(1,0):70	(0,1):155,(1,0):80	(0,1):190,(1,0):74	(0,1):178,(1,0):89
11:118478883-118478953:118479086-118479287:@118478883-118478953:118479090-118479287:+:Engase	A3SS	ENSMUSG00000033857	Engase	118478953^,118479287^	(1,0):4	(1,0):7	(0,1):1,(1,0):2	(1,0):4	(1,0):6	(0,1):1,(1,0):3
16:95257558-95257734:95258247-95258374:95258853-95258956:95291811-95291908:@95257558-95257734:95258351-95258451:95291811-95291908:+:Kcnj15	SE,A3SS,A5SS	ENSMUSG00000062609	Kcnj15	95257734^,95291811-	(0,1):1,(1,0):9	(0,1):2,(1,0):8	(0,1):2,(1,0):1	-	(1,0):2	-
5:139226706-139226885:139233901-139233994:@139226706-139226885:139229753-139229944:139230773-139230838:139233471-139233569:139233901-139233994:+:Sun1	SE	ENSMUSG00000036817	Sun1	139226885^,139233901-	(0,1):212	(0,1):200	(0,1):241	(0,1):333	(0,1):350	(0,1):263
2:156073967-156074058:156074176-156074295:@156073967-156074035:156074176-156074309:-:Cpne1	A3SS	ENSMUSG00000074643	Cpne1	156074176^,156073967^	(0,1):56	(0,1):40	(0,1):59	(0,1):68	(0,1):49	(0,1):42
19:53384454-53389422:@53384454-53384596:53389303-53389422:-:Xpnpep1	RI	ENSMUSG00000025024	Xpnpep1	53389422-,53384454^	(0,1):90,(1,0):539	(0,1):57,(1,0):436	(0,1):74,(1,0):494	(0,1):123,(1,0):522	(0,1):71,(1,0):635	(0,1):99,(1,0):580
11:99048226-99048371:99051445-99051701:@99048226-99048371:99049094-99049228:99051445-99054392:+:Igfbp4	SE	ENSMUSG00000017493	Igfbp4	99048371^,99051445-	(0,1):4155	(0,1):4565	(0,1):3430	(0,1):1336	(0,1):1245	(0,1):816
2:25272915-25273932:@25272915-25273537:25273800-25273932:+:Anapc2	RI	ENSMUSG00000026965	Anapc2	25272915-,25273932^	(0,1):69,(1,0):47	(0,1):80,(1,0):55	(0,1):90,(1,0):39	(0,1):61,(1,0):35	(0,1):69,(1,0):40	(0,1):92,(1,0):36
7:78577536-78577798:78584450-78584662:@78577536-78577798:78577916-78578266:78578565-78584662:-:Ntrk3	SE,A5SS	ENSMUSG00000059146	Ntrk3	78584662-,78577798-	(0,1):382,(1,0):1	(0,1):155	(0,1):280	(0,1):597,(1,0):1	(0,1):668	(0,1):1027,(1,0):2
5:135789626-135789777:135790076-135790277:@135789626-135789777:135790077-135790277:+:Mdh2	A3SS	ENSMUSG00000019179	Mdh2	135789777^,135790277]	(0,1):2255,(1,0):2	(0,1):2141,(1,0):5	(0,1):2349,(1,0):8	(0,1):2587,(1,0):3	(0,1):2617,(1,0):4	(0,1):1685,(1,0):3
7:29043849-29043929:29045604-29045677:@29043849-29043929:29044919-29044936:29045604-29045677:-:Ryr1	SE	ENSMUSG00000030592	Ryr1	29045604^,29043929-	(0,1):11,(1,0):32	(1,0):2	(0,1):3,(1,0):4	(0,1):55,(1,0):47	(0,1):18,(1,0):15	(0,1):66,(1,0):85
8:27114345-27114506:27118724-27118851:@27114345-27114506:27115237-27115461:27115789-27115874:27117316-27117515:27118724-27118834:+:Adgra2	SE	ENSMUSG00000031486	Adgra2	27114506^,27118724-	(0,1):158,(1,0):5	(0,1):140,(1,0):6	(0,1):113,(1,0):4	(0,1):32	(0,1):11	(0,1):32
X:73214774-73215355:@73214774-73214856:73215228-73215355:+:Xlr4b	RI	ENSMUSG00000067768	Xlr4b	73214774-,73215355^	(1,0):10	-	-	-	-	-
3:34058024-34058231:@34058024-34058081:34058169-34058231:+:Fxr1	RI	ENSMUSG00000027679	Fxr1	34058024-,34058231^	(1,0):71	(1,0):39	(1,0):60	(1,0):119	(1,0):104	(1,0):118
3:152193377-152193618:152195050-152195100:152208884-152208946:152209835-152210057:@152193377-152193664:152209835-152210812:-:Dnajb4	SE,A3SS	ENSMUSG00000028035	Dnajb4	152209835^,152193377^	(0,1):77,(1,0):2	(0,1):65	(0,1):62	(0,1):61,(1,0):3	(0,1):59,(1,0):2	(0,1):54,(1,0):4
9:96223094-96223198:96294965-96295127:@96223094-96223198:96247050-96247088:96273839-96273942:96287601-96287722:96290580-96290627:96294965-96295128:+:Tfdp2	SE	ENSMUSG00000032411	Tfdp2	96223198^,96294965-	(0,1):83	(0,1):46	(0,1):46	(0,1):115	(0,1):116	(0,1):104
X:160558467-160558576:160560100-160560178:@160558467-160558576:160559731-160559875:160560100-160560178:+:Phka2	SE	ENSMUSG00000031295	Phka2	160558576^,160560100-	(0,1):149	(0,1):124	(0,1):123	(0,1):142	(0,1):136	(0,1):112
6:148926013-148926163:148928509-148928635:@148926013-148926105:148928509-148928635:-:Fam60a	A3SS	ENSMUSG00000039985	Fam60a	148928509^,148926013^	(1,0):10	(1,0):18	(1,0):15	(1,0):20	(1,0):14	(1,0):6
6:147012455-147012518:147016222-147016393:@147012455-147012518:147012918-147012947:147016222-147016393:+:Ppfibp1	SE	ENSMUSG00000016487	Ppfibp1	147012518^,147016222-	(0,1):22,(1,0):72	(0,1):26,(1,0):98	(0,1):32,(1,0):95	(0,1):8,(1,0):62	(0,1):17,(1,0):35	(0,1):14,(1,0):61
11:69021030-69021115:69022377-69022614:@69021030-69021193:69022377-69022614:+:Ctc1	A5SS	ENSMUSG00000020898	Ctc1	69021030-,69022377-	(0,1):12,(1,0):3	(0,1):25	(0,1):12	(0,1):25	(0,1):20	(0,1):19
16:35025825-35025942:35048720-35048738:35099756-35099877:@35025825-35025942:35075606-35075694:35099756-35099877:+:Hacd2	MEX	ENSMUSG00000035376	Hacd2	35025942^,35099756-	(0,1):855,(1,0):69	(0,1):1221,(1,0):96	(0,1):1175,(1,0):71	(0,1):334,(1,0):9	(0,1):288,(1,0):22	(0,1):212,(1,0):10
14:36879143-36879762:36890294-36890426:36896255-36896344:@36875031-36879762:36890342-36890390:36896255-36896344:-:Ccser2	A3SS,A5SS	ENSMUSG00000058690	Ccser2	36896255^,36879762-	(0,1):4142,(1,0):36	(0,1):3578,(1,0):47	(0,1):3719,(1,0):43	(0,1):6170,(1,0):76	(0,1):7328,(1,0):48	(0,1):5305,(1,0):55
3:142304297-142304471:142311953-142311978:142312023-142312027:142312123-142312214:@142304297-142304469:142304705-142304722:142312123-142312214:-:Pdlim5	MEX,A3SS	ENSMUSG00000028273	Pdlim5	142312123^,142304297^	(0,1):31	(0,1):6	(0,1):10	(0,1):49,(1,0):1	(0,1):27	(0,1):35
17:71080774-71080895:71084238-71084434:@71080774-71080895:71082203-71082496:71084238-71084434:+:Myom1	SE	ENSMUSG00000097625	Myom1	71080895^,71084238-	(0,1):55,(1,0):107	(0,1):20,(1,0):2	(0,1):20,(1,0):31	(0,1):215,(1,0):346	(0,1):116,(1,0):169	(0,1):132,(1,0):301
7:28736068-28736203:28737339-28738144:@28736068-28736203:28737665-28738144:+:Fbxo17	A3SS	ENSMUSG00000030598	Fbxo17	28736203^,28738144]	(0,1):5,(1,0):30	(0,1):2,(1,0):15	(0,1):3,(1,0):13	(0,1):3,(1,0):16	(0,1):5,(1,0):7	(0,1):4,(1,0):11
7:126149234-126149360:126152826-126153279:@126149234-126149360:126149504-126149537:126151224-126153279:-:Xpo6	SE,A5SS	ENSMUSG00000000131	Xpo6	126153279-,126149360-	(0,1):333,(1,0):35	(0,1):204,(1,0):42	(0,1):271,(1,0):38	(0,1):456,(1,0):26	(0,1):492,(1,0):20	(0,1):483,(1,0):20
11:59054774-59056224:59060844-59062294:59062647-59063683:59064187-59064450:@59055377-59056224:59056755-59061107:59061424-59062910:59064187-59064450:-:Obscn	Complex	ENSMUSG00000061462	Obscn	59064187^,59056224-	(0,1):484,(1,0):248	(0,1):17,(1,0):9	(0,1):61,(1,0):57	(0,1):945,(1,0):469	(0,1):595,(1,0):252	(0,1):1324,(1,0):695
19:7028628-7028748:7028902-7029004:@7028628-7028746:7028901-7029004:-:Stip1	A3SS,A5SS	ENSMUSG00000024966	Stip1	7029004-,7028628^	(1,0):100	(1,0):84	(1,0):106	(1,0):73	(1,0):61	(0,1):27,(1,0):41
2:11718264-11718458:11720013-11723610:@11718264-11720105:11723413-11723610:+:Il15ra	RI	ENSMUSG00000023206	Il15ra	11718264-,11723610^	(0,1):1231,(1,0):1926	(0,1):1030,(1,0):1864	(0,1):1234,(1,0):2130	(0,1):1264,(1,0):2269	(0,1):1638,(1,0):2659	(0,1):2494,(1,0):4417
14:121586227-121594383:@121586227-121586342:121591311-121591354:121591812-121591879:121592394-121594383:-:Dock9	RI	ENSMUSG00000025558	Dock9	121594383-,121586227^	(0,1):72,(1,0):987	(0,1):60,(1,0):508	(0,1):61,(1,0):638	(0,1):81,(1,0):1289	(0,1):62,(1,0):1151	(0,1):88,(1,0):2017
14:55560025-55560121:55560441-55560627:55561075-55561442:@55560006-55560121:55561210-55561442:+:Dcaf11	SE,A3SS	ENSMUSG00000053588	Dcaf11	55560121^,55561442^	(0,1):12,(1,0):88	(0,1):16,(1,0):70	(0,1):11,(1,0):85	(0,1):17,(1,0):133	(0,1):11,(1,0):122	(0,1):23,(1,0):98
1:92918018-92918126:92918873-92919103:@92918018-92918126:92918906-92919103:+:Rnpepl1	A3SS	ENSMUSG00000026269	Rnpepl1	92918126^,92919103^	(1,0):181	(1,0):200	(1,0):245	(1,0):181	(1,0):145	(1,0):211
15:34117880-34118110:34131164-34131288:@34117880-34118110:34123668-34123766:34131164-34131288:+:Mtdh	SE	ENSMUSG00000022255	Mtdh	34118110^,34131164-	(0,1):393,(1,0):25	(0,1):359,(1,0):10	(0,1):320,(1,0):12	(0,1):408,(1,0):31	(0,1):406,(1,0):31	(0,1):329,(1,0):19
16:43363048-43363176:43462947-43462986:@43348514-43363176:43363848-43364263:43462947-43462986:+:Zbtb20	SE	ENSMUSG00000085499	Zbtb20	43363176^,43462947-	(0,1):1940,(1,0):12	(0,1):1201,(1,0):17	(0,1):1523,(1,0):19	(0,1):1848,(1,0):10	(0,1):1922,(1,0):5	(0,1):2333,(1,0):18
15:77050607-77051177:77051268-77051405:77055852-77057098:@77050607-77053152:77055852-77057139:+:Apol6	A5SS,RI	ENSMUSG00000033576	Apol6	77050607-,77055852-	(0,1):1842,(1,0):97	(0,1):1015,(1,0):59	(0,1):1154,(1,0):88	(0,1):833,(1,0):47	(0,1):1098,(1,0):68	(0,1):855,(1,0):41
18:75001350-75001800:@75001350-75001390:75001666-75001800:+:Myo5b	RI	ENSMUSG00000062328	Myo5b	75001350-,75001800^	(0,1):7,(1,0):44	(0,1):10,(1,0):56	(0,1):2,(1,0):37	(1,0):31	(0,1):4,(1,0):29	(0,1):4,(1,0):38
7:118121926-118122043:118127134-118127267:118129469-118129574:@118121926-118122043:118126396-118126515:118129469-118129576:-:Arl6ip1	MEX	ENSMUSG00000030654	Arl6ip1	118129469^,118122043-	(0,1):260,(1,0):117	(0,1):281,(1,0):144	(0,1):271,(1,0):156	(0,1):286,(1,0):148	(0,1):284,(1,0):126	(0,1):217,(1,0):138
6:72360875-72360949:72361122-72361226:72361412-72361539:@72360875-72360949:72361117-72361191:72361412-72361539:-:Rnf181	A3SS,A5SS	ENSMUSG00000055850	Rnf181	72361412^,72360949-	(0,1):12,(1,0):84	(0,1):27,(1,0):105	(0,1):16,(1,0):78	(0,1):36,(1,0):164	(0,1):23,(1,0):87	(0,1):19,(1,0):96
12:30941967-30942868:@30941967-30942129:30942790-30942868:+:Sh3yl1	RI	ENSMUSG00000020669	Sh3yl1	30941967-,30942868^	(0,1):3,(1,0):22	-	(0,1):1,(1,0):14	(0,1):7,(1,0):4	(0,1):5,(1,0):10	(0,1):2,(1,0):8
9:50575273-50575348:50576694-50576705:50577761-50577892:@50575273-50575348:50577537-50577548:50577761-50577892:+:Il18	MEX	ENSMUSG00000039217	Il18	50575348^,50577761-	(1,0):14	(1,0):1	(1,0):5	-	-	(1,0):1
1:130689182-130691148:130698679-130698743:@130691015-130691148:130697906-130698085:130698679-130698743:-:Pfkfb2	SE	ENSMUSG00000101904	Pfkfb2	130698679^,130691148-	(0,1):12,(1,0):171	(0,1):27,(1,0):120	(0,1):17,(1,0):127	(0,1):28,(1,0):202	(0,1):15,(1,0):278	(0,1):20,(1,0):191
6:83052473-83052542:83053038-83053070:@83052473-83052542:83052698-83053070:-:Htra2	A5SS	ENSMUSG00000068329	Htra2	83053070-,83052542-	(0,1):73	(0,1):59	(0,1):54	(0,1):65	(0,1):39	(0,1):36
3:14606293-14606408:14609541-14609657:@14606306-14606408:14607177-14607293:14609420-14609657:-:1810022K09Rik	SE,A5SS	ENSMUSG00000078784	1810022K09Rik	14609657-,14606408-	(0,1):408	(0,1):329	(0,1):302	(0,1):433	(0,1):531	(0,1):356
11:121225804-121227284:@121225804-121225900:121226769-121226842:121227243-121227284:-:BC017643	RI	ENSMUSG00000039294	BC017643	121227284-,121225804^	(0,1):21,(1,0):56	(0,1):14,(1,0):54	(0,1):14,(1,0):38	(0,1):8,(1,0):32	(0,1):4,(1,0):24	(0,1):6,(1,0):62
2:59878130-59878550:59882478-59882586:@59878130-59878331:59882478-59882557:-:Wdsub1	A3SS	ENSMUSG00000026988	Wdsub1	59882478^,59878130^	(0,1):1,(1,0):93	(1,0):66	(1,0):79	(1,0):98	(1,0):75	(1,0):82
2:34407183-34407254:34432003-34432330:@34406869-34407254:34429518-34429626:34432003-34432132:+:Mapkap1	SE	ENSMUSG00000038696	Mapkap1	34407254^,34432003-	(0,1):46,(1,0):260	(0,1):42,(1,0):186	(0,1):42,(1,0):265	(0,1):41,(1,0):253	(0,1):45,(1,0):199	(0,1):39,(1,0):185
3:146458743-146458840:146463899-146465771:@146458743-146458840:146459679-146459840:146463899-146465849:+:Ctbs	SE	ENSMUSG00000028189	Ctbs	146458840^,146463899-	(0,1):92,(1,0):3	(0,1):66,(1,0):3	(0,1):72,(1,0):2	(0,1):75	(0,1):84,(1,0):2	(0,1):71
17:24509736-24511824:@24509736-24509867:24509956-24510075:24510249-24510371:24510456-24510572:24510659-24510698:24511315-24511397:24511572-24511699:24511776-24511824:-:Traf7	RI	ENSMUSG00000052752	Traf7	24511824-,24509736^	(0,1):339,(1,0):135	(0,1):366,(1,0):115	(0,1):405,(1,0):168	(0,1):434,(1,0):145	(0,1):425,(1,0):140	(0,1):342,(1,0):186
1:192891233-192897620:192901752-192901941:@192897210-192897620:192898851-192898907:192901752-192901941:-:Syt14	SE	ENSMUSG00000016200	Syt14	192901752^,192897620-	(1,0):225	(1,0):102	(1,0):160	(1,0):88	(1,0):128	(1,0):85
4:155855467-155855619:155857496-155857534:@155855467-155855619:155856132-155856263:155856362-155856529:155856614-155856820:155857496-155857534:+:Dvl1	SE	ENSMUSG00000029071	Dvl1	155855619^,155857496-	(0,1):354	(0,1):335	(0,1):397	(0,1):454	(0,1):372	(0,1):438
5:35857826-35857964:35874633-35874640:@35857826-35857964:35866705-35866766:35873170-35873224:35874633-35874640:+:Ablim2	SE	ENSMUSG00000029095	Ablim2	35857964^,35874633-	(0,1):4	(0,1):6	(0,1):4	(0,1):9	(0,1):4	(0,1):10
2:69991425-69991625:69993676-69993812:@69991425-69991637:69993676-69993812:+:Ubr3	A5SS	ENSMUSG00000044308	Ubr3	69991425-,69993676-	(0,1):53,(1,0):89	(0,1):59,(1,0):49	(0,1):64,(1,0):48	(0,1):39,(1,0):87	(0,1):73,(1,0):93	(0,1):42,(1,0):131
11:5762150-5762240:5780206-5780653:@5762217-5762240:5765509-5765571:5769042-5769072:5769167-5769243:5780206-5780311:+:Ube2d-ps	SE	ENSMUSG00000049680	Ube2d-ps	5762240^,5780206-	(1,0):93	(1,0):84	(1,0):95	(1,0):171	(0,1):1,(1,0):184	(1,0):126
6:122560044-122560350:122570801-122570849:@122560070-122560350:122568065-122568229:122570801-122570825:-:Gm16556	SE	ENSMUSG00000040627	Gm16556	122570801^,122560350-	-	(0,1):2	(0,1):1,(1,0):3	-	-	-
5:3803112-3807458:@3803112-3803483:3806419-3806568:3807299-3807458:+:Krit1	RI	ENSMUSG00000000600	Krit1	3803112[,3807458^	(0,1):30,(1,0):672	(0,1):35,(1,0):508	(0,1):45,(1,0):598	(0,1):38,(1,0):522	(0,1):35,(1,0):656	(0,1):23,(1,0):491
12:24882717-24882794:24934567-24934622:@24882717-24882794:24924199-24924294:24934567-24934622:+:Mboat2	SE	ENSMUSG00000020646	Mboat2	24882794^,24934567-	-	(0,1):2	(0,1):3	(0,1):2	(0,1):7	(0,1):4
9:71579611-71579697:71592190-71592360:@71579611-71579697:71586172-71586216:71592190-71592342:-:Myzap	SE	ENSMUSG00000092137	Myzap	71592190^,71579697-	(0,1):2,(1,0):5	(1,0):3	(0,1):1,(1,0):2	(0,1):1,(1,0):4	(1,0):2	(1,0):3
2:34785567-34785728:34790503-34790567:@34785567-34785725:34790503-34790655:-:Rabepk	A3SS	ENSMUSG00000070953	Rabepk	34790503^,34785567^	(0,1):21,(1,0):8	(0,1):22,(1,0):4	(0,1):14,(1,0):4	(0,1):22,(1,0):7	(0,1):21,(1,0):8	(0,1):18,(1,0):8
7:126563627-126563752:126564703-126564768:@126563627-126563752:126564416-126564605:126564703-126564768:-:Eif3c	SE	ENSMUSG00000030738	Eif3c	126564703^,126563752-	(0,1):338	(0,1):308	(0,1):362	(0,1):298	(0,1):221	(0,1):290
10:41487672-41489351:@41487672-41487825:41487993-41488097:41488177-41489351:-:Smpd2	RI	ENSMUSG00000019822	Smpd2	41489351-,41487672^	(0,1):56,(1,0):19	(0,1):47,(1,0):16	(0,1):62,(1,0):17	(0,1):54,(1,0):27	(0,1):29,(1,0):24	(0,1):37,(1,0):20
4:126905872-126906147:126910790-126911002:@126905872-126906147:126906521-126906636:126910790-126911002:-:Zmym4	SE	ENSMUSG00000042446	Zmym4	126910790^,126906147-	(0,1):34,(1,0):8	(0,1):38,(1,0):8	(0,1):30,(1,0):7	(0,1):44,(1,0):6	(0,1):40,(1,0):8	(0,1):37,(1,0):4
9:66542513-66542626:66543946-66544028:@66542513-66542613:66543946-66544028:-:Usp3	A3SS	ENSMUSG00000032376	Usp3	66543946^,66542513^	(1,0):85	(1,0):90	(1,0):87	(1,0):104	(1,0):100	(1,0):90
10:51491434-51493205:@51491434-51491718:51491861-51492163:51493170-51493205:+:Lilr4b	RI	ENSMUSG00000062593	Lilr4b	51491434-,51493205^	(0,1):130,(1,0):722	(0,1):156,(1,0):798	(0,1):273,(1,0):1069	(0,1):21,(1,0):90	(0,1):17,(1,0):116	(0,1):12,(1,0):132
10:7760735-7760869:7762790-7763064:@7760735-7760869:7761243-7761369:7762790-7763149:+:Katna1	SE	ENSMUSG00000092190	Katna1	7760869^,7762790-	(0,1):80	(0,1):87	(0,1):85	(0,1):121	(0,1):126	(0,1):87
8:70509296-70509634:70510338-70510379:@70509296-70509382:70509521-70509631:70510338-70510417:-:Uba52	A3SS,RI	ENSMUSG00000055553	Uba52	70510338^,70509296^	(0,1):20,(1,0):6	(0,1):19,(1,0):4	(0,1):17,(1,0):11	(0,1):15,(1,0):15	(0,1):22,(1,0):9	(0,1):16,(1,0):5
6:30375939-30376066:30381781-30381864:@30375939-30376062:30381781-30381864:-:Zc3hc1	A3SS	ENSMUSG00000039130	Zc3hc1	30381781^,30375939^	(1,0):4	(1,0):6	(1,0):3	-	-	(1,0):2
1:173936518-173936639:173942230-173942460:@173936518-173936639:173937742-173938026:173942230-173942460:-:Ifi203	SE	ENSMUSG00000090272	Ifi203	173942230^,173936639-	(0,1):271,(1,0):4	(0,1):141,(1,0):1	(0,1):182,(1,0):7	(0,1):102,(1,0):1	(0,1):112,(1,0):3	(0,1):89,(1,0):3
12:81504544-81504639:81532716-81532877:@81504544-81504639:81532365-81532877:-:Gm20498	A5SS	ENSMUSG00000090935	Gm20498	81532877[,81504639-	(0,1):17,(1,0):1	(0,1):7,(1,0):5	(0,1):7,(1,0):4	(0,1):10,(1,0):3	(0,1):16	(0,1):10,(1,0):8
6:55487659-55487742:55494077-55494206:@55487659-55487742:55491227-55491310:55494077-55494206:+:Adcyap1r1	SE	ENSMUSG00000029778	Adcyap1r1	55487742^,55494077-	(0,1):3	(0,1):3	(0,1):2	(0,1):2	(0,1):4,(1,0):1	(0,1):6
1:171217314-171217731:@171217314-171217430:171217626-171217731:+:Nr1i3	RI	ENSMUSG00000005677	Nr1i3	171217314-,171217731^	-	-	(1,0):5	-	-	-
2:105966709-105967094:105980982-105981120:@105966709-105967094:105970448-105970516:105980982-105981120:-:Dnajc24	SE	ENSMUSG00000027166	Dnajc24	105980982^,105967094-	(0,1):36,(1,0):6	(0,1):45,(1,0):1	(0,1):31,(1,0):1	(0,1):32,(1,0):1	(0,1):51	(0,1):18,(1,0):4
4:129155425-129155509:129189542-129189577:@129155425-129155509:129178241-129178332:129180189-129180271:129181742-129181840:129181967-129182532:129189542-129189609:-:S100pbp	SE	ENSMUSG00000040928	S100pbp	129189542^,129155509-	(0,1):433	(0,1):290	(0,1):306	(0,1):447	(0,1):451	(0,1):399
11:73037195-73037625:@73037195-73037268:73037538-73037625:+:Camkk1	RI	ENSMUSG00000020785	Camkk1	73037195-,73037625^	(1,0):2	-	-	-	-	-
2:120027483-120027576:120030058-120030211:@120027516-120027576:120030143-120030211:+:Jmjd7	A3SS	ENSMUSG00000098789	Jmjd7	120027576^,120030211^	(1,0):2	(1,0):4	(1,0):2	(1,0):3	(1,0):2	(1,0):5
9:108508383-108508530:108508877-108509224:@108508383-108508986:108509149-108509224:+:Qars	RI	ENSMUSG00000032604	Qars	108508383-,108509224^	(0,1):60,(1,0):106	(0,1):39,(1,0):79	(0,1):34,(1,0):86	(0,1):47,(1,0):101	(0,1):31,(1,0):83	(0,1):46,(1,0):64
2:153322812-153322923:153323536-153323642:@153322812-153322925:153323537-153323642:+:Kif3b	A3SS,A5SS	ENSMUSG00000027475	Kif3b	153322812-,153323642^	(0,1):21	(0,1):22	(0,1):23	(0,1):1	(0,1):15	(0,1):11
5:145207576-145207708:145218287-145218883:@145207576-145207708:145211746-145211828:145212505-145212640:145218287-145218883:+:Zkscan5	SE	ENSMUSG00000055991	Zkscan5	145207708^,145218287-	(0,1):39	(0,1):56,(1,0):1	(0,1):59	(0,1):66,(1,0):1	(0,1):41,(1,0):2	(0,1):60
12:83775343-83775469:83776354-83776561:@83775343-83775469:83775849-83775914:83776354-83776561:+:Papln	SE	ENSMUSG00000021223	Papln	83775469^,83776354-	-	(1,0):4	(1,0):2	(0,1):1,(1,0):7	(0,1):1,(1,0):3	(1,0):4
7:141453847-141454631:141455211-141455473:@141453847-141454665:141455211-141455473:+:Eps8l2	A5SS	ENSMUSG00000025509	Eps8l2	141453847[,141455211-	(0,1):2	(1,1):1807	(0,1):3	(0,1):2,(1,0):2	(1,1):1816	(0,1):3
3:75902401-75902484:75903247-75903329:@75902401-75902478:75903247-75903329:-:Golim4	A3SS	ENSMUSG00000034109	Golim4	75903247^,75902401^	(1,0):18	(1,0):14	(1,0):14	(1,0):23	(1,0):14	-
4:11960494-11962233:11966302-11966420:@11959807-11962233:11965614-11965648:11966302-11966427:-:Pdp1	SE	ENSMUSG00000049225	Pdp1	11966302^,11962233-	(0,1):286,(1,0):5	(0,1):187,(1,0):4	(0,1):223,(1,0):18	(0,1):778,(1,0):30	(0,1):586,(1,0):18	(0,1):455,(1,0):21
1:150456251-150456337:150460652-150460771:@150454121-150456337:150457488-150457607:150460652-150460771:-:Prg4	SE	ENSMUSG00000006014	Prg4	150460652^,150456337-	(0,1):710,(1,0):87	(0,1):1391,(1,0):222	(0,1):1505,(1,0):193	(0,1):6,(1,0):1	(0,1):8	(0,1):14,(1,0):2
17:34824224-34824324:34824582-34824661:@34823993-34824324:34824514-34824661:-:Stk19	A5SS	ENSMUSG00000061207	Stk19	34824661-,34824324-	(0,1):83	(0,1):60	(0,1):68	(0,1):58	(0,1):63	(0,1):39
5:121534335-121534430:121535854-121535943:121537112-121537220:@121534335-121534430:121535675-121535939:121537108-121537220:-:Mapkapk5	A3SS,A5SS	ENSMUSG00000105340	Mapkapk5	121537220-,121534430-	(0,1):61,(1,0):138	(0,1):54,(1,0):103	(0,1):62,(1,0):105	(0,1):90,(1,0):157	(0,1):61,(1,0):138	(0,1):77,(1,0):131
5:147455118-147455188:147521830-147521934:@147455118-147455188:147488111-147488258:147519505-147519752:147521830-147521934:+:Pan3	SE	ENSMUSG00000029647	Pan3	147455188^,147521830-	(0,1):309	(0,1):286,(1,0):2	(0,1):297	(0,1):238	(0,1):224,(1,0):1	(0,1):286
3:54714688-54714796:54715154-54715256:@54714688-54714796:54715157-54715256:+:Supt20	A3SS	ENSMUSG00000027751	Supt20	54714796^,54715256^	(1,0):21	(1,0):21	(1,0):26	(0,1):1,(1,0):33	(1,0):26	(0,1):1,(1,0):28
19:55743073-55743197:55817764-55817865:@55743073-55743197:55755014-55755082:55817764-55817865:+:Tcf7l2	SE	ENSMUSG00000024985	Tcf7l2	55743197^,55817764-	(0,1):38,(1,0):16	(0,1):34,(1,0):21	(0,1):54,(1,0):20	(0,1):19,(1,0):6	(0,1):16,(1,0):13	(0,1):15,(1,0):19
9:57156516-57156555:57157067-57157138:@57156516-57156555:57156775-57156840:57157067-57157138:-:Peak1	SE	ENSMUSG00000032299	Peak1	57157067^,57156555-	(0,1):32	(0,1):34	(0,1):44	(0,1):46	(0,1):35	(0,1):39
12:109627048-109627151:109634181-109634354:109635394-109635457:109637839-109637926:109640267-109640328:@109627048-109627153:109640267-109640328:+:Rian	SE,A5SS	ENSMUSG00000097451	Rian	109627048-,109640267-	(1,0):82	(1,0):103	(0,1):2,(1,0):64	(1,0):38	(1,0):42	(1,0):42
19:57046925-57047071:57049462-57049509:@57046925-57047065:57049462-57049509:-:Ablim1	A3SS	ENSMUSG00000025085	Ablim1	57049462^,57046925^	(0,1):12,(1,0):25	(0,1):15,(1,0):13	(0,1):22,(1,0):18	(0,1):13,(1,0):29	(0,1):13,(1,0):30	(0,1):17,(1,0):31
17:45571413-45571911:@45571413-45571481:45571519-45571619:45571765-45571911:-:Hsp90ab1	RI	ENSMUSG00000023944	Hsp90ab1	45571911-,45571413^	(0,1):2543,(1,0):1688	(0,1):1988,(1,0):1476	(0,1):1936,(1,0):1441	(0,1):2664,(1,0):1807	(0,1):1929,(1,0):1665	(0,1):2316,(1,0):1684
X:8143251-8143332:8143658-8143751:@8143251-8143329:8143658-8143751:-:Rbm3	A3SS	ENSMUSG00000031167	Rbm3	8143658^,8143251^	(0,1):58,(1,0):111	(0,1):38,(1,0):82	(0,1):29,(1,0):65	(0,1):31,(1,0):56	(0,1):49,(1,0):86	(0,1):51,(1,0):67
2:52153056-52153148:52154570-52154662:52156355-52156447:52157291-52157383:52157832-52157924:@52153056-52153148:52153671-52157924:-:Neb	A5SS,RI	ENSMUSG00000026950	Neb	52157924-,52153148-	(0,1):1428,(1,0):113	(0,1):81,(1,0):1	(0,1):289,(1,0):4	(0,1):1428,(1,0):330	(0,1):1057,(1,0):203	(0,1):1912,(1,0):395
3:109780046-109782911:109851765-109851791:@109780040-109782911:109841510-109841575:109851765-109851791:-:Ntng1	SE	ENSMUSG00000059857	Ntng1	109851765^,109782911-	(1,1):8	(1,1):3	(1,1):3	(1,1):12	(0,1):2	(1,1):21
5:123569420-123569606:123570855-123570982:@123569420-123569606:123570720-123570756:123570855-123570982:-:Vps33a	SE	ENSMUSG00000029434	Vps33a	123570855^,123569606-	(1,0):68	(0,1):1,(1,0):82	(1,0):73	(1,0):73	(1,0):60	(1,0):40
10:41488734-41489351:@41488734-41488823:41488931-41489024:41489275-41489351:-:Smpd2	RI	ENSMUSG00000019822	Smpd2	41489351-,41488734^	(0,1):19,(1,0):14	(0,1):25,(1,0):38	(0,1):27,(1,0):31	(0,1):24,(1,0):41	(0,1):20,(1,0):28	(0,1):19,(1,0):28
17:45590257-45590338:45595482-45595556:@45590257-45590338:45592179-45592261:45595482-45595572:-:Slc29a1	SE	ENSMUSG00000023942	Slc29a1	45595482^,45590338-	(0,1):36	(0,1):32	(0,1):54	(0,1):32,(1,0):2	(0,1):31	(0,1):30
6:56892790-56892888:56923672-56923932:@56892790-56892888:56897775-56897829:56923672-56923819:-:Nt5c3	SE	ENSMUSG00000108260	Nt5c3	56923672^,56892888-	(0,1):8,(1,0):16	(0,1):13,(1,0):21	(0,1):4,(1,0):10	(0,1):10,(1,0):24	(0,1):2,(1,0):9	(0,1):12,(1,0):18
2:90849598-90849704:90852840-90852866:90853024-90853113:90854924-90854981:@90849598-90849704:90853051-90853109:90854921-90854981:+:Mtch2	SE,A3SS,A5SS	ENSMUSG00000027282	Mtch2	90849704^,90854981^	(0,1):4,(1,0):98	(0,1):6,(1,0):107	(0,1):2,(1,0):125	(0,1):1,(1,0):91	(1,0):122	(1,0):99
4:41521867-41524414:@41521867-41521969:41524366-41524414:-:Fam219a	RI	ENSMUSG00000028439	Fam219a	41524414-,41521867^	(0,1):1,(1,0):321	(0,1):4,(1,0):232	(1,0):323	(0,1):2,(1,0):160	(0,1):1,(1,0):145	(0,1):1,(1,0):268
7:29153322-29154535:29154616-29154693:@29153322-29153489:29154616-29154693:-:Fam98c	A3SS	ENSMUSG00000030590	Fam98c	29154616^,29153322^	(1,0):144	(0,1):1,(1,0):132	(1,0):109	(1,0):148	(1,0):146	(1,0):173
7:113328339-113328459:113329944-113329957:@113328339-113328459:113329855-113329957:-:Btbd10	A5SS	ENSMUSG00000038187	Btbd10	113329957-,113328459-	(0,1):42	(0,1):44	(0,1):42	(0,1):66	(0,1):56	(0,1):29
6:120756549-120756853:120757566-120757691:@120756549-120756937:120757566-120757691:+:Cecr2	A5SS	ENSMUSG00000071226	Cecr2	120756549-,120757566-	(0,1):37,(1,0):55	(0,1):24,(1,0):18	(0,1):24,(1,0):25	(0,1):51,(1,0):54	(0,1):33,(1,0):33	(0,1):64,(1,0):74
1:52637365-52637480:52648750-52648926:@52637365-52637480:52640829-52641060:52641171-52641243:52642319-52642412:52645261-52645486:52648750-52648926:+:Tmem194b	SE	ENSMUSG00000043015	Tmem194b	52637480^,52648750-	(0,1):11	(0,1):12	(0,1):18	(0,1):7	(0,1):15,(1,0):1	(0,1):16
5:92331790-92331912:92332848-92332982:92356910-92356975:92392469-92393177:@92331830-92331912:92388134-92388211:92392469-92393131:+:Art3	SE,MEX	ENSMUSG00000034855	Art3	92331912^,92392469-	(0,1):121,(1,0):150	(0,1):74,(1,0):53	(0,1):104,(1,0):78	(0,1):451,(1,0):322	(0,1):512,(1,0):333	(0,1):400,(1,0):302
15:6424197-6424250:6424635-6424697:6427521-6431107:@6424197-6424250:6429296-6429949:6430954-6431107:+:Dab2	SE,A3SS	ENSMUSG00000022150	Dab2	6424250^,6431107^	(0,1):72,(1,0):1160	(0,1):59,(1,0):938	(0,1):121,(1,0):1283	(0,1):21,(1,0):406	(0,1):27,(1,0):425	(0,1):20,(1,0):425
10:90897349-90897426:90966225-90966392:@90897247-90897426:90914693-90914767:90921296-90921424:90923531-90923602:90940564-90940575:90941426-90941512:90948535-90948672:90966225-90966392:+:Anks1b	SE	ENSMUSG00000058589	Anks1b	90897426^,90966225-	(0,1):1	-	-	(0,1):2	-	-
X:73900635-73900736:73906157-73906219:@73900635-73900736:73904248-73904469:73904580-73904708:73905651-73905893:73906157-73906219:-:Arhgap4	SE	ENSMUSG00000031389	Arhgap4	73906157^,73900736-	(0,1):62	(0,1):93	(0,1):89	(0,1):39	(0,1):40	(0,1):44
7:126373770-126375203:@126373770-126373836:126373922-126373973:126374201-126374279:126375067-126375203:-:Spns1	RI	ENSMUSG00000030741	Spns1	126375203-,126373770^	(1,0):77	(0,1):5,(1,0):139	(1,0):144	(1,0):88	(0,1):5,(1,0):88	(1,0):97
2:91212450-91212614:91234108-91234951:@91212450-91212614:91216666-91216808:91217053-91217230:91217307-91217406:91218744-91218889:91234108-91234299:-:Ddb2	SE	ENSMUSG00000002103	Ddb2	91234108^,91212614-	(0,1):120,(1,0):111	(0,1):72,(1,0):133	(0,1):75,(1,0):154	(0,1):174,(1,0):143	(0,1):170,(1,0):168	(0,1):147,(1,0):141
11:53684126-53684301:53688095-53688277:@53684126-53684301:53686150-53686307:53688095-53688277:-:Rad50	SE	ENSMUSG00000020380	Rad50	53688095^,53684301-	(0,1):23	(0,1):28	(0,1):51	(0,1):52	(0,1):59	(0,1):35
7:109552975-109553111:109570007-109570111:@109552975-109553111:109556211-109557461:109570007-109570111:-:St5	SE	ENSMUSG00000031024	St5	109570007^,109553111-	(0,1):257,(1,0):2	(0,1):192	(0,1):217,(1,0):1	(0,1):232,(1,0):2	(0,1):201	(0,1):217
14:123840563-123840685:123846439-123846579:@123840563-123840685:123843797-123843937:123846439-123846579:+:Itgbl1	SE	ENSMUSG00000032925	Itgbl1	123840685^,123846439-	(0,1):17	(0,1):11	(0,1):4,(1,0):2	(0,1):6,(1,0):1	(0,1):7,(1,0):1	-
8:36586676-36586739:36593377-36593458:@36586676-36592112:36592168-36593458:-:Dlc1	A3SS,A5SS	ENSMUSG00000031523	Dlc1	36593458-,36586676^	(0,1):807,(1,0):38	(0,1):937,(1,0):58	(0,1):677,(1,0):36	(0,1):1618,(1,0):33	(0,1):1506,(1,0):37	(0,1):1893,(1,0):38
9:64165363-64165458:64172818-64172879:@64165363-64165458:64168613-64168664:64171469-64171527:64172818-64172913:-:Zwilch	SE	ENSMUSG00000032400	Zwilch	64172818^,64165458-	(0,1):6	-	-	-	-	(0,1):1
2:76890465-76890743:76890907-76891194:@76890465-76890581:76890907-76891194:-:Ttn	A3SS	ENSMUSG00000051747	Ttn	76890907^,76890465^	(1,0):1266	(1,0):40	(1,0):281	(0,1):6,(1,0):3289	(1,0):1810	(1,0):4539
9:96273866-96273942:96294965-96295127:@96273839-96273942:96287601-96287722:96294965-96295127:+:Tfdp2	SE	ENSMUSG00000032411	Tfdp2	96273942^,96294965-	(0,1):43	(0,1):18	(0,1):25	(0,1):47,(1,0):1	(0,1):49,(1,0):1	(0,1):44
5:23747794-23747920:23748756-23748922:23749805-23749866:@23747794-23747920:23748683-23748843:23749805-23749866:-:Pus7	A3SS,A5SS	ENSMUSG00000057541	Pus7	23749805^,23747920-	(0,1):57,(1,0):2	(0,1):58	(0,1):69,(1,0):2	(0,1):93,(1,0):1	(0,1):90,(1,0):2	(0,1):73,(1,0):3
14:73282868-73282978:73325523-73325641:@73282868-73282978:73287603-73287670:73288709-73288747:73294911-73295030:73297765-73297835:73298054-73298169:73322017-73322143:73325523-73325901:-:Rb1	SE	ENSMUSG00000022105	Rb1	73325523^,73282978-	(0,1):355	(0,1):347	(0,1):355	(0,1):412	(0,1):379	(0,1):261
18:3405685-3405787:3414130-3414224:@3405685-3405787:3414174-3414224:+:Cul2	A3SS	ENSMUSG00000024231	Cul2	3405787^,3414224^	(1,0):57	(1,0):52	(0,1):1,(1,0):54	(0,1):2,(1,0):72	(1,0):66	(1,0):49
5:65383309-65386946:@65383309-65384427:65384693-65386946:+:Klb	RI	ENSMUSG00000029195	Klb	65383309-,65386946]	(1,0):27	(1,0):21	(1,0):28	(0,1):2,(1,0):34	(1,0):42	(1,0):16
18:34331123-34331259:34334293-34334364:@34331176-34331259:34331750-34331825:34332906-34333062:34334293-34334364:+:Srp19	SE	ENSMUSG00000014504	Srp19	34331259^,34334293-	(0,1):12,(1,0):7	(0,1):20,(1,0):2	(0,1):18	(0,1):13,(1,0):4	(0,1):18	(0,1):18,(1,0):3
6:72598628-72598796:72601476-72601717:@72598475-72598796:72600973-72601155:72601476-72601717:+:Retsat	SE	ENSMUSG00000056666	Retsat	72598796^,72601476-	(0,1):2796	(0,1):2302	(0,1):2890	(0,1):1143	(0,1):922	(0,1):552
17:34910978-34911055:34911579-34911665:@34910978-34911478:34911579-34911665:+:Ehmt2	A5SS	ENSMUSG00000013787	Ehmt2	34910978-,34911579-	(0,1):66	(0,1):107	(0,1):76,(1,0):1	(0,1):105	(0,1):70,(1,0):1	(0,1):74,(1,0):1
7:25716854-25716999:25718918-25719045:@25716906-25716999:25718145-25718279:25718918-25719067:-:Ccdc97	SE	ENSMUSG00000002608	Ccdc97	25718918^,25716999-	(0,1):3,(1,0):6	(0,1):7,(1,0):2	(0,1):3,(1,0):8	(0,1):4,(1,0):8	(0,1):5,(1,0):5	(0,1):6,(1,0):6
4:56899306-56899428:56903918-56904049:@56899306-56899428:56903212-56904049:-:Tmem245	A5SS	ENSMUSG00000055296	Tmem245	56904049-,56899428-	(0,1):240,(1,0):64	(0,1):202,(1,0):61	(0,1):201,(1,0):87	(0,1):255,(1,0):93	(0,1):254,(1,0):77	(0,1):323,(1,0):76
4:95579421-95579554:95585232-95585447:@95579489-95579554:95585236-95585447:+:Fggy	A3SS	ENSMUSG00000028573	Fggy	95579554^,95585447^	(1,1):23	(1,0):4	(1,0):1	(1,1):30	(1,0):1	(1,1):19
11:50378291-50378419:50379461-50379964:@50378291-50378427:50379468-50379623:50379821-50379964:+:Hnrnph1	A3SS,A5SS,RI	ENSMUSG00000007850	Hnrnph1	50378291-,50379964^	(0,1):380,(1,0):280	(0,1):354,(1,0):267	(0,1):400,(1,0):229	(0,1):379,(1,0):258	(0,1):388,(1,0):212	(0,1):364,(1,0):292
6:147060142-147060251:147061423-147061492:@147060142-147060251:147061205-147061301:147061423-147061492:+:Mrps35	SE	ENSMUSG00000040112	Mrps35	147060251^,147061423-	(0,1):17,(1,0):89	(0,1):31,(1,0):140	(0,1):37,(1,0):152	(0,1):31,(1,0):142	(0,1):44,(1,0):133	(0,1):21,(1,0):126
12:86268976-86269061:86288800-86295678:@86268976-86269061:86281449-86281543:86288800-86291414:+:Ttll5	SE	ENSMUSG00000021254	Ttll5	86269061^,86288800-	(0,1):18,(1,0):406	(0,1):17,(1,0):307	(0,1):11,(1,0):326	(0,1):20,(1,0):330	(0,1):17,(1,0):397	(0,1):13,(1,0):373
11:60231101-60231137:60241818-60241893:@60231101-60231137:60232898-60241893:-:Tom1l2	A5SS	ENSMUSG00000085132	Tom1l2	60241893-,60231137-	(0,1):1407	(0,1):1021	(0,1):1245	(0,1):1687	(0,1):1783	(0,1):2377
15:76593938-76594447:@76593938-76594051:76594153-76594447:+:Adck5	RI	ENSMUSG00000022550	Adck5	76593938-,76594447^	(0,1):3,(1,0):6	(0,1):12,(1,0):7	(0,1):4,(1,0):6	(0,1):7,(1,0):2	(0,1):4,(1,0):7	(0,1):4,(1,0):5
6:72418301-72418367:72422416-72422494:@72418301-72418466:72422416-72422494:+:Ggcx	A5SS	ENSMUSG00000053460	Ggcx	72418301-,72422416-	(0,1):22	(0,1):27	(0,1):26	(0,1):10	(0,1):9	(0,1):15
19:8709715-8709783:8711834-8711928:8712866-8712903:@8709734-8709783:8712730-8712903:-:Slc3a2	SE,A5SS	ENSMUSG00000010095	Slc3a2	8712903-,8709783-	(0,1):61,(1,0):20	(0,1):77,(1,0):26	(0,1):96,(1,0):29	(0,1):41,(1,0):22	(0,1):44,(1,0):14	(0,1):33,(1,0):16
4:118434751-118434876:118435777-118435871:@118434751-118434876:118435473-118435701:118435777-118435871:-:Cdc20	SE	ENSMUSG00000006398	Cdc20	118435777^,118434876-	(0,1):42	(0,1):58	(0,1):55	(0,1):7	-	-
11:106262581-106262690:106262797-106262883:@106262581-106262691:106262797-106262883:+:Psmc5	A5SS	ENSMUSG00000020708	Psmc5	106262581-,106262797-	(0,1):58	(0,1):53	(0,1):74	(0,1):68	(0,1):54	(0,1):78
7:78577536-78577798:78585431-78585500:@78577536-78577798:78584450-78584662:78585431-78585500:-:Ntrk3	SE	ENSMUSG00000059146	Ntrk3	78585431^,78577798-	(0,1):6	(1,0):1	(0,1):5,(1,0):1	(0,1):6	(0,1):14	(0,1):17,(1,0):1
4:41428345-41428982:41464710-41464848:@41428534-41428982:41429267-41429411:41464710-41464846:-:Kif24	SE	ENSMUSG00000028438	Kif24	41464710^,41428982-	(0,1):2,(1,0):5	(1,0):12	(0,1):2,(1,0):9	(1,0):7	(0,1):3,(1,0):8	(1,0):6
X:7769430-7770830:@7769430-7769547:7770774-7770830:+:Tfe3	RI	ENSMUSG00000000134	Tfe3	7769430-,7770830^	(0,1):21,(1,0):54	(0,1):15,(1,0):74	(0,1):21,(1,0):56	(0,1):11,(1,0):54	(0,1):5,(1,0):38	(0,1):18,(1,0):84
12:117843515-117843957:117865030-117865164:117870006-117870137:@117843888-117843957:117870009-117870137:+:Cdca7l	SE,A3SS	ENSMUSG00000021175	Cdca7l	117843957^,117870137^	(1,0):6	(1,0):2	(1,0):3	-	-	(1,0):1
8:83730111-83730257:83733414-83733566:@83730111-83730257:83730570-83732037:83733414-83733566:-:Adgre5	SE	ENSMUSG00000002885	Adgre5	83733414^,83730257-	(0,1):408,(1,0):97	(0,1):422,(1,0):154	(0,1):635,(1,0):119	(0,1):270,(1,0):63	(0,1):253,(1,0):35	(0,1):300,(1,0):54
13:112859644-112866972:@112859644-112859701:112866796-112866972:+:Ppap2a	RI	ENSMUSG00000021759	Ppap2a	112859644-,112866972^	(0,1):78,(1,0):542	(0,1):52,(1,0):588	(0,1):92,(1,0):949	(0,1):53,(1,0):570	(0,1):44,(1,0):493	(0,1):34,(1,0):572
9:66520273-66520727:@66520273-66520386:66520609-66520727:-:Usp3	RI	ENSMUSG00000032376	Usp3	66520727-,66520273^	(0,1):72,(1,0):27	(0,1):80,(1,0):33	(0,1):64,(1,0):27	(0,1):80,(1,0):20	(0,1):95,(1,0):40	(0,1):82,(1,0):26
14:49235880-49235966:49245061-49245261:49245358-49245397:@49235880-49235966:49243729-49243811:49245041-49245397:-:1700011H14Rik	Complex	ENSMUSG00000021850	1700011H14Rik	49245397[,49235966-	(1,1):1	(0,1):1	(0,1):6	(0,1):3	(0,1):5	(0,1):1
5:67286096-67291461:@67286096-67286216:67287010-67291461:+:Tmem33	RI	ENSMUSG00000037720	Tmem33	67286096-,67291461]	(0,1):19,(1,0):310	(0,1):12,(1,0):455	(0,1):22,(1,0):437	(0,1):31,(1,0):283	(0,1):40,(1,0):401	(0,1):31,(1,0):225
2:131520095-131520268:131522059-131522219:@131520095-131520268:131521055-131521171:131522059-131522219:+:Smox	SE	ENSMUSG00000027333	Smox	131520268^,131522059-	(0,1):28	(0,1):22	(0,1):22	(0,1):52,(1,0):1	(0,1):22,(1,0):1	(0,1):36
16:31788082-31788129:31790175-31790301:@31788082-31788132:31790177-31790301:+:Dlg1	A3SS,A5SS	ENSMUSG00000022770	Dlg1	31788082-,31790301^	(0,1):15,(1,0):1	(0,1):25	(0,1):4,(1,0):3	(0,1):11	(0,1):25	(0,1):29,(1,0):1
13:43125888-43125916:43127399-43127599:@43125888-43125916:43127280-43127309:43127399-43127599:+:Phactr1	SE	ENSMUSG00000054728	Phactr1	43125916^,43127399-	(1,1):1	-	-	-	(1,1):2	-
4:53826047-53826220:53850474-53850561:@53826047-53829265:53840627-53840783:53848866-53849050:53850474-53850561:+:Fktn	SE,A5SS	ENSMUSG00000028420	Fktn	53826047[,53850474-	(0,1):640	(0,1):511	(0,1):538	(0,1):528	(0,1):506	(0,1):599
X:73930005-73930080:73930408-73930517:@73930005-73930080:73930187-73930262:73930408-73930517:-:Renbp	SE	ENSMUSG00000031387	Renbp	73930408^,73930080-	(0,1):22	(0,1):16	(0,1):20	-	(0,1):3	-
6:91772633-91773017:91773793-91773961:@91772633-91772738:91773793-91773961:-:Grip2	A3SS	ENSMUSG00000030098	Grip2	91773793^,91772633^	-	-	-	(0,1):3,(1,0):2	-	-
6:83195941-83196051:83197534-83197624:@83195941-83196107:83197319-83197333:83197491-83197624:+:Dctn1	SE,A3SS,A5SS	ENSMUSG00000031865	Dctn1	83195941-,83197624^	(0,1):45	(0,1):62	(0,1):55	(0,1):52,(1,0):1	(0,1):46	(0,1):70
19:40352518-40352565:40361042-40361104:40361429-40361503:40363202-40363265:@40352518-40352565:40356587-40363265:-:Sorbs1	A5SS,RI	ENSMUSG00000025006	Sorbs1	40363265-,40352565-	(0,1):705,(1,0):12	(0,1):481,(1,0):1	(0,1):688,(1,0):3	(0,1):842,(1,0):6	(0,1):821,(1,0):6	(0,1):1069,(1,0):8
9:53642518-53642826:@53642518-53642598:53642681-53642826:-:Cul5	RI	ENSMUSG00000032030	Cul5	53642826-,53642518^	(0,1):61,(1,0):15	(0,1):35,(1,0):6	(0,1):41,(1,0):5	(0,1):54,(1,0):7	(0,1):62,(1,0):10	(0,1):53,(1,0):9
10:128351199-128351259:128352672-128352805:@128351199-128351264:128352674-128352805:+:Pan2	A3SS,A5SS	ENSMUSG00000005683	Pan2	128351199-,128352805^	(0,1):1533,(1,0):41	(0,1):1596,(1,0):42	(0,1):1907,(1,0):55	(0,1):1986,(1,0):106	(0,1):2310,(1,0):67	(0,1):2400,(1,0):58
2:181574847-181575037:181581856-181582009:@181574847-181575037:181578547-181582009:-:Znf512b	A5SS	ENSMUSG00000010492	Znf512b	181582009[,181575037-	(0,1):329,(1,0):13	(0,1):298,(1,0):7	(0,1):277,(1,0):1	(0,1):687,(1,0):4	(0,1):504,(1,0):10	(0,1):657,(1,0):8
1:33852052-33853367:33883441-33883648:@33852052-33853367:33862654-33862773:33863742-33863934:33864523-33864743:33878260-33878437:33883441-33883648:-:Bend6	SE	ENSMUSG00000042182	Bend6	33883441^,33853367-	(0,1):13	(0,1):20	(0,1):28	(0,1):6	(0,1):2	(1,1):6
2:121449975-121457291:@121449975-121450083:121457009-121457291:+:Serf2	RI	ENSMUSG00000027245	Serf2	121449975-,121457291^	(1,0):2507	(1,0):2571	(1,0):2578	(1,0):3718	(1,0):3614	(1,0):2779
6:21852012-21852164:21853264-21853355:@21852012-21852160:21853264-21853355:-:Cttnbp2	A3SS	ENSMUSG00000106709	Cttnbp2	21853264^,21852012^	(1,0):5	(1,0):3	(1,0):5	(1,0):6	(1,0):9	(1,0):13
14:17826894-17826968:17925596-17925659:@17826894-17826975:17925596-17925659:+:Thrb	A5SS	ENSMUSG00000021779	Thrb	17826894-,17925596-	(0,1):2,(1,0):1	(0,1):8,(1,0):11	(0,1):5	(0,1):7,(1,0):2	(0,1):9,(1,0):1	(0,1):19,(1,0):9
9:97085057-97085123:97093077-97093177:@97085057-97090708:97090928-97093177:-:Slc25a36	A3SS,A5SS	ENSMUSG00000084911	Slc25a36	97093177-,97085057^	(0,1):1795,(1,0):17	(0,1):1371,(1,0):22	(0,1):1519,(1,0):14	(0,1):1877,(1,0):17	(0,1):2660,(1,0):11	(0,1):2072,(1,0):16
7:19078026-19078237:19082276-19082502:@19078055-19078237:19080042-19081301:19082276-19082776:+:Dmwd	SE	ENSMUSG00000030410	Dmwd	19078237^,19082276-	(0,1):575,(1,0):1	(0,1):462,(1,0):3	(0,1):554,(1,0):3	(0,1):581,(1,0):6	(0,1):517,(1,0):4	(0,1):709,(1,0):6
4:95557519-95557591:95597623-95597734:@95557520-95557591:95557876-95558033:95585236-95585447:95597623-95597650:+:Fggy	SE	ENSMUSG00000028573	Fggy	95557591^,95597623-	(0,1):32,(1,0):4	(0,1):24,(1,0):5	(0,1):23,(1,0):3	(0,1):43,(1,0):8	(0,1):35,(1,0):2	(0,1):29,(1,0):2
16:17619357-17619434:17623905-17623991:@17619363-17619434:17620586-17620630:17620712-17620762:17621442-17621525:17623905-17623991:+:Smpd4	SE	ENSMUSG00000005899	Smpd4	17619434^,17623905-	(0,1):9	(0,1):8	(0,1):8	(0,1):6	(0,1):13	(0,1):9
6:31277848-31277955:31335991-31336062:@31277848-31277955:31285003-31285120:31328289-31328389:31335991-31336062:+:2210408F21Rik	SE	ENSMUSG00000087380	2210408F21Rik	31277955^,31335991-	(0,1):53	(0,1):79	(0,1):54,(1,0):1	(0,1):73,(1,0):4	(0,1):29,(1,0):6	(0,1):62,(1,0):4
14:31142958-31143267:@31142958-31143014:31143118-31143267:-:Stab1	RI	ENSMUSG00000042286	Stab1	31143267-,31142958^	(1,0):67	(1,0):44	(1,0):92	(1,0):20	(1,0):26	(1,0):31
1:179546370-179546616:179579338-179579768:@179546467-179546616:179578256-179578335:179579338-179579768:+:Cnst	SE	ENSMUSG00000038949	Cnst	179546616^,179579338-	(1,0):54	(0,1):14,(1,0):136	(1,0):125	(0,1):1,(1,0):88	(0,1):1,(1,0):64	(0,1):14,(1,0):105
6:48690371-48690457:48690842-48690948:@48690371-48690513:48690777-48690948:+:Gimap4	A3SS,A5SS	ENSMUSG00000054435	Gimap4	48690371-,48690948^	(0,1):35	(0,1):39,(1,0):1	(0,1):29,(1,0):1	(0,1):44	(0,1):36,(1,0):1	(0,1):36
15:84167754-84171314:@84167754-84168375:84171082-84171314:+:Mpped1	RI	ENSMUSG00000041653	Mpped1	84167754[,84171314^	(0,1):2,(1,0):1716	(0,1):24,(1,0):3087	(0,1):25,(1,0):3588	(1,0):757	(0,1):6,(1,0):791	(1,0):853
6:114643118-114643150:114645504-114645651:114672974-114673140:@114643127-114643150:114646937-114647057:114672791-114672843:114672974-114673115:+:Atg7	MEX	ENSMUSG00000030314	Atg7	114643150^,114672974-	(0,1):5,(1,0):2	(0,1):10,(1,0):6	(0,1):7,(1,0):7	(0,1):3,(1,0):3	(0,1):1,(1,0):8	(0,1):2,(1,0):3
18:24238323-24238485:24254518-24254684:@24238242-24238485:24246050-24246224:24254518-24254684:+:Galnt1	SE	ENSMUSG00000000420	Galnt1	24238485^,24254518-	(0,1):344,(1,0):1	(0,1):308	(0,1):322,(1,0):3	(0,1):301,(1,0):1	(0,1):394,(1,0):2	(0,1):251,(1,0):1
9:108381328-108381552:108384085-108384155:108384382-108384515:@108381328-108381552:108384397-108384515:+:Usp4	SE,A3SS	ENSMUSG00000032612	Usp4	108381552^,108384515^	(1,0):107	(1,0):130	(1,0):127	(1,0):122	(1,0):125	(1,0):107
16:95257659-95257734:95258202-95258374:95295591-95295704:@95257558-95257734:95258247-95258451:95291811-95291896:95295591-95300211:+:Kcnj15	SE,A3SS,A5SS	ENSMUSG00000062609	Kcnj15	95257734^,95295591-	(0,1):594,(1,0):3	(0,1):1556,(1,0):21	(0,1):1367,(1,0):24	(0,1):163,(1,0):2	(0,1):246,(1,0):1	(0,1):161
X:48623820-48623828:48629252-48629345:@48623578-48623828:48623962-48624197:48625596-48625640:48629252-48629345:+:Slc25a14	SE	ENSMUSG00000031105	Slc25a14	48623828^,48629252-	(0,1):2	(0,1):1	(0,1):5	(0,1):1	(0,1):1	-
5:130190877-130191043:130207009-130207090:@130190877-130191043:130197947-130198116:130207009-130207090:+:Rabgef1	SE	ENSMUSG00000025340	Rabgef1	130191043^,130207009-	(0,1):79	(0,1):68	(0,1):68	(0,1):106,(1,0):1	(0,1):84,(1,0):1	(0,1):74,(1,0):3
7:120982509-120982730:120986262-120986393:120988960-120989135:@120982528-120982730:120987468-120987493:120988960-120989077:+:4933427G17Rik	MEX	ENSMUSG00000030877	4933427G17Rik	120982730^,120988960-	(1,0):1	(1,1):1	(1,1):2	(1,0):2	(1,0):2	(1,0):1
17:71358137-71358457:@71358137-71358207:71358348-71358457:-:Smchd1	RI	ENSMUSG00000097625	Smchd1	71358457-,71358137^	(0,1):23,(1,0):3	(0,1):15,(1,0):3	(0,1):25,(1,0):6	(0,1):25,(1,0):8	(0,1):18,(1,0):4	(0,1):21,(1,0):4
3:90506108-90507626:@90506108-90506261:90507545-90507626:-:Chtop	RI	ENSMUSG00000001017	Chtop	90507626-,90506108^	(0,1):33,(1,0):1198	(0,1):30,(1,0):1115	(0,1):27,(1,0):1225	(0,1):36,(1,0):1639	(0,1):37,(1,0):1549	(0,1):24,(1,0):1218
11:61492904-61494266:@61492904-61493069:61493524-61494266:-:Mapk7	RI	ENSMUSG00000001034	Mapk7	61494266[,61492904^	(1,0):24	(1,0):11	(0,1):1,(1,0):20	(0,1):1,(1,0):12	(1,0):23	(0,1):1,(1,0):12
11:119491785-119491929:119499597-119499661:119499846-119499885:@119491785-119491956:119499846-119499885:+:Endov	SE,A5SS	ENSMUSG00000039850	Endov	119491785-,119499846-	(0,1):1	(0,1):1	(0,1):3	(0,1):3	(0,1):1	-
8:71560556-71562936:@71560556-71561809:71562254-71562936:-:Nxnl1	RI	ENSMUSG00000034829	Nxnl1	71562936-,71560556]	(1,0):37	(1,0):21	(1,0):23	(1,0):16	(1,0):19	(1,0):11
8:71569342-71569432:71570196-71570312:71570721-71570888:@71569342-71569448:71570721-71570888:+:Mvb12a	SE,A5SS	ENSMUSG00000031808	Mvb12a	71569342-,71570721-	(0,1):10,(1,0):37	(0,1):2,(1,0):40	(0,1):5,(1,0):39	(0,1):5,(1,0):13	(0,1):1,(1,0):13	(0,1):4,(1,0):7
10:61348308-61348386:61348534-61348694:@61348308-61348383:61348534-61348694:-:Pald1	A3SS	ENSMUSG00000020092	Pald1	61348534^,61348308^	(0,1):28,(1,0):23	(0,1):28,(1,0):35	(0,1):34,(1,0):43	(0,1):42,(1,0):44	(0,1):43,(1,0):46	(0,1):41,(1,0):42
6:114643118-114643150:114645504-114645651:114672974-114673140:@114643131-114643150:114672791-114672843:114672974-114673140:+:Atg7	MEX	ENSMUSG00000030314	Atg7	114643150^,114672974-	(1,1):10	(0,1):4	(0,1):2,(1,0):1	(1,0):1	(1,1):12	(1,0):1
4:138103315-138105436:@138103315-138103412:138105314-138105436:+:Eif4g3	RI	ENSMUSG00000028760	Eif4g3	138103315-,138105436^	(0,1):3,(1,0):68	(1,0):96	(0,1):1,(1,0):109	(0,1):1,(1,0):64	(0,1):2,(1,0):39	(0,1):1,(1,0):89
12:84292284-84292367:84295217-84295335:@84292284-84292368:84295217-84295335:+:Dnal1	A5SS	ENSMUSG00000072946	Dnal1	84292284-,84295217-	(0,1):193	(0,1):176	(0,1):185,(1,0):1	(0,1):325	(0,1):281	(0,1):244
11:5106907-5106969:5116477-5116630:5116880-5116924:@5106271-5106969:5107724-5107788:5109544-5109634:5116880-5116924:-:Emid1	MEX	ENSMUSG00000034164	Emid1	5116880^,5106969-	(0,1):8	(0,1):8	(0,1):14	(0,1):50,(1,0):1	(0,1):31	(0,1):45,(1,0):1
3:121158768-121159255:121171592-121171694:@121158768-121159255:121171112-121171182:121171275-121171419:121171592-121171694:-:Rwdd3	SE	ENSMUSG00000028133	Rwdd3	121171592^,121159255-	(0,1):3,(1,0):8	(0,1):3,(1,0):5	(0,1):1,(1,0):2	(0,1):6,(1,0):12	(0,1):14,(1,0):8	(0,1):9,(1,0):2
14:55056024-55056177:55097380-55097912:@55056024-55056177:55056364-55056430:55071862-55074010:55074326-55074363:55074661-55074756:55097380-55098986:+:Thtpa	SE	ENSMUSG00000093452	Thtpa	55056177^,55097380-	(0,1):427	(0,1):324	(0,1):327	(0,1):475	(0,1):479	(0,1):479
11:80431705-80431806:80438251-80438375:80456240-80456434:@80431705-80431806:80445242-80445313:80445914-80445971:80456240-80456434:+:Psmd11	MEX	ENSMUSG00000017428	Psmd11	80431806^,80456240-	(0,1):181,(1,0):276	(0,1):171,(1,0):242	(0,1):142,(1,0):220	(0,1):198,(1,0):338	(0,1):151,(1,0):242	(0,1):202,(1,0):284
X:50909751-50909848:50912580-50912658:50915346-50915388:@50909751-50909848:50915316-50915388:-:Frmd7	SE,A5SS	ENSMUSG00000036131	Frmd7	50915388-,50909848-	-	-	(1,0):2	-	(1,0):2	-
14:21740104-21740277:21748446-21748626:@21740135-21740277:21747421-21747638:21748446-21748626:-:Dusp13	SE	ENSMUSG00000021768	Dusp13	21748446^,21740277-	(0,1):62,(1,0):12	(0,1):1,(1,0):1	(0,1):4	(0,1):61,(1,0):9	(0,1):13,(1,0):4	(0,1):59,(1,0):11
3:95162615-95162663:95163127-95163271:95164339-95164481:@95162615-95162663:95163432-95163521:95164339-95164513:+:Sema6c	MEX	ENSMUSG00000038777	Sema6c	95162663^,95164339-	(0,1):4,(1,0):1	-	(1,0):1	(0,1):10,(1,0):3	(0,1):6,(1,0):4	(0,1):18
11:101254031-101254176:101254919-101254996:@101254031-101254176:101254943-101254996:+:Vps25	A3SS	ENSMUSG00000001240	Vps25	101254176^,101254996^	(0,1):51,(1,0):25	(0,1):53,(1,0):35	(0,1):49,(1,0):22	(0,1):32,(1,0):30	(0,1):41,(1,0):18	(0,1):26,(1,0):25
13:83504240-83504376:83520385-83520480:83575535-83575730:@83504240-83504376:83575538-83575730:+:Mef2c	SE,A3SS	ENSMUSG00000005583	Mef2c	83504376^,83575730^	(0,1):1,(1,0):144	(1,0):3	(1,0):17	(1,0):161	(1,0):76	(1,0):156
16:44485045-44485799:44486712-44486902:@44485049-44485799:44486711-44486902:-:Boc	A5SS	ENSMUSG00000022687	Boc	44486902-,44485799-	(0,1):11,(1,0):11	(0,1):9,(1,0):7	(0,1):10,(1,0):7	(0,1):8,(1,0):5	(0,1):13,(1,0):6	(0,1):8,(1,0):2
2:132804207-132806999:@132804207-132805612:132806711-132806797:132806897-132806999:-:Trmt6	RI	ENSMUSG00000037376	Trmt6	132806999-,132804207]	(0,1):31,(1,0):22	(0,1):23,(1,0):25	(0,1):14,(1,0):25	(0,1):27,(1,0):31	(0,1):31,(1,0):19	(0,1):15,(1,0):22
11:50311604-50311784:50312021-50312086:50325493-50325658:@50311604-50311780:50325493-50325673:-:Canx	SE,A3SS	ENSMUSG00000020368	Canx	50325493^,50311604^	(0,1):8,(1,0):14	(0,1):6,(1,0):14	(0,1):10,(1,0):166	(0,1):9,(1,0):8	(0,1):2,(1,0):12	(0,1):4,(1,0):20
9:88548183-88548508:88554376-88554544:@88548100-88548508:88552662-88552861:88554376-88554539:+:Zfp949	SE	ENSMUSG00000032425	Zfp949	88548508^,88554376-	(0,1):39	(0,1):28,(1,0):1	(0,1):25	(0,1):65	(0,1):54	(0,1):57
11:69903008-69903719:@69903008-69903452:69903654-69903719:+:Neurl4	RI	ENSMUSG00000047284	Neurl4	69903008-,69903719^	(0,1):16,(1,0):16	(0,1):14,(1,0):25	(0,1):12,(1,0):20	(0,1):8,(1,0):12	(0,1):10,(1,0):23	(0,1):16,(1,0):22
16:21448349-21448403:21451356-21451361:21456229-21456353:@21448349-21448407:21456227-21456353:+:Vps8	SE,A3SS,A5SS	ENSMUSG00000033653	Vps8	21448349-,21456353^	-	-	(1,1):1	(0,1):1	-	-
11:43433759-43433819:43437345-43437530:@43433744-43433819:43435054-43435211:43437345-43437530:+:Slu7	SE	ENSMUSG00000020409	Slu7	43433819^,43437345-	(0,1):7	(1,0):1	(0,1):2	(0,1):2,(1,0):11	(0,1):6,(1,0):11	(0,1):2,(1,0):9
7:28766752-28766867:28776858-28776899:@28766767-28766867:28767632-28767678:28771811-28771859:28772095-28772208:28776858-28776899:+:Sirt2	SE	ENSMUSG00000030595	Sirt2	28766867^,28776858-	(0,1):129	(0,1):106	(0,1):133	(0,1):136	(0,1):109	(0,1):91
2:32976137-32976280:32981958-32982071:@32974838-32976280:32976861-32977060:32980002-32980101:32981361-32981883:32981958-32982068:-:Slc2a8	SE	ENSMUSG00000026791	Slc2a8	32981958^,32976280-	(0,1):100	(0,1):108	(0,1):130	(0,1):139	(0,1):125	(0,1):114
19:57046925-57049509:@57046925-57047071:57048367-57048433:57049462-57049509:-:Ablim1	RI	ENSMUSG00000025085	Ablim1	57049509-,57046925^	(0,1):4,(1,0):784	(0,1):4,(1,0):774	(0,1):3,(1,0):917	(0,1):2,(1,0):873	(0,1):3,(1,0):1048	(0,1):2,(1,0):1217
2:155550355-155550469:155555854-155555991:@155550355-155550469:155551190-155551228:155555854-155555991:+:Acss2	SE	ENSMUSG00000086529	Acss2	155550469^,155555854-	(0,1):27,(1,0):53	(0,1):26,(1,0):63	(0,1):29,(1,0):83	(0,1):168,(1,0):92	(0,1):217,(1,0):160	(0,1):142,(1,0):160
13:21387013-21388706:21393962-21394085:@21388605-21388706:21393435-21393574:21393962-21394085:-:Zkscan3	SE	ENSMUSG00000021327	Zkscan3	21393962^,21388706-	(0,1):16,(1,0):1142	(0,1):16,(1,0):1264	(0,1):20,(1,0):1281	(0,1):9,(1,0):951	(0,1):13,(1,0):1103	(0,1):7,(1,0):879
19:6341744-6341967:@6341744-6341834:6341903-6341967:+:Map4k2	RI	ENSMUSG00000024948	Map4k2	6341744-,6341967^	(1,0):4	(0,1):5,(1,0):12	(0,1):9,(1,0):11	(0,1):5,(1,0):11	(0,1):10,(1,0):17	(0,1):4,(1,0):22
11:72448217-72448377:72449043-72449174:@72448217-72448377:72448732-72448963:72449043-72449174:+:Mybbp1a	SE	ENSMUSG00000040463	Mybbp1a	72448377^,72449043-	(0,1):186	(0,1):227	(0,1):181	(0,1):226	(0,1):153	(0,1):148
6:117843253-117843392:117845025-117845956:@117843253-117843606:117845025-117845575:+:Zfp637	A5SS	ENSMUSG00000059689	Zfp637	117843253-,117845025-	(0,1):10,(1,0):300	(0,1):3,(1,0):387	(0,1):7,(1,0):273	(0,1):31,(1,0):512	(0,1):12,(1,0):465	(0,1):19,(1,0):375
4:96014808-96014901:96017588-96017688:@96014808-96014901:96015665-96015708:96016409-96016443:96016943-96017025:96017588-96017688:+:Hook1	SE	ENSMUSG00000028572	Hook1	96014901^,96017588-	(0,1):11	(0,1):10	(0,1):10	(0,1):19	(0,1):17	(0,1):8
1:88266349-88266658:88269321-88269392:@88262471-88266658:88267948-88268026:88269321-88269413:-:Hjurp	SE	ENSMUSG00000044783	Hjurp	88269321^,88266658-	(0,1):2937	(0,1):2628	(0,1):2724	(0,1):1770	(0,1):1752	(0,1):1911
7:24917895-24918000:24918520-24919776:@24917895-24919351:24919631-24919776:+:Arhgef1	RI	ENSMUSG00000040940	Arhgef1	24917895-,24919776^	(0,1):100,(1,0):69	(0,1):96,(1,0):66	(0,1):98,(1,0):88	(0,1):64,(1,0):46	(0,1):55,(1,0):42	(0,1):86,(1,0):80
5:24156890-24157091:24159447-24160792:@24156890-24157091:24158539-24158636:24159447-24160785:+:Klhl7	SE	ENSMUSG00000028986	Klhl7	24157091^,24159447-	(0,1):102	(0,1):91	(0,1):76	(0,1):155,(1,0):1	(0,1):142	(0,1):80
10:62109884-62110031:62110236-62110314:@62109884-62110012:62110236-62110314:-:2010107G23Rik	A3SS	ENSMUSG00000020083	2010107G23Rik	62110236^,62109884^	(0,1):8	-	-	-	-	-
19:8822804-8823306:@8822804-8822939:8823230-8823306:+:Nxf1	RI	ENSMUSG00000071659	Nxf1	8822804-,8823306^	(0,1):19,(1,0):146	(0,1):33,(1,0):118	(0,1):32,(1,0):138	(0,1):24,(1,0):132	(0,1):21,(1,0):107	(0,1):27,(1,0):163
17:23770235-23771675:@23770235-23770332:23771415-23771675:-:1520401A03Rik	RI	ENSMUSG00000040097	1520401A03Rik	23771675[,23770235^	(0,1):2,(1,0):205	(0,1):3,(1,0):168	(0,1):6,(1,0):161	(0,1):1,(1,0):166	(0,1):5,(1,0):158	(0,1):1,(1,0):184
17:80035331-80035452:80038592-80038809:@80035331-80035846:80037741-80038809:-:Hnrnpll	A3SS,A5SS	ENSMUSG00000024095	Hnrnpll	80038809-,80035331^	(0,1):395,(1,0):68	(0,1):187,(1,0):68	(0,1):226,(1,0):48	(0,1):213,(1,0):64	(0,1):247,(1,0):67	(0,1):327,(1,0):68
11:79248391-79248659:79250981-79251149:@79248391-79248513:79250981-79251149:-:Wsb1	A3SS	ENSMUSG00000017677	Wsb1	79250981^,79248391^	(1,0):118	(1,0):154	(1,0):133	(1,0):136	(1,0):96	(1,0):77
6:115450944-115463285:@115450944-115451082:115463086-115463285:+:Pparg	RI	ENSMUSG00000000440	Pparg	115450944-,115463285^	(0,1):822,(1,0):5234	(0,1):799,(1,0):8054	(0,1):860,(1,0):7925	(0,1):734,(1,0):7701	(0,1):926,(1,0):10923	(0,1):715,(1,0):8768
11:93886880-93887073:93905159-93905358:@93887022-93887073:93891339-93891388:93905159-93905358:+:Mbtd1	SE	ENSMUSG00000059474	Mbtd1	93887073^,93905159-	(1,0):19	(0,1):2,(1,0):14	(1,0):19	(0,1):3,(1,0):22	(0,1):5,(1,0):17	(0,1):4,(1,0):35
8:111033123-111033541:111033640-111034263:@111031552-111033541:111033718-111034263:+:St3gal2	A3SS	ENSMUSG00000031960	St3gal2	111033541^,111034263^	(0,1):47,(1,0):6	(0,1):18,(1,0):2	(0,1):44,(1,0):4	(0,1):38,(1,0):4	(0,1):17,(1,0):6	(0,1):27,(1,0):1
4:129600983-129601134:129607087-129607179:@129600983-129601243:129607087-129607179:+:Tmem234	A5SS	ENSMUSG00000028797	Tmem234	129600983-,129607087-	(0,1):42,(1,0):4	(0,1):36,(1,0):3	(0,1):44	(0,1):48,(1,0):1	(0,1):46,(1,0):2	(0,1):33
3:34020038-34020163:34039114-34041156:@34020098-34020163:34041063-34041156:+:Fxr1	A3SS	ENSMUSG00000027680	Fxr1	34020163^,34041156^	(1,0):264	(1,0):250	(1,0):299	(1,0):240	(1,0):246	(1,0):304
4:116137237-116137828:116151065-116151243:@116137252-116137828:116151074-116151243:+:Pomgnt1	A3SS	ENSMUSG00000028700	Pomgnt1	116137828^,116151243^	(1,0):36	(1,0):55	(1,0):92	(0,1):1,(1,0):56	(1,0):44	(1,0):33
8:25562138-25562328:25564340-25564484:@25562138-25562328:25563374-25563524:25564340-25564484:+:Fgfr1	SE	ENSMUSG00000031565	Fgfr1	25562328^,25564340-	(0,1):5,(1,0):183	(0,1):9,(1,0):199	(0,1):10,(1,0):206	(0,1):5,(1,0):136	(0,1):3,(1,0):140	(0,1):6,(1,0):139
X:73767521-73768181:@73767521-73767672:73767781-73767881:73767958-73768181:+:Plxnb3	RI	ENSMUSG00000031385	Plxnb3	73767521-,73768181^	-	-	-	(0,1):11,(1,0):1	-	-
11:54320152-54320267:54323241-54323355:@54320152-54320372:54323241-54323355:+:Acsl6	A5SS	ENSMUSG00000020333	Acsl6	54320152-,54323241-	-	-	-	(0,1):6	-	-
7:45706606-45707016:45708260-45708471:@45706606-45707714:45708260-45708471:+:Dbp	A5SS	ENSMUSG00000059824	Dbp	45706606-,45708260-	(0,1):139,(1,0):15	(0,1):11,(1,0):3	(0,1):31,(1,0):1	(0,1):329,(1,0):51	(0,1):364,(1,0):65	(0,1):668,(1,0):114
8:111137443-111137552:111145404-111145459:@111137443-111137552:111143602-111143724:111145404-111145480:-:9430091E24Rik	SE	ENSMUSG00000084808	9430091E24Rik	111145404^,111137552-	(0,1):1	(0,1):1	-	(0,1):1	(1,0):1	(0,1):1
8:124880129-124880352:124883356-124883598:@124880129-124880352:124882750-124882871:124883356-124883598:+:Gnpat	SE	ENSMUSG00000031985	Gnpat	124880352^,124883356-	(0,1):29,(1,0):565	(1,0):530	(0,1):58,(1,0):542	(1,0):773	(0,1):55,(1,0):620	(0,1):5,(1,0):577
6:29768492-29768906:29863140-29863251:@29768480-29768906:29863143-29863251:+:Ahcyl2	A3SS	ENSMUSG00000029772	Ahcyl2	29768906^,29863251^	(0,1):4,(1,0):69	(0,1):3,(1,0):49	(0,1):3,(1,0):56	(0,1):10,(1,0):110	(0,1):8,(1,0):62	(0,1):2,(1,0):77
14:55603985-55604243:55605052-55605232:@55603571-55604243:55604468-55604553:55605052-55605232:+:Irf9	SE	ENSMUSG00000047098	Irf9	55604243^,55605052-	(0,1):23,(1,0):7	(0,1):24,(1,0):11	(0,1):25,(1,0):10	(0,1):16,(1,0):16	(0,1):14,(1,0):13	(0,1):18,(1,0):10
2:156172828-156179240:@156172828-156173022:156174097-156174168:156177336-156179240:-:Rbm39	RI	ENSMUSG00000027620	Rbm39	156179240-,156172828^	(0,1):29,(1,0):5741	(0,1):28,(1,0):3961	(0,1):25,(1,0):3658	(0,1):67,(1,0):4824	(0,1):77,(1,0):5953	(0,1):66,(1,0):5494
10:128953946-128954071:128957621-128958277:@128953946-128954071:128956611-128956723:128957621-128958247:+:Itga7	SE	ENSMUSG00000025348	Itga7	128954071^,128957621-	(0,1):157,(1,0):484	(0,1):5,(1,0):440	(0,1):40,(1,0):410	(0,1):27,(1,0):172	(0,1):6,(1,0):176	(0,1):46,(1,0):217
3:95206463-95206602:95216214-95216268:@95206463-95206602:95208840-95208936:95216214-95216268:-:Gabpb2	SE	ENSMUSG00000038766	Gabpb2	95216214^,95206602-	(0,1):28,(1,0):3	(0,1):33,(1,0):1	(0,1):32,(1,0):1	(0,1):20,(1,0):3	(0,1):31	(0,1):19
14:31185312-31185381:31191421-31191548:@31185312-31185425:31186759-31186887:31187059-31187244:31187650-31187718:31188639-31188794:31189731-31189826:31190996-31191091:31191385-31191548:-:Nisch	SE,A3SS,A5SS	ENSMUSG00000021910	Nisch	31191548-,31185312^	(0,1):2625	(0,1):2950	(0,1):3315	(0,1):2356	(0,1):2207	(0,1):2420,(1,0):1
3:95750701-95750765:95753007-95753130:@95750701-95750765:95750838-95750984:95751506-95751630:95753007-95753130:-:Tars2	SE	ENSMUSG00000028107	Tars2	95753007^,95750765-	(0,1):164	(0,1):163,(1,0):2	(0,1):208	(0,1):175,(1,0):1	(0,1):166,(1,0):3	(0,1):122,(1,0):1
4:152404600-152404644:152407127-152407206:@152404600-152404642:152407127-152407206:-:Kcnab2	A3SS	ENSMUSG00000028931	Kcnab2	152407127^,152404600^	-	(1,0):1	-	-	-	-
9:64122323-64122418:64126838-64126999:@64122323-64122418:64126701-64126755:64126838-64126999:+:Lctl	SE	ENSMUSG00000032401	Lctl	64122418^,64126838-	(0,1):50,(1,0):2	(0,1):59,(1,0):1	(0,1):44	(0,1):171	(0,1):268,(1,0):2	(0,1):107
18:10585978-10586041:10595676-10595875:@10585978-10586041:10588439-10588550:10593746-10595875:-:Esco1	SE,A5SS	ENSMUSG00000024293	Esco1	10595875-,10586041-	(0,1):782	(0,1):604	(0,1):634,(1,0):1	(0,1):752	(0,1):896	(0,1):660,(1,0):3
3:126801717-126801761:126805857-126805916:126810639-126810687:@126801724-126801761:126808208-126808249:126810639-126810687:+:Camk2d	MEX	ENSMUSG00000053819	Camk2d	126801761^,126810639-	-	-	-	(1,0):2	-	(1,0):3
2:73382795-73382958:73386265-73386398:@73382795-73382958:73384068-73384192:73386265-73386411:-:Gpr155	SE	ENSMUSG00000041762	Gpr155	73386265^,73382958-	(0,1):10,(1,0):3	(0,1):6,(1,0):5	(1,0):4	(0,1):3,(1,0):6	(0,1):8,(1,0):2	(1,0):5
1:85202140-85202305:85212627-85212805:@85202140-85202308:85208004-85208197:85212627-85213786:+:Gm7609	SE,A5SS	ENSMUSG00000052477	Gm7609	85202140-,85212627-	(0,1):10	(0,1):5	(0,1):5	-	-	-
2:52151364-52151456:52157832-52157924:@52151364-52151456:52153056-52153148:52157832-52157924:-:Neb	SE	ENSMUSG00000026950	Neb	52157832^,52151456-	(0,1):107	(0,1):2	(0,1):8	(0,1):151,(1,0):44	(0,1):84	(0,1):202,(1,0):18
2:25625434-25625563:25626088-25626139:@25625434-25625563:25626012-25626139:-:Fcna	A5SS	ENSMUSG00000052403	Fcna	25626139-,25625563-	(0,1):48	(0,1):43	(0,1):49,(1,0):1	-	-	-
19:12775995-12776462:@12775995-12776073:12776412-12776462:-:Zfp91	RI	ENSMUSG00000024695	Zfp91	12776462-,12775995^	(0,1):14,(1,0):14	(0,1):9,(1,0):36	(0,1):5,(1,0):40	(0,1):6,(1,0):22	(0,1):10,(1,0):27	(0,1):14,(1,0):23
6:21853264-21857408:21857585-21858206:@21853264-21853355:21855352-21857402:21857585-21858206:-:Cttnbp2	A3SS,RI	ENSMUSG00000106709	Cttnbp2	21857585^,21853264^	(1,0):2257	(0,1):1,(1,0):1211	(1,0):1697	(0,1):4,(1,0):2299	(0,1):4,(1,0):2445	(0,1):3,(1,0):2927
3:94413318-94413362:94422802-94422951:@94413318-94413368:94422802-94422951:+:Tdrkh	A5SS	ENSMUSG00000104756	Tdrkh	94413318[,94422802-	(1,0):3	(1,0):3	(1,0):1	(1,0):6	(1,0):7	(1,0):16
13:98751907-98751931:98752334-98752345:98755080-98755255:@98751872-98751931:98752023-98752034:98755080-98755253:-:Fcho2	MEX	ENSMUSG00000041685	Fcho2	98755080^,98751931-	(0,1):16,(1,0):1	(0,1):6,(1,0):2	(0,1):10,(1,0):1	(0,1):7,(1,0):2	(0,1):19,(1,0):1	(0,1):7
2:59347924-59348041:59352262-59352335:@59347924-59348041:59350494-59350622:59352262-59352335:+:Pkp4	SE	ENSMUSG00000026991	Pkp4	59348041^,59352262-	(0,1):89,(1,0):49	(0,1):121,(1,0):55	(0,1):138,(1,0):70	(0,1):77,(1,0):48	(0,1):67,(1,0):42	(0,1):97,(1,0):49
X:98563630-98563680:98564716-98564881:@98563630-98563680:98564292-98564333:98564716-98564881:-:Ophn1	SE	ENSMUSG00000031214	Ophn1	98564716^,98563680-	(1,0):12	(1,0):11	(1,0):16	(1,0):13	(0,1):1,(1,0):19	(1,0):12
7:46771607-46772181:46773120-46773269:@46771607-46772181:46772472-46772543:46773120-46773269:-:Hps5	SE	ENSMUSG00000014418	Hps5	46773120^,46772181-	(0,1):49	(0,1):64	(0,1):50	(0,1):50	(0,1):36	(0,1):59
8:106886920-106887051:106887301-106887356:@106886920-106887037:106887301-106887356:-:Chtf8	A3SS	ENSMUSG00000046691	Chtf8	106887301^,106886920^	(0,1):6,(1,0):1	(0,1):19	(0,1):7,(1,0):1	(0,1):10	(0,1):7,(1,0):2	(0,1):3,(1,0):2
4:58115697-58115930:58116488-58116652:@58115697-58115926:58116488-58116652:-:Svep1	A3SS	ENSMUSG00000028369	Svep1	58116488^,58115697^	(0,1):46,(1,0):131	(0,1):5,(1,0):233	(1,0):261	(0,1):6,(1,0):99	(0,1):19,(1,0):69	(0,1):22,(1,0):110
2:156549852-156549990:156550649-156550684:@156549852-156550027:156550649-156551065:+:Aar2	A5SS	ENSMUSG00000027628	Aar2	156549852-,156550649-	(0,1):81	(0,1):103,(1,0):2	(0,1):133	(0,1):115	(0,1):105	(0,1):78
1:16585276-16585431:16586086-16586137:16597951-16598053:@16585276-16585352:16597951-16598053:-:Ube2w	SE,A3SS	ENSMUSG00000025939	Ube2w	16597951^,16585276^	(0,1):5,(1,0):54	(0,1):2,(1,0):41	(0,1):2,(1,0):50	(0,1):2,(1,0):35	(0,1):6,(1,0):48	(0,1):5,(1,0):27
X:75125371-75125449:75125788-75125880:@75125371-75125449:75125737-75125880:-:Mpp1	A5SS	ENSMUSG00000031402	Mpp1	75125880-,75125449-	(0,1):155	(0,1):164	(0,1):178	(0,1):84	(0,1):116	(0,1):90
11:70463916-70463996:70464356-70464444:@70463916-70463996:70464149-70464265:70464356-70464444:+:Zmynd15	SE	ENSMUSG00000040829	Zmynd15	70463996^,70464356-	-	(0,1):7	-	-	-	-
5:115997674-115997853:116005782-116006091:@115997674-115997853:116005785-116006091:+:Cit	A3SS	ENSMUSG00000029516	Cit	115997853^,116006091^	(1,0):2	(0,1):1,(1,0):4	(1,1):8	(1,0):1	(1,1):5	-
2:32244234-32245677:@32244234-32244389:32245547-32245677:+:Pomt1	RI	ENSMUSG00000039254	Pomt1	32244234-,32245677^	(0,1):34,(1,0):168	(0,1):60,(1,0):230	(0,1):43,(1,0):223	(0,1):45,(1,0):148	(0,1):31,(1,0):169	(0,1):50,(1,0):158
11:70013434-70013578:70014245-70014379:@70013434-70013578:70013658-70014379:-:Acadvl	A5SS	ENSMUSG00000018574	Acadvl	70014379-,70013578-	(0,1):391,(1,0):2088	(0,1):448,(1,0):1763	(0,1):416,(1,0):2213	(0,1):558,(1,0):2289	(0,1):639,(1,0):2098	(0,1):514,(1,0):1925
2:24367580-24367802:24394022-24394258:@24367610-24367802:24368351-24368580:24394022-24395040:+:Psd4	SE	ENSMUSG00000026979	Psd4	24367802^,24394022-	(0,1):96,(1,0):1	(0,1):110,(1,0):1	(0,1):103	(0,1):24	(0,1):18	(0,1):23
X:95950337-95951356:@95950337-95950446:95951310-95951356:-:Las1l	RI	ENSMUSG00000057421	Las1l	95951356-,95950337^	(0,1):17,(1,0):135	(0,1):17,(1,0):61	(0,1):15,(1,0):77	(0,1):19,(1,0):234	(0,1):25,(1,0):229	(0,1):14,(1,0):306
11:102306856-102306999:102307083-102307150:@102306856-102306999:102307079-102307150:-:Ubtf	A5SS	ENSMUSG00000020923	Ubtf	102307150-,102306999-	(0,1):57	(0,1):45	(0,1):41	(0,1):41	(0,1):32	(0,1):37
13:24417221-24417424:24428829-24428938:@24417224-24417424:24422600-24422691:24428829-24428938:+:Cmah	SE	ENSMUSG00000016756	Cmah	24417424^,24428829-	(0,1):13,(1,0):5	(0,1):13	(0,1):12	(0,1):3	(0,1):2	(0,1):5
3:107667142-107667220:107667640-107667708:@107667142-107667217:107667638-107667708:-:Ahcyl1	A3SS,A5SS	ENSMUSG00000027893	Ahcyl1	107667708-,107667142^	(1,0):193	(1,0):149	(1,0):168	(1,0):232	(1,0):27	(1,0):230
4:126193916-126194404:126202570-126202670:@126194317-126194404:126200946-126201007:126202570-126202589:-:Thrap3	SE	ENSMUSG00000043962	Thrap3	126202570^,126194404-	(0,1):1,(1,0):209	(0,1):4,(1,0):212	(0,1):1,(1,0):181	(0,1):2,(1,0):204	(1,0):182	(0,1):3,(1,0):224
7:105640762-105640857:105641028-105641160:105641622-105641839:@105640762-105641228:105641622-105641749:+:Timm10b	A5SS,RI	ENSMUSG00000030882	Timm10b	105640762-,105641622-	(0,1):128,(1,0):146	(0,1):166,(1,0):175	(0,1):190,(1,0):172	(0,1):153,(1,0):142	(0,1):180,(1,0):172	(0,1):112,(1,0):122
6:34745619-34746015:34747892-34747969:@34745619-34746639:34747886-34747969:+:Cald1	A3SS,A5SS	ENSMUSG00000029761	Cald1	34745619-,34747969^	(0,1):46	(0,1):22	(0,1):36	(0,1):20	(0,1):5	(0,1):28
4:139435010-139435184:139436122-139436259:@139435010-139435184:139435949-139436032:139436122-139436259:+:Ubr4	SE	ENSMUSG00000066036	Ubr4	139435184^,139436122-	(0,1):13,(1,0):125	(0,1):20,(1,0):142	(0,1):18,(1,0):134	(0,1):15,(1,0):70	(0,1):38,(1,0):99	(0,1):39,(1,0):129
14:46817386-46817482:46822101-46822210:@46817386-46817482:46818416-46822210:-:Cnih1	A5SS	ENSMUSG00000062014	Cnih1	46822210[,46817482-	(0,1):606,(1,0):37	(0,1):496,(1,0):48	(0,1):530,(1,0):37	(0,1):498,(1,0):15	(0,1):468,(1,0):26	(0,1):525,(1,0):10
13:100649678-100649781:100650950-100651059:@100649678-100649781:100650822-100651059:-:Rad17	A5SS	ENSMUSG00000021635	Rad17	100651059[,100649781-	(0,1):3,(1,0):19	(0,1):3,(1,0):25	(0,1):3,(1,0):31	(0,1):6,(1,0):33	(0,1):1,(1,0):28	(0,1):4,(1,0):15
16:43880299-43880354:43880993-43881213:@43880299-43880354:43880829-43881213:-:Qtrtd1	A5SS	ENSMUSG00000022704	Qtrtd1	43881213-,43880354-	(0,1):12,(1,0):6	(0,1):4,(1,0):9	(0,1):10,(1,0):7	(0,1):19,(1,0):16	(0,1):10,(1,0):10	(0,1):14,(1,0):8
2:30409957-30410075:30412983-30413246:@30409957-30410075:30410177-30413246:-:Crat	A5SS	ENSMUSG00000026853	Crat	30413246-,30410075-	(0,1):789,(1,0):699	(0,1):735,(1,0):884	(0,1):771,(1,0):884	(0,1):858,(1,0):609	(0,1):984,(1,0):498	(0,1):1292,(1,0):519
2:26596291-26596466:26597204-26597337:@26596291-26596466:26597012-26597337:-:Agpat2	A5SS	ENSMUSG00000092356	Agpat2	26597337-,26596466-	(0,1):402,(1,0):620	(0,1):319,(1,0):2851	(0,1):1240,(1,0):1553	(0,1):251,(1,0):631	(0,1):116,(1,0):1085	(0,1):170,(1,0):676
X:42067918-42068056:42096613-42096712:@42067937-42068056:42068357-42068872:42094372-42095272:42096613-42096712:+:Xiap	SE	ENSMUSG00000025860	Xiap	42068056^,42096613-	(0,1):1557,(1,0):1	(0,1):1611	(0,1):1732	(0,1):1832	(0,1):2003	(0,1):1378
2:156778517-156778728:156780990-156781164:@156778519-156778728:156780482-156780643:156780990-156781658:+:Myl9	SE	ENSMUSG00000067818	Myl9	156778728^,156780990-	(0,1):409,(1,0):1	(0,1):388,(1,0):1	(0,1):412,(1,0):1	(0,1):482,(1,0):2	(0,1):320	(0,1):362,(1,0):2
1:75212600-75212733:75212886-75213006:75213113-75213228:@75212624-75212733:75213054-75213228:+:Stk16	SE,A3SS	ENSMUSG00000026201	Stk16	75212733^,75213228^	(0,1):8,(1,0):126	(0,1):5,(1,0):165	(0,1):5,(1,0):158	(0,1):2,(1,0):123	(0,1):10,(1,0):113	(0,1):9,(1,0):76
X:74288448-74288513:74289105-74289182:@74288451-74288513:74288929-74289019:74289105-74289182:+:Taz	SE	ENSMUSG00000009995	Taz	74288513^,74289105-	(0,1):5,(1,0):1	(0,1):2,(1,0):5	(0,1):1,(1,0):5	(0,1):7,(1,0):11	(0,1):9,(1,0):10	(0,1):7,(1,0):6
11:32642648-32642935:32652748-32652904:32711772-32711997:@32642724-32642935:32708188-32708250:32711772-32711997:+:Fbxw11	MEX	ENSMUSG00000020271	Fbxw11	32642935^,32711772-	(0,1):52,(1,0):26	(0,1):57,(1,0):16	(0,1):44,(1,0):18	(0,1):37,(1,0):51	(0,1):29,(1,0):26	(0,1):44,(1,0):22
17:45590257-45590338:45593332-45593432:45595482-45595543:@45590257-45590338:45592179-45592261:45595482-45595572:-:Slc29a1	MEX	ENSMUSG00000023942	Slc29a1	45595482^,45590338-	(0,1):36,(1,0):2	(0,1):32,(1,0):10	(0,1):54,(1,0):2	(0,1):32,(1,0):6	(0,1):31,(1,0):1	(0,1):30,(1,0):5
7:19697479-19697647:19698188-19698272:@19697479-19697614:19698188-19698247:-:Apoe	A3SS	ENSMUSG00000002985	Apoe	19698188^,19697479^	(0,1):7,(1,0):2071	(0,1):4,(1,0):1053	(0,1):5,(1,0):546	(0,1):4,(1,0):1070	(0,1):3,(1,0):977	(0,1):3,(1,0):955
11:78538510-78538738:78538812-78538962:@78538510-78538738:78538834-78538962:+:Ift20	A3SS	ENSMUSG00000001105	Ift20	78538738^,78538962^	(0,1):22,(1,0):1	(0,1):32,(1,0):1	(0,1):38	(0,1):34,(1,0):2	(0,1):54,(1,0):1	(0,1):40,(1,0):1
6:30048045-30048113:30089915-30090146:@30048067-30048113:30089918-30090146:+:Nrf1	A3SS	ENSMUSG00000058440	Nrf1	30048113^,30090146^	(1,1):39	(1,1):45	(1,1):40	(1,1):38	(1,1):44	(1,1):40
7:137193673-137196402:137198492-137198581:@137193753-137196402:137197431-137197543:137198492-137198581:-:Ebf3	SE	ENSMUSG00000010476	Ebf3	137198492^,137196402-	(0,1):44,(1,0):26	(0,1):50,(1,0):54	(0,1):34,(1,0):68	(0,1):14,(1,0):26	(0,1):20,(1,0):31	(0,1):36,(1,0):40
5:135759129-135759274:135768854-135768915:@135759129-135759274:135765651-135765816:135768854-135768915:-:Styxl1	SE	ENSMUSG00000019178	Styxl1	135768854^,135759274-	-	-	-	(0,1):5	(0,1):2	(0,1):3
17:24894571-24895055:@24894571-24894707:24894821-24895055:-:Eme2	RI	ENSMUSG00000024163	Eme2	24895055[,24894571^	(0,1):5,(1,0):34	(0,1):8,(1,0):24	(0,1):5,(1,0):21	(0,1):7,(1,0):21	(0,1):7,(1,0):26	(0,1):4,(1,0):36
4:117155008-117155677:117156058-117156107:@117155008-117155107:117155571-117156107:-:Rps8	RI	ENSMUSG00000047675	Rps8	117156107[,117155008^	(0,1):30,(1,0):43	(0,1):22,(1,0):37	(0,1):23,(1,0):63	(0,1):31,(1,0):58	(0,1):22,(1,0):43	(0,1):23,(1,0):43
13:58391239-58392476:58393196-58393365:@58391239-58392416:58393196-58393365:-:Hnrnpk	A3SS	ENSMUSG00000021546	Hnrnpk	58393196^,58391239]	(0,1):68,(1,0):43	(0,1):46,(1,0):43	(0,1):48,(1,0):45	(0,1):48,(1,0):35	(0,1):41,(1,0):24	(0,1):31,(1,0):33
11:59052445-59052711:59054774-59055037:59055961-59056224:59060844-59061107:59061424-59061687:59062647-59062910:59063465-59063683:59064187-59064450:59067066-59067329:@59052445-59052711:59053574-59053837:59054162-59054425:59067066-59067329:-:Obscn	Complex	ENSMUSG00000061462	Obscn	59067066^,59052711-	(0,1):374,(1,0):488	(0,1):3,(1,0):10	(0,1):58,(1,0):86	(0,1):593,(1,0):351	(0,1):266,(1,0):150	(0,1):882,(1,0):572
15:81956169-81956260:81957896-81957910:@81956169-81956260:81956362-81956438:81957793-81957910:-:Pmm1	SE,A5SS	ENSMUSG00000022474	Pmm1	81957910-,81956260-	(0,1):80	(0,1):132	(0,1):155	(0,1):119	(0,1):149	(0,1):156
19:5475408-5475456:5476020-5476272:@5475408-5475456:5476066-5476272:+:Efemp2	A3SS	ENSMUSG00000024909	Efemp2	5475456^,5476272^	(1,0):2	(1,1):51	(0,1):1	(1,1):17	(1,1):6	(0,1):1
6:38550809-38551908:38554980-38558054:38558114-38565722:@38551514-38551908:38559204-38559304:38565655-38565722:+:Luc7l2	SE,A3SS	ENSMUSG00000029823	Luc7l2	38551908^,38565722^	(0,1):61,(1,0):12735	(0,1):56,(1,0):7572	(0,1):32,(1,0):8490	(0,1):29,(1,0):12406	(0,1):36,(1,0):14948	(0,1):23,(1,0):14571
17:25935410-25937462:@25935410-25935840:25936486-25937462:-:Pigq	RI	ENSMUSG00000084862	Pigq	25937462-,25935410^	(1,0):30	(0,1):1,(1,0):28	(1,0):24	(1,0):8	(1,0):13	(1,0):24
X:74387438-74387496:74390474-74390497:@74387438-74387496:74387628-74387806:74390474-74390497:-:Fam3a	SE	ENSMUSG00000031399	Fam3a	74390474^,74387496-	(0,1):20	(0,1):21	(0,1):18	(0,1):25	(0,1):16	(0,1):20
4:154023688-154023891:154025504-154025621:@154023688-154023887:154025504-154025621:-:Smim1	A3SS	ENSMUSG00000078350	Smim1	154025504^,154023688^	(1,0):2	(1,0):3	(0,1):2,(1,0):3	(1,0):5	(1,0):3	(1,0):8
X:152327161-152327239:152327410-152327495:@152327161-152327239:152327366-152327495:-:Kantr	A5SS	ENSMUSG00000087403	Kantr	152327495[,152327239-	-	-	-	-	-	(0,1):2,(1,0):4
2:167424119-167424297:167441129-167441187:@167424119-167424649:167434782-167434862:167441129-167441187:+:Slc9a8	SE,A5SS	ENSMUSG00000039463	Slc9a8	167424119-,167441129-	(0,1):29,(1,0):1	(0,1):38,(1,0):1	(0,1):41	(0,1):24	(0,1):28	(0,1):27
11:114893238-114893594:114894658-114894778:@114893238-114893594:114894670-114894778:+:Cd300a	A3SS	ENSMUSG00000034652	Cd300a	114893594^,114894778^	(0,1):4,(1,0):58	(0,1):8,(1,0):49	(0,1):10,(1,0):90	(0,1):4,(1,0):19	(0,1):1,(1,0):17	(0,1):2,(1,0):21
15:11895682-11895804:11904886-11906194:11906614-11906717:@11895682-11895804:11904307-11905819:11906614-11906717:-:Ttc23l	A3SS,A5SS	ENSMUSG00000022206	Ttc23l	11906614^,11895804-	(0,1):6,(1,0):99	(0,1):15,(1,0):169	(0,1):19,(1,0):229	(0,1):24,(1,0):367	(0,1):29,(1,0):435	(0,1):8,(1,0):142
3:109782682-109782911:109841510-109841575:109864291-109864294:109864394-109864419:109872200-109872372:109934569-109935209:@109781115-109782911:109832468-109832635:109851765-109851791:109934569-109935209:-:Ntng1	Complex	ENSMUSG00000059857	Ntng1	109934569^,109782911-	(0,1):3,(1,0):2	(0,1):3,(1,0):1	(0,1):3,(1,0):1	(0,1):10,(1,0):5	(0,1):15,(1,0):8	(0,1):20,(1,0):5
11:5524239-5524384:5524685-5525890:@5524239-5524384:5524752-5525890:+:Rhbdd3	A3SS	ENSMUSG00000020484	Rhbdd3	5524384^,5525890]	(1,0):663	(0,1):8,(1,0):552	(0,1):5,(1,0):527	(0,1):2,(1,0):538	(0,1):2,(1,0):397	(0,1):3,(1,0):319
7:29191535-29191748:29195828-29195939:@29191535-29191748:29195214-29195323:29195413-29195571:29195828-29195939:-:Catsperg1	SE	ENSMUSG00000049676	Catsperg1	29195828^,29191748-	(0,1):12,(1,0):2	-	(0,1):5,(1,0):1	(0,1):6,(1,0):2	(0,1):4,(1,0):2	(0,1):3,(1,0):4
7:128442280-128442659:128454936-128455032:@128440225-128442659:128443807-128444404:128444613-128444697:128444812-128444907:128445651-128445759:128446195-128446270:128448121-128448208:128448342-128448396:128448621-128448719:128454936-128455032:-:Tial1	SE	ENSMUSG00000030846	Tial1	128454936^,128442659-	(0,1):1632	(0,1):1387	(0,1):1329	(0,1):1871	(0,1):2420	(0,1):1666
5:130207009-130208818:@130207009-130207090:130208686-130208818:+:Rabgef1	RI	ENSMUSG00000025340	Rabgef1	130207009-,130208818^	(0,1):13,(1,0):77	(0,1):31,(1,0):51	(0,1):27,(1,0):38	(0,1):30,(1,0):51	(0,1):38,(1,0):58	(0,1):23,(1,0):83
17:45590257-45590338:45593332-45593432:45595482-45595543:@45590257-45590338:45592179-45592343:45595482-45595502:-:Slc29a1	MEX	ENSMUSG00000023942	Slc29a1	45595482^,45590338-	(0,1):33,(1,0):2	(0,1):27,(1,0):10	(0,1):53,(1,0):2	(0,1):26,(1,0):6	(0,1):30,(1,0):1	(0,1):29,(1,0):5
11:87588718-87588852:87589175-87589276:@87588718-87588852:87588968-87589085:87589175-87589276:+:Sept4	SE	ENSMUSG00000020486	2019-09-04	87588852^,87589175-	(0,1):46,(1,0):2	(0,1):75,(1,0):3	(0,1):44,(1,0):1	(0,1):83,(1,0):3	(0,1):82,(1,0):5	(0,1):65,(1,0):6
5:137530398-137530436:137533139-137533297:@137530398-137530423:137533139-137533301:-:Gnb2	A3SS	ENSMUSG00000090873	Gnb2	137533139^,137530398^	(1,1):3	(1,1):8	(1,1):9	(1,1):4	(1,1):4	(1,1):3
13:59514087-59514295:59525146-59525239:@59514087-59514295:59517653-59517690:59525146-59525239:-:Agtpbp1	SE	ENSMUSG00000021557	Agtpbp1	59525146^,59514295-	(0,1):150,(1,0):6	(0,1):124,(1,0):6	(0,1):141,(1,0):9	(0,1):106,(1,0):4	(0,1):142,(1,0):10	(0,1):125,(1,0):7
6:21852012-21857414:21857585-21858197:@21852012-21852167:21852406-21857404:21857585-21858201:-:Cttnbp2	A3SS,RI	ENSMUSG00000106709	Cttnbp2	21857585^,21852012^	(0,1):7,(1,0):80	(0,1):3,(1,0):78	(0,1):5,(1,0):82	(0,1):5,(1,0):87	(0,1):8,(1,0):100	(0,1):5,(1,0):93
7:133014657-133015190:133081757-133081860:@133014854-133015190:133025713-133025872:133081757-133081860:-:Ctbp2	SE	ENSMUSG00000030970	Ctbp2	133081757^,133015190-	(0,1):19,(1,0):8	(0,1):14,(1,0):4	(0,1):14,(1,0):4	(0,1):17,(1,0):2	(0,1):21,(1,0):4	(0,1):17,(1,0):4
3:95167006-95168706:@95167006-95167120:95167413-95167476:95167624-95167680:95167999-95168100:95168299-95168389:95168587-95168706:+:Sema6c	RI	ENSMUSG00000038777	Sema6c	95167006-,95168706^	(0,1):17,(1,0):19	(0,1):16,(1,0):15	(0,1):7,(1,0):12	(0,1):91,(1,0):51	(0,1):77,(1,0):34	(0,1):122,(1,0):38
17:88462713-88463263:88475856-88475950:@88462713-88463263:88473668-88473752:88475856-88475950:+:Foxn2	SE	ENSMUSG00000034998	Foxn2	88463263^,88475856-	(1,0):30	(1,0):34	(1,0):37	(1,0):60	(1,0):53	(1,0):42
7:100997227-100999100:101011712-101011976:@100996572-100999100:101003564-101003754:101011712-101011991:-:P2ry2	SE	ENSMUSG00000032860	P2ry2	101011712^,100999100-	(0,1):82	(0,1):77,(1,0):2	(0,1):90,(1,0):1	(0,1):147	(0,1):135,(1,0):1	(0,1):114,(1,0):3
10:39621414-39622727:39681473-39681549:@39622698-39622727:39632950-39633016:39681473-39681549:-:E130307A14Rik	SE	ENSMUSG00000087177	E130307A14Rik	39681473^,39622727-	(0,1):2,(1,0):111	(1,0):79	(1,0):45	(0,1):2,(1,0):161	(1,0):101	(1,0):109
2:31040405-31040514:31082974-31083078:@31040405-31040514:31044882-31044896:31052985-31053080:31054024-31054218:31055428-31055574:31058889-31059017:31082974-31083078:-:Fnbp1	SE	ENSMUSG00000075415	Fnbp1	31082974^,31040514-	(0,1):338	(0,1):370	(0,1):362	(0,1):229	(0,1):218	(0,1):272
2:92320229-92320459:92326913-92327164:92328312-92328401:@92320229-92320459:92328315-92328401:+:Phf21a	SE,A3SS	ENSMUSG00000058318	Phf21a	92320459^,92328401^	(1,0):46	(1,0):73	(0,1):1,(1,0):73	(0,1):2,(1,0):71	(1,0):84	(1,0):71
8:3641735-3641820:3641895-3642055:@3641735-3641820:3641898-3642055:+:Stxbp2	A3SS	ENSMUSG00000004626	Stxbp2	3641820^,3642055^	(0,1):65,(1,0):7	(0,1):57,(1,0):13	(0,1):41,(1,0):7	(0,1):44,(1,0):7	(0,1):53,(1,0):6	(0,1):46,(1,0):3
6:83055129-83055690:@83055129-83055279:83055506-83055690:+:Aup1	RI	ENSMUSG00000068328	Aup1	83055129-,83055690^	(0,1):30,(1,0):33	(0,1):47,(1,0):21	(0,1):50,(1,0):28	(0,1):28,(1,0):33	(0,1):45,(1,0):16	(0,1):29,(1,0):25
19:21434221-21434309:21472368-21472672:@21434221-21434305:21472368-21472619:-:Gda	A3SS	ENSMUSG00000058624	Gda	21472368^,21434221^	(0,1):2,(1,0):69	(1,0):62	(0,1):2,(1,0):54	(1,0):7	(1,0):7	(1,0):7
11:62401201-62401267:62403799-62403851:@62401201-62401267:62403436-62403462:62403799-62403851:-:Ncor1	SE	ENSMUSG00000018501	Ncor1	62403799^,62401267-	(0,1):10	(0,1):7	(0,1):4	(0,1):4	(0,1):4	(0,1):12
7:82635288-82635407:82645650-82645829:82648392-82648523:@82632960-82635407:82643647-82643849:82648392-82648523:-:Saxo2	MEX	ENSMUSG00000038570	Saxo2	82648392^,82635407-	(0,1):60,(1,0):4	(0,1):56,(1,0):1	(0,1):26	(0,1):38,(1,0):5	(0,1):57,(1,0):1	(0,1):48,(1,0):1
19:46332618-46332701:46338313-46338420:46338569-46338660:@46332618-46332698:46338569-46338694:-:Cuedc2	SE,A3SS	ENSMUSG00000036748	Cuedc2	46338569^,46332618^	(0,1):6,(1,0):16	(0,1):8,(1,0):11	(1,0):4	(1,0):11	(1,0):5	(1,0):4
6:149518906-149519113:149556644-149557819:@149518906-149519113:149520353-149520546:149550350-149550425:149556644-149556731:+:Bicd1	SE	ENSMUSG00000003452	Bicd1	149519113^,149556644-	(0,1):1,(1,0):19	(0,1):1,(1,0):6	(1,0):14	(1,0):11	(0,1):2,(1,0):20	(1,0):8
4:43003227-43003932:@43003227-43003312:43003783-43003932:-:Fancg	RI	ENSMUSG00000028453	Fancg	43003932-,43003227^	(1,0):13	(1,0):9	(1,0):9	(1,0):15	(1,0):14	(1,0):21
3:121774142-121774233:121775431-121775522:@121774142-121774231:121775431-121775522:-:Abcd3	A3SS	ENSMUSG00000028127	Abcd3	121775431^,121774142^	(1,0):446	(1,0):685	(1,0):526	(1,0):592	(0,1):1,(1,0):368	(1,0):502
1:171280140-171280288:171280388-171280522:@171280140-171280255:171280388-171280522:-:Ppox	A3SS	ENSMUSG00000062729	Ppox	171280388^,171280140^	(0,1):14,(1,0):2	(0,1):17,(1,0):4	(0,1):20,(1,0):5	(0,1):18,(1,0):3	(0,1):16,(1,0):2	(0,1):18,(1,0):6
6:54816916-54817472:54863900-54863995:@54817270-54817472:54842675-54842699:54863900-54863995:+:Znrf2	SE	ENSMUSG00000058446	Znrf2	54817472^,54863900-	(1,0):25	(1,0):32	(1,0):30	(1,0):33	(1,0):21	(1,0):11
1:91423690-91427978:@91423690-91424486:91427739-91427978:-:Hes6	RI	ENSMUSG00000055866	Hes6	91427978-,91423690^	(0,1):16,(1,0):146	(0,1):8,(1,0):131	(0,1):15,(1,0):156	(0,1):9,(1,0):140	(0,1):5,(1,0):131	(0,1):12,(1,0):416
5:23525496-23528062:@23525496-23525745:23526790-23526815:23527897-23528062:-:Srpk2	RI	ENSMUSG00000062604	Srpk2	23528062-,23525496^	(0,1):37,(1,0):175	(0,1):8,(1,0):127	(0,1):13,(1,0):185	(0,1):28,(1,0):90	(0,1):22,(1,0):155	(0,1):21,(1,0):141
11:42597541-42597785:42626544-42629028:@42597541-42597785:42602115-42602228:42626544-42626891:+:Gabrb2	SE	ENSMUSG00000007653	Gabrb2	42597785^,42626544-	(1,0):90	(0,1):1,(1,0):31	(1,0):30	(1,0):23	(1,0):29	(1,0):13
2:157321743-157321872:157325711-157326319:@157321743-157321872:157323223-157323270:157325711-157326319:+:Rpn2	SE	ENSMUSG00000027642	Rpn2	157321872^,157325711-	(0,1):21,(1,0):665	(0,1):11,(1,0):796	(0,1):10,(1,0):802	(0,1):53,(1,0):366	(0,1):27,(1,0):473	(0,1):28,(1,0):218
2:30415666-30416332:30426399-30426496:30431961-30432086:@30415658-30416332:30428316-30428402:30431961-30432086:+:Ppp2r4	MEX	ENSMUSG00000026853	Ppp2r4	30416332^,30431961-	(0,1):203,(1,0):153	(0,1):166,(1,0):155	(0,1):139,(1,0):158	(0,1):183,(1,0):135	(0,1):162,(1,0):117	(0,1):120,(1,0):89
7:116394201-116394358:116417453-116418581:@116394201-116394358:116405860-116405963:116417453-116418581:-:Pik3c2a	SE	ENSMUSG00000108359	Pik3c2a	116417453^,116394358-	(0,1):107,(1,0):10	(0,1):120,(1,0):10	(0,1):89,(1,0):6	(0,1):94,(1,0):4	(0,1):106,(1,0):6	(0,1):56,(1,0):9
8:105888388-105888518:105888596-105888755:@105888388-105888518:105888599-105888755:+:Edc4	A3SS	ENSMUSG00000036270	Edc4	105888518^,105888755^	(0,1):16,(1,0):14	(0,1):11,(1,0):10	(0,1):9,(1,0):13	(0,1):16,(1,0):3	(0,1):16,(1,0):7	(0,1):21,(1,0):16
7:126472073-126475507:@126472073-126473094:126473479-126475507:-:Sh2b1	RI	ENSMUSG00000030733	Sh2b1	126475507[,126472073^	(0,1):15,(1,0):205	(0,1):20,(1,0):148	(0,1):16,(1,0):179	(0,1):9,(1,0):149	(0,1):5,(1,0):143	(0,1):17,(1,0):206
17:47578709-47578773:47593609-47593852:@47578709-47578792:47593645-47593852:+:Ccnd3	A3SS,A5SS	ENSMUSG00000034165	Ccnd3	47578709-,47593852^	(1,0):8	(1,0):9	(1,0):15	(1,0):9	(1,0):13	(1,0):9
7:83755904-83757266:@83755904-83756233:83756306-83757266:+:Gm7964	RI	ENSMUSG00000063902	Gm7964	83755904[,83757266^	(0,1):10,(1,0):1142	(0,1):23,(1,0):1142	(0,1):38,(1,0):1107	(0,1):18,(1,0):858	(0,1):32,(1,0):800	(0,1):18,(1,0):751
6:128887589-128887666:128892828-128893741:@128887598-128887666:128893616-128893741:+:Clec2i	A3SS	ENSMUSG00000090164	Clec2i	128887666^,128893741^	(1,0):4	(1,0):8	(0,1):1,(1,0):4	(1,0):1	(0,1):1,(1,0):5	(1,0):9
11:101583558-101583784:101586239-101586392:@101583558-101583784:101584446-101584509:101586239-101586392:+:Tmem106a	SE	ENSMUSG00000034947	Tmem106a	101583784^,101586239-	(0,1):149	(0,1):178	(0,1):217,(1,0):3	(0,1):102	(0,1):111	(0,1):109
8:68556972-68557120:68645799-68645935:@68557071-68557120:68588354-68588424:68645799-68645935:-:Csgalnact1	SE	ENSMUSG00000036356	Csgalnact1	68645799^,68557120-	(1,0):32	(1,0):13	(1,0):17	(1,0):10	(1,0):13	(1,0):8
18:12183979-12184262:@12183979-12184023:12184209-12184262:+:3110002H16Rik	RI	ENSMUSG00000024410	3110002H16Rik	12183979-,12184262^	(1,0):38	(1,0):40	(1,0):32	(1,0):20	(1,0):19	(1,0):25
5:67260696-67261033:67263730-67263824:67267302-67267369:@67260964-67261033:67264270-67264457:67267302-67267369:+:Tmem33	MEX	ENSMUSG00000107319	Tmem33	67261033^,67267302-	(0,1):291,(1,0):45	(0,1):548,(1,0):63	(0,1):477,(1,0):63	(0,1):307,(1,0):35	(0,1):383,(1,0):41	(0,1):284,(1,0):40
16:16304536-16304703:16306463-16306618:@16304536-16304703:16306498-16306618:+:Yars2	A3SS	ENSMUSG00000022792	Yars2	16304703^,16306618^	(0,1):15,(1,0):54	(0,1):6,(1,0):93	(0,1):27,(1,0):94	(0,1):30,(1,0):88	(0,1):25,(1,0):74	(0,1):16,(1,0):61
3:30611441-30611619:30613552-30613638:@30611441-30611619:30612469-30612552:30613552-30613638:+:Mynn	SE	ENSMUSG00000037730	Mynn	30611619^,30613552-	(0,1):88,(1,0):6	(0,1):76,(1,0):7	(0,1):67,(1,0):11	(0,1):92,(1,0):9	(0,1):91,(1,0):6	(0,1):88,(1,0):13
5:142904344-142904782:142905564-142905692:@142904395-142904782:142905088-142905150:142905237-142905476:142905564-142905692:-:Actb	SE	ENSMUSG00000029580	Actb	142905564^,142904782-	(0,1):8370,(1,0):2688	(0,1):10025,(1,0):3375	(0,1):12303,(1,0):3796	(0,1):5186,(1,0):1621	(0,1):5129,(1,0):1631	(0,1):5528,(1,0):1647
1:36316209-36318181:@36316209-36316327:36317204-36317324:36317610-36317662:36318084-36318181:+:Arid5a	RI	ENSMUSG00000037447	Arid5a	36316209-,36318181^	(0,1):44,(1,0):70	(0,1):10,(1,0):41	(0,1):21,(1,0):82	(0,1):16,(1,0):38	(0,1):9,(1,0):25	(0,1):13,(1,0):36
1:24026608-24026768:24028200-24030528:@24026608-24026711:24028200-24028450:-:Fam135a	A3SS	ENSMUSG00000026153	Fam135a	24028200^,24026608^	(1,0):617	(1,0):430	(1,0):523	(1,0):706	(1,0):793	(1,0):649
19:43739837-43739991:43741833-43741914:@43739837-43739976:43741833-43741914:-:Cox15	A3SS	ENSMUSG00000040018	Cox15	43741833^,43739837^	(0,1):1,(1,0):50	(1,0):95	(1,0):88	(1,0):65	(1,0):66	(1,0):55
9:108514967-108515936:@108514967-108515232:108515796-108515936:+:Qars	RI	ENSMUSG00000032604	Qars	108514967-,108515936]	(0,1):158,(1,0):71	(0,1):136,(1,0):79	(0,1):129,(1,0):84	(0,1):158,(1,0):82	(0,1):133,(1,0):83	(0,1):134,(1,0):68
1:4807892-4807982:4828584-4828649:@4807823-4807982:4808455-4808486:4828584-4828649:+:Gm37988	SE	ENSMUSG00000025903	Gm37988	4807982^,4828584-	(0,1):82	(0,1):128	(0,1):147	(0,1):179,(1,0):1	(0,1):112	(0,1):113
X:74392675-74393103:@74392675-74392727:74392830-74393103:-:Fam3a	RI	ENSMUSG00000031399	Fam3a	74393103[,74392675^	(1,0):63	(1,0):58	(1,0):54	(1,0):70	(1,0):44	(1,0):64
4:135969428-135969674:@135969428-135969529:135969601-135969674:-:Lypla2	RI	ENSMUSG00000028670	Lypla2	135969674-,135969428^	(0,1):122,(1,0):11	(0,1):151,(1,0):7	(0,1):131,(1,0):8	(0,1):149,(1,0):12	(0,1):111,(1,0):4	(0,1):101,(1,0):11
8:127409556-127409704:127410729-127410773:127415570-127415797:@127409556-127409707:127415570-127415797:+:Pard3	SE,A5SS	ENSMUSG00000025812	Pard3	127409556-,127415570-	(0,1):25,(1,0):4	(0,1):11,(1,0):1	(0,1):15,(1,0):5	(0,1):23	(0,1):21,(1,0):1	(0,1):35
2:4645569-4645673:4648241-4648318:@4645569-4645673:4648097-4648123:4648241-4648318:-:Prpf18	SE	ENSMUSG00000039449	Prpf18	4648241^,4645673-	(0,1):6,(1,0):15	(0,1):5,(1,0):17	(0,1):4,(1,0):23	(0,1):10,(1,0):16	(0,1):8,(1,0):25	(0,1):8,(1,0):23
12:65055638-65055764:65056251-65056519:@65055638-65055764:65056305-65056519:+:Prpf39	A3SS	ENSMUSG00000035597	Prpf39	65055764^,65056519^	(1,0):158	(1,0):81	(0,1):1,(1,0):86	(1,0):145	(1,0):145	(1,0):139
12:4867612-4867702:4870499-4870623:@4867612-4867702:4868913-4869043:4869132-4869210:4869535-4870623:-:Mfsd2b	SE,A5SS	ENSMUSG00000037336	Mfsd2b	4870623-,4867702-	(0,1):26	(0,1):14	(0,1):8	(0,1):16	(0,1):20	(0,1):28
10:116537221-116537448:116549033-116549105:@116537221-116537278:116549033-116549175:-:Cnot2	A3SS	ENSMUSG00000020166	Cnot2	116549033^,116537221^	(0,1):13,(1,0):19	(0,1):13,(1,0):8	(0,1):14,(1,0):8	(0,1):18,(1,0):28	(0,1):20,(1,0):12	(0,1):21,(1,0):5
6:49244868-49244935:49245482-49245610:@49244868-49244935:49245476-49245610:-:Tra2a	A5SS	ENSMUSG00000029817	Tra2a	49245610-,49244935-	(0,1):20,(1,0):5	(0,1):31	(0,1):27	(0,1):31,(1,0):6	(0,1):4,(1,0):4	(0,1):6,(1,0):3
6:124914635-124914713:124914916-124914989:@124914635-124914710:124914916-124914989:-:Ptms	A3SS	ENSMUSG00000030122	Ptms	124914916^,124914635^	(0,1):1	-	(1,0):264	-	(1,0):136	(1,0):25
13:92235574-92235731:92249827-92249938:@92235574-92235728:92249827-92249938:-:Msh3	A3SS	ENSMUSG00000014850	Msh3	92249827^,92235574^	(0,1):5,(1,0):21	(0,1):3,(1,0):16	(0,1):9,(1,0):9	(0,1):12,(1,0):24	(0,1):8,(1,0):14	(0,1):14,(1,0):25
1:165461365-165461511:165478191-165478305:@165460637-165461511:165478221-165478305:+:Mpc2	A3SS	ENSMUSG00000103763	Mpc2	165461511^,165478305^	(0,1):445	(0,1):736	(0,1):665	(0,1):519	(0,1):504	(0,1):439
14:56804415-56804863:56811334-56811440:@56804415-56804863:56805920-56806029:56808559-56810859:56811334-56811440:-:Zmym5	SE	ENSMUSG00000040123	Zmym5	56811334^,56804863-	(0,1):529	(0,1):344	(0,1):461	(0,1):513	(0,1):652	(0,1):656
18:61309033-61315949:@61309033-61311508:61312154-61312652:61314996-61315949:-:Ppargc1b	RI	ENSMUSG00000033871	Ppargc1b	61315949-,61309033^	(0,1):59,(1,0):927	(0,1):71,(1,0):869	(0,1):108,(1,0):884	(0,1):64,(1,0):1013	(0,1):95,(1,0):1053	(0,1):139,(1,0):1233
6:145202937-145203028:145208421-145208438:@145202894-145203028:145203460-145203599:145205242-145205323:145208421-145208438:-:Casc1	SE	ENSMUSG00000043541	Casc1	145208421^,145203028-	-	(0,1):1	-	-	-	-
8:83684003-83684216:83684636-83684781:@83684003-83684210:83684636-83684781:-:Pkn1	A3SS	ENSMUSG00000057672	Pkn1	83684636^,83684003^	(1,0):251	(1,0):251	(1,0):271	(1,0):258	(1,0):291	(1,0):241
5:137529846-137529909:137533139-137533231:@137529846-137529909:137530184-137530290:137533139-137533204:-:Gnb2	SE	ENSMUSG00000090873	Gnb2	137533139^,137529909-	(0,1):123	(0,1):179	(0,1):186	(0,1):177	(0,1):184	(0,1):143
9:44832861-44833045:44833907-44834020:@44832861-44833045:44833898-44834020:-:Kmt2a	A5SS	ENSMUSG00000002028	Kmt2a	44834020-,44833045-	(0,1):19,(1,0):28	(0,1):6,(1,0):19	(0,1):14,(1,0):40	(0,1):9,(1,0):21	(0,1):13,(1,0):17	(0,1):19,(1,0):43
14:59348732-59349388:59353318-59353381:@59349222-59349388:59351147-59351218:59352651-59352782:59353318-59353381:-:Phf11d	SE	ENSMUSG00000068245	Phf11d	59353318^,59349388-	(0,1):238,(1,0):102	(0,1):94,(1,0):97	(0,1):134,(1,0):139	(0,1):86,(1,0):78	(0,1):125,(1,0):68	(0,1):85,(1,0):91
9:55242061-55242207:55282551-55282616:@55242061-55242207:55249096-55249169:55280890-55280983:55282541-55282616:-:Nrg4	SE,A5SS	ENSMUSG00000032311	Nrg4	55282616-,55242207-	(0,1):73,(1,0):63	(0,1):128,(1,0):34	(0,1):90,(1,0):45	(0,1):54,(1,0):110	(0,1):71,(1,0):111	(0,1):50,(1,0):114
2:11718264-11718458:11733150-11733625:@11718264-11718458:11723413-11723610:11724096-11724128:11727763-11727833:11730571-11730646:11733150-11733982:+:Il15ra	SE	ENSMUSG00000023206	Il15ra	11718458^,11733150-	(0,1):695	(0,1):519	(0,1):610	(0,1):1247	(0,1):971	(0,1):1264
16:20392451-20392927:20396015-20396122:@20392451-20392807:20396015-20396122:-:Abcc5	A3SS	ENSMUSG00000022822	Abcc5	20396015^,20392451^	(0,1):39,(1,0):24	(0,1):27,(1,0):18	(0,1):55,(1,0):13	(0,1):23,(1,0):17	(0,1):22,(1,0):11	(0,1):46,(1,0):16
2:121321655-121321792:121331558-121331648:@121321655-121321792:121327645-121327770:121331558-121331648:-:Ppip5k1	SE	ENSMUSG00000033526	Ppip5k1	121331558^,121321792-	(0,1):86,(1,0):18	(0,1):158,(1,0):16	(0,1):152,(1,0):17	(0,1):81,(1,0):25	(0,1):104,(1,0):18	(0,1):95,(1,0):31
1:171129407-171129905:171135993-171136156:@171129175-171129905:171132450-171132539:171135993-171136156:-:Sdhc	SE	ENSMUSG00000058076	Sdhc	171135993^,171129905-	(0,1):1565,(1,0):667	(0,1):1347,(1,0):766	(0,1):1644,(1,0):870	(0,1):1973,(1,0):1070	(0,1):2313,(1,0):985	(0,1):1752,(1,0):820
X:103609304-103609416:103615065-103615192:@103609304-103609416:103613044-103613195:103615065-103615192:-:Ftx	SE	ENSMUSG00000086370	Ftx	103615065^,103609416-	(0,1):7,(1,0):1	(0,1):8	(0,1):8,(1,0):1	(0,1):12,(1,0):1	(0,1):8	(0,1):7,(1,0):1
7:105903519-105903847:105914494-105914547:@105895139-105903847:105913614-105913753:105914494-105914547:-:Gm4070	SE	ENSMUSG00000078606	Gm4070	105914494^,105903847-	(0,1):1322	(0,1):629	(0,1):629	(0,1):334	(0,1):330	(0,1):274
13:47067445-47067582:47071892-47072019:@47067445-47067582:47068464-47068635:47071892-47072019:+:Kdm1b	SE	ENSMUSG00000038080	Kdm1b	47067582^,47071892-	(0,1):35	(0,1):46,(1,0):1	(0,1):49,(1,0):1	(0,1):63,(1,0):1	(0,1):68	(0,1):55
6:67036678-67036915:67037201-67037364:@67036678-67036915:67037010-67037111:67037201-67037406:-:Gadd45a	SE	ENSMUSG00000036390	Gadd45a	67037201^,67036915-	(0,1):80	(0,1):25	(0,1):56	(0,1):52	(0,1):35	(0,1):98
1:90803639-90804256:90807475-90808076:@90803639-90804253:90807471-90808076:-:Col6a3	A3SS,A5SS	ENSMUSG00000048126	Col6a3	90808076-,90803639^	(0,1):214,(1,0):33	(0,1):206,(1,0):39	(0,1):329,(1,0):46	(0,1):101,(1,0):23	(0,1):78,(1,0):20	(0,1):93,(1,0):13
7:30564474-30564607:30565095-30565362:@30564474-30564607:30564703-30564798:30565095-30565365:+:U2af1l4	SE	ENSMUSG00000091271	U2af1l4	30564607^,30565095-	(0,1):96,(1,0):5	(0,1):132,(1,0):4	(0,1):130,(1,0):4	(0,1):148,(1,0):1	(0,1):126	(0,1):100,(1,0):1
8:120086629-120086753:120087754-120088084:@120086629-120086753:120087325-120088084:-:Zdhhc7	A5SS	ENSMUSG00000092329	Zdhhc7	120088084-,120086753-	(0,1):21,(1,0):62	(0,1):24,(1,0):80	(0,1):29,(1,0):95	(0,1):19,(1,0):79	(0,1):32,(1,0):53	(0,1):31,(1,0):84
7:97550542-97550741:97575588-97575691:97579366-97579441:@97550352-97550741:97558131-97558226:97579366-97579497:-:Aamdc	MEX	ENSMUSG00000035642	Aamdc	97579366^,97550741-	(0,1):172,(1,0):46	(0,1):100,(1,0):46	(0,1):143,(1,0):38	(0,1):334,(1,0):92	(0,1):326,(1,0):68	(0,1):171,(1,0):74
3:105955896-105956041:105958862-105958898:@105955896-105956041:105957870-105958036:105958862-105958898:-:Atp5f1	SE	ENSMUSG00000000563	Atp5f1	105958862^,105956041-	(0,1):3,(1,0):277	(0,1):1,(1,0):354	(0,1):4,(1,0):372	(0,1):3,(1,0):389	(0,1):11,(1,0):438	(0,1):10,(1,0):323
13:54564515-54564621:54565182-54565435:@54564515-54564619:54565182-54565348:-:4833439L19Rik	A3SS	ENSMUSG00000025871	4833439L19Rik	54565182^,54564515^	(1,0):26	(1,0):38	(0,1):1,(1,0):33	(1,0):21	(1,0):18	(1,0):25
5:110136051-110136194:110136483-110136652:110140354-110140453:@110136051-110136194:110140117-110140189:110140354-110140453:+:Chfr	MEX	ENSMUSG00000014668	Chfr	110136194^,110140354-	(0,1):7,(1,0):24	(0,1):5,(1,0):11	(0,1):9,(1,0):11	(0,1):4,(1,0):9	(0,1):5,(1,0):6	(0,1):4,(1,0):8
9:50525262-50525284:50526870-50526949:@50525262-50525284:50525631-50525791:50526870-50526949:-:Pts	SE	ENSMUSG00000032067	Pts	50526870^,50525284-	(0,1):10	(0,1):7	(0,1):7	(0,1):12	(0,1):16	(0,1):17
18:3273422-3273578:3337380-3337513:@3273422-3273578:3287904-3288092:3295040-3295182:3295322-3295416:3299162-3299308:3325361-3325478:3327494-3327591:3337380-3337589:-:Crem	SE	ENSMUSG00000063889	Crem	3337380^,3273578-	(0,1):25	(0,1):28	(0,1):39	(0,1):77	(0,1):49	(0,1):49
11:102405012-102405079:102406206-102406250:102406362-102406421:102406555-102406654:@102405012-102405079:102405693-102405802:102406555-102406654:-:Slc25a39	SE,MEX	ENSMUSG00000018677	Slc25a39	102406555^,102405079-	(0,1):160,(1,0):223	(0,1):270,(1,0):326	(0,1):318,(1,0):386	(0,1):160,(1,0):194	(0,1):126,(1,0):137	(0,1):136,(1,0):173
6:72606573-72606739:72607242-72607442:@72606573-72606739:72606874-72607033:72607242-72608425:+:Retsat	SE	ENSMUSG00000056666	Retsat	72606739^,72607242-	(0,1):6504,(1,0):1	(0,1):6511,(1,0):1	(0,1):8344	(0,1):2622	(0,1):2215	(0,1):1325
4:84546205-84546405:84672400-84672620:@84546212-84546405:84555779-84555904:84672400-84672620:-:Bnc2	SE	ENSMUSG00000028487	Bnc2	84672400^,84546405-	(0,1):14,(1,0):3	(0,1):7,(1,0):2	(0,1):4,(1,0):4	(0,1):4	(0,1):1,(1,0):1	(0,1):1
4:115874620-115875545:@115874620-115874814:115875381-115875545:+:Mknk1	RI	ENSMUSG00000028708	Mknk1	115874620-,115875545^	(0,1):30,(1,0):86	(0,1):19,(1,0):74	(0,1):30,(1,0):100	(0,1):25,(1,0):80	(0,1):31,(1,0):72	(0,1):24,(1,0):99
18:6052862-6052923:6111685-6111980:@6052862-6052923:6056979-6056993:6057517-6057591:6061847-6061972:6064341-6064421:6069831-6070091:6111685-6112439:-:Arhgap12	SE	ENSMUSG00000041225	Arhgap12	6111685^,6052923-	(0,1):491	(0,1):481	(0,1):479	(0,1):683	(0,1):723	(0,1):571
2:174327570-174327941:174334212-174334284:@174327768-174327941:174328108-174330434:174334212-174334284:+:Gnas	SE	ENSMUSG00000090625	Gnas	174327941^,174334212-	(0,1):2559,(1,0):38	(0,1):3404,(1,0):44	(0,1):2822,(1,0):46	(0,1):2784,(1,0):12	(0,1):1807,(1,0):4	(0,1):2541,(1,0):15
19:6990718-6990811:6991773-6991942:@6990718-6990811:6990895-6991942:-:Vegfb	A5SS	ENSMUSG00000024963	Vegfb	6991942-,6990811-	(0,1):48,(1,0):1	(0,1):36	(0,1):27	(0,1):27,(1,0):2	(0,1):64,(1,0):1	(0,1):48
5:30950853-30955737:30958716-30958936:@30955043-30955737:30956262-30956334:30957888-30958061:30958233-30958357:30958471-30958551:30958716-30958936:-:Preb	SE	ENSMUSG00000045302	Preb	30958716^,30955737-	(0,1):498,(1,0):627	(0,1):585,(1,0):723	(0,1):556,(1,0):669	(0,1):619,(1,0):698	(0,1):461,(1,0):603	(0,1):476,(1,0):663
17:28691342-28691855:28713774-28713903:@28691342-28691855:28692756-28692800:28713774-28713903:+:Mapk14	SE	ENSMUSG00000053436	Mapk14	28691855^,28713774-	(0,1):11,(1,0):49	(0,1):14,(1,0):76	(0,1):17,(1,0):60	(0,1):10,(1,0):61	(0,1):10,(1,0):36	(0,1):10,(1,0):49
2:70757474-70757549:70825193-70825311:@70757474-70757549:70770004-70770075:70786877-70786995:70802980-70803133:70825193-70825791:-:Tlk1	SE	ENSMUSG00000041997	Tlk1	70825193^,70757549-	(0,1):179	(0,1):151	(0,1):164	(0,1):199	(0,1):200	(0,1):147
5:30950853-30955737:30958716-30958936:@30950853-30955737:30955930-30956089:30956262-30956334:30957888-30958061:30958233-30958357:30958471-30958551:30958716-30958936:-:Preb	SE	ENSMUSG00000045302	Preb	30958716^,30955737-	(0,1):725	(0,1):833	(0,1):810,(1,0):1	(0,1):895	(0,1):689	(0,1):710
2:165055681-165055758:165056706-165056819:165062286-165062364:@165055627-165055758:165062212-165062364:+:Cd40	SE,A3SS	ENSMUSG00000017652	Cd40	165055758^,165062364^	-	-	(0,1):1	-	-	-
2:11718264-11718458:11730571-11730646:@11718431-11718458:11720013-11720105:11723413-11723610:11724096-11724128:11727763-11727833:11730571-11730646:+:Il15ra	SE	ENSMUSG00000023206	Il15ra	11718458^,11730571-	(0,1):169,(1,0):97	(0,1):143,(1,0):123	(0,1):165,(1,0):109	(0,1):337,(1,0):215	(0,1):258,(1,0):147	(0,1):321,(1,0):219
1:9669537-9670012:9672212-9672316:@9667415-9670012:9671579-9671758:9672212-9672316:-:Mybl1	SE	ENSMUSG00000025912	Mybl1	9672212^,9670012-	(0,1):67	(0,1):48,(1,0):2	(0,1):39,(1,0):1	(0,1):79	(0,1):75,(1,0):1	(0,1):50,(1,0):1
11:102192035-102192141:102193085-102193200:@102192025-102192141:102192473-102192563:102193085-102193226:+:G6pc3	SE	ENSMUSG00000034793	G6pc3	102192141^,102193085-	(0,1):33	(0,1):44	(0,1):24	(0,1):44	(0,1):51	(0,1):40
9:40801249-40801348:40802739-40802891:@40801276-40801348:40801918-40802623:40802739-40802891:+:Hspa8	SE	ENSMUSG00000015656	Hspa8	40801348^,40802739-	(0,1):2940	(0,1):6795	(0,1):4947	(0,1):2918	(0,1):2935	(0,1):2600
12:85474691-85475186:@85474691-85474795:85474935-85475186:+:Fos	RI	ENSMUSG00000021250	Fos	85474691[,85475186^	(1,0):43	(1,0):50	(1,0):58	(1,0):1	(1,0):3	(1,0):2
7:119895861-119895890:119909804-119909962:@119895867-119895890:119900111-119900308:119909804-119909962:+:Lyrm1	SE	ENSMUSG00000048787	Lyrm1	119895890^,119909804-	(0,1):3	(0,1):15	(0,1):7	(0,1):5	(0,1):9	(0,1):1
19:4148661-4148736:4149863-4149985:@4148619-4148736:4149342-4149544:4149863-4149985:+:Coro1b	SE	ENSMUSG00000024835	Coro1b	4148736^,4149863-	(0,1):309	(0,1):424	(0,1):427	(0,1):268	(0,1):253	(0,1):172
3:107495715-107495823:107517606-107517945:@107495666-107495823:107500368-107500740:107517606-107518018:-:Slc6a17	SE	ENSMUSG00000027894	Slc6a17	107517606^,107495823-	-	-	-	(0,1):1	(0,1):1	(0,1):2
X:72264519-72264739:@72264519-72264608:72264705-72264739:-:Gabre	RI	ENSMUSG00000031340	Gabre	72264739-,72264519^	(1,0):4	(1,0):7	(1,0):3	-	-	-
9:119030196-119030251:119033532-119033628:@119030196-119030252:119033536-119033628:+:Ctdspl	A3SS,A5SS	ENSMUSG00000047409	Ctdspl	119030196-,119033628^	(0,1):6	(1,0):5	(0,1):2	(0,1):12	(0,1):6	(0,1):6
2:84624270-84624558:84650406-84650510:@84624270-84624449:84650406-84650745:-:Ctnnd1	A3SS	ENSMUSG00000101645	Ctnnd1	84650406^,84624270^	(0,1):58,(1,0):122	(0,1):61,(1,0):140	(0,1):58,(1,0):118	(0,1):51,(1,0):135	(0,1):58,(1,0):125	(0,1):49,(1,0):116
7:128085930-128086072:128107628-128107758:@128085930-128086072:128101416-128101556:128101637-128101846:128107628-128107758:+:Itgam	SE	ENSMUSG00000030786	Itgam	128086072^,128107628-	(0,1):119	(0,1):270	(0,1):363	(0,1):14	(0,1):12	(0,1):22,(1,0):1
14:51885151-51885522:@51885151-51885304:51885388-51885522:+:Mettl17	RI	ENSMUSG00000004561	Mettl17	51885151-,51885522^	(0,1):18,(1,0):10	(0,1):16,(1,0):13	(0,1):22,(1,0):14	(0,1):13,(1,0):3	(0,1):15,(1,0):8	(0,1):27,(1,0):9
10:4611989-4612155:4669223-4669332:@4612013-4612155:4650491-4650721:4654120-4654246:4669223-4669332:+:Esr1	SE	ENSMUSG00000019768	Esr1	4612155^,4669223-	(0,1):3,(1,0):10	(0,1):1	(0,1):1,(1,0):3	(1,0):4	(1,0):2	(1,0):11
7:98706997-98707117:98710126-98710233:@98706997-98707117:98707937-98708031:98710126-98710233:+:Prkrir	SE	ENSMUSG00000030753	Prkrir	98707117^,98710126-	(0,1):125,(1,0):119	(0,1):98,(1,0):64	(0,1):84,(1,0):91	(0,1):347,(1,0):112	(0,1):251,(1,0):141	(0,1):175,(1,0):86
16:96206643-96206667:96220499-96220591:@96206482-96206667:96214013-96214093:96220499-96220591:+:Sh3bgr	SE	ENSMUSG00000040666	Sh3bgr	96206667^,96220499-	(0,1):26	-	(0,1):4	(0,1):103	(0,1):55	(0,1):82
11:119350402-119350552:119352646-119352806:@119350402-119350552:119350924-119351029:119352646-119352806:-:Sgsh	SE	ENSMUSG00000005043	Sgsh	119352646^,119350552-	(0,1):31	(0,1):26	(0,1):31	(0,1):20	(0,1):27	(0,1):9
4:149449687-149449923:149452849-149452950:@149449687-149449923:149451252-149451350:149452849-149452950:-:Rbp7	SE	ENSMUSG00000028996	Rbp7	149452849^,149449923-	(1,0):23	(1,0):111	(0,1):2,(1,0):88	(1,0):22	(1,0):43	(1,0):24
4:44025449-44025560:44031400-44031435:@44025449-44025560:44030215-44030268:44031400-44031435:+:Clta	SE	ENSMUSG00000028478	Clta	44025560^,44031400-	(0,1):4,(1,0):1	(0,1):3	(0,1):2	(0,1):2,(1,0):3	(0,1):1	(0,1):2
7:41633564-41633694:41647491-41647617:@41633577-41633694:41634680-41634710:41643333-41643432:41647491-41647617:+:Zfp788	SE	ENSMUSG00000074165	Zfp788	41633694^,41647491-	(0,1):3	(0,1):3,(1,0):2	(0,1):1,(1,0):1	(0,1):4,(1,0):1	(0,1):3,(1,0):1	(0,1):3,(1,0):1
2:131171902-131172025:131172204-131172258:@131171902-131171982:131172204-131172258:-:Spef1	A3SS	ENSMUSG00000027329	Spef1	131172204^,131171902^	(1,0):8	(1,0):12	(1,0):10	(1,0):11	(1,0):9	(1,0):9
1:119765429-119765481:119783482-119783589:@119765429-119765481:119765878-119765922:119783482-119783589:-:Ptpn4	SE	ENSMUSG00000026384	Ptpn4	119783482^,119765481-	-	(0,1):7	(0,1):2,(1,0):1	-	-	(0,1):2
11:98827572-98828669:@98827572-98827636:98828555-98828669:+:Casc3	RI	ENSMUSG00000078676	Casc3	98827572-,98828669^	(0,1):21,(1,0):146	(0,1):13,(1,0):146	(0,1):25,(1,0):140	(0,1):16,(1,0):166	(0,1):16,(1,0):147	(0,1):18,(1,0):175
14:54646451-54646603:54646703-54646836:@54646451-54646567:54646703-54646836:-:Acin1	A3SS	ENSMUSG00000022185	Acin1	54646703^,54646451^	(0,1):19,(1,0):74	(0,1):8,(1,0):51	(0,1):14,(1,0):55	(0,1):17,(1,0):34	(0,1):17,(1,0):40	(0,1):18,(1,0):44
5:102664083-102664170:102860330-102860537:@102664083-102664170:102841290-102841412:102860330-102860537:+:Arhgap24	SE	ENSMUSG00000057315	Arhgap24	102664170^,102860330-	(0,1):140	(0,1):140,(1,0):1	(0,1):115	(0,1):89	(0,1):87	(0,1):57
5:32738782-32739373:@32738782-32738920:32739137-32739373:-:Pisd	RI	ENSMUSG00000093574	Pisd	32739373-,32738782^	(0,1):81,(1,0):20	(0,1):87,(1,0):14	(0,1):86,(1,0):11	(0,1):128,(1,0):12	(0,1):112,(1,0):12	(0,1):80,(1,0):11
5:121205406-121205855:@121205406-121205663:121205754-121205855:+:Oas1h	RI	ENSMUSG00000029614	Oas1h	121205406-,121205855^	(0,1):221,(1,0):49	(0,1):223,(1,0):40	(0,1):187,(1,0):38	(0,1):148,(1,0):33	(0,1):152,(1,0):35	(0,1):129,(1,0):24
4:76136811-76136921:76139294-76139302:76140514-76140702:@76136811-76136921:76138556-76138573:76140514-76140702:-:Ptprd	MEX	ENSMUSG00000028399	Ptprd	76140514^,76136921-	(1,1):84	(1,0):3	(1,0):2	(1,1):79	(1,0):8	(1,1):60
7:102065520-102065804:102069897-102069991:102071219-102071361:@102065511-102065804:102071187-102071361:+:Xndc1	SE,A3SS	ENSMUSG00000099481	Xndc1	102065804^,102071361^	(0,1):9,(1,0):4	(0,1):6,(1,0):2	(0,1):7,(1,0):5	(0,1):6,(1,0):15	(0,1):7,(1,0):12	(0,1):4,(1,0):3
2:76818736-76818816:76821116-76821184:76822451-76822564:76826075-76826152:76826447-76826542:76826995-76827078:76827483-76827560:76827692-76827766:76827885-76827968:76828101-76828187:76828319-76828402:76828486-76828569:76828680-76828763:76828873-76828956:76829067-76829150:76829247-76829330:76829654-76829737:76829844-76829909:76830025-76830105:76830592-76830672:76830784-76830849:76832101-76832184:7…	Complex	ENSMUSG00000051747	Ttn	76847388^,76818816-	(1,0):3483	(1,0):67	(1,0):835	(1,0):10039	(1,0):4929	(1,0):13850
3:148815583-148817928:148820451-148820468:148821280-148821408:148822955-148823051:@148817722-148817928:148820973-148821054:148822955-148823051:-:Adgrl2	MEX	ENSMUSG00000028184	Adgrl2	148822955^,148817928-	(0,1):8,(1,0):328	(0,1):15,(1,0):321	(0,1):12,(1,0):266	(0,1):7,(1,0):307	(0,1):8,(1,0):406	(0,1):11,(1,0):239
2:125775553-125775731:125782599-125782764:@125775553-125775731:125778618-125782764:-:Myef2	A5SS	ENSMUSG00000035093	Myef2	125782764[,125775731-	(0,1):443,(1,0):57	(0,1):344,(1,0):66	(0,1):363,(1,0):54	(0,1):320,(1,0):36	(0,1):301,(1,0):42	(0,1):320,(1,0):40
6:60397559-60397660:60402038-60402177:60403548-60403671:@60397559-60397660:60401616-60401686:60403548-60403680:-:A530053G22Rik	MEX	ENSMUSG00000046764	A530053G22Rik	60403548^,60397660-	(0,1):50,(1,0):215	(0,1):62,(1,0):223	(0,1):50,(1,0):220	(0,1):69,(1,0):320	(0,1):135,(1,0):466	(0,1):58,(1,0):212
9:67035995-67036128:67048124-67048249:@67035995-67036128:67047786-67047911:67048124-67048249:-:Tpm1	SE	ENSMUSG00000032366	Tpm1	67048124^,67036128-	(0,1):1154,(1,0):10	(0,1):32,(1,0):9	(0,1):120,(1,0):6	(0,1):5711,(1,0):5	(0,1):2599,(1,0):12	(0,1):3603,(1,0):8
19:41963401-41963470:41964318-41964403:@41963401-41963470:41963863-41963937:41964318-41964403:-:Mms19	SE	ENSMUSG00000025159	Mms19	41964318^,41963470-	(0,1):39	(0,1):39	(0,1):39	(0,1):38	(0,1):32	(0,1):37
11:88204444-88204485:88209853-88209930:@88204388-88204485:88205189-88205359:88209853-88209930:+:Mrps23	SE	ENSMUSG00000023723	Mrps23	88204485^,88209853-	(0,1):265	(0,1):463	(0,1):378	(0,1):380	(0,1):393	(0,1):241
2:11474407-11474543:11481871-11481935:11482054-11482116:@11471826-11474543:11480198-11480371:11482054-11482116:-:Pfkfb3	MEX	ENSMUSG00000026773	Pfkfb3	11482054^,11474543-	(0,1):10424,(1,0):34	(0,1):15973,(1,0):74	(0,1):14085,(1,0):67	(0,1):13334,(1,0):53	(0,1):14622,(1,0):73	(0,1):20031,(1,0):87
9:110882714-110884146:@110882714-110882823:110884018-110884146:+:Als2cl	RI	ENSMUSG00000044037	Als2cl	110882714-,110884146^	(1,0):78	(0,1):1,(1,0):108	(0,1):1,(1,0):164	(1,0):44	(0,1):2,(1,0):46	(1,0):88
2:59874239-59874328:59876667-59876851:@59874239-59874328:59875125-59875235:59876667-59876851:-:Wdsub1	SE	ENSMUSG00000026988	Wdsub1	59876667^,59874328-	(1,0):28	(1,0):33	(1,0):22	(1,0):28	(1,0):25	(1,0):18
9:69400477-69400581:69410112-69410178:@69400477-69400581:69407117-69407366:69408260-69408379:69410112-69410249:+:Ice2	SE	ENSMUSG00000032235	Ice2	69400581^,69410112-	(0,1):142	(0,1):183	(0,1):140	(0,1):161	(0,1):223	(0,1):200
7:141396049-141396168:141398495-141398602:@141396049-141396172:141398495-141398602:+:Eps8l2	A5SS	ENSMUSG00000025503	Eps8l2	141396049-,141398495-	(0,1):818	(0,1):1096,(1,0):1	(0,1):656,(1,0):1	(0,1):876	(0,1):966	(0,1):758
3:95748487-95750417:@95748487-95748554:95750339-95750417:-:Tars2	RI	ENSMUSG00000028107	Tars2	95750417-,95748487^	(1,0):173	(1,0):161	(0,1):2,(1,0):210	(1,0):182	(0,1):1,(1,0):135	(0,1):2,(1,0):151
7:119760923-119760982:119766891-119767038:@119760923-119760982:119766373-119766574:119766891-119767038:+:Acsm3	SE	ENSMUSG00000030935	Acsm3	119760982^,119766891-	(0,1):9,(1,0):66	(0,1):4,(1,0):9	(0,1):11,(1,0):21	(0,1):5,(1,0):78	(0,1):3,(1,0):76	(0,1):14,(1,0):62
7:51585323-51585528:51593624-51596224:@51585323-51585528:51587638-51587816:51590563-51590668:51593624-51598709:+:Ano5	SE	ENSMUSG00000055489	Ano5	51585528^,51593624-	(0,1):259	(0,1):10	(0,1):56,(1,0):1	(0,1):917,(1,0):12	(0,1):480,(1,0):9	(0,1):696,(1,0):4
2:126927749-126927868:126932947-126933235:@126927749-126927868:126930070-126930181:126932947-126933274:-:Sppl2a	SE	ENSMUSG00000027366	Sppl2a	126932947^,126927868-	(0,1):3,(1,0):43	(0,1):12,(1,0):60	(0,1):12,(1,0):48	(0,1):13,(1,0):51	(0,1):12,(1,0):47	(0,1):4,(1,0):57
9:120955329-120955664:120955812-120955972:120957107-120957226:@120955329-120955667:120955814-120955976:120957110-120957226:+:Ctnnb1	Complex	ENSMUSG00000006932	Ctnnb1	120955329-,120957226^	(0,1):537,(1,0):247	(0,1):698,(1,0):278	(0,1):727,(1,0):346	(0,1):641,(1,0):318	(0,1):606,(1,0):278	(0,1):600,(1,0):242
7:44470412-44470537:44470859-44471307:@44470412-44470537:44471113-44471307:+:Josd2	A3SS	ENSMUSG00000038695	Josd2	44470537^,44471307^	(0,1):36,(1,0):40	(0,1):35,(1,0):38	(0,1):37,(1,0):39	(0,1):42,(1,0):40	(0,1):32,(1,0):42	(0,1):47,(1,0):41
2:85048064-85048135:85050861-85050973:@85048022-85048135:85050865-85050973:+:Prg3	A3SS	ENSMUSG00000033955	Prg3	85048135^,85050973^	(1,0):1	(0,1):2,(1,0):2	(1,0):1	(1,0):7	(0,1):1	(0,1):1,(1,0):2
9:102720081-102720121:102724750-102724831:@102720081-102720876:102723569-102723863:102724687-102724831:+:Amotl2	SE,A3SS,A5SS	ENSMUSG00000032531	Amotl2	102720081-,102724831^	(0,1):543	(0,1):626	(0,1):600	(0,1):825	(0,1):579	(0,1):525
2:30175187-30175812:@30175187-30175289:30175714-30175812:-:D2Wsu81e	RI	ENSMUSG00000039660	D2Wsu81e	30175812-,30175187^	(0,1):9,(1,0):20	(0,1):9,(1,0):19	(0,1):8,(1,0):18	(0,1):18,(1,0):20	(0,1):18,(1,0):16	(0,1):11,(1,0):20
11:54100975-54101040:54110209-54110314:@54100963-54101040:54101520-54101647:54110209-54110314:+:P4ha2	SE	ENSMUSG00000018906	P4ha2	54101040^,54110209-	(0,1):23	(0,1):34	(0,1):24	(0,1):25	(0,1):15	(0,1):10
16:31103499-31103609:31104845-31104954:@31103499-31103605:31104845-31104954:-:Acap2	A3SS	ENSMUSG00000049076	Acap2	31104845^,31103499^	(1,0):78	(1,0):64	(0,1):1,(1,0):34	(1,0):63	(1,0):46	(1,0):59
7:82611662-82611873:82612392-82614450:@82611662-82611890:82612392-82612430:+:Adamtsl3	A5SS	ENSMUSG00000070469	Adamtsl3	82611662-,82612392-	(0,1):5,(1,0):421	(1,0):140	(0,1):1,(1,0):206	(0,1):1,(1,0):883	(0,1):2,(1,0):1218	(0,1):2,(1,0):833
17:56577843-56577905:56578693-56578844:@56577843-56577905:56578637-56578844:-:Safb2	A5SS	ENSMUSG00000042625	Safb2	56578844-,56577905-	(0,1):47,(1,0):1	(0,1):47,(1,0):1	(0,1):53,(1,0):1	(0,1):39	(0,1):41	(0,1):68
3:108908336-108908404:108911164-108911727:@108908336-108908404:108910343-108910395:108911164-108911696:-:Prpf38b	SE	ENSMUSG00000027881	Prpf38b	108911164^,108908404-	(0,1):38,(1,0):51	(0,1):17,(1,0):70	(0,1):19,(1,0):60	(0,1):11,(1,0):40	(0,1):25,(1,0):38	(0,1):34,(1,0):45
12:83594398-83595322:83596997-83597147:@83594398-83595318:83596997-83597798:-:Zfyve1	A3SS	ENSMUSG00000042628	Zfyve1	83596997^,83594398^	(0,1):22,(1,0):11	(0,1):36,(1,0):14	(0,1):13,(1,0):18	(0,1):25,(1,0):22	(0,1):25,(1,0):7	(0,1):21,(1,0):17
4:43566928-43567916:@43566928-43567467:43567725-43567916:-:Gba2	RI	ENSMUSG00000028467	Gba2	43567916-,43566928]	(0,1):14,(1,0):51	(0,1):13,(1,0):45	(0,1):14,(1,0):63	(0,1):27,(1,0):41	(0,1):22,(1,0):45	(0,1):22,(1,0):49
6:128820265-128820336:128826159-128826305:@128820265-128820336:128820942-128821040:128826159-128826331:-:Klrb1b	SE	ENSMUSG00000079298	Klrb1b	128826159^,128820336-	(0,1):5	(1,1):3	-	(0,1):3	-	-
12:84785974-84786054:84791660-84791722:@84785974-84786111:84786356-84786484:84786966-84787449:84787904-84788095:84789084-84789227:84789758-84789883:84790242-84790373:84790995-84791117:84791597-84791722:-:Ltbp2	SE,A3SS,A5SS	ENSMUSG00000002020	Ltbp2	84791722-,84785974^	(0,1):588	(0,1):368	(0,1):427	(0,1):692	(0,1):683	(0,1):695
1:75551637-75551820:75552139-75552252:@75551637-75551820:75552153-75552252:+:Slc4a3	A3SS	ENSMUSG00000006576	Slc4a3	75551820^,75552252^	(0,1):10,(1,0):8	(0,1):8,(1,0):1	(0,1):13,(1,0):4	(0,1):4,(1,0):4	(0,1):2	(0,1):9,(1,0):8
7:126124372-126124531:126140565-126140662:@126124372-126124531:126128227-126128296:126129548-126129640:126131026-126131134:126140565-126140674:-:Xpo6	SE	ENSMUSG00000000131	Xpo6	126140565^,126124531-	(0,1):115	(0,1):135	(0,1):124	(0,1):95	(0,1):105	(0,1):106
9:20940476-20940554:20941373-20941583:@20940476-20940551:20941373-20941583:-:Dnmt1	A3SS	ENSMUSG00000004099	Dnmt1	20941373^,20940476^	(0,1):13,(1,0):9	(0,1):10,(1,0):18	(0,1):14,(1,0):11	(0,1):11,(1,0):4	(0,1):11,(1,0):9	(0,1):7,(1,0):9
1:80304080-80304193:80321785-80321930:80322859-80323056:@80304080-80304193:80320314-80323056:-:Cul3	A5SS,RI	ENSMUSG00000004364	Cul3	80323056-,80304193-	(0,1):353,(1,0):13	(0,1):268,(1,0):19	(0,1):324,(1,0):24	(0,1):361,(1,0):30	(0,1):416,(1,0):21	(0,1):367,(1,0):17
6:87749132-87749277:87751764-87751896:@87749132-87749277:87750624-87750762:87751764-87751905:+:Efcc1	SE	ENSMUSG00000068263	Efcc1	87749277^,87751764-	-	-	(0,1):3	-	-	-
5:114146318-114146825:@114146318-114146452:114146481-114146825:+:Ung	RI	ENSMUSG00000042010	Ung	114146318[,114146825^	(1,0):73	(1,0):111	(1,0):109	(1,0):56	(1,0):87	(1,0):86
10:80675824-80675908:80676154-80676284:@80675824-80675940:80676123-80676284:-:Abhd17a	A3SS,A5SS	ENSMUSG00000020190	Abhd17a	80676284[,80675824^	(0,1):42	(0,1):43	(0,1):44	(0,1):75	(0,1):66	(0,1):48
2:130712952-130713026:130717261-130717347:130719840-130719929:@130712952-130713026:130713397-130713503:130719840-130719975:-:4930402H24Rik	MEX	ENSMUSG00000027309	4930402H24Rik	130719840^,130713026-	(0,1):144,(1,0):93	(0,1):139,(1,0):132	(0,1):169,(1,0):122	(0,1):124,(1,0):123	(0,1):174,(1,0):147	(0,1):153,(1,0):135
5:77355562-77355671:77407540-77408041:@77355562-77355671:77401487-77401579:77407540-77408040:-:Igfbp7	SE	ENSMUSG00000106828	Igfbp7	77407540^,77355671-	(0,1):112,(1,0):184	(0,1):110,(1,0):196	(0,1):107,(1,0):149	(0,1):47,(1,0):68	(0,1):38,(1,0):70	(0,1):22,(1,0):43
5:76919371-76919907:@76919371-76919498:76919756-76919907:-:Ppat	RI	ENSMUSG00000029246	Ppat	76919907-,76919371^	(0,1):34,(1,0):1	(0,1):26,(1,0):6	(0,1):32,(1,0):2	(0,1):35,(1,0):10	(0,1):55,(1,0):4	(0,1):41,(1,0):4
10:93879540-93879672:93880073-93880138:@93879540-93879573:93880073-93880138:-:Metap2	A3SS	ENSMUSG00000036112	Metap2	93880073^,93879540^	-	-	-	-	-	(1,0):2
17:45592179-45592261:45593332-45593563:45595482-45595541:@45592179-45592343:45595482-45595502:-:Slc29a1	SE,A3SS	ENSMUSG00000023942	Slc29a1	45595482^,45592179^	(0,1):4,(1,0):15	(0,1):1,(1,0):13	(0,1):7,(1,0):11	(0,1):2,(1,0):14	(0,1):7,(1,0):12	(0,1):4,(1,0):10
11:79458771-79458906:79468717-79468875:@79458771-79458906:79463233-79463295:79468717-79468875:+:Nf1	SE	ENSMUSG00000020716	Nf1	79458906^,79468717-	(0,1):134,(1,0):32	(0,1):108,(1,0):28	(0,1):106,(1,0):24	(0,1):104,(1,0):28	(0,1):97,(1,0):20	(0,1):96,(1,0):15
9:90060479-90060510:90061395-90061476:90062717-90062787:@90060479-90060510:90061519-90061624:90062717-90062787:+:Ctsh	MEX	ENSMUSG00000032359	Ctsh	90060510^,90062717-	(0,1):87	(0,1):146,(1,0):1	(0,1):126,(1,0):1	(0,1):22	(0,1):18	(0,1):13
18:65812665-65812741:65814838-65814957:@65812665-65812814:65814838-65814957:+:Sec11c	A5SS	ENSMUSG00000024516	Sec11c	65812665-,65814838-	(0,1):160	(0,1):164,(1,0):3	(0,1):174,(1,0):1	(0,1):170,(1,0):2	(0,1):182,(1,0):4	(0,1):123
5:30588166-30588599:30613469-30613691:30615054-30625267:@30588166-30588599:30621891-30623285:30623308-30625267:+:Kcnk3	SE,A3SS	ENSMUSG00000049265	Kcnk3	30588599^,30625267]	(0,1):174,(1,0):2335	(0,1):238,(1,0):2460	(0,1):268,(1,0):2860	(0,1):195,(1,0):2694	(0,1):146,(1,0):2815	(0,1):239,(1,0):4939
11:106754782-106755051:106763856-106763948:@106754782-106755051:106761186-106761296:106763856-106763948:+:Milr1	SE	ENSMUSG00000040528	Milr1	106755051^,106763856-	(0,1):1	(0,1):5	(0,1):1	(1,1):4	(0,1):1	(0,1):2
11:29563833-29563956:29569201-29569375:29575345-29575524:@29563850-29563956:29571650-29571852:29575345-29575524:+:Clhc1	MEX	ENSMUSG00000020461	Clhc1	29563956^,29575345-	-	(0,1):1	-	-	(0,1):5,(1,0):2	(0,1):2,(1,0):1
5:108606380-108606491:108606938-108607017:@108606380-108606492:108606882-108607017:-:Gak	A3SS,A5SS	ENSMUSG00000062234	Gak	108607017-,108606380^	(0,1):59	(0,1):79	(0,1):73,(1,0):16	(0,1):90	(0,1):69	(0,1):67,(1,0):8
4:117855875-117855986:117856690-117856821:@117855875-117856031:117856690-117856821:+:Slc6a9	A5SS	ENSMUSG00000091237	Slc6a9	117855875-,117856690-	(0,1):10	-	-	-	-	(0,1):13
3:148826365-148826533:148827541-148827585:@148826365-148826533:148827212-148827238:148827541-148827585:-:Adgrl2	SE	ENSMUSG00000028184	Adgrl2	148827541^,148826533-	(0,1):3	(0,1):3	(0,1):4	(0,1):7,(1,0):1	(0,1):7	(0,1):6
4:86663136-86664511:@86663136-86663249:86664429-86664511:-:Haus6	RI	ENSMUSG00000028494	Haus6	86664511-,86663136^	(1,0):219	(1,0):548	(0,1):1,(1,0):664	(0,1):3,(1,0):342	(1,0):382	(1,0):308
X:23261435-23261573:23315130-23315179:@23261435-23261573:23294215-23294280:23315130-23315201:-:Klhl13	SE	ENSMUSG00000036782	Klhl13	23315130^,23261573-	(0,1):5,(1,0):6	(0,1):4,(1,0):7	(0,1):1,(1,0):9	(0,1):2,(1,0):7	(0,1):3,(1,0):5	(0,1):1,(1,0):5
3:79595202-79595308:79597685-79597873:@79595202-79595308:79596092-79596198:79597685-79597761:+:Ppid	SE	ENSMUSG00000027804	Ppid	79595308^,79597685-	(0,1):5,(1,0):124	(0,1):1,(1,0):116	(1,0):124	(0,1):4,(1,0):121	(0,1):1,(1,0):131	(1,0):104
12:25038324-25038550:25051095-25051226:@25038324-25038550:25040456-25040569:25041246-25041302:25046203-25046235:25047894-25047926:25051095-25051226:+:Kidins220	SE	ENSMUSG00000036333	Kidins220	25038550^,25051095-	(0,1):52	(0,1):99,(1,0):3	(0,1):77,(1,0):5	(0,1):45,(1,0):6	(0,1):49,(1,0):5	(0,1):49,(1,0):10
7:30563930-30563996:30564082-30564131:30564474-30564607:@30563930-30563996:30564203-30564301:30564474-30564607:+:U2af1l4	MEX	ENSMUSG00000078765	U2af1l4	30563996^,30564474-	(0,1):30	(0,1):66	(0,1):66	(0,1):67	(0,1):35	(0,1):49
19:5753929-5755674:@5753929-5754048:5755546-5755674:+:Ltbp3	RI	ENSMUSG00000024940	Ltbp3	5753929-,5755674^	(0,1):182,(1,0):1489	(0,1):217,(1,0):1234	(0,1):254,(1,0):1533	(0,1):79,(1,0):451	(0,1):83,(1,0):455	(0,1):81,(1,0):659
11:88841169-88841302:88844259-88845865:@88841169-88841302:88843590-88843696:88844259-88845865:-:Akap1	SE	ENSMUSG00000018428	Akap1	88844259^,88841302-	(0,1):42,(1,0):294	(0,1):53,(1,0):298	(0,1):77,(1,0):376	(0,1):139,(1,0):653	(0,1):21,(1,0):491	(0,1):97,(1,0):411
13:54561708-54561871:54564510-54564621:54565182-54565325:@54561693-54561871:54564185-54564272:54564515-54564619:54565182-54565348:-:4833439L19Rik	SE,A3SS,A5SS	ENSMUSG00000025871	4833439L19Rik	54565182^,54561871-	(0,1):194,(1,0):29	(0,1):180,(1,0):35	(0,1):254,(1,0):36	(0,1):210,(1,0):28	(0,1):170,(1,0):25	(0,1):177,(1,0):28
13:4191187-4191310:4194034-4194201:@4191184-4191310:4192295-4192435:4194034-4194201:+:Akr1c13	SE	ENSMUSG00000021213	Akr1c13	4191310^,4194034-	(0,1):4,(1,0):10	(0,1):6,(1,0):9	(1,0):19	(0,1):13,(1,0):3	(0,1):7,(1,0):1	(0,1):3,(1,0):2
16:14151142-14152712:14153832-14154031:@14151142-14151316:14152026-14152708:14153832-14154031:-:Marf1	A3SS,RI	ENSMUSG00000060657	Marf1	14153832^,14151142^	(0,1):98,(1,0):219	(0,1):69,(1,0):198	(0,1):82,(1,0):179	(0,1):63,(1,0):127	(0,1):70,(1,0):202	(0,1):83,(1,0):254
13:66902730-66902801:66905147-66905392:@66902730-66902801:66905042-66905392:-:Cdc14b	A5SS	ENSMUSG00000074826	Cdc14b	66905392[,66902801-	(0,1):6	(0,1):9	(0,1):5	(0,1):3	(0,1):7	(0,1):5
10:7924685-7924872:7952404-7954538:@7924685-7924872:7933068-7933208:7952404-7954533:-:Ginm1	SE	ENSMUSG00000015755	Ginm1	7952404^,7924872-	(0,1):15,(1,0):11	(0,1):10,(1,0):2	(0,1):18	(0,1):22	(0,1):20	(0,1):29
6:21853264-21853355:21857884-21858220:@21853264-21857400:21857585-21858220:-:Cttnbp2	A3SS,A5SS	ENSMUSG00000106709	Cttnbp2	21858220[,21853264^	(0,1):5232,(1,0):31	(0,1):2898,(1,0):31	(0,1):3987,(1,0):26	(0,1):5307,(1,0):42	(0,1):5960,(1,0):60	(0,1):6630,(1,0):31
11:120346637-120346818:120346911-120347349:@120346637-120346817:120346911-120347349:-:Actg1	A3SS	ENSMUSG00000062825	Actg1	120346911^,120346637^	(0,1):55,(1,0):719	(1,0):863	(1,0):1009	(1,0):598	(1,0):436	(1,0):357
2:52160656-52160748:52162068-52162172:@52160656-52160748:52161371-52161475:52162068-52162172:-:Neb	SE	ENSMUSG00000026950	Neb	52162068^,52160748-	(0,1):417,(1,0):1	(0,1):11,(1,0):2	(0,1):70,(1,0):3	(0,1):585,(1,0):52	(0,1):293,(1,0):13	(0,1):635,(1,0):48
14:52141123-52141240:52145033-52145485:52145732-52145883:52147210-52147552:52149216-52149631:@52141123-52141273:52149216-52149631:+:Rpgrip1	SE,A5SS	ENSMUSG00000057132	Rpgrip1	52141123-,52149216-	-	-	(1,0):3	-	-	(1,0):1
13:44731713-44731916:44848280-44848421:@44731859-44731916:44758849-44759018:44823380-44823515:44848280-44848421:+:Jarid2	SE	ENSMUSG00000038518	Jarid2	44731916^,44848280-	(0,1):104,(1,0):52	(0,1):97,(1,0):35	(0,1):90,(1,0):39	(0,1):152,(1,0):51	(0,1):110,(1,0):59	(0,1):128,(1,0):76
11:80025195-80025311:80029148-80029346:@80025168-80025311:80025797-80025954:80029148-80029346:+:Suz12	SE	ENSMUSG00000017548	Suz12	80025311^,80029148-	(0,1):234,(1,0):3	(0,1):211	(0,1):240	(0,1):334	(0,1):309	(0,1):222
9:67871176-67871285:67873852-67873914:@67871176-67871285:67873855-67873914:+:Rps27l	A3SS	ENSMUSG00000035284	Rps27l	67871285^,67873914^	(0,1):83	(0,1):78,(1,0):29	(0,1):86	(0,1):49	(0,1):50	(0,1):53
15:82015519-82015579:82015882-82017198:@82015233-82015579:82017110-82017198:+:Xrcc6	A3SS	ENSMUSG00000022471	Xrcc6	82015579^,82017198^	(0,1):396,(1,0):576	(0,1):623,(1,0):616	(0,1):706,(1,0):873	(0,1):548,(1,0):400	(0,1):562,(1,0):390	(0,1):495,(1,0):526
18:35557337-35557369:35559343-35559508:35571843-35571950:@35557337-35557391:35571843-35572208:+:Gm28285	SE,A5SS	ENSMUSG00000037236	Gm28285	35557337-,35571843-	(0,1):240,(1,0):2	(0,1):210,(1,0):1	(0,1):168,(1,0):1	(0,1):251	(0,1):290	(0,1):142
7:97575588-97575691:97577741-97577811:97578028-97578066:97578690-97578764:97579366-97579382:@97575588-97575691:97578458-97578632:97579366-97579419:-:Aamdc	MEX	ENSMUSG00000035642	Aamdc	97579366^,97575691-	(0,1):1,(1,0):2	(0,1):2	-	(0,1):5	(0,1):7	(0,1):3
4:127027397-127035854:@127027397-127027518:127029827-127035854:+:Sfpq	RI	ENSMUSG00000085334	Sfpq	127027397-,127035854^	(0,1):94,(1,0):2812	(0,1):140,(1,0):2215	(0,1):129,(1,0):2291	(0,1):47,(1,0):2749	(0,1):48,(1,0):3044	(0,1):59,(1,0):3479
6:72427898-72427980:72428458-72428627:@72427898-72428049:72428458-72428627:+:Ggcx	A5SS	ENSMUSG00000053460	Ggcx	72427898-,72428458-	(0,1):83	(0,1):110	(0,1):144	(0,1):57	(0,1):70	(0,1):68
2:52716425-52716571:52719902-52719977:@52716425-52716571:52719697-52719795:52719902-52719977:-:Stam2	SE	ENSMUSG00000055371	Stam2	52719902^,52716571-	(0,1):169,(1,0):1	(0,1):100,(1,0):1	(0,1):134	(0,1):91	(0,1):80	(0,1):78
2:130422225-130422375:130422813-130422892:@130422225-130422375:130422466-130422704:130422813-130422892:-:Pced1a	SE	ENSMUSG00000037773	Pced1a	130422813^,130422375-	(0,1):56	(0,1):74	(0,1):50,(1,0):1	(0,1):87	(0,1):64	(0,1):73
18:3273422-3273578:3337380-3337513:@3273422-3273578:3276694-3276729:3295040-3295182:3295322-3295416:3325361-3325478:3327494-3327591:3337380-3337488:-:Crem	SE	ENSMUSG00000063889	Crem	3337380^,3273578-	(0,1):27	(0,1):34	(0,1):42	(0,1):63	(0,1):41	(0,1):31
2:117249739-117249838:117257634-117257779:@117249739-117249838:117255489-117255576:117257634-117259355:+:Fam98b	SE	ENSMUSG00000027349	Fam98b	117249838^,117257634-	(0,1):102,(1,0):28	(0,1):50,(1,0):17	(0,1):54,(1,0):9	(0,1):64,(1,0):14	(0,1):64,(1,0):7	(0,1):66,(1,0):8
19:27217020-27217696:@27217020-27217132:27217543-27217696:+:Vldlr	RI	ENSMUSG00000024924	Vldlr	27217020[,27217696^	(1,0):14	(0,1):1,(1,0):18	(1,0):14	(0,1):3,(1,0):46	(0,1):2,(1,0):31	(0,1):2,(1,0):35
6:42350038-42350476:42351475-42351764:@42350257-42350476:42350946-42351148:42351475-42351969:+:Zyx	SE	ENSMUSG00000108033	Zyx	42350476^,42351475-	(0,1):196,(1,0):12	(0,1):156,(1,0):8	(0,1):214,(1,0):17	(0,1):60,(1,0):4	(0,1):72,(1,0):6	(0,1):110,(1,0):8
15:4142792-4142872:4153728-4153963:@4142792-4142872:4147565-4147666:4153728-4155344:+:Oxct1	SE	ENSMUSG00000022186	Oxct1	4142872^,4153728-	(0,1):9292,(1,0):7	(0,1):8088,(1,0):6	(0,1):10664,(1,0):4	(0,1):8064,(1,0):7	(0,1):7074,(1,0):8	(0,1):6410,(1,0):7
11:51779689-51779808:51782772-51782837:@51779689-51779808:51782538-51782591:51782772-51782801:+:Sar1b	SE	ENSMUSG00000020386	Sar1b	51779808^,51782772-	(1,0):119	(1,0):148	(1,0):168	(0,1):1,(1,0):328	(1,0):200	(0,1):1,(1,0):146
X:105037197-105039812:105047909-105048010:105066759-105066877:@105038817-105039812:105042604-105042817:105043130-105043304:105044002-105044111:105066759-105066877:-:5530601H04Rik	MEX	ENSMUSG00000087174	5530601H04Rik	105066759^,105039812-	(0,1):12,(1,0):40	(0,1):23,(1,0):16	(0,1):23,(1,0):29	(0,1):8,(1,0):16	(0,1):6,(1,0):23	(0,1):11,(1,0):22
16:59612949-59613844:59618795-59618850:@59613328-59613844:59618666-59618678:59618795-59618850:-:Arl6	SE	ENSMUSG00000022722	Arl6	59618795^,59613844-	(1,0):24	(1,0):8	(1,0):8	(1,0):10	(1,0):13	(1,0):9
10:79978188-79978605:@79978188-79978320:79978392-79978424:79978548-79978605:-:Tmem259	RI	ENSMUSG00000013858	Tmem259	79978605-,79978188^	(0,1):99,(1,0):16	(0,1):115,(1,0):35	(0,1):148,(1,0):26	(0,1):133,(1,0):37	(0,1):119,(1,0):21	(0,1):159,(1,0):23
12:79211388-79212757:@79211388-79211543:79212653-79212757:+:Rdh12	RI	ENSMUSG00000021123	Rdh12	79211388-,79212757^	-	(0,1):5,(1,0):13	(0,1):3,(1,0):9	-	-	-
6:86959032-86959274:86963993-86964225:@86959113-86959274:86963996-86964225:+:Aak1	A3SS	ENSMUSG00000107576	Aak1	86959274^,86964225^	(0,1):23,(1,0):35	(0,1):12,(1,0):25	(0,1):12,(1,0):35	(0,1):11,(1,0):38	(0,1):14,(1,0):26	(0,1):13,(1,0):38
16:91854573-91854655:91863257-91863378:@91854573-91854655:91861194-91861239:91863257-91863319:+:Itsn1	SE	ENSMUSG00000022956	Itsn1	91854655^,91863257-	(1,0):1	(1,0):3	(0,1):1	(0,1):4,(1,0):3	(0,1):2	(1,0):3
3:87759477-87759581:87762212-87762281:@87759477-87759581:87760224-87760385:87762212-87762281:-:Pear1	SE	ENSMUSG00000028073	Pear1	87762212^,87759581-	(0,1):31	(0,1):24	(0,1):33	(0,1):18	(0,1):26	(0,1):23
11:67041737-67042107:67052535-67052591:@67041481-67042107:67051681-67051778:67052535-67052570:-:Adprm	SE	ENSMUSG00000020910	Adprm	67052535^,67042107-	(0,1):218,(1,0):2	(0,1):229	(0,1):202	(0,1):216,(1,0):4	(0,1):252	(0,1):195,(1,0):2
5:112795415-112795501:112798829-112798964:@112795415-112795598:112798829-112798964:+:1700095B10Rik	A5SS	ENSMUSG00000072720	1700095B10Rik	112795415-,112798829-	(0,1):8	-	-	-	(0,1):5	(0,1):10
14:30565488-30565676:30566940-30567060:@30565488-30565679:30566942-30567060:+:Tkt	A3SS,A5SS	ENSMUSG00000021957	Tkt	30565488-,30567060^	(0,1):2286	(0,1):3453	(0,1):3033,(1,0):2	(0,1):4428	(0,1):4505	(0,1):4595
5:31698051-31698077:31701826-31701977:31730468-31730555:@31698050-31698077:31702031-31702103:31730468-31730555:+:Bre	MEX	ENSMUSG00000052139	Bre	31698077^,31730468-	(1,0):35	(1,0):29	(1,0):37	(1,0):40	(1,0):26	(1,0):26
1:138115619-138115642:138126303-138126326:@138115619-138115642:138116954-138117025:138117754-138117894:138120020-138120166:138122456-138122584:138126303-138126326:-:Ptprc	SE	ENSMUSG00000026395	Ptprc	138126303^,138115642-	(0,1):11	(0,1):17	(0,1):21	(0,1):7	(0,1):6	(0,1):10
3:116570838-116570974:116577419-116577564:@116570838-116570985:116577419-116577564:+:Lrrc39	A5SS	ENSMUSG00000027961	Lrrc39	116570838-,116577419-	(0,1):12,(1,0):18	(0,1):9,(1,0):17	(0,1):12,(1,0):16	(0,1):28,(1,0):41	(0,1):34,(1,0):51	(0,1):16,(1,0):42
3:40826874-40826982:40830624-40830679:40832013-40832157:40833944-40834057:@40826874-40826982:40827970-40828070:40833940-40834057:-:Mfsd8	A5SS,MEX	ENSMUSG00000025759	Mfsd8	40834057-,40826982-	(0,1):7,(1,0):162	(0,1):6,(1,0):189	(0,1):8,(1,0):148	(0,1):9,(1,0):194	(0,1):5,(1,0):199	(0,1):4,(1,0):127
5:30666897-30667113:30669692-30669828:@30666943-30667113:30667581-30667687:30669692-30669759:+:Cenpa	SE	ENSMUSG00000029177	Cenpa	30667113^,30669692-	(1,0):12	(1,0):11	(1,0):5	(1,0):13	(1,0):22	(1,0):18
17:26213804-26213906:26214346-26214483:@26213804-26213906:26214328-26214483:-:Fam234a	A5SS	ENSMUSG00000024187	Fam234a	26214483-,26213906-	(0,1):326,(1,0):66	(0,1):473,(1,0):41	(0,1):418,(1,0):32	(0,1):259,(1,0):104	(0,1):211,(1,0):64	(0,1):239,(1,0):81
17:56115551-56115633:56116258-56116453:@56115551-56115633:56115997-56116104:56116258-56116453:-:Plin5	SE	ENSMUSG00000011305	Plin5	56116258^,56115633-	(0,1):37,(1,0):179	(0,1):48,(1,0):309	(0,1):53,(1,0):269	(0,1):46,(1,0):169	(0,1):30,(1,0):184	(0,1):37,(1,0):133
12:64986393-64986490:64992545-64992640:@64986393-64986490:64990941-64991090:64992545-64992640:+:Fam179b	SE	ENSMUSG00000035614	Fam179b	64986490^,64992545-	(0,1):21,(1,0):13	(0,1):21,(1,0):11	(0,1):11,(1,0):14	(0,1):43,(1,0):15	(0,1):25,(1,0):15	(0,1):15,(1,0):7
12:52516077-52519967:52542489-52542636:@52516079-52519967:52542492-52542636:+:Arhgap5	A3SS	ENSMUSG00000035133	Arhgap5	52519967^,52542636^	(0,1):4,(1,0):63	(0,1):5,(1,0):126	(0,1):5,(1,0):106	(0,1):1,(1,0):64	(0,1):7,(1,0):123	(0,1):7,(1,0):69
14:13954539-13954656:13961185-13961225:@13954539-13954656:13957480-13957631:13961185-13961278:-:Thoc7	SE	ENSMUSG00000053453	Thoc7	13961185^,13954656-	(0,1):12,(1,0):7	(0,1):28,(1,0):2	(0,1):12,(1,0):2	(0,1):30,(1,0):3	(0,1):26,(1,0):7	(0,1):24,(1,0):2
14:66355586-66355681:66356709-66356917:@66355586-66355681:66356269-66356349:66356709-66356917:+:Stmn4	SE	ENSMUSG00000022044	Stmn4	66355681^,66356709-	(1,0):4	-	-	-	-	-
7:126445884-126446120:126446545-126446586:126446871-126446988:@126445884-126446544:126446871-126446988:-:Atp2a1	SE,A3SS	ENSMUSG00000030730	Atp2a1	126446871^,126445884]	(0,1):64,(1,0):465	(0,1):8,(1,0):10	(0,1):21,(1,0):93	(0,1):220,(1,0):2078	(0,1):122,(1,0):1034	(0,1):183,(1,0):1699
4:134830549-134830727:134833198-134833321:@134830549-134830727:134831847-134831955:134833198-134833321:-:Tmem57	SE	ENSMUSG00000028826	Tmem57	134833198^,134830727-	(0,1):16,(1,0):144	(0,1):7,(1,0):162	(0,1):10,(1,0):175	(0,1):24,(1,0):212	(0,1):20,(1,0):201	(0,1):11,(1,0):138
7:24912057-24912352:@24912057-24912155:24912310-24912352:+:Arhgef1	RI	ENSMUSG00000040940	Arhgef1	24912057-,24912352^	(0,1):10,(1,0):25	(0,1):5,(1,0):33	(0,1):7,(1,0):29	(0,1):4,(1,0):23	(0,1):2,(1,0):13	(0,1):3,(1,0):32
7:98637261-98637520:98641493-98641668:@98637280-98637520:98639731-98639883:98641493-98641668:-:2210018M11Rik	SE	ENSMUSG00000035401	2210018M11Rik	98641493^,98637520-	(0,1):14,(1,0):32	(0,1):21,(1,0):23	(0,1):19,(1,0):16	(0,1):7,(1,0):33	(0,1):7,(1,0):28	(0,1):15,(1,0):25
5:65537291-65537546:65581386-65581468:@65537291-65537546:65571532-65571590:65581386-65581468:+:Ube2k	SE	ENSMUSG00000107362	Ube2k	65537546^,65581386-	(0,1):15	(0,1):21	(0,1):35,(1,0):1	(0,1):18	(0,1):12	(0,1):12
11:83191330-83191408:83212544-83213613:@83191343-83191408:83194043-83194209:83212544-83213613:+:Slfn3	SE	ENSMUSG00000018986	Slfn3	83191408^,83212544-	(1,1):129	(0,1):5,(1,0):3	(0,1):9,(1,0):3	(0,1):13	(0,1):25	(0,1):15,(1,0):1
12:111647471-111647728:111651958-111651984:111655270-111658527:@111647471-111647728:111653390-111653434:111655270-111656227:+:Mark3	MEX	ENSMUSG00000007411	Mark3	111647728^,111655270-	(0,1):7,(1,0):98	(0,1):18,(1,0):111	(0,1):13,(1,0):87	(0,1):11,(1,0):87	(0,1):26,(1,0):65	(0,1):23,(1,0):104
4:116306762-116308337:116308647-116308840:@116306762-116308334:116308647-116308840:-:Mast2	A3SS	ENSMUSG00000003810	Mast2	116308647^,116306762]	(0,1):19,(1,0):46	(0,1):7,(1,0):38	(0,1):12,(1,0):33	(0,1):7,(1,0):38	(0,1):7,(1,0):29	(0,1):19,(1,0):52
5:74619974-74623684:74627348-74627500:@74619974-74620345:74623482-74623654:74627348-74627500:-:Lnx1	A3SS,RI	ENSMUSG00000029228	Lnx1	74627348^,74619974^	(0,1):4,(1,0):147	(0,1):2,(1,0):189	(0,1):5,(1,0):293	(0,1):10,(1,0):204	(0,1):7,(1,0):162	(0,1):13,(1,0):315
1:11588374-11588546:11596151-11596317:@11588374-11588571:11596151-11596317:+:A830018L16Rik	A5SS	ENSMUSG00000057715	A830018L16Rik	11588374-,11596151-	(0,1):11,(1,0):72	(0,1):12,(1,0):57	(0,1):10,(1,0):35	(0,1):2,(1,0):44	(0,1):1,(1,0):25	(0,1):2,(1,0):20
17:35090369-35090425:35091571-35091657:@35090369-35090425:35091022-35091088:35091571-35091657:+:Abhd16a	SE	ENSMUSG00000007036	Abhd16a	35090425^,35091571-	(0,1):46	(0,1):51	(0,1):42	(0,1):74	(0,1):50	(0,1):51
17:23811639-23811731:23811817-23821690:@23811639-23811731:23812428-23812620:23815122-23819099:23819157-23821690:+:Srrm2	A3SS,RI	ENSMUSG00000039218	Srrm2	23811731^,23821690^	(0,1):670,(1,0):2430	(0,1):680,(1,0):1717	(0,1):666,(1,0):1874	(0,1):607,(1,0):1769	(0,1):504,(1,0):1701	(0,1):829,(1,0):2497
5:8082146-8082269:8091365-8091422:8092340-8092406:@8082146-8082269:8087982-8088068:8092340-8092406:-:Adam22	MEX	ENSMUSG00000040537	Adam22	8092340^,8082269-	-	-	-	-	-	(0,1):1
5:73492656-73493076:73510886-73510956:@73492430-73493076:73502632-73502768:73510886-73510956:+:Dcun1d4	SE	ENSMUSG00000051674	Dcun1d4	73493076^,73510886-	(0,1):4	(0,1):6	(0,1):4	(0,1):5	(0,1):7,(1,0):3	(0,1):7,(1,0):2
4:140993948-140994391:@140993948-140994062:140994312-140994391:+:Atp13a2	RI	ENSMUSG00000036622	Atp13a2	140993948-,140994391^	(0,1):12,(1,0):15	(0,1):18,(1,0):14	(0,1):12,(1,0):15	(0,1):13,(1,0):6	(0,1):5,(1,0):3	(0,1):3,(1,0):7
7:112023511-112032145:112053217-112053420:@112023534-112032145:112046927-112046986:112053217-112053420:+:Ampd3	SE	ENSMUSG00000059263	Ampd3	112032145^,112053217-	(0,1):15,(1,0):1	(0,1):7,(1,0):5	(0,1):13,(1,0):1	(0,1):76	(0,1):42,(1,0):1	(0,1):38,(1,0):2
7:127800658-127800714:127801075-127801363:@127800671-127800714:127801127-127801363:+:Hsd3b7	A3SS	ENSMUSG00000108402	Hsd3b7	127800714^,127801363^	(0,1):5,(1,0):73	(0,1):2,(1,0):74	(1,0):86	(1,0):47	(0,1):5,(1,0):53	(0,1):4,(1,0):33
14:46814905-46814987:46815599-46815648:@46814905-46814988:46815598-46815648:-:Gmfb	A3SS,A5SS	ENSMUSG00000062014	Gmfb	46815648-,46814905^	(0,1):1	(0,1):2	-	(0,1):2	-	(0,1):1
11:115418386-115418516:115419192-115419293:@115418386-115418516:115418699-115418743:115419192-115420007:-:Atp5h	SE	ENSMUSG00000034566	Atp5h	115419192^,115418516-	(0,1):197,(1,0):8	(0,1):207,(1,0):6	(0,1):214,(1,0):11	(0,1):274,(1,0):10	(0,1):186,(1,0):10	(0,1):231,(1,0):11
9:44952942-44953172:44959979-44960139:@44952942-44953172:44956542-44956725:44959979-44960139:-:Ube4a	SE	ENSMUSG00000059890	Ube4a	44959979^,44953172-	(0,1):26,(1,0):49	(0,1):9,(1,0):82	(0,1):39,(1,0):67	(0,1):24,(1,0):49	(0,1):30,(1,0):38	(0,1):10,(1,0):51
17:26739543-26739668:26742042-26743131:@26739543-26739668:26740407-26740514:26742042-26743131:+:Crebrf	SE	ENSMUSG00000048249	Crebrf	26739668^,26742042-	(0,1):9,(1,0):142	(0,1):21,(1,0):94	(0,1):1,(1,0):107	(0,1):50,(1,0):209	(0,1):48,(1,0):258	(0,1):29,(1,0):175
15:55558501-55558581:55562937-55563088:@55558501-55558581:55562703-55562776:55562937-55563088:+:Mtbp	SE	ENSMUSG00000022369	Mtbp	55558581^,55562937-	(0,1):14	(0,1):5	(0,1):11	(0,1):3	(0,1):18	(0,1):9
2:22906795-22906925:22912517-22912741:@22906795-22906925:22912600-22912741:+:Pdss1	A3SS	ENSMUSG00000026784	Pdss1	22906925^,22912741^	(0,1):4,(1,0):11	(0,1):14,(1,0):27	(0,1):15,(1,0):12	(0,1):2,(1,0):19	(0,1):4,(1,0):19	(0,1):8,(1,0):3
2:163658386-163658492:163721128-163721301:@163658399-163658492:163703486-163703555:163721128-163721301:+:Pkig	SE	ENSMUSG00000087129	Pkig	163658492^,163721128-	(0,1):41	(0,1):21	(0,1):22	(0,1):30,(1,0):1	(0,1):18	(0,1):24,(1,0):5
7:38267369-38267595:38268902-38268954:@38267369-38267595:38268605-38268722:38268902-38268954:-:Pop4	SE	ENSMUSG00000030423	Pop4	38268902^,38267595-	(1,0):9	(1,0):11	(0,1):1,(1,0):15	(0,1):3,(1,0):11	(1,0):8	(1,0):11
14:31257881-31258530:@31257881-31258041:31258284-31258376:31258458-31258530:+:Bap1	RI	ENSMUSG00000021901	Bap1	31257881-,31258530^	(0,1):120,(1,0):16	(0,1):101,(1,0):15	(0,1):126,(1,0):12	(0,1):187,(1,0):21	(0,1):175,(1,0):13	(0,1):127,(1,0):19
7:143816174-143816227:143821172-143821232:@143816174-143816227:143819093-143819209:143821172-143821232:-:Nadsyn1	SE	ENSMUSG00000031090	Nadsyn1	143821172^,143816227-	(0,1):19	(0,1):14	(0,1):14	(0,1):16	(0,1):15	(0,1):9
15:100353200-100353707:100360549-100361840:@100353200-100353711:100360553-100361840:+:Mettl7a2	A3SS,A5SS	ENSMUSG00000093789	Mettl7a2	100353200[,100361840]	(1,1):33	-	(1,1):28	(1,1):42	(1,1):26	(1,1):24
1:173732275-173735313:@173732275-173732442:173735117-173735313:-:AI607873	RI	ENSMUSG00000073490	AI607873	173735313-,173732275^	(1,0):607	(1,0):392	(1,0):469	(1,0):141	(1,0):118	(1,0):154
2:31674515-31674560:31675839-31675904:@31674515-31674560:31674695-31674784:31675839-31675904:+:Exosc2	SE	ENSMUSG00000039356	Exosc2	31674560^,31675839-	(0,1):5	(0,1):17	(0,1):14	(0,1):12	(0,1):17	(0,1):18
2:180175854-180175953:180176074-180177126:@180175854-180175956:180176074-180176286:+:Adrm1	A5SS	ENSMUSG00000015647	Adrm1	180175854-,180176074-	(0,1):85,(1,0):67	(0,1):109,(1,0):55	(0,1):91,(1,0):75	(0,1):128,(1,0):76	(0,1):29,(1,0):82	(0,1):88,(1,0):60
14:34336496-34336576:34342119-34342167:@34336496-34336576:34338760-34338883:34339927-34340018:34342119-34342181:+:Glud1	SE	ENSMUSG00000021794	Glud1	34336576^,34342119-	(0,1):981,(1,0):1	(0,1):709	(0,1):993	(0,1):1015	(0,1):1028	(0,1):889
9:52069615-52069777:52073154-52073284:@52069615-52069778:52073154-52073284:+:Rdx	A5SS	ENSMUSG00000032050	Rdx	52069615-,52073154-	(0,1):321	(0,1):352	(0,1):226,(1,0):95	(0,1):286	(0,1):334	(0,1):220
10:30590843-30590935:30594115-30594188:@30590843-30590935:30591021-30591102:30594115-30594188:-:Rnf146	SE	ENSMUSG00000019792	Rnf146	30594115^,30590935-	(0,1):15,(1,0):3	(0,1):23	(0,1):24,(1,0):2	(0,1):12	(0,1):17,(1,0):2	(0,1):15
2:76844205-76844279:76845022-76845096:@76844205-76844279:76844772-76844855:76845022-76845096:-:Ttn	SE	ENSMUSG00000051747	Ttn	76845022^,76844279-	(0,1):57	-	(0,1):7	(0,1):140	(0,1):71	(0,1):215
7:29244782-29244839:29245901-29245994:@29244782-29244839:29245666-29245821:29245901-29245994:+:Yif1b	SE	ENSMUSG00000030588	Yif1b	29244839^,29245901-	(0,1):216	(0,1):346	(0,1):298	(0,1):269	(0,1):263	(0,1):219
7:126445860-126446126:126446871-126446988:@126445858-126446126:126446545-126446586:126446871-126446988:-:Atp2a1	SE	ENSMUSG00000030730	Atp2a1	126446871^,126446126-	(0,1):1184,(1,0):121	(0,1):25,(1,0):6	(0,1):221,(1,0):54	(0,1):6335,(1,0):65	(0,1):3881,(1,0):8	(0,1):6000,(1,0):23
5:136026470-136026607:136028499-136028572:@136026470-136026607:136028502-136028572:+:Dtx2	A3SS	ENSMUSG00000004947	Dtx2	136026607^,136028572^	(1,0):15	(1,0):21	(1,0):36	(1,0):21	(1,0):26	(1,0):11
1:92917147-92917244:92918018-92918126:@92917147-92917746:92918018-92918126:+:Rnpepl1	A5SS	ENSMUSG00000026269	Rnpepl1	92917147-,92918018-	(0,1):124	(0,1):162	(0,1):157	(0,1):147	(0,1):111	(0,1):162
11:44687224-44688897:44688920-44709131:@44687224-44688899:44688920-44709131:+:Ebf1	A5SS	ENSMUSG00000057098	Ebf1	44687224-,44688920-	(1,1):12449	(0,1):4	(1,0):2	(1,1):7287	(0,1):1	(1,1):8742
5:113966709-113966773:113989646-113989686:@113966709-113966773:113970371-113970474:113989646-113989743:-:Ssh1	SE	ENSMUSG00000042121	Ssh1	113989646^,113966773-	(0,1):12	(0,1):11	(0,1):18	(0,1):22	(0,1):9	(0,1):10
2:11480198-11481333:11481871-11481935:@11480198-11480371:11481871-11481935:-:Pfkfb3	A3SS	ENSMUSG00000026773	Pfkfb3	11481871^,11480198^	(0,1):87,(1,0):332	(0,1):123,(1,0):712	(0,1):124,(1,0):689	(0,1):107,(1,0):861	(0,1):114,(1,0):816	(0,1):153,(1,0):1369
2:168189282-168189394:168210431-168210636:@168189282-168189394:168206574-168210636:-:Gm20716	A5SS	ENSMUSG00000093752	Gm20716	168210636-,168189394-	(0,1):173,(1,0):1	(0,1):180,(1,0):9	(0,1):208,(1,0):2	(0,1):266	(0,1):216,(1,0):3	(0,1):228
1:191045842-191046336:191049282-191049362:@191045842-191046320:191049282-191049359:-:Tatdn3	A3SS	ENSMUSG00000026632	Tatdn3	191049282^,191045842]	(0,1):20	(0,1):24	(0,1):28	(0,1):48,(1,0):1	(0,1):38	(0,1):35,(1,0):3
10:52353327-52353492:52358773-52358937:@52353327-52353492:52354572-52354747:52358749-52358937:-:Gopc	SE,A5SS	ENSMUSG00000019861	Gopc	52358937-,52353492-	(0,1):58,(1,0):2	(0,1):69	(0,1):55	(0,1):58	(0,1):45	(0,1):63
2:52720884-52720968:52742061-52742200:@52720884-52720968:52739163-52739480:52742061-52742156:-:Stam2	SE	ENSMUSG00000085815	Stam2	52742061^,52720968-	(0,1):15,(1,0):23	(0,1):10,(1,0):38	(0,1):13,(1,0):31	(0,1):9,(1,0):17	(0,1):6,(1,0):22	(0,1):13,(1,0):26
X:37096858-37097018:37099507-37099689:@37096858-37097018:37099066-37099104:37099507-37099689:-:Upf3b	SE	ENSMUSG00000036572	Upf3b	37099507^,37097018-	(0,1):8,(1,0):5	(0,1):4,(1,0):3	(0,1):3,(1,0):4	(1,0):16	(0,1):2,(1,0):9	(0,1):3,(1,0):12
1:191015358-191015498:191020436-191021256:191025377-191026180:@191015358-191015498:191021076-191026180:-:Mfsd7b	A5SS,RI	ENSMUSG00000066595	Mfsd7b	191026180[,191015498-	(0,1):1687,(1,0):284	(0,1):281,(1,0):100	(0,1):560,(1,0):107	(0,1):1383,(1,0):244	(0,1):2023,(1,0):275	(0,1):2412,(1,0):289
2:174334211-174334284:174336747-174336787:174341649-174341707:@174334212-174334284:174341650-174341707:+:Gnas	SE,A3SS	ENSMUSG00000090625	Gnas	174334284^,174341707^	(0,1):115,(1,0):323	(0,1):89,(1,0):267	(0,1):109,(1,0):314	(0,1):88,(1,0):187	(0,1):104,(1,0):147	(0,1):111,(1,0):184
1:194959066-194959226:194959936-194964904:@194959066-194959229:194959936-194964033:+:Cd34	A5SS	ENSMUSG00000016494	Cd34	194959066-,194959936-	(0,1):13,(1,0):54	(0,1):7,(1,0):42	(0,1):19,(1,0):52	(0,1):3,(1,0):19	(0,1):14,(1,0):24	(0,1):4,(1,0):37
15:42459667-42459833:42468156-42468257:@42459667-42459833:42463008-42463142:42468156-42468257:-:Angpt1	SE	ENSMUSG00000022309	Angpt1	42468156^,42459833-	(1,0):37	(1,0):13	(0,1):2,(1,0):8	(0,1):27,(1,0):43	(0,1):3,(1,0):55	(1,0):33
17:56577843-56577905:56578641-56578844:@56577843-56577905:56578637-56578844:-:Safb2	A5SS	ENSMUSG00000042625	Safb2	56578844-,56577905-	(0,1):10,(1,0):32	(0,1):4,(1,0):33	(0,1):12,(1,0):35	(0,1):13,(1,0):31	(0,1):13,(1,0):14	(0,1):9,(1,0):25
8:71965794-71965920:71967899-71968080:@71965794-71965920:71966100-71966160:71967899-71968979:+:Zfp961	SE	ENSMUSG00000052446	Zfp961	71965920^,71967899-	(0,1):400,(1,0):17	(0,1):416,(1,0):20	(0,1):428,(1,0):36	(0,1):332,(1,0):10	(0,1):447,(1,0):6	(0,1):376,(1,0):4
2:32308471-32309637:32312127-32312342:@32309475-32309637:32310451-32310487:32312127-32312342:-:Dnm1	SE	ENSMUSG00000026825	Dnm1	32312127^,32309637-	(0,1):1,(1,0):176	(1,0):163	(1,0):187	(1,0):26	(1,0):60	(1,0):50
7:122044302-122044666:@122044302-122044432:122044513-122044666:-:Ears2	RI	ENSMUSG00000030871	Ears2	122044666-,122044302^	(0,1):16,(1,0):1	(0,1):13,(1,0):2	(0,1):18,(1,0):4	(0,1):29,(1,0):4	(0,1):14	(0,1):20,(1,0):1
8:72147057-72147267:@72147057-72147119:72147198-72147267:+:Zfp961	RI	ENSMUSG00000031799	Zfp961	72147057-,72147267^	(0,1):18,(1,0):26	(0,1):15,(1,0):12	(0,1):15,(1,0):20	(0,1):6,(1,0):19	(0,1):17,(1,0):27	(0,1):3,(1,0):17
X:75437936-75437991:75447803-75447846:@75437936-75437991:75447156-75447287:75447803-75447846:+:Brcc3	SE	ENSMUSG00000031201	Brcc3	75437991^,75447803-	(0,1):70	(0,1):82	(0,1):71	(0,1):102	(0,1):122	(0,1):77
7:101706483-101706586:101722705-101722833:@101706483-101706586:101721945-101722072:101722705-101722922:+:Clpb	SE	ENSMUSG00000001829	Clpb	101706586^,101722705-	(0,1):77,(1,0):124	(0,1):40,(1,0):87	(0,1):47,(1,0):108	(0,1):102,(1,0):180	(0,1):68,(1,0):154	(0,1):77,(1,0):160
13:73467231-73467517:73494802-73494914:@73467197-73467517:73484261-73484403:73488887-73489101:73494802-73494914:+:Lpcat1	SE	ENSMUSG00000021608	Lpcat1	73467517^,73494802-	(0,1):60	(0,1):55	(0,1):53	(0,1):34	(0,1):36	(0,1):33
4:48638980-48639045:48650295-48650418:@48638980-48639045:48650301-48650418:+:Tmeff1	A3SS	ENSMUSG00000028347	Tmeff1	48639045^,48650418^	(0,1):21,(1,0):33	(0,1):8,(1,0):36	(0,1):11,(1,0):28	(0,1):27,(1,0):61	(0,1):29,(1,0):47	(0,1):10,(1,0):53
16:91583276-91583388:91586942-91587081:@91583276-91583388:91585598-91585696:91586942-91587081:-:Tmem50b	SE	ENSMUSG00000022964	Tmem50b	91586942^,91583388-	(1,0):42	(1,0):57	(1,0):51	(1,0):41	(1,0):56	(1,0):38
4:149657246-149657467:149658382-149658471:@149657246-149657455:149658382-149658471:-:Pik3cd	A3SS	ENSMUSG00000039936	Pik3cd	149658382^,149657246^	(1,0):17	(1,0):8	(1,0):15	(1,0):7	(1,0):2	(1,0):5
1:73927912-73928110:73937225-73937317:@73927912-73928110:73935898-73935936:73937225-73937317:-:Tns1	SE	ENSMUSG00000055322	Tns1	73937225^,73928110-	(0,1):6,(1,0):55	(1,0):69	(0,1):4,(1,0):84	(0,1):5,(1,0):37	(0,1):1,(1,0):55	(0,1):5,(1,0):80
6:71632056-71632271:71632838-71632990:@71632056-71632271:71632497-71632579:71632838-71632905:-:Kdm3a	SE	ENSMUSG00000053470	Kdm3a	71632838^,71632271-	(0,1):26	(0,1):24	(0,1):31	(0,1):28,(1,0):1	(0,1):45,(1,0):1	(0,1):40
11:61489849-61490504:@61489849-61489928:61490346-61490504:-:Mapk7	RI	ENSMUSG00000001034	Mapk7	61490504-,61489849^	(1,0):23	(1,0):30	(1,0):20	(1,0):12	(1,0):19	(1,0):21
17:25932105-25932231:25934758-25934878:@25932105-25932231:25934094-25934273:25934758-25934878:-:Pigq	SE	ENSMUSG00000084862	Pigq	25934758^,25932231-	(0,1):9,(1,0):86	(0,1):7,(1,0):173	(0,1):10,(1,0):175	(0,1):3,(1,0):71	(0,1):4,(1,0):59	(0,1):7,(1,0):80
2:79905990-79906172:79927675-79927788:@79905990-79906169:79927675-79927788:-:Pde1a	A3SS	ENSMUSG00000059173	Pde1a	79927675^,79905990^	(1,0):41	(1,0):27	(0,1):1,(1,0):19	(0,1):1,(1,0):59	(1,0):70	(1,0):45
6:39366889-39367046:39372079-39372137:39377619-39377662:@39366897-39367046:39367644-39367766:39377619-39377657:-:Slc37a3	MEX	ENSMUSG00000029924	Slc37a3	39377619^,39367046-	(0,1):10,(1,0):5	(0,1):13,(1,0):3	(0,1):12,(1,0):1	(0,1):10,(1,0):2	(0,1):4	(0,1):13
17:26008855-26008890:26013774-26013917:@26008855-26008890:26011997-26012131:26013774-26013917:-:Rab11fip3	SE	ENSMUSG00000037098	Rab11fip3	26013774^,26008890-	(0,1):13,(1,0):3	(0,1):9,(1,0):4	(0,1):8,(1,0):2	(0,1):6,(1,0):3	(0,1):11	(0,1):16,(1,0):6
10:92908833-92908886:92921321-92921443:@92908833-92908886:92917245-92917319:92921321-92921443:-:Cfap54	SE	ENSMUSG00000020014	Cfap54	92921321^,92908886-	(1,0):4	-	-	(1,0):8	(1,0):3	(1,0):9
5:30621891-30622463:30622509-30623281:30623308-30625261:@30621891-30623285:30623308-30625267:+:Kcnk3	A5SS,RI	ENSMUSG00000049265	Kcnk3	30621891-,30623308-	(0,1):340	(0,1):471,(1,0):2	(0,1):483	(0,1):337	(0,1):303	(0,1):444
2:11724096-11724128:11727763-11727833:11730571-11730646:@11724096-11724128:11728809-11728941:11730571-11730646:+:Il15ra	MEX	ENSMUSG00000023206	Il15ra	11724128^,11730571-	(0,1):6,(1,0):3	(0,1):12,(1,0):5	(0,1):15,(1,0):8	(0,1):10,(1,0):16	(0,1):8,(1,0):18	(0,1):14,(1,0):13
X:134718370-134718461:134718920-134718992:@134718370-134718461:134718726-134718818:134718920-134718992:+:Armcx1	SE	ENSMUSG00000033460	Armcx1	134718461^,134718920-	(0,1):4	(0,1):4	(0,1):7	(0,1):3	(0,1):2	(0,1):11
9:20497966-20500477:@20497966-20499407:20499492-20500477:-:Zfp426	RI	ENSMUSG00000097469	Zfp426	20500477-,20497966]	(0,1):7,(1,0):123	(0,1):14,(1,0):118	(0,1):8,(1,0):113	(0,1):5,(1,0):163	(0,1):13,(1,0):182	(0,1):15,(1,0):157
3:19200026-19200167:19200641-19200702:19211468-19211583:@19200026-19200167:19206452-19206550:19211468-19211583:+:Mtfr1	MEX	ENSMUSG00000027601	Mtfr1	19200167^,19211468-	(0,1):80	(0,1):110	(0,1):105	(0,1):160	(0,1):160	(0,1):97
8:22061886-22062116:22065000-22065931:@22061886-22062116:22065126-22065931:+:Alg11	A3SS	ENSMUSG00000063362	Alg11	22062116^,22065931^	(1,0):40	(1,0):44	(1,0):48	(1,0):44	(1,0):56	(0,1):1,(1,0):31
7:75848397-75848473:75872698-75873525:@75848310-75848473:75865337-75867141:75872698-75874131:+:Klhl25	SE	ENSMUSG00000055652	Klhl25	75848473^,75872698-	(0,1):312	(0,1):606	(0,1):599	(0,1):390	(0,1):334	(0,1):232
7:50701156-50701251:50848483-50848676:@50701156-50701251:50826260-50826400:50848483-50848676:+:Nell1	SE	ENSMUSG00000055409	Nell1	50701251^,50848483-	-	-	-	(0,1):1	(0,1):4	-
18:69519965-69520026:69633577-69633682:@69519821-69520026:69564037-69564163:69564635-69564684:69633577-69633682:+:Tcf4	SE	ENSMUSG00000053477	Tcf4	69520026^,69633577-	(0,1):148,(1,0):1	(0,1):178	(0,1):185	(0,1):132	(0,1):134	(0,1):162
4:117864405-117864888:@117864405-117864642:117864754-117864888:+:Slc6a9	RI	ENSMUSG00000091237	Slc6a9	117864405-,117864888^	(0,1):2,(1,0):8	-	-	(0,1):1,(1,0):3	(1,0):5	(1,0):1
X:73860019-73860216:73860720-73860844:@73860019-73860216:73860439-73860549:73860720-73860844:-:L1cam	SE	ENSMUSG00000031391	L1cam	73860720^,73860216-	(0,1):38	(0,1):9	(0,1):16	(0,1):13	(0,1):6	(0,1):14
1:181930678-181930762:181935660-181935716:181956394-181956571:@181930678-181930762:181931174-181931185:181956394-181956571:-:Enah	MEX	ENSMUSG00000022995	Enah	181956394^,181930762-	(1,0):1	(1,0):1	(0,1):2,(1,0):3	(1,0):1	(1,0):2	(1,0):1
5:16340707-16340783:16342683-16342743:@16340707-16340783:16341990-16342010:16342683-16342743:+:Cacna2d1	SE	ENSMUSG00000040118	Cacna2d1	16340783^,16342683-	(1,0):19	(1,0):2	(0,1):1,(1,0):7	(0,1):6,(1,0):39	(1,0):22	(0,1):1,(1,0):32
7:24917895-24919776:@24917895-24919351:24919631-24919776:+:Arhgef1	RI	ENSMUSG00000040940	Arhgef1	24917895-,24919776^	(0,1):13,(1,0):69	(0,1):23,(1,0):66	(0,1):16,(1,0):88	(0,1):34,(1,0):46	(0,1):18,(1,0):41	(0,1):24,(1,0):80
2:28468243-28468950:@28468243-28468302:28468821-28468950:+:Mrps2	RI	ENSMUSG00000035772	Mrps2	28468243-,28468950^	(1,0):10	(1,0):24	(1,0):22	(1,0):12	(1,0):16	(1,0):17
8:22192809-22192966:22198898-22198966:22202274-22202344:@22192842-22192966:22202277-22202344:+:Vps36	SE,A3SS	ENSMUSG00000031479	Vps36	22192966^,22202344^	(1,0):22	(1,0):30	(1,0):12	(1,0):20	(1,0):31	(1,0):32
4:94948102-94948159:94950926-94951058:@94948102-94948159:94948329-94948434:94950926-94951058:-:Mysm1	SE	ENSMUSG00000062627	Mysm1	94950926^,94948159-	(0,1):47,(1,0):1	(0,1):48,(1,0):2	(0,1):42,(1,0):2	(0,1):45,(1,0):3	(0,1):39	(0,1):54,(1,0):2
4:47015689-47016816:47017523-47017619:@47015669-47016816:47017493-47017619:-:Anks6	A5SS	ENSMUSG00000066191	Anks6	47017619-,47016816-	(1,1):47	(1,1):47	(0,1):1,(1,0):1	(1,1):33	(0,1):2	(0,1):3
2:120586159-120586276:120594801-120594956:@120586159-120586276:120590663-120590695:120594801-120594956:+:Snap23	SE	ENSMUSG00000027287	Snap23	120586276^,120594801-	(0,1):7,(1,0):38	(1,0):33	(0,1):3,(1,0):40	(0,1):7,(1,0):32	(0,1):12,(1,0):32	(0,1):10,(1,0):23
16:17858360-17858579:17859404-17859526:@17858360-17858570:17859404-17859526:-:Dgcr2	A3SS	ENSMUSG00000092470	Dgcr2	17859404^,17858360^	(0,1):51,(1,0):46	(0,1):39,(1,0):61	(0,1):50,(1,0):70	(0,1):54,(1,0):33	(0,1):46,(1,0):56	(0,1):58,(1,0):42
X:142834185-142834393:142842410-142843494:@142834185-142834393:142841583-142841645:142842410-142843494:+:Tmem164	SE	ENSMUSG00000047045	Tmem164	142834393^,142842410-	(1,1):67	(0,1):1	(0,1):3	(0,1):3	(0,1):1	(0,1):1
16:91671349-91671465:91675401-91675548:@91671349-91671465:91674695-91674774:91675401-91675548:+:Son	SE	ENSMUSG00000022961	Son	91671465^,91675401-	(0,1):77,(1,0):162	(0,1):44,(1,0):135	(0,1):31,(1,0):146	(0,1):46,(1,0):123	(0,1):30,(1,0):140	(0,1):33,(1,0):126
7:109934693-109934802:109960074-109960400:@109934693-109934802:109935482-109935553:109960074-109960470:-:Dennd5a	SE	ENSMUSG00000035901	Dennd5a	109960074^,109934802-	(0,1):153	(0,1):152	(0,1):165	(0,1):124	(0,1):136	(0,1):121
10:39526781-39526930:39529437-39529601:39532016-39532195:@39526781-39526930:39529919-39530074:39532016-39532195:+:Fyn	MEX	ENSMUSG00000019843	Fyn	39526930^,39532016-	(0,1):16,(1,0):52	(0,1):29,(1,0):45	(0,1):34,(1,0):67	(0,1):29,(1,0):44	(0,1):7,(1,0):26	(0,1):15,(1,0):28
X:151089692-151090414:151096165-151096255:@151087094-151090414:151090605-151090781:151091676-151091767:151096165-151096255:-:Tsr2	SE	ENSMUSG00000025265	Tsr2	151096165^,151090414-	(0,1):319	(0,1):339	(0,1):250,(1,0):1	(0,1):357	(0,1):380	(0,1):260
7:127841746-127842365:@127841746-127842068:127842264-127842365:+:Hsd3b7	RI	ENSMUSG00000030805	Hsd3b7	127841746[,127842365^	(0,1):37,(1,0):35	(0,1):25,(1,0):23	(0,1):30,(1,0):19	(0,1):40,(1,0):18	(0,1):36,(1,0):31	(0,1):47,(1,0):23
6:54937354-54939387:@54937354-54937437:54939304-54939387:-:Nod1	RI	ENSMUSG00000038058	Nod1	54939387-,54937354^	(1,0):477	(1,0):434	(1,0):514	(1,0):279	(1,0):272	(1,0):270
10:52354572-52358937:@52354572-52354747:52358749-52358937:-:Gopc	RI	ENSMUSG00000019861	Gopc	52358937-,52354572^	(1,0):469	(1,0):371	(1,0):447	(1,0):474	(1,0):453	(1,0):360
1:136274801-136274900:136276538-136276758:@136274801-136274873:136276538-136276758:-:Camsap2	A3SS	ENSMUSG00000041570	Camsap2	136276538^,136274801^	(0,1):44,(1,0):4	(0,1):35,(1,0):3	(0,1):31,(1,0):1	(0,1):38,(1,0):2	(0,1):45,(1,0):4	(0,1):47,(1,0):4
7:45000645-45001788:@45000645-45001022:45001673-45001788:+:Irf3	RI	ENSMUSG00000003184	Irf3	45000645-,45001788^	(0,1):47,(1,0):156	(0,1):70,(1,0):216	(0,1):58,(1,0):216	(0,1):26,(1,0):178	(0,1):40,(1,0):182	(0,1):41,(1,0):179
X:155214033-155214134:155215121-155215684:@155214033-155214134:155215120-155215684:-:Sat1	A5SS	ENSMUSG00000025283	Sat1	155215684-,155214134-	(1,0):34	(1,0):37	(0,1):1,(1,0):34	(1,0):42	(1,0):21	(1,0):23
3:90506108-90507626:@90506108-90507258:90507545-90507626:-:Chtop	RI	ENSMUSG00000001017	Chtop	90507626-,90506108^	(1,0):135	(1,0):125	(1,0):156	(0,1):2,(1,0):220	(0,1):1,(1,0):237	(1,0):221
9:35209038-35210165:@35209038-35209156:35209416-35209507:35209945-35210165:-:Foxred1	RI	ENSMUSG00000032042	Foxred1	35210165-,35209038^	(0,1):54,(1,0):124	(0,1):56,(1,0):139	(0,1):67,(1,0):110	(0,1):61,(1,0):131	(0,1):69,(1,0):94	(0,1):51,(1,0):149
4:147865189-147865270:147865866-147866014:@147865189-147865270:147865655-147866014:-:Miip	A5SS	ENSMUSG00000029022	Miip	147866014-,147865270-	(0,1):126,(1,0):2	(0,1):95,(1,0):5	(0,1):103,(1,0):1	(0,1):73,(1,0):1	(0,1):58,(1,0):1	(0,1):72
8:85072452-85072616:85073503-85073599:@85072452-85073416:85073503-85073599:+:Dhps	A5SS	ENSMUSG00000060038	Dhps	85072452-,85073503-	(0,1):90	(0,1):62	(0,1):58	(0,1):137	(0,1):93	(0,1):72
12:84808425-84808444:84809148-84809363:@84808425-84808444:84808585-84809363:-:Ltbp2	A5SS	ENSMUSG00000002020	Ltbp2	84809363-,84808444-	(0,1):831,(1,0):1	(0,1):523,(1,0):2	(0,1):449,(1,0):1	(0,1):718	(0,1):652,(1,0):1	(0,1):901
2:127242996-127243037:127246413-127246501:@127240938-127243037:127244913-127245000:127245723-127245924:127246413-127246501:-:Ciao1	SE	ENSMUSG00000003662	Ciao1	127246413^,127243037-	(0,1):1262	(0,1):1284	(0,1):1348	(0,1):1502	(0,1):1396	(0,1):1240
3:116595012-116595178:116603462-116603522:@116595003-116595178:116602289-116602363:116603462-116603522:+:Sass6	SE	ENSMUSG00000033439	Sass6	116595178^,116603462-	(1,1):2	(0,1):1,(1,0):3	(0,1):1,(1,0):3	(0,1):1,(1,0):1	(1,0):1	-
7:105806658-105810144:105810450-105810518:@105809657-105810144:105810289-105810518:-:Mrpl17	A5SS	ENSMUSG00000030879	Mrpl17	105810518-,105810144-	(0,1):13,(1,0):1117	(0,1):8,(1,0):1000	(0,1):5,(1,0):913	(0,1):18,(1,0):1204	(0,1):10,(1,0):1253	(0,1):6,(1,0):1085
15:78435585-78435710:78438487-78438843:@78435585-78435710:78436901-78436994:78438487-78438909:+:Kctd17	SE	ENSMUSG00000033287	Kctd17	78435710^,78438487-	(0,1):82,(1,0):11	(0,1):86,(1,0):6	(0,1):88,(1,0):7	(0,1):44,(1,0):18	(0,1):78,(1,0):19	(0,1):60,(1,0):6
9:108508877-108509224:@108508877-108508986:108509149-108509224:+:Qars	RI	ENSMUSG00000032604	Qars	108508877-,108509224^	(0,1):20,(1,0):2	(0,1):20,(1,0):5	(0,1):14,(1,0):5	(0,1):33,(1,0):5	(0,1):19,(1,0):3	(0,1):18,(1,0):7
2:121348694-121349565:@121348694-121348848:121349174-121349259:121349475-121349565:-:Ppip5k1	RI	ENSMUSG00000033526	Ppip5k1	121349565-,121348694^	(0,1):243,(1,0):147	(0,1):234,(1,0):99	(0,1):240,(1,0):145	(0,1):259,(1,0):154	(0,1):265,(1,0):184	(0,1):240,(1,0):167
17:34599996-34600137:34600495-34600621:@34599996-34600137:34600351-34600377:34600495-34600621:+:Ager	SE	ENSMUSG00000015452	Ager	34600137^,34600495-	-	-	-	-	-	(0,1):1,(1,0):2
11:78271291-78272383:78272754-78272969:@78271291-78272383:78272778-78272969:+:2610507B11Rik	A3SS	ENSMUSG00000010277	2610507B11Rik	78272383^,78272969^	(0,1):429	(0,1):373	(0,1):390,(1,0):2	(0,1):464	(0,1):270,(1,0):74	(0,1):335,(1,0):2
8:105276253-105276613:105278971-105279270:@105276447-105276613:105278974-105279270:+:Hsf4	A3SS	ENSMUSG00000014776	Hsf4	105276613^,105279270^	(0,1):7,(1,0):11	(0,1):8,(1,0):16	(0,1):3,(1,0):14	(0,1):23,(1,0):11	(0,1):9,(1,0):15	(0,1):2,(1,0):16
4:119170996-119171042:119173663-119173856:@119169513-119171042:119173046-119173856:-:Zfp691	A5SS	ENSMUSG00000045268	Zfp691	119173856[,119171042-	(0,1):241,(1,0):1	(0,1):310,(1,0):3	(0,1):340	(0,1):382,(1,0):3	(0,1):352,(1,0):2	(0,1):404
17:33940024-33940165:33940297-33940325:@33940024-33940105:33940297-33940330:-:Pfdn6	A3SS	ENSMUSG00000024309	Pfdn6	33940297^,33940024^	(1,0):10	(1,0):16	(1,0):22	(1,0):7	(1,0):6	(1,0):13
13:94976348-94976589:94978470-94978585:@94976438-94976589:94978474-94978585:+:Wdr41	A3SS	ENSMUSG00000042015	Wdr41	94976589^,94978585^	(1,0):19	(1,0):12	(1,0):10	(1,0):14	(1,0):13	(1,0):9
6:71780722-71780835:71795147-71795324:@71780722-71780835:71788048-71788098:71795147-71795324:+:Reep1	SE	ENSMUSG00000052852	Reep1	71780835^,71795147-	(0,1):1,(1,0):7	(1,1):3	(0,1):2,(1,0):5	(0,1):6,(1,0):10	(0,1):7,(1,0):4	(0,1):1,(1,0):5
6:115385597-115407320:@115385597-115385633:115407242-115407320:+:Pparg	RI	ENSMUSG00000000440	Pparg	115385597-,115407320^	(1,0):14950	(1,0):16572	(1,0):18553	(1,0):24716	(1,0):27726	(1,0):33617
9:108528589-108528918:108541688-108541865:@108528589-108528918:108533587-108534618:108541688-108541865:+:Qrich1	SE	ENSMUSG00000006673	Qrich1	108528918^,108541688-	(0,1):1328,(1,0):3	(0,1):1531,(1,0):2	(0,1):1698	(0,1):1300,(1,0):3	(0,1):1105,(1,0):3	(0,1):1223
4:129820204-129820316:129820513-129820601:@129820200-129820316:129820522-129820601:+:Tmem234	A3SS	ENSMUSG00000028788	Tmem234	129820316^,129820601^	-	-	(0,1):3,(1,0):1	-	-	(1,0):1
4:48469884-48470072:48473266-48473459:@48469884-48470072:48472104-48472339:48473266-48473422:-:Tex10	SE	ENSMUSG00000028345	Tex10	48473266^,48470072-	(1,0):18	(0,1):1,(1,0):13	(1,0):12	(1,0):15	(0,1):3,(1,0):19	(1,0):11
7:126445869-126446126:126446545-126446586:126446871-126446988:@126445869-126446544:126446871-126446988:-:Atp2a1	SE,A3SS	ENSMUSG00000030730	Atp2a1	126446871^,126445869]	(0,1):56,(1,0):1184	(0,1):7,(1,0):25	(0,1):15,(1,0):221	(0,1):145,(1,0):6335	(0,1):85,(1,0):3881	(0,1):130,(1,0):6000
14:47394137-47395974:@47394137-47394317:47395755-47395974:-:Dlgap5	RI	ENSMUSG00000037544	Dlgap5	47395974-,47394137^	(0,1):10,(1,0):5	(0,1):11,(1,0):7	(0,1):14,(1,0):11	-	-	-
18:34607775-34608055:34609805-34609949:@34607775-34608055:34608418-34608627:34609805-34609949:-:Brd8	SE	ENSMUSG00000003778	Brd8	34609805^,34608055-	(0,1):94,(1,0):1	(0,1):60,(1,0):2	(0,1):73,(1,0):1	(0,1):86	(0,1):96	(0,1):90,(1,0):1
8:23132097-23132634:@23132097-23132471:23132562-23132634:+:Ank1	RI	ENSMUSG00000031543	Ank1	23132097-,23132634^	(1,0):7	-	-	-	-	(1,0):10
11:74946007-74946219:74990070-74990215:@74946007-74946219:74981852-74981913:74990070-74990215:+:Smg6	SE	ENSMUSG00000038290	Smg6	74946219^,74990070-	(0,1):61	(0,1):54,(1,0):1	(0,1):63	(0,1):68,(1,0):1	(0,1):67,(1,0):1	(0,1):79,(1,0):1
19:8946267-8946750:@8946267-8946384:8946648-8946750:+:Mta2	RI	ENSMUSG00000071646	Mta2	8946267-,8946750^	(0,1):159,(1,0):25	(0,1):149,(1,0):43	(0,1):136,(1,0):42	(0,1):133,(1,0):31	(0,1):168,(1,0):40	(0,1):123,(1,0):63
13:74748205-74748243:74754311-74754370:@74748205-74748243:74748805-74748861:74754311-74754370:-:Cast	SE	ENSMUSG00000021585	Cast	74754311^,74748243-	(0,1):3	(0,1):3	(0,1):5	-	(0,1):5	(0,1):1
17:69270611-69270664:69273882-69273917:69274704-69274895:@69270611-69270664:69274101-69274166:69274704-69274895:+:Epb41l3	MEX	ENSMUSG00000024044	Epb41l3	69270664^,69274704-	(0,1):3	(1,1):8	(1,1):7	(1,1):3	(1,1):1	(1,1):2
19:40897084-40897165:40908059-40908203:@40897084-40897165:40902839-40903058:40908059-40908203:+:Zfp518a	SE	ENSMUSG00000049164	Zfp518a	40897165^,40908059-	(0,1):18,(1,0):7	(0,1):9,(1,0):3	(0,1):9,(1,0):6	(0,1):20,(1,0):6	(0,1):12,(1,0):7	(0,1):13,(1,0):13
11:66224936-66224992:66502652-66502812:@66224936-66224992:66375159-66375254:66502652-66502812:-:Shisa6	SE	ENSMUSG00000053930	Shisa6	66502652^,66224992-	(0,1):2	(1,1):1	(1,1):3	(1,1):2	(1,1):1	(1,1):1
1:9548052-9549944:@9548052-9548151:9549907-9549944:+:Pcmtd1	RI	ENSMUSG00000025911	Pcmtd1	9548052[,9549944^	(0,1):3,(1,0):623	(0,1):5,(1,0):289	(0,1):2,(1,0):308	(0,1):1,(1,0):304	(0,1):3,(1,0):383	(0,1):1,(1,0):501
2:181356158-181356258:181356346-181356616:@181356158-181356258:181356358-181356616:+:Rtel1	A3SS	ENSMUSG00000038685	Rtel1	181356258^,181356616]	(0,1):6,(1,0):2	(0,1):7,(1,0):1	(0,1):10,(1,0):1	(0,1):4	(0,1):8,(1,0):2	(0,1):8,(1,0):1
2:144375845-144375963:144389175-144389257:@144375845-144375963:144380707-144380828:144389175-144389356:+:Csrp2bp	SE	ENSMUSG00000027425	Csrp2bp	144375963^,144389175-	(0,1):61	(0,1):91	(0,1):66	(0,1):45	(0,1):82	(0,1):47
11:11800288-11803063:11808895-11808962:@11800288-11803063:11806096-11806215:11808885-11808962:-:Fignl1	SE,A5SS	ENSMUSG00000035455	Fignl1	11808962[,11803063-	(0,1):3	(0,1):2	(0,1):2	(1,1):56	(1,1):44	(0,1):1
15:79438772-79438855:79441761-79441818:@79438772-79438859:79441221-79441818:-:Csnk1e	A3SS,A5SS	ENSMUSG00000022433	Csnk1e	79441818[,79438772^	(0,1):3	(0,1):1	(0,1):16	(0,1):8	(0,1):5	(0,1):10
1:169512167-169512229:169516561-169516658:@169512167-169512229:169513445-169513541:169514912-169514985:169516561-169516658:-:Nuf2	SE	ENSMUSG00000026683	Nuf2	169516561^,169512229-	(0,1):14	(0,1):14	(0,1):25	-	(0,1):12	-
17:3079355-3079591:3083968-3084183:@3079355-3079591:3080869-3081034:3083968-3084040:-:Pisd-ps2	SE	ENSMUSG00000023795	Pisd-ps2	3083968^,3079591-	(0,1):6,(1,0):4	(0,1):3,(1,0):1	(0,1):2,(1,0):1	(1,0):4	(1,0):3	(1,0):2
X:167308356-167308485:167309281-167309361:@167304929-167308485:167308789-167308856:167309281-167309361:-:Tlr7	SE	ENSMUSG00000044583	Tlr7	167309281^,167308485-	(0,1):996	(0,1):703	(0,1):876	(0,1):172	(0,1):199	(0,1):184
1:150454052-150454120:150456251-150456337:@150454052-150454648:150455393-150456337:-:Prg4	A3SS,A5SS	ENSMUSG00000006014	Prg4	150456337-,150454052^	(0,1):777,(1,0):1	(0,1):1471,(1,0):3	(0,1):1584,(1,0):2	-	-	(0,1):15
5:111347781-111347855:111371312-111371389:@111347781-111347855:111349491-111349574:111371312-111371389:+:Pitpnb	SE	ENSMUSG00000050017	Pitpnb	111347855^,111371312-	(0,1):219	(0,1):276	(0,1):206	(0,1):309	(0,1):255	(0,1):237
14:24493383-24493493:24495775-24496146:@24493383-24493493:24494052-24494069:24495430-24495449:24495775-24495874:+:Rps24	SE	ENSMUSG00000025290	Rps24	24493493^,24495775-	(0,1):92,(1,0):100	(0,1):47,(1,0):147	(0,1):47,(1,0):92	(0,1):244,(1,0):31	(0,1):226,(1,0):32	(0,1):117,(1,0):33
2:76826995-76827078:76831788-76831874:@76826995-76827078:76827483-76827560:76827692-76827766:76827885-76827968:76828101-76828187:76828319-76828402:76828486-76828569:76828680-76828763:76828873-76828956:76829067-76829150:76829247-76829330:76829654-76829737:76829844-76829909:76830025-76830105:76830216-76830296:76830409-76830480:76830592-76830672:76830784-76830849:76830976-76831056:76831167-76831247:…	Complex	ENSMUSG00000051747	Ttn	76831788^,76827078-	(0,1):606,(1,0):1	(0,1):10	(0,1):159	(0,1):1823,(1,0):2	(0,1):854	(0,1):2366,(1,0):27
1:63735463-63735968:@63735463-63735571:63735845-63735968:+:Fastkd2	RI	ENSMUSG00000025962	Fastkd2	63735463-,63735968^	(0,1):60,(1,0):33	(0,1):78,(1,0):18	(0,1):74,(1,0):32	(0,1):55,(1,0):17	(0,1):46,(1,0):20	(0,1):41,(1,0):10
16:18544111-18544273:18548093-18548191:@18544111-18544273:18545117-18545213:18548093-18548191:+:Gnb1l	SE	ENSMUSG00000000884	Gnb1l	18544273^,18548093-	(1,0):5	(1,0):6	(1,0):3	(1,0):1	(1,0):3	(1,0):8
4:44303568-44303666:44306990-44307106:@44303571-44303666:44306032-44306117:44306990-44307106:+:Melk	SE	ENSMUSG00000035683	Melk	44303666^,44306990-	(0,1):7	(0,1):8	(0,1):14	-	-	-
19:8840535-8843090:@8840535-8841424:8843009-8843090:+:Bscl2	RI	ENSMUSG00000071657	Bscl2	8840535[,8843090^	(0,1):173,(1,0):222	(0,1):555,(1,0):145	(0,1):285,(1,0):108	(0,1):184,(1,0):140	(0,1):309,(1,0):180	(0,1):264,(1,0):115
16:84831329-84831507:84835421-84835602:@84831329-84831507:84833820-84833874:84834513-84834983:84835421-84836267:-:Atp5j	SE	ENSMUSG00000008976	Atp5j	84835421^,84831507-	(0,1):268	(0,1):262	(0,1):284	(0,1):449	(0,1):431	(0,1):318
8:4250467-4251423:@4250467-4250921:4251293-4251423:+:Map2k7	RI	ENSMUSG00000002948	Map2k7	4250467-,4251423]	(1,0):43	(0,1):1,(1,0):19	(0,1):4,(1,0):14	(1,0):41	(0,1):1,(1,0):44	(1,0):76
10:111977112-111977398:@111977112-111977237:111977315-111977398:+:Krr1	RI	ENSMUSG00000063334	Krr1	111977112-,111977398^	(0,1):28,(1,0):9	(0,1):28,(1,0):1	(0,1):21,(1,0):3	(0,1):44,(1,0):2	(0,1):66,(1,0):7	(0,1):18,(1,0):1
X:56493039-56493133:56494133-56495358:56495441-56496734:@56493039-56495354:56495441-56496734:+:Hprt	A5SS,RI	ENSMUSG00000035967	Hprt	56493039-,56495441-	(0,1):189,(1,0):35	(0,1):152,(1,0):25	(0,1):171,(1,0):31	(0,1):150,(1,0):31	(0,1):157,(1,0):8	(0,1):144,(1,0):21
16:33658197-33658257:33662925-33664135:@33658197-33658313:33662925-33663406:+:Slc12a8	A5SS	ENSMUSG00000035506	Slc12a8	33658197-,33662925-	-	-	(1,0):4	-	-	-
14:16420341-16420864:@16420341-16420485:16420703-16420864:+:Top2b	RI	ENSMUSG00000017485	Top2b	16420341-,16420864^	(0,1):21,(1,0):9	(0,1):13,(1,0):11	(0,1):15,(1,0):10	(0,1):14,(1,0):6	(0,1):14,(1,0):11	(0,1):15,(1,0):5
11:76136199-76136314:76138308-76138394:76163802-76163864:@76136199-76136314:76163798-76163864:-:Vps53	SE,A5SS	ENSMUSG00000017288	Vps53	76163864-,76136314-	(1,0):64	(1,0):47	(1,0):37	(1,0):24	(1,0):21	(1,0):38
14:32172303-32174533:@32172303-32172443:32172607-32172695:32172889-32172997:32173401-32173490:32174390-32174533:+:Ncoa4	RI	ENSMUSG00000056234	Ncoa4	32172303-,32174533^	(0,1):10,(1,0):90	(0,1):19,(1,0):146	(0,1):17,(1,0):80	(0,1):9,(1,0):114	(0,1):17,(1,0):108	(0,1):10,(1,0):81
1:44001319-44003000:@44001319-44001438:44002104-44003000:+:Tpp2	RI	ENSMUSG00000041763	Tpp2	44001319-,44003000]	(0,1):93,(1,0):50	(0,1):106,(1,0):22	(0,1):108,(1,0):38	(0,1):77,(1,0):35	(0,1):90,(1,0):54	(0,1):97,(1,0):52
2:53126853-53126976:53128717-53128842:53131840-53132203:@53126853-53126976:53130412-53130504:53131840-53133804:+:Fmnl2	MEX	ENSMUSG00000036053	Fmnl2	53126976^,53131840-	(0,1):476	(0,1):482	(0,1):467	(0,1):348	(0,1):320	(0,1):238
8:27229863-27230092:27230702-27230963:@27229863-27230090:27230702-27230941:-:Rab11fip1	A3SS	-	Rab11fip1	27230702^,27229863^	(1,0):10	(1,0):11	(0,1):1,(1,0):8	(1,0):17	(1,0):24	(1,0):18
12:40063212-40063289:40073302-40073472:@40063212-40063289:40068915-40069036:40069269-40069446:40073302-40073472:-:Scin	SE	ENSMUSG00000002565	Scin	40073302^,40063289-	-	-	-	(0,1):9	-	-
15:44718788-44718985:44787589-44788063:@44718788-44718985:44746246-44746462:44748309-44748398:44787589-44788063:-:Sybu	SE	ENSMUSG00000097102	Sybu	44787589^,44718985-	(0,1):10	(0,1):9	(0,1):10	(0,1):9	(0,1):6	(0,1):13
5:105136810-105137045:105139480-105139586:@105136810-105137045:105138719-105138817:105139480-105139540:-:Gbp4	SE	ENSMUSG00000034438	Gbp4	105139480^,105137045-	(0,1):2,(1,0):1	(0,1):1,(1,0):4	(0,1):1,(1,0):4	(0,1):5,(1,0):5	(1,0):5	(0,1):3,(1,0):7
2:130690833-130692330:@130690833-130690956:130691390-130691471:130691549-130691780:130692029-130692078:130692166-130692330:-:Slc4a11	RI	ENSMUSG00000074796	Slc4a11	130692330-,130690833^	-	-	(0,1):3,(1,0):5	-	(0,1):6,(1,0):4	-
1:37379922-37380060:37383339-37383371:@37379922-37380177:37383339-37383371:+:Inpp4a	A5SS	ENSMUSG00000026113	Inpp4a	37379922-,37383339-	(0,1):17	(0,1):21	(0,1):28	(0,1):13	(0,1):18,(1,0):1	(0,1):10,(1,0):1
11:76945821-76945893:76951044-76951185:@76945504-76945893:76946242-76946439:76949960-76950069:76951044-76951185:+:Blmh	SE	ENSMUSG00000020840	Blmh	76945893^,76951044-	(0,1):492	(0,1):520	(0,1):450	(0,1):404	(0,1):501	(0,1):378
1:119765429-119765481:119783482-119783589:@119765429-119765481:119765878-119765922:119773049-119773146:119773229-119773271:119783482-119783502:-:Ptpn4	SE	ENSMUSG00000026384	Ptpn4	119783482^,119765481-	(0,1):57	(0,1):62	(0,1):51,(1,0):1	(0,1):91	(0,1):75	(0,1):65
11:86511589-86511887:@86511589-86511666:86511825-86511887:-:Rps6kb1	RI	ENSMUSG00000020516	Rps6kb1	86511887-,86511589^	(0,1):4,(1,0):20	(0,1):9,(1,0):5	(0,1):5,(1,0):22	(0,1):6,(1,0):10	(0,1):6,(1,0):12	(0,1):2,(1,0):20
4:133419454-133419543:133419925-133419995:@133419454-133419543:133419947-133419995:+:Slc9a1	A3SS	ENSMUSG00000028854	Slc9a1	133419543^,133419995^	(1,0):14	(1,0):14	(1,0):13	(1,0):5	(1,0):11	(1,0):9
7:89739807-89739956:89786426-89786501:@89739807-89739956:89763320-89763393:89765413-89767730:89786426-89786501:+:Me3	SE	ENSMUSG00000030621	Me3	89739956^,89786426-	(0,1):68,(1,0):41	(0,1):71,(1,0):27	(0,1):64,(1,0):28	(0,1):51,(1,0):54	(0,1):41,(1,0):82	(0,1):82,(1,0):72
7:25620896-25621092:25621424-25621512:25622344-25622424:@25619405-25621092:25621973-25622047:25622344-25622424:+:Atp5sl	MEX	ENSMUSG00000057229	Atp5sl	25621092^,25622344-	(0,1):405,(1,0):4	(0,1):345,(1,0):2	(0,1):357,(1,0):5	(0,1):753,(1,0):14	(0,1):660,(1,0):10	(0,1):605,(1,0):18
6:140589646-140589755:140593555-140593657:@140589646-140589755:140591628-140591764:140593555-140597110:+:Plekha5	SE	ENSMUSG00000030231	Plekha5	140589755^,140593555-	(0,1):242	(0,1):251	(0,1):262	(0,1):233	(0,1):248	(0,1):198
6:29411248-29411385:29426625-29426988:@29411248-29411385:29411710-29411868:29412364-29412534:29412902-29413087:29414786-29414980:29415431-29415655:29417072-29417578:29417932-29418153:29419102-29419383:29419987-29420265:29426625-29426994:+:Ccdc136	SE	ENSMUSG00000029769	Ccdc136	29411385^,29426625-	(0,1):77	(0,1):5	(0,1):9,(1,0):1	(0,1):42	(0,1):11	(0,1):52
17:22361453-22361707:22373643-22373769:@22361455-22361707:22371991-22372088:22373643-22373769:+:Zfp758	SE	ENSMUSG00000044501	Zfp758	22361707^,22373643-	(0,1):14,(1,0):8	(0,1):11,(1,0):3	(0,1):17,(1,0):9	(0,1):13,(1,0):10	(0,1):22,(1,0):9	(0,1):17,(1,0):2
9:50770110-50770313:50771431-50772643:@50770110-50770313:50770632-50770790:50771431-50773348:+:Fdxacb1	SE	ENSMUSG00000037971	Fdxacb1	50770313^,50771431-	(0,1):78	(0,1):102	(0,1):109	(0,1):53	(0,1):91	(0,1):71
5:8092731-8092831:8111895-8111985:@8092731-8092831:8094986-8095047:8107002-8107019:8111895-8111985:-:Adam22	SE	ENSMUSG00000040537	Adam22	8111895^,8092831-	(1,0):6	(1,0):3	(1,0):1	(1,0):2	(1,0):1	(1,0):3
14:31139297-31139413:31139507-31139653:31139744-31139848:31139926-31140075:31140148-31140267:@31139297-31139324:31140148-31140174:-:Stab1	SE,A3SS	ENSMUSG00000042286	Stab1	31140148^,31139297^	(1,0):718	(1,0):705	(1,0):1057	(1,0):184	(1,0):125	(1,0):172
7:29200117-29200254:29206805-29206949:@29200117-29200254:29202264-29202435:29204767-29204922:29206329-29206401:29206554-29206680:29206805-29206949:-:Catsperg1	SE	ENSMUSG00000049676	Catsperg1	29206805^,29200254-	(0,1):31	(0,1):10	(0,1):2	(0,1):24,(1,0):2	(0,1):16	(0,1):43
2:34785567-34785728:34795172-34795329:34797375-34797433:@34785567-34785725:34790503-34790655:34797375-34797433:-:Rabepk	MEX,A3SS	ENSMUSG00000070953	Rabepk	34797375^,34785567^	(0,1):21,(1,0):7	(0,1):23,(1,0):15	(0,1):14,(1,0):10	(0,1):22,(1,0):11	(0,1):22,(1,0):9	(0,1):18,(1,0):6
10:127064585-127064630:127065249-127065264:127065953-127066003:@127064585-127064720:127064835-127065002:127065155-127066003:+:Cdk4	Complex	ENSMUSG00000006728	Cdk4	127064585-,127066003^	(0,1):599	(0,1):663	(0,1):620	(0,1):777	(0,1):592	(0,1):555
5:5547927-5548000:5557213-5557406:@5547927-5548000:5554824-5554899:5555238-5555406:5556065-5556156:5557213-5557242:-:Gtpbp10	SE	ENSMUSG00000040464	Gtpbp10	5557213^,5548000-	(0,1):6,(1,0):2	(0,1):11	(0,1):10	(0,1):8,(1,0):3	(0,1):16,(1,0):1	(0,1):9
11:102206422-102207166:@102206422-102206536:102206630-102206774:102206907-102207166:-:Hdac5	RI	ENSMUSG00000008855	Hdac5	102207166-,102206422^	(0,1):50,(1,0):6	(0,1):39,(1,0):7	(0,1):36,(1,0):5	(0,1):41,(1,0):10	(0,1):35,(1,0):8	(0,1):50,(1,0):8
13:104150050-104150183:104154296-104154340:@104150050-104150183:104152165-104152182:104154296-104154340:-:Trappc13	SE	ENSMUSG00000021711	Trappc13	104154296^,104150183-	(0,1):35,(1,0):13	(0,1):24,(1,0):33	(0,1):28,(1,0):22	(0,1):39,(1,0):16	(0,1):42,(1,0):19	(0,1):37,(1,0):11
5:129779362-129779444:129786955-129787449:@129779381-129779444:129786591-129786656:129786955-129787207:-:Psph	SE	ENSMUSG00000029447	Psph	129786955^,129779444-	(1,0):19	(1,0):10	(1,0):9	(1,0):14	(1,0):7	(1,0):7
8:127409556-127409704:127410729-127410773:@127409556-127409707:127410729-127410773:+:Pard3	A5SS	ENSMUSG00000025812	Pard3	127409556-,127410729-	(0,1):3,(1,0):2	(0,1):6	(0,1):3	(1,1):15	(0,1):4,(1,0):1	(0,1):3
15:80952197-80952400:80960395-80960566:@80952197-80952400:80956213-80956292:80960395-80960566:+:Adsl	SE	ENSMUSG00000022407	Adsl	80952400^,80960395-	(0,1):47	(0,1):46	(0,1):46	(0,1):122	(0,1):67	(0,1):51
16:95258247-95258451:95291811-95291896:@95258351-95258451:95258853-95258956:95291811-95291896:+:Kcnj15	SE	ENSMUSG00000062609	Kcnj15	95258451^,95291811-	(0,1):2,(1,0):1	(0,1):4,(1,0):4	(1,0):3	-	(0,1):2	(1,0):1
14:55580918-55581528:@55580918-55580972:55581052-55581138:55581301-55581528:+:Psme1	RI	ENSMUSG00000022216	Psme1	55580918-,55581528]	(0,1):384,(1,0):28	(0,1):317,(1,0):33	(0,1):272,(1,0):13	(0,1):383,(1,0):22	(0,1):390,(1,0):31	(0,1):323,(1,0):35
6:119370150-119370408:119417420-119417574:119418425-119418651:@119370150-119370408:119397529-119403872:119404044-119417536:119418425-119418607:-:Adipor2	SE,A3SS,A5SS	ENSMUSG00000030168	Adipor2	119418425^,119370408-	(0,1):17308,(1,0):1733	(0,1):14295,(1,0):1714	(0,1):17805,(1,0):1620	(0,1):9191,(1,0):1309	(0,1):14457,(1,0):1554	(0,1):18031,(1,0):1119
1:118545393-118545456:118547656-118547658:@118545393-118545456:118546881-118546949:118547656-118547658:+:Clasp1	SE	ENSMUSG00000064302	Clasp1	118545456^,118547656-	(0,1):4	-	-	-	-	-
14:55595470-55595760:55596007-55596255:@55595470-55595760:55596175-55596255:+:Rnf31	A3SS	ENSMUSG00000047098	Rnf31	55595760^,55596255^	(1,0):89	(1,0):66	(1,0):99	(1,0):97	(1,0):81	(1,0):88
6:83120185-83120287:83120772-83120876:@83120185-83120287:83120753-83120876:-:Wbp1	A5SS	ENSMUSG00000030035	Wbp1	83120876-,83120287-	(1,0):16	(0,1):1,(1,0):8	(1,0):19	(1,0):30	(0,1):1,(1,0):28	(0,1):3,(1,0):30
11:120106434-120106610:120109432-120109536:@120106434-120106610:120108467-120108943:120109432-120109536:-:Slc38a10	SE	ENSMUSG00000061306	Slc38a10	120109432^,120106610-	(0,1):59,(1,0):73	(0,1):101,(1,0):83	(0,1):189,(1,0):108	(0,1):82,(1,0):47	(0,1):67,(1,0):30	(0,1):70,(1,0):44
15:11895682-11895804:11907071-11907440:@11895682-11895804:11903711-11906194:11906614-11906717:11907071-11907447:-:Ttc23l	SE	ENSMUSG00000022206	Ttc23l	11907071^,11895804-	(0,1):155,(1,0):4	(0,1):297,(1,0):12	(0,1):499,(1,0):12	(0,1):644,(1,0):8	(0,1):844,(1,0):19	(0,1):308,(1,0):1
9:50915442-50915662:50917528-50926848:@50915442-50915662:50917014-50917137:50917528-50917652:-:1110032A03Rik	SE	ENSMUSG00000037112	1110032A03Rik	50917528^,50915662-	(0,1):1348,(1,0):4748	(0,1):1076,(1,0):3379	(0,1):950,(1,0):3579	(0,1):1439,(1,0):2801	(0,1):1566,(1,0):3443	(0,1):1390,(1,0):3623
5:134385790-134385837:134389131-134389211:134389674-134389711:134390822-134390930:134392395-134392420:134395617-134395796:@134385790-134385837:134388434-134388523:134395617-134395796:-:Gtf2ird1	Complex	ENSMUSG00000023079	Gtf2ird1	134395617^,134385837-	(1,0):128	(0,1):8,(1,0):155	(0,1):3,(1,0):107	(0,1):1,(1,0):125	(0,1):2,(1,0):160	(0,1):1,(1,0):143
5:135123937-135128697:135130447-135131749:135131870-135133659:@135128513-135128697:135132315-135132861:135133109-135133408:135133544-135133659:+:Mlxipl	Complex	ENSMUSG00000005373	Mlxipl	135128697^,135133659^	(0,1):296,(1,0):1467	(0,1):602,(1,0):2864	(0,1):553,(1,0):5219	(0,1):342,(1,0):2343	(0,1):346,(1,0):2265	(0,1):680,(1,0):4679
7:14578736-14578906:14580934-14581104:@14578736-14578828:14580934-14581104:-:Nlrp5-ps	A3SS	ENSMUSG00000041596	Nlrp5-ps	14580934^,14578736^	(1,0):6	(1,0):6	(1,0):7	(1,0):22	(0,1):2,(1,0):33	(1,0):23
1:131275150-131275279:131275779-131275847:@131275150-131275279:131275707-131275847:-:Ikbke	A5SS	ENSMUSG00000042349	Ikbke	131275847-,131275279-	(0,1):17	(0,1):12	(0,1):21	(0,1):4	-	(0,1):2
5:34149717-34149861:34169390-34169448:@34149717-34149861:34168395-34168443:34169390-34169448:-:Poln	SE	ENSMUSG00000079555	Poln	34169390^,34149861-	-	-	-	(1,1):3	-	-
3:152373386-152374789:@152373386-152373498:152374620-152374789:+:Usp33	RI	ENSMUSG00000025437	Usp33	152373386-,152374789^	(0,1):70,(1,0):400	(0,1):104,(1,0):490	(0,1):123,(1,0):467	(0,1):90,(1,0):402	(0,1):118,(1,0):386	(0,1):107,(1,0):365
7:4010590-4010632:4055918-4055953:@4010590-4010632:4028707-4029036:4055918-4055953:-:Lair1	SE	ENSMUSG00000055541	Lair1	4055918^,4010632-	(0,1):40	(0,1):41	(0,1):42	(0,1):8	(0,1):4	(0,1):11
4:129620683-129620876:129620984-129621150:@129620683-129620853:129620984-129621150:-:Ccdc28b	A3SS	ENSMUSG00000028795	Ccdc28b	129620984^,129620683^	(0,1):2,(1,0):67	(0,1):1,(1,0):85	(0,1):2,(1,0):85	(0,1):10,(1,0):57	(0,1):12,(1,0):152	(0,1):6,(1,0):86
17:10213359-10216456:@10213359-10213433:10216160-10216456:-:Qk	RI	ENSMUSG00000062078	Qk	10216456-,10213359^	(0,1):70,(1,0):4668	(0,1):72,(1,0):3886	(0,1):78,(1,0):4172	(0,1):65,(1,0):4275	(0,1):74,(1,0):5729	(0,1):60,(1,0):4032
6:97161368-97161530:97164049-97164141:97167249-97167405:97168088-97168254:@97161368-97161506:97168088-97168254:-:Tmf1	SE,A3SS	ENSMUSG00000030059	Tmf1	97168088^,97161368^	(1,0):140	(1,0):143	(1,0):147	(1,0):191	(1,0):187	(1,0):136
19:8839576-8841424:@8839576-8840870:8841108-8841424:+:Bscl2	RI	ENSMUSG00000071657	Bscl2	8839576-,8841424^	(0,1):61,(1,0):114	(0,1):50,(1,0):161	(0,1):60,(1,0):141	(0,1):20,(1,0):79	(0,1):20,(1,0):96	(0,1):18,(1,0):106
7:126974453-126975084:@126974453-126974510:126974679-126974712:126974940-126975084:-:D830044I16Rik	RI	ENSMUSG00000097075	D830044I16Rik	126975084-,126974453^	(0,1):1,(1,0):9	-	-	-	(1,0):8	-
11:101021054-101021182:101026660-101026763:@101021054-101021182:101026681-101026763:+:Atp6v0a1	A3SS	ENSMUSG00000019302	Atp6v0a1	101021182^,101026763^	(0,1):54,(1,0):22	(0,1):75,(1,0):55	(0,1):63,(1,0):43	(0,1):39,(1,0):32	(0,1):58,(1,0):28	(0,1):48,(1,0):24
16:94370751-94370971:94403314-94403368:@94370746-94370971:94383912-94384066:94384346-94384388:94384784-94384934:94385336-94385423:94387337-94387390:94388265-94388385:94390202-94390287:94392015-94392109:94393112-94393174:94403314-94403368:+:Ttc3	SE	ENSMUSG00000040785	Ttc3	94370971^,94403314-	(0,1):747	(0,1):422	(0,1):405,(1,0):1	(0,1):733,(1,0):2	(0,1):821,(1,0):1	(0,1):528,(1,0):3
7:44902750-44902838:44902974-44903056:@44902749-44902838:44902953-44903056:-:Ap2a1	A5SS	ENSMUSG00000060279	Ap2a1	44903056-,44902838-	(1,0):67	(1,0):51	(0,1):2,(1,0):46	(1,0):28	(1,0):22	(0,1):1,(1,0):45
5:30615054-30625267:@30615054-30621674:30621891-30625267:+:Kcnk3	RI	ENSMUSG00000049265	Kcnk3	30615054-,30625267]	(0,1):1,(1,0):32	(1,0):32	(0,1):1,(1,0):62	(1,0):57	(0,1):1,(1,0):79	(0,1):2,(1,0):88
6:125163175-125163436:125165155-125165311:@125163346-125163436:125165097-125165311:-:Gapdh	A5SS	ENSMUSG00000057666	Gapdh	125165311-,125163436-	(0,1):2,(1,0):2471	(0,1):4,(1,0):2949	(0,1):5,(1,0):3349	(0,1):11,(1,0):3613	(0,1):2,(1,0):2381	(0,1):4,(1,0):2778
2:11718264-11718458:11719383-11723610:@11718264-11720105:11723413-11723610:+:Il15ra	RI	ENSMUSG00000023206	Il15ra	11718264-,11723610^	(0,1):779,(1,0):1902	(0,1):659,(1,0):1857	(0,1):778,(1,0):2036	(0,1):817,(1,0):2284	(0,1):1029,(1,0):2628	(0,1):1530,(1,0):4353
3:151732426-151732553:151739320-151739491:@151730922-151732553:151738223-151738323:151739320-151739491:-:Ifi44	SE	ENSMUSG00000028037	Ifi44	151739320^,151732553-	(0,1):434,(1,0):3	(0,1):142	(0,1):277,(1,0):2	(0,1):155,(1,0):3	(0,1):194,(1,0):2	(0,1):165,(1,0):9
9:121364001-121364299:121391857-121392051:@121364001-121367191:121391857-121392051:+:Ctnnb1	A5SS	ENSMUSG00000032536	Ctnnb1	121364001-,121391857-	(0,1):268,(1,0):113	(0,1):282,(1,0):158	(0,1):247,(1,0):146	(0,1):195,(1,0):101	(0,1):177,(1,0):94	(0,1):281,(1,0):194
11:98821660-98822537:@98821660-98821811:98822361-98822537:+:Casc3	RI	ENSMUSG00000078676	Casc3	98821660-,98822537^	(0,1):38,(1,0):63	(0,1):26,(1,0):68	(0,1):46,(1,0):61	(0,1):38,(1,0):39	(0,1):38,(1,0):57	(0,1):34,(1,0):84
7:79412619-79412755:79424206-79424333:@79412736-79412755:79417836-79418016:79424206-79424333:+:Fanci	SE	ENSMUSG00000039187	Fanci	79412755^,79424206-	(0,1):1	(0,1):3,(1,0):3	(0,1):5,(1,0):1	-	(1,0):3	-
16:20686151-20686375:20686513-20686631:@20686151-20686377:20686513-20686631:+:Eif4g1	A5SS	ENSMUSG00000045983	Eif4g1	20686151-,20686513-	(0,1):181	(0,1):241	(0,1):128,(1,0):16	(0,1):182	(0,1):179	(0,1):145
3:121773989-121774061:121774142-121774233:@121773989-121774060:121774142-121774233:-:Abcd3	A3SS	ENSMUSG00000028127	Abcd3	121774142^,121773989^	(1,0):136	(1,0):302	(1,0):282	(1,0):220	(1,0):286	(1,0):197
7:90189150-90189257:90191141-90191272:@90189150-90189257:90191156-90191272:+:Picalm	A3SS	ENSMUSG00000039361	Picalm	90189257^,90191272^	(0,1):570,(1,0):232	(0,1):790,(1,0):276	(0,1):708,(1,0):252	(0,1):416,(1,0):145	(0,1):499,(1,0):181	(0,1):403,(1,0):127
2:26385552-26385630:26386753-26387089:@26385451-26385630:26386925-26387089:+:Gm13563	A3SS	ENSMUSG00000026927	Gm13563	26385630^,26387089^	(0,1):26,(1,0):43	(0,1):29,(1,0):43	(0,1):22,(1,0):35	(0,1):30,(1,0):43	(0,1):23,(1,0):36	(0,1):31,(1,0):34
5:31240864-31241002:31243763-31243991:@31240932-31241002:31243900-31243991:+:Nrbp1	A3SS	ENSMUSG00000029148	Nrbp1	31241002^,31243991^	(1,0):120	(1,0):85	(1,0):76	(1,0):107	(1,0):90	(1,0):69
11:121227243-121227284:121228328-121228470:@121227243-121227284:121227889-121228033:121228328-121228470:-:BC017643	SE	ENSMUSG00000039294	BC017643	121228328^,121227284-	(0,1):1,(1,0):6	(1,0):8	(1,0):5	(1,0):5	(1,0):4	(1,0):5
1:84745013-84745185:84747178-84747329:@84745013-84745170:84747178-84747329:-:Trip12	A3SS	ENSMUSG00000026219	Trip12	84747178^,84745013^	(0,1):42,(1,0):371	(0,1):32,(1,0):361	(0,1):34,(1,0):372	(0,1):37,(1,0):307	(0,1):60,(1,0):359	(0,1):43,(1,0):313
7:140883500-140883578:140886388-140886845:@140883500-140883578:140886511-140886566:140886802-140886845:+:Psmd13	A3SS,RI	ENSMUSG00000025487	Psmd13	140883578^,140886845^	(1,0):24	(1,0):19	(1,0):6	(1,0):17	(1,0):16	(1,0):13
10:81181493-81181567:81181889-81182476:@81181493-81181625:81181889-81182507:+:Zbtb7a	A5SS	ENSMUSG00000034994	Zbtb7a	81181493-,81181889-	(0,1):2712	(0,1):2647	(0,1):2367	(0,1):2858,(1,0):3	(0,1):2023,(1,0):2	(0,1):1865,(1,0):2
10:77613980-77614051:77616148-77618331:@77613980-77614051:77615927-77616034:77616148-77616710:+:Sumo3	SE	ENSMUSG00000020265	Sumo3	77614051^,77616148-	(0,1):5,(1,0):1007	(0,1):6,(1,0):990	(0,1):4,(1,0):980	(0,1):14,(1,0):883	(0,1):6,(1,0):1028	(0,1):2,(1,0):798
10:128151183-128151355:128179793-128179845:@128151183-128151355:128176350-128176436:128179793-128179845:-:Rbms2	SE	ENSMUSG00000040043	Rbms2	128179793^,128151355-	(0,1):66	(0,1):58	(0,1):84	(0,1):68	(0,1):70	(0,1):83
3:90268748-90268817:90268988-90269157:90269234-90269478:@90268748-90268817:90269255-90269478:+:Dennd4b	SE,A3SS	ENSMUSG00000042404	Dennd4b	90268817^,90269478^	(1,0):25	(1,0):22	(1,0):31	(1,0):45	(1,0):33	(1,0):58
4:134925293-134925432:134926735-134926818:@134925293-134925432:134925777-134925821:134926735-134926818:+:Rsrp1	SE	ENSMUSG00000037266	Rsrp1	134925432^,134926735-	(0,1):14,(1,0):35	(0,1):4,(1,0):44	(0,1):14,(1,0):48	(0,1):10,(1,0):66	(0,1):14,(1,0):74	(0,1):10,(1,0):69
6:87925632-87925810:87933242-87933434:@87925632-87925810:87932859-87932982:87933242-87933425:+:Hmces	SE	ENSMUSG00000030060	Hmces	87925810^,87933242-	(0,1):2,(1,0):26	(0,1):1,(1,0):19	(1,0):12	(0,1):7,(1,0):13	(0,1):8,(1,0):7	(0,1):5,(1,0):12
2:60006043-60006189:60125463-60125697:@60006043-60006189:60076870-60076911:60125463-60125740:-:Baz2b	SE	ENSMUSG00000086603	Baz2b	60125463^,60006189-	(0,1):90,(1,0):7	(0,1):58,(1,0):11	(0,1):61,(1,0):7	(0,1):133,(1,0):13	(0,1):84,(1,0):8	(0,1):95,(1,0):13
3:89946428-89946789:@89946428-89946539:89946625-89946789:-:Atp8b2	RI	ENSMUSG00000060671	Atp8b2	89946789-,89946428^	(0,1):19,(1,0):6	(0,1):28,(1,0):5	(0,1):36,(1,0):6	(0,1):28,(1,0):2	(0,1):5,(1,0):5	(0,1):13,(1,0):8
4:135337804-135338078:135340503-135340622:@135337804-135338078:135338549-135338586:135340503-135340622:-:Srrm1	SE	ENSMUSG00000028809	Srrm1	135340503^,135338078-	(0,1):16,(1,0):174	(0,1):12,(1,0):122	(0,1):27,(1,0):143	(0,1):28,(1,0):134	(0,1):12,(1,0):117	(0,1):25,(1,0):159
2:30412983-30413246:30413629-30413996:30415195-30415991:@30412983-30413246:30414268-30415991:-:Crat	SE,A5SS	ENSMUSG00000026853	Crat	30415991[,30413246-	(0,1):482,(1,0):304	(0,1):469,(1,0):350	(0,1):505,(1,0):324	(0,1):491,(1,0):277	(0,1):485,(1,0):303	(0,1):663,(1,0):344
2:92378593-92378673:92378796-92378948:@92378593-92378715:92378796-92378948:+:Pex16	A5SS	ENSMUSG00000027222	Pex16	92378593-,92378796-	(1,0):118	(1,0):147	(0,1):4,(1,0):147	(0,1):1,(1,0):99	(0,1):1,(1,0):95	(1,0):84
13:119480935-119480992:119484453-119484493:@119480935-119481030:119484453-119484493:+:Paip1	A5SS	ENSMUSG00000062822	Paip1	119480935-,119484453-	(0,1):3	(0,1):1	(0,1):1	(0,1):1	(0,1):3	(0,1):2
11:50910436-50910525:50910750-50910876:@50910436-50910525:50910706-50910876:-:Zfp2	A5SS	ENSMUSG00000049321	Zfp2	50910876-,50910525-	(0,1):4,(1,0):1	(0,1):3,(1,0):2	(0,1):2	(0,1):7,(1,0):2	(0,1):10,(1,0):3	(0,1):4
11:84224444-84224525:84228920-84229026:@84224444-84224525:84226134-84226232:84228920-84229026:+:Acaca	SE	ENSMUSG00000020532	Acaca	84224525^,84228920-	(0,1):3231	(0,1):3654,(1,0):1	(0,1):3211	(0,1):2702	(0,1):3398,(1,0):1	(0,1):3527
12:16568390-16568519:16573660-16573785:@16568390-16568519:16571164-16571262:16573660-16573785:-:Lpin1	SE	ENSMUSG00000020593	Lpin1	16573660^,16568519-	(0,1):364,(1,0):6	(0,1):773,(1,0):44	(0,1):767,(1,0):21	(0,1):278,(1,0):3	(0,1):320,(1,0):4	(0,1):440,(1,0):11
9:13749110-13749400:13785852-13785927:@13749184-13749400:13760418-13760488:13782277-13782382:13783606-13783710:13785852-13785927:+:Mtmr2	SE	ENSMUSG00000031918	Mtmr2	13749400^,13785852-	(0,1):118	(0,1):95,(1,0):1	(0,1):110	(0,1):85,(1,0):2	(0,1):78	(0,1):55
16:32994948-32994996:32997382-32997488:@32994948-32995011:32995806-32995913:32997382-32997488:+:Lrch3	SE,A5SS	ENSMUSG00000022801	Lrch3	32994948-,32997382-	(0,1):20,(1,0):5	(0,1):8,(1,0):4	(0,1):6,(1,0):7	(0,1):28,(1,0):12	(0,1):12,(1,0):13	(0,1):12,(1,0):15
2:52216882-52217085:52227244-52227555:@52216882-52217085:52222737-52223048:52224514-52224621:52225569-52225673:52226443-52226646:52227244-52227555:-:Neb	SE	ENSMUSG00000026950	Neb	52227244^,52217085-	(0,1):2102	(0,1):35	(0,1):374	(0,1):4108	(0,1):1799	(0,1):4408
7:28832004-28832830:@28832004-28832165:28832754-28832830:+:Ech1	RI	ENSMUSG00000053898	Ech1	28832004-,28832830^	(1,0):948	(1,0):862	(1,0):1072	(1,0):1261	(1,0):1156	(1,0):1277
11:69071224-69071291:69072746-69073024:@69071224-69071291:69071357-69071474:69072423-69072519:69072746-69072823:+:Tmem107	SE	ENSMUSG00000020895	Tmem107	69071291^,69072746-	(0,1):5,(1,0):5	(0,1):14,(1,0):4	(0,1):11,(1,0):6	(0,1):8,(1,0):2	(0,1):8,(1,0):2	-
5:33820829-33820877:33843112-33843737:@33820725-33820877:33821659-33821728:33843112-33843737:+:Whsc1	SE	ENSMUSG00000057406	Whsc1	33820877^,33843112-	(0,1):12	(0,1):8,(1,0):3	(0,1):8,(1,0):2	(0,1):5,(1,0):1	(0,1):7,(1,0):1	(0,1):11,(1,0):3
7:109824765-109824971:109831667-109831789:@109824765-109824971:109825319-109825474:109829035-109829139:109830797-109830880:109831128-109831244:109831667-109831789:-:Scube2	SE	ENSMUSG00000007279	Scube2	109831667^,109824971-	(0,1):7	(0,1):4	(0,1):4	-	-	-
15:79828636-79828924:79833702-79833798:@79826141-79828924:79833512-79833578:79833702-79833767:-:Cbx6	SE	ENSMUSG00000089715	Cbx6	79833702^,79828924-	(0,1):440	(0,1):513	(0,1):528	(0,1):505	(0,1):436	(0,1):507
16:20651704-20651851:20652152-20652300:@20651652-20651851:20652244-20652300:+:Psmd2	A3SS	ENSMUSG00000006998	Psmd2	20651851^,20652300^	(0,1):55	(0,1):40	(0,1):41,(1,0):2	(0,1):37,(1,0):3	(0,1):39,(1,0):1	(0,1):27,(1,0):2
9:61394608-61394682:61401853-61402057:@61394608-61394712:61401856-61402057:+:Tle3	A3SS,A5SS	ENSMUSG00000032280	Tle3	61394608-,61402057^	(1,0):14	(0,1):1,(1,0):14	(0,1):2,(1,0):18	(1,0):13	(1,0):3	(0,1):1,(1,0):6
5:138176052-138176263:@138176052-138176118:138176210-138176263:+:Ap4m1	RI	ENSMUSG00000019518	Ap4m1	138176052-,138176263^	(1,0):3	(1,0):4	(1,0):4	(1,0):7	(1,0):1	(1,0):9
3:88056986-88057133:88057720-88057837:@88056986-88057133:88057299-88057837:-:Apoa1bp	A5SS	ENSMUSG00000028070	Apoa1bp	88057837-,88057133-	(0,1):32	(0,1):51,(1,0):1	(0,1):40	(0,1):26,(1,0):30	(0,1):28	(0,1):49
1:169741676-169743920:169744675-169744736:@169743829-169743920:169744351-169744736:-:Rgs4	A5SS	ENSMUSG00000038530	Rgs4	169744736-,169743920-	(0,1):38,(1,0):285	(0,1):54,(1,0):299	(0,1):40,(1,0):308	(0,1):81,(1,0):695	(0,1):63,(1,0):671	(0,1):62,(1,0):435
7:139984729-139985430:@139984729-139984843:139985337-139985430:-:Adam8	RI	ENSMUSG00000025473	Adam8	139985430-,139984729^	(0,1):18,(1,0):23	(0,1):21,(1,0):23	(0,1):55,(1,0):69	-	-	-
4:134934456-134935049:@134934456-134934581:134934932-134935049:+:Syf2	RI	ENSMUSG00000028821	Syf2	134934456-,134935049^	(0,1):52,(1,0):16	(0,1):39,(1,0):18	(0,1):43,(1,0):14	(0,1):60,(1,0):15	(0,1):63,(1,0):20	(0,1):70,(1,0):23
3:32589709-32590063:@32589709-32589910:32589997-32590063:-:Gnb4	RI	ENSMUSG00000027669	Gnb4	32590063-,32589709^	(0,1):12,(1,0):1	(0,1):9,(1,0):4	(0,1):14,(1,0):1	(0,1):16,(1,0):4	(0,1):12,(1,0):4	(0,1):11,(1,0):6
3:142620602-142620808:142623670-142623883:@142620613-142620808:142623672-142623883:+:Gbp2	A3SS	ENSMUSG00000028270	Gbp2	142620808^,142623883^	(1,0):42	(0,1):1,(1,0):21	(1,0):37	(0,1):3,(1,0):49	(0,1):4,(1,0):37	(1,0):30
2:121449975-121450083:121455576-121455811:121456039-121457291:@121449975-121450083:121457009-121457291:+:Serf2	SE,A3SS	ENSMUSG00000027245	Serf2	121450083^,121457291^	(1,0):126	(1,0):48	(1,0):79	(1,0):101	(1,0):63	(1,0):120
17:24414675-24414734:24418457-24418612:@24414675-24414734:24415041-24415162:24418038-24418218:24418457-24418612:+:Rnps1	SE	ENSMUSG00000034681	Rnps1	24414734^,24418457-	(0,1):102,(1,0):39	(0,1):68,(1,0):58	(0,1):53,(1,0):34	(0,1):123,(1,0):35	(0,1):153,(1,0):29	(0,1):158,(1,0):31
15:83112210-83112244:83114357-83114439:@83112210-83112244:83112754-83112918:83114357-83114405:+:Serhl	SE	ENSMUSG00000018040	Serhl	83112244^,83114357-	-	-	(0,1):1	(0,1):1	(0,1):1	-
11:86555073-86555304:86557725-86557889:@86555073-86555304:86556695-86556787:86557725-86557889:+:Tubd1	SE	ENSMUSG00000020513	Tubd1	86555304^,86557725-	(0,1):3,(1,0):11	(0,1):11,(1,0):14	(0,1):2,(1,0):10	(0,1):15,(1,0):14	(0,1):7,(1,0):12	(0,1):4,(1,0):8
1:152586407-152586615:152623818-152623928:@152586407-152586615:152611987-152612123:152623818-152623928:-:Rgl1	SE	ENSMUSG00000026482	Rgl1	152623818^,152586615-	(0,1):9,(1,0):27	(0,1):10,(1,0):52	(0,1):28,(1,0):52	(0,1):6,(1,0):27	(0,1):10,(1,0):29	(0,1):10,(1,0):32
8:3615994-3616158:3616250-3616384:@3615994-3616125:3616250-3616384:-:Xab2	A3SS	ENSMUSG00000019470	Xab2	3616250^,3615994^	(1,0):64	(1,0):78	(1,0):55	(0,1):1,(1,0):87	(1,0):87	(1,0):90
7:65693062-65693569:65693851-65693943:@65693524-65693569:65693866-65693943:+:Tm2d3	A3SS	ENSMUSG00000078681	Tm2d3	65693569^,65693943^	(1,0):4	(1,0):5	(1,0):4	(1,0):3	(1,0):6	(1,0):4
1:30940381-30944006:30944536-30944666:30944938-30948289:30948335-30950303:@30940381-30948287:30948335-30950302:-:Ptp4a1	A3SS,RI	ENSMUSG00000026064	Ptp4a1	30948335^,30940381]	(0,1):178,(1,0):8	(0,1):280,(1,0):7	(0,1):216,(1,0):10	(0,1):408,(1,0):20	(0,1):337,(1,0):32	(0,1):612,(1,0):51
1:170880130-170880226:170880915-170881028:@170880130-170880226:170880573-170880691:170880915-170881028:-:Dusp12	SE	ENSMUSG00000026659	Dusp12	170880915^,170880226-	(0,1):23,(1,0):1	(0,1):36	(0,1):33,(1,0):1	(0,1):42,(1,0):2	(0,1):47,(1,0):7	(0,1):34,(1,0):1
8:11438555-11438622:11438941-11439054:@11438555-11438629:11438947-11439054:+:Abhd13	A3SS,A5SS	ENSMUSG00000031503	Abhd13	11438555-,11439054^	(0,1):221	(0,1):298	(0,1):136	(0,1):95	(0,1):94	(0,1):110
9:107749708-107749799:107750463-107750548:@107749708-107749799:107750008-107750092:107750463-107750548:-:Rbm5	SE	ENSMUSG00000032580	Rbm5	107750463^,107749799-	(0,1):120,(1,0):2	(0,1):109,(1,0):2	(0,1):95,(1,0):1	(0,1):105,(1,0):7	(0,1):77,(1,0):3	(0,1):93,(1,0):2
1:173862461-173862883:173871378-173871545:@173862461-173862883:173865399-173865557:173868200-173871545:-:Mndal	SE,A5SS	ENSMUSG00000090272	Mndal	173871545-,173862883-	(0,1):1216,(1,0):12	(0,1):815,(1,0):4	(0,1):1071,(1,0):2	(0,1):730,(1,0):4	(0,1):791,(1,0):4	(0,1):820,(1,0):3
6:125104867-125105069:125105169-125105381:@125104867-125105070:125105176-125105381:+:Chd4	A3SS,A5SS	ENSMUSG00000063870	Chd4	125104867-,125105381^	(0,1):505,(1,0):26	(0,1):409,(1,0):8	(0,1):459,(1,0):10	(0,1):414,(1,0):8	(0,1):407,(1,0):8	(0,1):438,(1,0):14
7:55887822-55887939:55893120-55893245:@55887822-55887939:55891989-55892111:55893120-55893245:+:Cyfip1	SE	ENSMUSG00000030447	Cyfip1	55887939^,55893120-	(0,1):275	(0,1):282	(0,1):336	(0,1):210	(0,1):220	(0,1):190
7:80279972-80280017:80282485-80282579:@80279972-80280033:80282485-80282579:+:Vps33b	A5SS	ENSMUSG00000030534	Vps33b	80279972-,80282485-	(0,1):2,(1,0):3	(0,1):1	(0,1):1,(1,0):3	-	(1,0):3	(0,1):1,(1,0):1
13:49078059-49078250:49078671-49078826:@49078059-49078214:49078671-49078826:-:Wnk2	A3SS	ENSMUSG00000037989	Wnk2	49078671^,49078059^	-	-	-	-	-	(1,0):7
12:98821600-98821705:98824634-98824760:@98821600-98821614:98824634-98824760:-:Sel1l	A3SS	ENSMUSG00000051166	Sel1l	98824634^,98821600^	(1,0):5	(0,1):1,(1,0):6	(1,0):10	(1,0):14	(1,0):15	(0,1):2,(1,0):9
3:131579311-131579425:131582381-131582616:@131579311-131579425:131581882-131581992:131582381-131582616:+:Papss1	SE	ENSMUSG00000028032	Papss1	131579425^,131582381-	(0,1):2,(1,0):17	(1,0):37	(1,0):27	(1,0):65	(1,0):51	(1,0):41
11:120497014-120497461:@120497014-120497106:120497384-120497461:+:Slc25a10	RI	ENSMUSG00000025792	Slc25a10	120497014-,120497461^	(0,1):10,(1,0):27	(0,1):11,(1,0):36	(0,1):26,(1,0):30	(0,1):6,(1,0):28	(0,1):5,(1,0):34	(0,1):5,(1,0):17
8:71469199-71469325:71474488-71476098:@71469199-71469325:71472037-71472117:71472195-71472246:71473775-71473836:71474488-71476098:+:Dda1	SE	ENSMUSG00000074247	Dda1	71469325^,71474488-	(0,1):30	(0,1):47	(0,1):38	(0,1):50	(0,1):37	(0,1):43
11:98767932-98769259:@98767932-98768419:98769049-98769259:-:Med24	RI	ENSMUSG00000058756	Med24	98769259-,98767932]	(0,1):54,(1,0):412	(0,1):20,(1,0):333	(0,1):30,(1,0):394	(0,1):135,(1,0):714	(0,1):141,(1,0):610	(0,1):188,(1,0):734
16:33646563-33646660:33662925-33663245:@33646563-33646660:33649818-33649935:33658197-33658257:33662925-33664135:+:Slc12a8	SE	ENSMUSG00000035506	Slc12a8	33646660^,33662925-	(0,1):7	(0,1):12	(0,1):12	-	(0,1):7	-
4:141118527-141118778:141139692-141139775:@141118527-141118778:141120324-141120373:141139692-141139727:-:Szrd1	SE	ENSMUSG00000040842	Szrd1	141139692^,141118778-	(0,1):4,(1,0):4	(0,1):5,(1,0):4	(0,1):1,(1,0):2	(0,1):5,(1,0):3	(0,1):2,(1,0):1	(0,1):1,(1,0):8
6:83329867-83330033:83338281-83338444:@83329867-83330033:83332454-83332547:83334076-83334209:83338281-83338444:+:Mob1a	SE	ENSMUSG00000043131	Mob1a	83330033^,83338281-	(0,1):604	(0,1):630	(0,1):602	(0,1):617	(0,1):627	(0,1):468
2:53130412-53130458:53131840-53134202:@53130412-53130505:53131840-53134254:+:Fmnl2	A5SS	ENSMUSG00000036053	Fmnl2	53130412-,53131840-	(0,1):3	(0,1):1,(1,0):1	(0,1):4	(1,0):3	(0,1):3	(0,1):2
11:5829311-5829394:5829477-5829725:@5829311-5829393:5829477-5829725:-:Polm	A3SS	ENSMUSG00000020474	Polm	5829477^,5829311^	(1,1):2	(0,1):1	(1,1):12	(1,1):7	(1,1):10	(1,1):6
4:132661895-132661938:132689705-132689790:@132661895-132661938:132667155-132667234:132670189-132670215:132689705-132689790:+:Eya3	SE	ENSMUSG00000028886	Eya3	132661938^,132689705-	(0,1):12	(0,1):7	(0,1):20	(0,1):16	(0,1):15	(0,1):20
6:113339507-113339581:113341868-113341982:@113339507-113339581:113340292-113340423:113341868-113341982:-:Camk1	SE	ENSMUSG00000030272	Camk1	113341868^,113339581-	(0,1):66	(0,1):74	(0,1):63	(0,1):52	(0,1):53	(0,1):42
19:46450891-46450963:46453159-46453315:@46450891-46450963:46453162-46453315:+:Sufu	A3SS	ENSMUSG00000025231	Sufu	46450963^,46453315^	(0,1):7,(1,0):8	(0,1):5,(1,0):5	(0,1):6,(1,0):5	(0,1):2,(1,0):3	(0,1):3,(1,0):10	(0,1):3,(1,0):4
11:69105390-69107069:@69105390-69105623:69106453-69107069:+:Per1	RI	ENSMUSG00000020893	Per1	69105390-,69107069^	(0,1):30,(1,0):155	(0,1):23,(1,0):162	(0,1):38,(1,0):122	(0,1):19,(1,0):392	(0,1):17,(1,0):166	(0,1):55,(1,0):622
7:140773019-140773201:140773626-140773771:@140773019-140773206:140773630-140773771:+:5830411N06Rik	A3SS,A5SS	ENSMUSG00000025479	5830411N06Rik	140773019-,140773771^	(0,1):1348,(1,0):1	(0,1):743,(1,0):4	(0,1):961,(1,0):1	(0,1):1392,(1,0):1	(0,1):1409,(1,0):5	(0,1):495
9:96202131-96202188:96223094-96223198:96273839-96273942:@96202131-96202188:96232682-96232748:96273839-96273942:+:Tfdp2	MEX	ENSMUSG00000103611	Tfdp2	96202188^,96273839-	(0,1):8,(1,0):15	(0,1):9,(1,0):6	(0,1):6,(1,0):13	(0,1):17,(1,0):20	(0,1):16,(1,0):33	(0,1):15,(1,0):26
6:86751063-86751119:86757819-86757913:@86751063-86751119:86752153-86752232:86753803-86753893:86754853-86754966:86757792-86757913:-:Anxa4	SE,A5SS	ENSMUSG00000029994	Anxa4	86757913-,86751119-	(0,1):335	(0,1):243	(0,1):338	(0,1):240	(0,1):174	(0,1):145
2:76847725-76847808:76857904-76857987:@76847725-76847808:76854150-76854218:76854387-76854467:76856265-76856366:76857904-76857987:-:Ttn	SE	ENSMUSG00000051747	Ttn	76857904^,76847808-	(0,1):146	(0,1):1	(0,1):35	(0,1):354	(0,1):194	(0,1):530
2:22962401-22962501:22971083-22971259:@22962401-22962501:22963214-22963228:22971083-22971259:-:Abi1	SE	ENSMUSG00000058835	Abi1	22971083^,22962501-	(0,1):65,(1,0):88	(0,1):60,(1,0):123	(0,1):45,(1,0):114	(0,1):72,(1,0):35	(0,1):104,(1,0):28	(0,1):71,(1,0):23
2:11769750-11769931:11777432-11777590:@11769776-11769931:11777404-11777590:-:Fbxo18	A5SS	ENSMUSG00000058594	Fbxo18	11777590[,11769931-	(0,1):17,(1,0):73	(0,1):24,(1,0):75	(0,1):23,(1,0):83	(0,1):25,(1,0):55	(0,1):31,(1,0):44	(0,1):22,(1,0):63
11:51268165-51268231:51271800-51272022:@51268165-51268231:51268769-51268846:51270537-51270595:51271800-51272022:+:Clk4	SE	ENSMUSG00000020385	Clk4	51268231^,51271800-	(0,1):15,(1,0):2	(0,1):8	(0,1):13	(0,1):31,(1,0):1	(0,1):23,(1,0):2	(0,1):18,(1,0):1
11:3537323-3537436:3537671-3537743:@3537323-3537436:3537636-3537743:-:Smtn	A5SS	ENSMUSG00000020439	Smtn	3537743-,3537436-	(1,0):1	-	-	-	-	-
8:25175142-25175265:25177934-25177994:@25175142-25175258:25177934-25177994:-:Tacc1	A3SS	ENSMUSG00000065954	Tacc1	25177934^,25175142^	(1,0):76	(1,0):78	(1,0):64	(1,0):54	(1,0):56	(1,0):54
10:71234865-71235014:71235543-71235613:@71234865-71235014:71235283-71235613:-:Tfam	A5SS	ENSMUSG00000003923	Tfam	71235613-,71235014-	(0,1):58,(1,0):26	(0,1):59,(1,0):23	(0,1):45,(1,0):21	(0,1):58,(1,0):32	(0,1):66,(1,0):22	(0,1):63,(1,0):36
19:46599113-46599293:46644353-46644567:@46599114-46599293:46606712-46606759:46644353-46644455:+:Wbp1l	SE	ENSMUSG00000047731	Wbp1l	46599293^,46644353-	(0,1):21,(1,0):11	(0,1):19,(1,0):16	(0,1):23,(1,0):23	(0,1):7,(1,0):14	(0,1):7,(1,0):8	(0,1):11,(1,0):11
9:106673517-106673738:106684947-106684995:@106673517-106673738:106681868-106682163:106684929-106684995:-:Tex264	SE,A5SS	ENSMUSG00000040813	Tex264	106684995-,106673738-	(0,1):341	(0,1):470	(0,1):398	(0,1):431	(0,1):387	(0,1):362
16:17621487-17621525:17629069-17629198:@17621442-17621525:17623905-17623991:17625720-17625862:17626430-17626538:17626639-17626691:17626802-17626953:17629069-17629198:+:Smpd4	SE	ENSMUSG00000005899	Smpd4	17621525^,17629069-	(0,1):184	(0,1):178	(0,1):159	(0,1):154	(0,1):150	(0,1):209
14:52098015-52098544:52103889-52104009:@52098015-52098040:52103889-52104028:-:Zfp219	A3SS	ENSMUSG00000060373	Zfp219	52103889^,52098015^	(0,1):1,(1,0):313	(0,1):6,(1,0):185	(0,1):2,(1,0):222	(0,1):2,(1,0):240	(0,1):4,(1,0):404	(0,1):4,(1,0):265
4:132656693-132656788:132661895-132661938:@132656693-132656788:132657578-132657616:132661895-132661938:+:Eya3	SE	ENSMUSG00000028886	Eya3	132656788^,132661895-	(1,0):3	(1,0):7	(1,0):5	(1,0):6	(1,0):2	(1,0):2
3:89353266-89353382:89353515-89353641:89353798-89353893:@89353266-89353378:89353798-89353893:-:Dcst1	SE,A3SS	ENSMUSG00000042672	Dcst1	89353798^,89353266^	(1,0):7	-	-	-	-	-
4:141634253-141634478:141639676-141639862:@141634253-141634478:141637425-141637484:141639676-141639862:-:Plekhm2	SE	ENSMUSG00000028917	Plekhm2	141639676^,141634478-	(0,1):81,(1,0):5	(0,1):87,(1,0):6	(0,1):110,(1,0):14	(0,1):71,(1,0):1	(0,1):53,(1,0):5	(0,1):75,(1,0):4
14:8301059-8301233:8309485-8309779:@8301059-8301233:8301353-8301536:8309485-8309777:-:Fam107a	SE	ENSMUSG00000021750	Fam107a	8309485^,8301233-	(1,0):1	(0,1):2,(1,0):1	(0,1):2,(1,0):1	(0,1):1,(1,0):1	-	(0,1):1,(1,0):1
6:145137460-145137607:145138182-145138263:@145137460-145138086:145138182-145138263:+:Lrmp	A5SS	ENSMUSG00000030263	Lrmp	145137460-,145138182-	(0,1):30,(1,0):5	(0,1):32,(1,0):4	(0,1):21,(1,0):1	(0,1):9,(1,0):3	(0,1):12	(0,1):9,(1,0):4
4:138281357-138281466:138286432-138286585:138287929-138288485:138289238-138289324:@138281357-138281466:138289241-138289324:+:Kif17	SE,A3SS	ENSMUSG00000028758	Kif17	138281466^,138289324^	(0,1):2,(1,0):3	-	-	(1,0):2	(1,0):2	(1,0):5
5:65537291-65537546:65581386-65581468:@65537233-65537546:65565989-65566082:65571532-65571590:65581386-65581468:+:Ube2k	SE	ENSMUSG00000107362	Ube2k	65537546^,65581386-	(0,1):70	(0,1):105	(0,1):139,(1,0):1	(0,1):91	(0,1):94	(0,1):100
3:55516873-55516986:55533570-55539064:@55516873-55516986:55521850-55521923:55533570-55539064:+:Dclk1	SE	ENSMUSG00000106651	Dclk1	55516986^,55533570-	(1,0):11	(1,0):2	(1,0):3	(1,0):4	(1,1):43	(0,1):1
2:120397362-120402770:120403905-120404630:@120397362-120397447:120403905-120404077:-:Tmem87a	A3SS	ENSMUSG00000062646	Tmem87a	120403905^,120397362^	(1,0):635	(0,1):3,(1,0):456	(0,1):1,(1,0):582	(1,0):867	(1,0):956	(1,0):950
6:91212822-91212900:91213632-91213732:91233063-91233105:@91212831-91212900:91218828-91218892:91233063-91233304:+:Fbln2	MEX	ENSMUSG00000064080	Fbln2	91212900^,91233063-	(0,1):124	(0,1):96,(1,0):1	(0,1):97,(1,0):2	(0,1):22	(0,1):14	(0,1):23
4:133256042-133257031:@133256042-133256200:133256488-133256584:133256865-133257031:-:Sytl1	RI	ENSMUSG00000028860	Sytl1	133257031-,133256042^	(0,1):17,(1,0):11	-	(0,1):7,(1,0):5	(0,1):14,(1,0):14	(0,1):19,(1,0):13	(0,1):25,(1,0):32
2:121211270-121211422:121221158-121221241:@121211270-121211422:121215667-121216171:121221158-121221250:-:Trp53bp1	SE	ENSMUSG00000043909	Trp53bp1	121221158^,121211422-	(0,1):176	(0,1):98	(0,1):103	(0,1):168	(0,1):138	(0,1):160
X:134069845-134073277:@134069845-134069907:134072415-134072474:134073136-134073277:+:Cstf2	RI	ENSMUSG00000031256	Cstf2	134069845-,134073277^	(0,1):2,(1,0):145	(1,0):61	(1,0):135	(0,1):1,(1,0):122	(1,0):169	(0,1):1,(1,0):144
5:129852874-129852985:129854688-129854748:@129852511-129852985:129854023-129854067:129854688-129854838:+:Sumf2	SE	ENSMUSG00000025538	Sumf2	129852985^,129854688-	(0,1):84,(1,0):1	(0,1):94	(0,1):67	(0,1):70	(0,1):76	(0,1):51
5:92356910-92357004:92388134-92388211:@92356910-92357040:92388134-92388211:+:Art3	A5SS	ENSMUSG00000034842	Art3	92356910-,92388134-	(1,0):5	(1,0):3	(0,1):1	(1,0):26	(0,1):2,(1,0):14	(1,0):26
3:68695190-68695580:@68695190-68695231:68695305-68695346:68695437-68695580:+:Il12a	RI	ENSMUSG00000027776	Il12a	68695190-,68695580^	-	-	-	-	-	(0,1):11,(1,0):1
6:127446840-127446999:127474236-127474311:@127446861-127446999:127468032-127468152:127470702-127470830:127471548-127471668:127474236-127474311:+:Parp11	SE	ENSMUSG00000037997	Parp11	127446999^,127474236-	(0,1):62,(1,0):1	(0,1):46,(1,0):2	(0,1):50,(1,0):1	(0,1):35	(0,1):30	(0,1):32
6:124914408-124914465:124914932-124914989:@124914408-124914466:124914635-124914713:124914918-124914989:-:Ptms	SE,A3SS,A5SS	ENSMUSG00000030122	Ptms	124914989-,124914408^	(0,1):1017	(0,1):1672	(0,1):1154	(0,1):1579	(0,1):1084	(0,1):1342
1:182317810-182318005:182329874-182329983:@182317810-182318005:182326254-182326392:182329874-182329983:-:Fbxo28	SE	ENSMUSG00000047539	Fbxo28	182329874^,182318005-	(0,1):128	(0,1):128	(0,1):96	(0,1):98	(0,1):94	(0,1):56
7:127750865-127750897:127752010-127752521:@127750865-127751028:127752010-127752521:+:Fbxl19	A5SS	ENSMUSG00000030811	Fbxl19	127750865-,127752010-	(0,1):4,(1,0):1	(0,1):4	(0,1):8	(0,1):7,(1,0):1	(0,1):2	(0,1):8
11:94418819-94418970:94423671-94423724:94425785-94425977:@94418819-94418970:94425764-94425977:-:Cacna1g	SE,A5SS	ENSMUSG00000020866	Cacna1g	94425977-,94418970-	(1,1):3	(1,0):1	(1,1):1	(1,1):2	-	-
4:127051275-127051425:127060996-127061060:@127051275-127051425:127054208-127054382:127058793-127059031:127059510-127059659:127060996-127061124:-:Zmym1	SE	ENSMUSG00000043872	Zmym1	127060996^,127051425-	(0,1):70	(0,1):66	(0,1):68	(0,1):93	(0,1):76	(0,1):70
9:119347730-119347810:119348347-119348771:@119347730-119347810:119348581-119348771:+:Acaa1a	A3SS	ENSMUSG00000070280	Acaa1a	119347810^,119348771^	(0,1):69,(1,0):16	(0,1):58,(1,0):9	(0,1):54,(1,0):10	(0,1):73,(1,0):13	(0,1):82,(1,0):3	(0,1):42,(1,0):14
11:11954744-11967685:@11954744-11954908:11967532-11967685:-:Fignl1	RI	ENSMUSG00000020176	Fignl1	11967685-,11954744^	(0,1):56,(1,0):1371	(0,1):78,(1,0):1459	(0,1):63,(1,0):1421	(0,1):44,(1,0):995	(0,1):27,(1,0):991	(0,1):36,(1,0):1182
9:108488526-108489374:@108488526-108488874:108489167-108489374:+:BC048562	RI	ENSMUSG00000052911	BC048562	108488526-,108489374^	(0,1):75,(1,0):45	(0,1):80,(1,0):71	(0,1):92,(1,0):89	(0,1):124,(1,0):80	(0,1):93,(1,0):71	(0,1):104,(1,0):107
4:137634898-137635008:137637760-137637890:@137634898-137635008:137636934-137636987:137637760-137637890:+:Usp48	SE	ENSMUSG00000043411	Usp48	137635008^,137637760-	(0,1):27,(1,0):29	(0,1):25,(1,0):39	(0,1):17,(1,0):40	(0,1):23,(1,0):37	(0,1):10,(1,0):32	(0,1):15,(1,0):30
14:121586227-121586342:121594336-121594383:@121586227-121586342:121591812-121591948:121594336-121594383:-:Dock9	SE	ENSMUSG00000025558	Dock9	121594336^,121586342-	(0,1):28	(0,1):11,(1,0):1	(0,1):13,(1,0):1	(0,1):52,(1,0):2	(0,1):49	(0,1):46,(1,0):2
18:65582897-65583006:65622984-65625334:@65582897-65583006:65605332-65605370:65622984-65623508:+:Zfp532	SE	ENSMUSG00000103194	Zfp532	65583006^,65622984-	(1,0):739	(0,1):1,(1,0):764	(0,1):3,(1,0):821	(0,1):2,(1,0):889	(1,0):900	(0,1):2,(1,0):1077
2:121146033-121146120:121150220-121150346:@121146033-121146120:121148241-121148322:121150220-121150346:+:Adal	SE	ENSMUSG00000027259	Adal	121146120^,121150220-	(0,1):23,(1,0):1	(0,1):21	(0,1):23,(1,0):1	(0,1):12	(0,1):26	(0,1):8,(1,0):1
11:3131887-3132965:@3131887-3132131:3132216-3132327:3132887-3132965:-:Sfi1	RI	ENSMUSG00000023764	Sfi1	3132965-,3131887]	(0,1):10,(1,0):158	(0,1):6,(1,0):209	(0,1):7,(1,0):199	(0,1):6,(1,0):101	(0,1):7,(1,0):78	(0,1):11,(1,0):129
16:84831329-84831507:84834809-84834983:@84831329-84831507:84833820-84833874:84833994-84834983:-:Atp5j	SE,A5SS	ENSMUSG00000008976	Atp5j	84834983-,84831507-	(0,1):280,(1,0):21	(0,1):241,(1,0):32	(0,1):243,(1,0):21	(0,1):482,(1,0):38	(0,1):414,(1,0):38	(0,1):322,(1,0):24
1:51477478-51477616:51478301-51478399:@51477478-51477616:51477825-51478399:-:Nabp1	A5SS	ENSMUSG00000026107	Nabp1	51478399[,51477616-	(0,1):321,(1,0):10	(0,1):584,(1,0):39	(0,1):616,(1,0):35	(0,1):150,(1,0):4	(0,1):127,(1,0):12	(0,1):125,(1,0):9
9:43015903-43016043:43018052-43018171:@43015903-43016043:43018049-43018171:-:Arhgef12	A5SS	ENSMUSG00000059495	Arhgef12	43018171-,43016043-	(1,0):179	(0,1):118,(1,0):65	(0,1):161,(1,0):88	(0,1):84,(1,0):50	(0,1):48,(1,0):71	(0,1):83,(1,0):77
3:106566045-106566184:106572973-106573065:@106566045-106566184:106570693-106570854:106571611-106571693:106572973-106573065:+:Dram2	SE	ENSMUSG00000105272	Dram2	106566184^,106572973-	(0,1):719,(1,0):12	(0,1):743,(1,0):7	(0,1):629,(1,0):7	(0,1):1503,(1,0):9	(0,1):1419,(1,0):7	(0,1):1070,(1,0):3
15:78760806-78760891:78764315-78764468:@78760806-78760891:78763301-78763418:78764315-78764468:-:Mfng	SE	ENSMUSG00000018169	Mfng	78764315^,78760891-	(0,1):1,(1,0):9	(1,0):11	(1,0):7	(0,1):2,(1,0):21	(0,1):2,(1,0):26	(1,0):9
11:120138986-120140686:@120138986-120139092:120140593-120140686:-:Slc38a10	RI	ENSMUSG00000061306	Slc38a10	120140686-,120138986^	(0,1):8,(1,0):241	(0,1):1,(1,0):484	(0,1):3,(1,0):723	(0,1):6,(1,0):140	(0,1):9,(1,0):153	(0,1):4,(1,0):167
10:127296541-127296633:127296873-127296944:@127296541-127296633:127296717-127296740:127296873-127296944:-:Mars	SE	ENSMUSG00000040354	Mars	127296873^,127296633-	(0,1):13,(1,0):8	(0,1):5,(1,0):13	(0,1):6,(1,0):13	(0,1):11,(1,0):2	(0,1):12,(1,0):10	(0,1):15,(1,0):8
6:12006985-12007106:12047827-12047944:@12006985-12007106:12045585-12045764:12047827-12047944:+:Phf14	SE	ENSMUSG00000029629	Phf14	12007106^,12047827-	(0,1):3,(1,0):27	(0,1):2,(1,0):17	(0,1):2,(1,0):15	(0,1):4,(1,0):13	(0,1):5,(1,0):16	(0,1):5,(1,0):21
7:19091939-19092036:19092950-19093821:@19091939-19092036:19092208-19092254:19092543-19092632:19092950-19093821:+:Dmpk	SE	ENSMUSG00000030409	Dmpk	19092036^,19092950-	(0,1):88	(0,1):57	(0,1):107	(0,1):66,(1,0):2	(0,1):70	(0,1):110
7:122091586-122093704:@122091586-122091685:122093617-122093704:-:Ears2	RI	ENSMUSG00000030869	Ears2	122093704-,122091586^	(0,1):58,(1,0):619	(0,1):79,(1,0):459	(0,1):91,(1,0):585	(0,1):55,(1,0):755	(0,1):68,(1,0):792	(0,1):58,(1,0):816
1:119765878-119765922:119783482-119783589:@119765878-119765922:119773049-119773146:119773229-119773271:119783482-119783502:-:Ptpn4	SE	ENSMUSG00000026384	Ptpn4	119783482^,119765922-	(0,1):6	(0,1):6,(1,0):3	(0,1):7	(0,1):19	(0,1):10	(0,1):10
17:35901983-35902054:35904290-35904335:@35901983-35902054:35902356-35902438:35904108-35904176:35904290-35904335:-:Atat1	SE	ENSMUSG00000024426	Atat1	35904290^,35902054-	(0,1):2	(0,1):2	(0,1):1	(0,1):1	(0,1):2	(0,1):2
4:47033116-47033269:47038914-47038963:@47033116-47033269:47035716-47035919:47038914-47038963:-:Anks6	SE	ENSMUSG00000066191	Anks6	47038914^,47033269-	(0,1):3	(0,1):2	(0,1):11	(0,1):5	(0,1):5	(0,1):1
2:129372794-129372922:129373070-129374325:129374734-129375748:@129372794-129373169:129374734-129375733:+:Il1bos	A5SS,RI	ENSMUSG00000074805	Il1bos	129372794-,129374734-	(0,1):2,(1,0):12	-	(0,1):4,(1,0):10	-	-	(0,1):8,(1,0):10
18:69651222-69651289:69652394-69652472:69654964-69655037:@69651222-69651289:69654961-69655037:+:Tcf4	SE,A3SS	ENSMUSG00000053477	Tcf4	69651289^,69655037^	(1,0):51	(1,0):33	(1,0):43	(1,0):50	(1,0):45	(1,0):41
1:181919325-181919629:181923560-181923840:@181919325-181919629:181921658-181922500:181923560-181923840:-:Enah	SE	ENSMUSG00000022995	Enah	181923560^,181919629-	(0,1):275,(1,0):1	(0,1):32	(0,1):49	(0,1):67	(0,1):32	(0,1):112
7:112331896-112332039:112346722-112346908:@112331896-112332039:112345246-112345353:112346722-112347491:+:Mical2	SE	ENSMUSG00000038244	Mical2	112332039^,112346722-	(0,1):44,(1,0):36	(0,1):36,(1,0):24	(0,1):29,(1,0):27	(0,1):18,(1,0):12	(0,1):21,(1,0):7	(0,1):23,(1,0):13
9:22453779-22453870:22457373-22457502:@22453779-22453869:22457371-22457502:-:Rp9	A3SS,A5SS	ENSMUSG00000032239	Rp9	22457502-,22453779^	(0,1):1,(1,0):120	(1,0):57	(0,1):1,(1,0):68	(0,1):1,(1,0):135	(0,1):1,(1,0):152	(0,1):1,(1,0):88
5:107914346-107914453:107986949-107987033:@107914346-107914453:107924585-107924719:107986949-107987085:-:Fam69a	SE	ENSMUSG00000029270	Fam69a	107986949^,107914453-	(0,1):100	(0,1):60	(0,1):59	(0,1):118	(0,1):77	(0,1):89
16:94370797-94370861:94392015-94392109:@94370797-94370971:94392015-94392109:+:Ttc3	A5SS	ENSMUSG00000040785	Ttc3	94370797[,94392015-	(0,1):2	(0,1):3	(0,1):3	(0,1):6	(0,1):2	(0,1):2
15:90972625-90972715:90980795-90980998:@90972625-90972715:90976471-90976509:90980795-90980998:-:Kif21a	SE	ENSMUSG00000022629	Kif21a	90980795^,90972715-	(1,0):10	(1,0):5	(1,0):8	(1,0):5	(1,0):4	(1,0):7
4:126161968-126162266:126162453-126162656:@126161968-126162023:126162453-126162626:-:Sh3d21	A3SS	ENSMUSG00000073758	Sh3d21	126162453^,126161968^	(1,0):8	(1,0):10	(1,0):21	(1,0):10	(1,0):13	(1,0):38
17:46631828-46631891:46632033-46632148:@46631828-46631888:46632033-46632148:-:Klc4	A3SS	ENSMUSG00000097560	Klc4	46632033^,46631828^	(1,0):11	(1,0):13	(1,0):15	(1,0):16	(1,0):10	(1,0):12
6:29366917-29366977:29374399-29376672:@29366917-29366977:29372471-29372670:29374399-29376675:+:Calu	SE	ENSMUSG00000058831	Calu	29366977^,29374399-	(0,1):1180	(0,1):1143	(0,1):1163	(0,1):1030	(0,1):932,(1,0):1	(0,1):833
13:14005788-14006007:@14005788-14005852:14005943-14006007:-:Tbce	RI	ENSMUSG00000039233	Tbce	14006007-,14005788^	(1,0):11	(0,1):2,(1,0):9	(0,1):1,(1,0):8	(0,1):4,(1,0):11	(0,1):2,(1,0):11	(0,1):2,(1,0):12
8:105248743-105248786:105250719-105250791:@105248743-105248786:105249329-105249462:105249597-105249655:105250719-105250791:+:D230025D16Rik	SE	ENSMUSG00000031889	D230025D16Rik	105248786^,105250719-	(0,1):39	(0,1):35	(0,1):24	(0,1):46	(0,1):22	(0,1):27
8:105328608-105328647:105328772-105329053:@105328608-105328692:105328772-105329057:+:Tmem208	A5SS	ENSMUSG00000014856	Tmem208	105328608-,105328772-	(0,1):126	(0,1):125,(1,0):1	(0,1):180	(0,1):73	(0,1):117	(0,1):62
4:139085454-139085648:139092044-139092106:@139085454-139085648:139091027-139091193:139092044-139092283:-:Nbl1	SE	ENSMUSG00000041120	Nbl1	139092044^,139085648-	(0,1):11	(0,1):5	(0,1):10	(0,1):5	-	(0,1):2
11:78059195-78060434:@78059195-78059860:78059939-78060434:+:Flot2	RI	ENSMUSG00000061981	Flot2	78059195-,78060434]	(0,1):7,(1,0):294	(1,0):244	(0,1):2,(1,0):234	(1,0):290	(1,0):270	(0,1):5,(1,0):210
12:81962638-81962726:81964036-81964147:@81962638-81962729:81964038-81964147:+:Pcnx	A3SS,A5SS	ENSMUSG00000021140	Pcnx	81962638-,81964147^	(0,1):75	(0,1):63	(0,1):100	(0,1):73	(0,1):83	(0,1):20,(1,0):1
12:109627048-109627153:109640267-109640328:@109627048-109630480:109630648-109634354:109635394-109635457:109637839-109637926:109640267-109640328:+:Rian	SE,A5SS	ENSMUSG00000097451	Rian	109627048-,109640267-	(0,1):1482	(0,1):1552	(0,1):1315,(1,0):2	(0,1):729	(0,1):723	(0,1):641
11:116839838-116839926:116840448-116840545:@116839838-116839926:116840410-116840545:-:Jmjd6	A5SS	ENSMUSG00000056962	Jmjd6	116840545-,116839926-	(1,0):2	(1,0):3	(0,1):2,(1,0):1	(0,1):3,(1,0):4	(0,1):4	(0,1):4,(1,0):1
11:70695864-70695948:70700058-70700155:@70695864-70695948:70699988-70700155:-:Inca1	A5SS	ENSMUSG00000057054	Inca1	70700155[,70695948-	(0,1):3	(0,1):4,(1,0):2	(0,1):6,(1,0):2	(0,1):5,(1,0):6	(0,1):3,(1,0):10	(0,1):6,(1,0):5
15:98603874-98604735:98606808-98608892:@98603874-98604732:98606808-98608877:-:Ccnt1	A3SS	ENSMUSG00000022994	Ccnt1	98606808^,98603874^	(1,0):5	(1,0):4	(1,0):4	(1,0):3	(1,1):687	(1,0):1
17:23580771-23580862:23581078-23581270:@23580771-23580862:23581057-23581270:-:Zfp13	A5SS	ENSMUSG00000062012	Zfp13	23581270-,23580862-	(0,1):4	(0,1):3,(1,0):1	(0,1):1,(1,0):1	(0,1):5,(1,0):2	(0,1):15,(1,0):1	(0,1):2
5:33654122-33654614:33655323-33655486:@33653216-33654614:33654713-33654872:33655323-33655797:-:Tmem129	SE	ENSMUSG00000019295	Tmem129	33655323^,33654614-	(0,1):720	(0,1):718	(0,1):689	(0,1):1062	(0,1):1083	(0,1):923
6:34783570-34783593:34785191-34785683:@34783570-34783630:34785191-34785644:+:Agbl3	A5SS	ENSMUSG00000038836	Agbl3	34783570-,34785191-	(0,1):25,(1,0):3	(0,1):8,(1,0):3	(0,1):11,(1,0):2	(0,1):37,(1,0):10	(0,1):44,(1,0):8	(0,1):22,(1,0):4
1:175619051-175619180:175622580-175622676:175625451-175625573:@175619051-175619185:175625451-175625635:-:Fh1	SE,A3SS	ENSMUSG00000039783	Fh1	175625451^,175619051^	(0,1):746,(1,0):1	(0,1):668	(0,1):706	(0,1):1096	(0,1):544	(0,1):824
1:190928846-190928904:190937444-190937700:@190928851-190928904:190932867-190933192:190934746-190934994:190937444-190937477:+:Angel2	SE	ENSMUSG00000026634	Angel2	190928904^,190937444-	(0,1):197,(1,0):124	(0,1):211,(1,0):145	(0,1):197,(1,0):107	(0,1):208,(1,0):111	(0,1):196,(1,0):132	(0,1):166,(1,0):84
5:88638981-88643048:@88638981-88639078:88642929-88643048:+:Rufy3	RI	ENSMUSG00000029291	Rufy3	88638981-,88643048^	(0,1):26,(1,0):387	(0,1):18,(1,0):327	(0,1):12,(1,0):369	(0,1):25,(1,0):329	(0,1):27,(1,0):320	(0,1):22,(1,0):297
11:69684218-69684336:69684485-69684532:69684660-69684738:@69684218-69684333:69684660-69684738:-:Tnfsfm13	SE,A3SS	ENSMUSG00000089669	Tnfsfm13	69684660^,69684218^	(1,0):21	(1,0):16	(1,0):28	(1,0):17	(1,0):28	(1,0):16
2:24925756-24926448:24926588-24926727:@24926055-24926448:24926583-24926727:-:Arrdc1	A5SS	ENSMUSG00000026972	Arrdc1	24926727-,24926448-	(0,1):3,(1,0):57	(0,1):4,(1,0):39	(0,1):3,(1,0):50	(0,1):2,(1,0):52	(0,1):2,(1,0):52	(1,0):39
8:13086251-13086326:13094143-13094197:@13086251-13086326:13090657-13090760:13094143-13094197:-:Pcid2	SE	ENSMUSG00000038542	Pcid2	13094143^,13086326-	(0,1):42	(0,1):33	(0,1):32	(0,1):23	(0,1):35	(0,1):44
4:9281388-9282008:9350647-9353583:@9281388-9282012:9350647-9350821:+:Clvs1	A5SS	ENSMUSG00000086233	Clvs1	9281388-,9350647-	(0,1):1,(1,0):2	(1,1):7	(1,1):8	(1,0):1	(1,1):7	(1,0):2
16:95987293-95987355:95987960-95988111:@95987293-95987351:95987958-95988111:-:Psmg1	A3SS,A5SS	ENSMUSG00000022913	Psmg1	95988111-,95987293^	(1,0):20	(1,0):24	(0,1):1,(1,0):12	(1,0):24	(1,0):27	(0,1):1,(1,0):23
18:36788577-36788670:36790134-36790159:@36788577-36788670:36789157-36789284:36789367-36789609:36790134-36790250:+:Hars2	SE	ENSMUSG00000019143	Hars2	36788670^,36790134-	(0,1):268	(0,1):218	(0,1):241	(0,1):255	(0,1):283	(0,1):216
2:90852840-90852866:90853024-90853113:90854924-90854981:@90852840-90852866:90853051-90853109:90854921-90854981:+:Mtch2	A3SS,A5SS	ENSMUSG00000027282	Mtch2	90852866^,90854981^	(1,0):12	(1,0):14	(1,0):15	(1,0):10	(1,0):12	(1,0):17
4:81310157-81310319:81320346-81320523:@81310157-81310319:81317594-81317704:81320346-81320523:-:Mpdz	SE	ENSMUSG00000028402	Mpdz	81320346^,81310319-	(0,1):22,(1,0):15	(0,1):30,(1,0):11	(0,1):28,(1,0):22	(0,1):26,(1,0):12	(0,1):20,(1,0):6	(0,1):34,(1,0):13
10:5862519-5862662:5922228-5922386:@5862519-5862662:5918184-5918253:5922228-5922400:-:Rgs17	SE	ENSMUSG00000019775	Rgs17	5922228^,5862662-	(1,0):1	(0,1):1	-	-	-	-
8:68461581-68461851:68735026-68735115:@68460924-68461851:68556972-68557120:68645799-68645935:68718854-68719157:68735026-68735114:-:Csgalnact1	SE	ENSMUSG00000036356	Csgalnact1	68735026^,68461851-	(0,1):217	(0,1):150	(0,1):130	(0,1):97	(0,1):109	(0,1):82
15:100475023-100475208:100475301-100475407:@100475023-100475209:100475306-100475407:+:Gm5475	A3SS,A5SS	ENSMUSG00000037353	Gm5475	100475023-,100475407^	(0,1):740	(0,1):512,(1,0):584	(0,1):1013	(0,1):593	(0,1):618	(0,1):677
3:127684342-127686343:@127684342-127684437:127685238-127685314:127686257-127686343:-:Alpk1	RI	ENSMUSG00000028028	Alpk1	127686343-,127684342^	(0,1):3,(1,0):140	(0,1):5,(1,0):82	(0,1):3,(1,0):107	(1,0):66	(0,1):1,(1,0):80	(0,1):1,(1,0):88
10:81586213-81586337:81586858-81586928:@81586213-81586373:81586858-81586928:+:Tle2	A5SS	ENSMUSG00000034771	Tle2	81586213-,81586858-	(0,1):2,(1,0):3	(0,1):6,(1,0):1	(0,1):4,(1,0):1	(0,1):2,(1,0):1	(0,1):5	(0,1):6,(1,0):4
11:86224943-86225144:86226638-86226802:@86224943-86225144:86226042-86226110:86226638-86226802:-:Ints2	SE	ENSMUSG00000085208	Ints2	86226638^,86225144-	(0,1):13,(1,0):19	(0,1):35,(1,0):12	(0,1):16,(1,0):14	(0,1):14,(1,0):16	(0,1):8,(1,0):7	(0,1):7,(1,0):8
1:75435930-75436011:75436778-75436838:@75435967-75436011:75436784-75436838:+:Gmppa	A3SS	ENSMUSG00000033021	Gmppa	75436011^,75436838^	-	-	(1,0):1	-	(1,0):1	-
17:24917995-24918139:24923816-24923907:@24917995-24918139:24920472-24920495:24923816-24923907:-:Mapk8ip3	SE	ENSMUSG00000024163	Mapk8ip3	24923816^,24918139-	(0,1):5,(1,0):16	(0,1):1,(1,0):9	(0,1):11,(1,0):26	(0,1):3,(1,0):18	(0,1):6,(1,0):14	(0,1):7,(1,0):22
7:100285520-100285726:100292576-100292718:@100285520-100285768:100292576-100292718:+:P4ha3	A5SS	ENSMUSG00000051048	P4ha3	100285520[,100292576-	(1,0):4	(0,1):3,(1,0):3	(1,1):1	-	-	-
3:90258465-90259492:@90258465-90258526:90259154-90259222:90259386-90259492:+:Crtc2	RI	ENSMUSG00000027936	Crtc2	90258465-,90259492^	(0,1):43,(1,0):105	(0,1):25,(1,0):52	(0,1):36,(1,0):82	(0,1):26,(1,0):94	(0,1):48,(1,0):72	(0,1):52,(1,0):80
6:21852406-21857412:21857585-21858205:@21852406-21857400:21857585-21858193:-:Cttnbp2	A3SS	ENSMUSG00000106709	Cttnbp2	21857585^,21852406^	(1,0):6	(1,0):1	(0,1):1,(1,0):6	(0,1):2,(1,0):5	(0,1):2,(1,0):7	(1,0):3
4:87840682-87841389:88031524-88031704:@87841084-87841389:87873838-87873981:87880066-87880148:88011633-88011707:88031524-88031704:-:Mllt3	SE	ENSMUSG00000028496	Mllt3	88031524^,87841389-	(0,1):20,(1,0):58	(0,1):20,(1,0):40	(0,1):11,(1,0):33	(0,1):38,(1,0):46	(0,1):20,(1,0):68	(0,1):29,(1,0):46
3:94389475-94389596:94391074-94391206:@94389475-94389596:94390400-94390652:94391074-94391206:+:Rorc	SE	ENSMUSG00000028150	Rorc	94389596^,94391074-	(0,1):71,(1,0):33	(0,1):47,(1,0):62	(0,1):51,(1,0):44	(0,1):81,(1,0):90	(0,1):94,(1,0):66	(0,1):69,(1,0):52
6:83052473-83052542:83053038-83053070:@83052473-83052542:83053001-83053070:-:Htra2	A5SS	ENSMUSG00000068329	Htra2	83053070-,83052542-	-	-	(0,1):1	-	-	-
7:30566749-30566936:30567143-30567434:30567581-30567955:@30566749-30567500:30567581-30567958:+:U2af1l4	A5SS,RI	ENSMUSG00000078765	U2af1l4	30566749-,30567581-	(0,1):30,(1,0):2	(0,1):28,(1,0):7	(0,1):48,(1,0):6	(0,1):31,(1,0):3	(0,1):30,(1,0):1	(0,1):39,(1,0):1
6:113269732-113269870:113270522-113270701:113277831-113277945:@113269732-113269870:113277790-113277945:+:Mtmr14	SE,A3SS	ENSMUSG00000030269	Mtmr14	113269870^,113277945^	(0,1):21,(1,0):176	(0,1):8,(1,0):61	(0,1):11,(1,0):131	(0,1):30,(1,0):295	(0,1):18,(1,0):245	(0,1):22,(1,0):258
9:113876244-113876350:113879942-113880186:@113876244-113876350:113878750-113878773:113879942-113880186:+:Clasp2	SE	ENSMUSG00000033392	Clasp2	113876350^,113879942-	(1,0):54	(1,0):34	(1,0):40	(1,0):70	(1,0):61	(1,0):63
17:36257442-36257706:@36257442-36257524:36257606-36257706:-:Rpp21	RI	ENSMUSG00000024446	Rpp21	36257706-,36257442^	(0,1):6,(1,0):3	(0,1):15	(0,1):16,(1,0):2	(0,1):19,(1,0):5	(0,1):36,(1,0):2	(0,1):25,(1,0):6
11:102206907-102207166:102218416-102218781:@102206907-102207166:102213925-102214036:102218416-102218487:-:Hdac5	SE	ENSMUSG00000008855	Hdac5	102218416^,102207166-	(0,1):3,(1,0):48	(0,1):2,(1,0):38	(0,1):6,(1,0):34	(0,1):1,(1,0):58	(0,1):6,(1,0):65	(0,1):10,(1,0):65
9:123089032-123089156:123100263-123100592:@123089032-123089156:123098923-123098974:123100263-123100592:-:Zdhhc3	SE	ENSMUSG00000025786	Zdhhc3	123100263^,123089156-	(0,1):4,(1,0):101	(0,1):5,(1,0):77	(0,1):5,(1,0):94	(0,1):5,(1,0):76	(0,1):9,(1,0):62	(0,1):8,(1,0):59
9:95732007-95732209:95743197-95743351:95749668-95750358:@95732007-95732209:95736820-95736921:95749668-95750358:-:Trpc1	MEX	ENSMUSG00000032839	Trpc1	95749668^,95732209-	(0,1):1,(1,0):8	(0,1):2,(1,0):9	(1,0):8	(0,1):1,(1,0):13	(0,1):2,(1,0):12	(1,0):2
16:36761564-36761712:36761823-36761909:@36761564-36761653:36761823-36761909:-:Slc15a2	A3SS	ENSMUSG00000022899	Slc15a2	36761823^,36761564^	(0,1):4,(1,0):1	(0,1):4,(1,0):1	-	(0,1):3	(0,1):6,(1,0):3	(0,1):12,(1,0):4
7:102065713-102065804:102071219-102071361:@102065520-102065804:102069897-102069991:102071219-102071361:+:Xntrpc	SE	ENSMUSG00000099481	Xntrpc	102065804^,102071219-	(0,1):18	(0,1):11	(0,1):9	(0,1):25,(1,0):2	(0,1):21	(0,1):15,(1,0):1
10:7743556-7743736:7748776-7748897:@7743556-7743736:7744027-7744166:7748776-7748897:+:Katna1	SE	ENSMUSG00000092190	Katna1	7743736^,7748776-	(0,1):7,(1,0):33	(0,1):11,(1,0):25	(0,1):15,(1,0):30	(0,1):11,(1,0):31	(0,1):3,(1,0):37	(0,1):8,(1,0):26
13:83635422-83635469:83652814-83652986:@83635422-83635469:83643579-83643681:83652814-83652986:+:Mef2c	SE	ENSMUSG00000005583	Mef2c	83635469^,83652814-	(0,1):2,(1,0):95	(1,0):20	(1,0):20	(1,0):108	(1,0):56	(1,0):100
7:141431186-141431258:141431502-141431598:@141429744-141431258:141431350-141431425:141431502-141431656:-:Slc25a22	SE	ENSMUSG00000019082	Slc25a22	141431502^,141431258-	(0,1):1781,(1,0):1	(0,1):2404	(0,1):2710	(0,1):1309	(0,1):1453	(0,1):1813
10:39621414-39622727:39681473-39681549:39731738-39732006:@39621412-39622727:39622903-39623091:39640276-39640511:39731738-39732007:-:E130307A14Rik	MEX	ENSMUSG00000087177	E130307A14Rik	39731738^,39622727-	(0,1):20,(1,0):1	(0,1):17,(1,0):3	(0,1):15,(1,0):1	(0,1):21	(0,1):10,(1,0):1	(0,1):5,(1,0):4
2:155956558-155956657:155961872-155962154:@155956558-155956662:155961872-155962154:+:Cep250	A5SS	ENSMUSG00000038241	Cep250	155956558[,155961872-	(0,1):4,(1,0):6	(1,0):4	(0,1):7,(1,0):3	(0,1):3,(1,0):6	(0,1):5,(1,0):4	(0,1):2,(1,0):2
9:67860784-67860885:67871176-67871285:@67860784-67860885:67866180-67866242:67870853-67870918:67871176-67871285:+:Rps27l	SE	ENSMUSG00000035284	Rps27l	67860885^,67871176-	(1,0):38	(1,0):68	(1,0):65	(1,0):42	(1,0):38	(1,0):33
6:124403812-124403907:124404630-124404720:@124403812-124403907:124404133-124404222:124404630-124404720:-:Pex5	SE	ENSMUSG00000005069	Pex5	124404630^,124403907-	(0,1):16,(1,0):75	(0,1):37,(1,0):79	(0,1):36,(1,0):107	(0,1):32,(1,0):64	(0,1):37,(1,0):65	(0,1):27,(1,0):53
X:95130836-95131015:95166424-95166474:@95130836-95131015:95165589-95165970:95166424-95166500:-:Arhgef9	SE	ENSMUSG00000025656	Arhgef9	95166424^,95131015-	(0,1):22	(0,1):13	(0,1):24	(0,1):51	(0,1):69,(1,0):1	(0,1):46
16:20673439-20673655:20675344-20675520:@20673420-20673655:20673868-20673961:20674228-20674314:20675344-20675520:+:Eif4g1	SE	ENSMUSG00000045983	Eif4g1	20673655^,20675344-	(0,1):306,(1,0):3	(0,1):395	(0,1):400,(1,0):2	(0,1):286	(0,1):223,(1,0):2	(0,1):315,(1,0):2
2:30953752-30955953:@30953752-30954017:30955768-30955953:+:Tor1b	RI	ENSMUSG00000026848	Tor1b	30953752-,30955953^	(0,1):3,(1,0):212	(0,1):21,(1,0):183	(0,1):10,(1,0):204	(0,1):19,(1,0):173	(0,1):10,(1,0):159	(0,1):9,(1,0):212
2:5803947-5803975:5807431-5807506:@5803947-5803975:5804911-5805033:5807431-5807506:-:Cdc123	SE	ENSMUSG00000039128	Cdc123	5807431^,5803975-	(0,1):197	(0,1):157	(0,1):163	(0,1):208	(0,1):253	(0,1):184
X:150645308-150645521:150649548-150649655:@150645304-150645521:150645694-150649655:-:Tro	A5SS	ENSMUSG00000025272	Tro	150649655-,150645521-	(0,1):168	(0,1):150	(0,1):173	(0,1):268	(0,1):243	(0,1):321
9:63635305-63635387:63636384-63636483:@63635305-63635387:63636387-63636483:+:Aagab	A3SS	ENSMUSG00000037257	Aagab	63635387^,63636483^	(0,1):3,(1,0):7	(0,1):4,(1,0):4	(0,1):7,(1,0):5	(0,1):6,(1,0):6	(0,1):6,(1,0):6	(0,1):5,(1,0):10
7:139454054-139454095:139511408-139511471:@139454054-139454095:139477995-139478095:139481632-139481719:139511408-139511471:+:Inpp5a	SE	ENSMUSG00000025477	Inpp5a	139454095^,139511408-	(0,1):72	(0,1):62	(0,1):82	(0,1):79	(0,1):66	(0,1):61
X:51139204-51139368:51205774-51205832:@51139204-51139368:51164418-51164664:51205774-51205990:-:Mbnl3	SE	ENSMUSG00000036109	Mbnl3	51205774^,51139368-	(0,1):4	(0,1):10	(0,1):10	(0,1):6	(0,1):10	(0,1):11
3:54720406-54720461:54725970-54726075:@54720406-54720461:54722557-54722640:54725970-54726075:+:Supt20	SE	ENSMUSG00000027751	Supt20	54720461^,54725970-	(0,1):10	(0,1):11	(0,1):14	(0,1):18	(0,1):9	(0,1):8
4:145161998-145162128:145163189-145163346:@145161998-145162128:145163176-145163346:-:Vps13d	A5SS	ENSMUSG00000020220	Vps13d	145163346-,145162128-	(0,1):92,(1,0):7	(0,1):63,(1,0):9	(0,1):86,(1,0):12	(0,1):72,(1,0):6	(0,1):65,(1,0):16	(0,1):92,(1,0):9
14:52075613-52077563:52081260-52081903:@52075613-52075726:52077403-52079154:52079833-52081903:-:Hnrnpc	A3SS,A5SS,RI	ENSMUSG00000060373	Hnrnpc	52081903-,52075613^	(0,1):962,(1,0):419	(0,1):912,(1,0):354	(0,1):863,(1,0):312	(0,1):1054,(1,0):439	(0,1):1073,(1,0):399	(0,1):1124,(1,0):527
10:39122177-39122335:39132247-39132378:@39122177-39122332:39132247-39132378:-:Fam229b	A3SS	ENSMUSG00000051736	Fam229b	39132247^,39122177^	(0,1):2,(1,0):9	(0,1):1,(1,0):11	(0,1):1,(1,0):14	(0,1):4,(1,0):17	(0,1):15,(1,0):17	(0,1):2,(1,0):10
15:54919929-54920136:54928429-54928646:54952548-54952696:@54919929-54920064:54952548-54952685:-:Samd12	SE,A3SS	ENSMUSG00000022425	Samd12	54952548^,54919929^	(0,1):1,(1,0):18	(1,0):15	(1,0):25	(1,0):6	(1,0):9	(1,0):8
9:108541688-108541789:108542432-108542586:@108541688-108541865:108542432-108542586:+:Qrich1	A5SS	ENSMUSG00000006673	Qrich1	108541688-,108542432-	(0,1):186	(0,1):239	(0,1):166,(1,0):2	(0,1):201	(0,1):140	(0,1):156
3:87975421-87980451:@87975421-87976580:87976713-87980451:+:Nes	RI	ENSMUSG00000004891	Nes	87975421-,87980451]	(0,1):22,(1,0):59	(0,1):2,(1,0):15	(0,1):4,(1,0):14	(0,1):1,(1,0):39	(0,1):2,(1,0):51	(0,1):2,(1,0):81
1:164302284-164302720:164306439-164306516:@164302284-164302720:164303904-164303924:164306439-164306516:-:Blzf1	SE	ENSMUSG00000026577	Blzf1	164306439^,164302720-	(1,0):19	(0,1):4,(1,0):11	(0,1):4,(1,0):8	(0,1):10,(1,0):9	(0,1):5,(1,0):11	(0,1):6,(1,0):18
2:76847725-76847808:76857904-76857987:@76847725-76847808:76854150-76854218:76854387-76854467:76857904-76857987:-:Ttn	SE	ENSMUSG00000051747	Ttn	76857904^,76847808-	(0,1):40	-	(0,1):5	(0,1):93	(0,1):52	(0,1):127
6:90664022-90667012:@90664022-90664071:90664793-90667012:-:Iqsec1	RI	ENSMUSG00000034312	Iqsec1	90667012-,90664022^	(1,0):242	(1,0):112	(1,0):152	(1,0):138	(1,0):130	(0,1):1,(1,0):208
2:153070822-153074907:@153070822-153071005:153071758-153074907:+:Ccm2l	RI	ENSMUSG00000027474	Ccm2l	153070822-,153074907^	(0,1):5,(1,0):110	(0,1):11,(1,0):99	(0,1):13,(1,0):137	(0,1):7,(1,0):112	(0,1):11,(1,0):115	(0,1):9,(1,0):175
13:54556527-54556651:54565182-54565333:@54556368-54556651:54559198-54559324:54561693-54561871:54564515-54564621:54565182-54565338:-:4833439L19Rik	SE	ENSMUSG00000025871	4833439L19Rik	54565182^,54556651-	(0,1):479,(1,0):3	(0,1):476,(1,0):1	(0,1):563,(1,0):2	(0,1):571,(1,0):2	(0,1):491,(1,0):2	(0,1):556,(1,0):4
X:74288662-74288714:74289105-74289182:@74288662-74288714:74288929-74289019:74289105-74289182:+:Taz	SE	ENSMUSG00000009995	Taz	74288714^,74289105-	(0,1):5	(0,1):2,(1,0):2	(0,1):1	(0,1):7	(0,1):9,(1,0):4	(0,1):7,(1,0):4
7:17008614-17008712:17008993-17009058:@17008614-17008708:17008993-17009058:-:Ppp5c	A3SS	ENSMUSG00000003099	Ppp5c	17008993^,17008614^	(1,0):6	(0,1):2,(1,0):9	(0,1):1,(1,0):10	(1,0):8	(0,1):1,(1,0):6	(0,1):2,(1,0):6
10:41485766-41485879:41486372-41486471:@41485766-41485879:41486028-41486121:41486372-41486471:+:Mical1	SE	ENSMUSG00000019823	Mical1	41485879^,41486372-	(0,1):9	(0,1):11	(0,1):14	(0,1):6	(0,1):16	(0,1):5
3:89393035-89393135:89393311-89393378:@89393035-89393063:89393311-89393342:-:Zbtb7b	A3SS	ENSMUSG00000074466	Zbtb7b	89393311^,89393035^	-	-	(1,0):1	-	-	(1,0):1
11:84914211-84914383:84916099-84916130:@84914211-84914285:84916099-84916130:-:Znhit3	A3SS	ENSMUSG00000020526	Znhit3	84916099^,84914211^	(1,0):1	-	(1,0):4	(1,0):2	-	(1,0):2
17:34113932-34114177:34114350-34114650:34114890-34115076:@34113932-34114478:34114890-34114951:-:Brd2	A3SS,RI	ENSMUSG00000024335	Brd2	34114890^,34113932^	(0,1):223,(1,0):796	(0,1):149,(1,0):599	(0,1):180,(1,0):669	(0,1):200,(1,0):776	(0,1):201,(1,0):671	(0,1):226,(1,0):829
6:83311812-83311934:83313362-83313546:@83311812-83311934:83312746-83312845:83313362-83313546:-:Mthfd2	SE	ENSMUSG00000005667	Mthfd2	83313362^,83311934-	(0,1):4,(1,0):9	(0,1):5,(1,0):7	(0,1):8,(1,0):12	(1,0):5	-	(0,1):2,(1,0):9
5:134383779-134383923:134389131-134389211:@134383740-134383923:134385019-134385084:134385790-134385837:134388434-134388523:134389131-134389211:-:Gtf2ird1	SE	ENSMUSG00000023079	Gtf2ird1	134389131^,134383923-	(0,1):137	(0,1):209	(0,1):246	(0,1):170	(0,1):180	(0,1):179
1:161036820-161036852:161038225-161038272:@161036820-161036852:161037124-161037164:161037288-161037315:161037505-161037547:161037995-161038037:161038225-161038272:+:Gas5	SE	ENSMUSG00000053332	Gas5	161036852^,161038225-	(0,1):25	(0,1):41	(0,1):49	(0,1):59	(0,1):52	(0,1):30
5:140427090-140427145:140430052-140430183:@140427017-140427145:140427410-140427567:140430052-140430183:+:Eif3b	SE	ENSMUSG00000056076	Eif3b	140427145^,140430052-	(0,1):574	(0,1):606	(0,1):621,(1,0):1	(0,1):608	(0,1):487	(0,1):542
4:123360910-123361027:123364057-123364074:@123360910-123361027:123361454-123364074:-:Macf1	A5SS	ENSMUSG00000028649	Macf1	123364074-,123361027-	(0,1):628	(0,1):563,(1,0):1	(0,1):637	(0,1):471	(0,1):563	(0,1):574
11:70432682-70432753:70436163-70436223:@70432645-70432753:70435542-70435572:70436163-70436223:+:Arrb2	SE	ENSMUSG00000060216	Arrb2	70432753^,70436163-	(0,1):14	(0,1):21	(0,1):11	(0,1):6	(0,1):6	(0,1):5
1:151433794-151436707:@151433794-151433904:151435728-151436707:+:Trmt1l	RI	ENSMUSG00000053286	Trmt1l	151433794-,151436707]	(0,1):73,(1,0):83	(0,1):76,(1,0):73	(0,1):68,(1,0):67	(0,1):57,(1,0):97	(0,1):90,(1,0):86	(0,1):78,(1,0):129
5:121662041-121662161:121663242-121663491:@121662000-121662161:121663296-121663491:+:Brap	A3SS	ENSMUSG00000029458	Brap	121662161^,121663491^	(0,1):146,(1,0):34	(0,1):143,(1,0):42	(0,1):174,(1,0):38	(0,1):152,(1,0):42	(0,1):153,(1,0):41	(0,1):132,(1,0):38
14:55580918-55580972:55581052-55581138:@55580918-55580976:55581052-55581138:+:Psme1	A5SS	ENSMUSG00000022216	Psme1	55580918-,55581052-	(0,1):2,(1,0):35	(1,0):23	(1,0):24	(1,0):30	(0,1):1,(1,0):31	(1,0):24
5:134289287-134289412:134293752-134293885:@134289287-134289412:134293747-134293885:-:Gtf2i	A5SS	ENSMUSG00000060261	Gtf2i	134293885-,134289412-	(0,1):1	(0,1):1	(0,1):1	(1,1):4	(1,1):6	(1,1):6
1:165478221-165478304:165479467-165479578:@165478221-165478305:165479467-165479578:+:Mpc2	A5SS	ENSMUSG00000026568	Mpc2	165478221-,165479467-	(0,1):837	(0,1):1312	(0,1):1119	(0,1):926	(0,1):1032	(0,1):496
6:48395614-48395887:48403378-48403497:@48395866-48395887:48402884-48403010:48403378-48403497:+:Krba1	SE	ENSMUSG00000042810	Krba1	48395887^,48403378-	(0,1):16,(1,0):14	(0,1):8,(1,0):4	(0,1):10,(1,0):11	(0,1):16,(1,0):8	(0,1):19,(1,0):6	(0,1):22,(1,0):8
11:3144792-3144970:3146162-3146356:@3144792-3144970:3145241-3145322:3146162-3146292:-:Sfi1	SE	ENSMUSG00000023764	Sfi1	3146162^,3144970-	(0,1):43,(1,0):3	(0,1):26,(1,0):3	(0,1):37,(1,0):3	(0,1):43,(1,0):1	(0,1):35,(1,0):3	(0,1):42,(1,0):1
2:22946576-22946761:22957018-22957118:@22946576-22946761:22950184-22950270:22957018-22957118:-:Abi1	SE	ENSMUSG00000058835	Abi1	22957018^,22946761-	(0,1):32,(1,0):16	(0,1):24,(1,0):16	(0,1):26,(1,0):13	(0,1):26,(1,0):2	(0,1):28,(1,0):3	(0,1):24,(1,0):1
19:3768118-3768340:3786389-3786627:@3767902-3768340:3782220-3782852:3786389-3786627:+:Suv420h1	SE	ENSMUSG00000045098	Suv420h1	3768340^,3786389-	(0,1):99,(1,0):21	(0,1):88,(1,0):7	(0,1):103,(1,0):16	(0,1):69,(1,0):16	(0,1):96,(1,0):11	(0,1):97,(1,0):23
16:91681157-91681369:91684302-91684480:@91681157-91681369:91682095-91682293:91682516-91682620:91682743-91682821:91683633-91683811:91684302-91684480:-:Donson	SE	ENSMUSG00000022956	Donson	91684302^,91681369-	(0,1):85	(0,1):115	(0,1):124	(0,1):88	(0,1):58	(0,1):71
5:93270794-93271279:@93270794-93271044:93271201-93271279:+:Ccng2	RI	ENSMUSG00000029385	Ccng2	93270794-,93271279^	(0,1):21,(1,0):21	(0,1):46,(1,0):17	(0,1):49,(1,0):13	(0,1):35,(1,0):20	(0,1):32,(1,0):27	(0,1):26,(1,0):13
5:144880625-144880709:144881618-144881819:@144880625-144880700:144881618-144881819:-:Smurf1	A3SS	ENSMUSG00000038780	Smurf1	144881618^,144880625^	(0,1):5,(1,0):29	(0,1):16,(1,0):42	(0,1):8,(1,0):38	(0,1):6,(1,0):23	(0,1):4,(1,0):35	(0,1):12,(1,0):30
16:95257683-95257734:95258202-95258451:@95257558-95257734:95258247-95258451:+:Kcnj15	A3SS	ENSMUSG00000062609	Kcnj15	95257734^,95258451^	(1,0):3	(0,1):3,(1,0):20	(0,1):2,(1,0):22	-	-	-
11:102042972-102043304:102046854-102047187:@102042972-102043304:102046067-102046198:102046854-102047187:+:Cd300lg	SE	ENSMUSG00000017309	Cd300lg	102043304^,102046854-	(0,1):102,(1,0):30	(0,1):123,(1,0):49	(0,1):168,(1,0):73	(0,1):170,(1,0):41	(0,1):188,(1,0):54	(0,1):162,(1,0):68
GL456233.1:285396-285515:332450-332588:@285396-285515:326114-326350:332450-332588:+:2010315B03Rik	SE	ENSMUSG00000079834	2010315B03Rik	285515^,332450-	(0,1):308,(1,0):22	(0,1):384,(1,0):24	(0,1):473,(1,0):33	(0,1):265,(1,0):20	(0,1):313,(1,0):13	(0,1):316,(1,0):18
7:31142551-31142654:31142804-31142888:@31142551-31142575:31142804-31142888:-:Gramd1a	A3SS	ENSMUSG00000001248	Gramd1a	31142804^,31142551^	(1,0):63	(1,0):39	(1,0):44	(1,0):35	(1,0):32	(1,0):32
15:76693014-76693724:@76693014-76693138:76693595-76693724:+:Ppp1r16a	RI	ENSMUSG00000033819	Ppp1r16a	76693014-,76693724^	(1,0):17	(1,0):10	(1,0):16	(0,1):1,(1,0):17	(1,0):16	(1,0):14
17:71241644-71241726:71242626-71242770:@71241644-71241726:71242044-71242194:71242626-71242770:+:Lpin2	SE	ENSMUSG00000024052	Lpin2	71241726^,71242626-	(1,0):22	(0,1):1,(1,0):13	(1,0):14	(1,0):7	(1,0):12	(1,0):13
19:8748655-8748711:8748807-8748899:8749666-8749772:@8748655-8748888:8749666-8749772:+:Stx5a	A5SS,RI	ENSMUSG00000010110	Stx5a	8748655-,8749666-	(0,1):81,(1,0):4	(0,1):68,(1,0):5	(0,1):63,(1,0):15	(0,1):86,(1,0):5	(0,1):77,(1,0):10	(0,1):54,(1,0):4
9:71651234-71655397:@71651234-71651386:71655293-71655397:-:Cgnl1	RI	ENSMUSG00000032232	Cgnl1	71655397-,71651234^	(0,1):19,(1,0):245	(0,1):18,(1,0):199	(0,1):22,(1,0):185	(0,1):32,(1,0):191	(0,1):32,(1,0):187	(0,1):58,(1,0):368
5:134220260-134222175:@134220260-134221868:134221988-134222175:-:Ncf1	RI	ENSMUSG00000015950	Ncf1	134222175-,134220260]	(0,1):1,(1,0):4	(0,1):2,(1,0):2	(0,1):1,(1,0):13	(1,0):2	(1,1):80	(1,1):138
3:90087674-90087744:90088401-90088476:90089797-90089859:@90087674-90087744:90089048-90089123:90089797-90089859:+:Tpm3	MEX	ENSMUSG00000027940	Tpm3	90087744^,90089797-	(0,1):47	(0,1):9,(1,0):2	(0,1):14,(1,0):4	(0,1):313,(1,0):2	(0,1):204,(1,0):7	(0,1):153,(1,0):7
6:146585682-146585818:146589894-146590015:@146585682-146585818:146588740-146588857:146589894-146590036:+:Fgfr1op2	SE	ENSMUSG00000040242	Fgfr1op2	146585818^,146589894-	(0,1):350	(0,1):440,(1,0):3	(0,1):434,(1,0):2	(0,1):379,(1,0):2	(0,1):489,(1,0):2	(0,1):320
7:51587638-51587816:51593624-51596224:@51587638-51587816:51590563-51590668:51593624-51598709:+:Ano5	SE	ENSMUSG00000055489	Ano5	51587816^,51593624-	(0,1):141,(1,0):1	(0,1):6	(0,1):35	(0,1):575,(1,0):5	(0,1):287,(1,0):2	(0,1):434,(1,0):1
15:79892411-79892569:79895411-79895558:79897744-79897971:@79892442-79892569:79897695-79897971:+:Apobec3	SE,A3SS	ENSMUSG00000009585	Apobec3	79892569^,79897971^	(0,1):64,(1,0):80	(0,1):64,(1,0):75	(0,1):67,(1,0):73	(0,1):23,(1,0):46	(0,1):31,(1,0):32	(0,1):47,(1,0):47
3:87924344-87924528:87926731-87926874:87927055-87927117:@87924344-87926314:87926534-87927117:-:Rrnad1	A3SS,A5SS,RI	ENSMUSG00000004896	Rrnad1	87927117-,87924344^	(0,1):192,(1,0):3	(0,1):163,(1,0):5	(0,1):195,(1,0):3	(0,1):275,(1,0):10	(0,1):241,(1,0):1	(0,1):301,(1,0):4
19:57044881-57047071:57049462-57049509:@57044881-57044972:57046925-57047065:57049462-57049509:-:Ablim1	A3SS,RI	ENSMUSG00000025085	Ablim1	57049462^,57044881^	(0,1):85,(1,0):444	(0,1):92,(1,0):469	(0,1):124,(1,0):549	(0,1):95,(1,0):569	(0,1):109,(1,0):558	(0,1):81,(1,0):719
11:120103594-120106036:120106434-120106610:@120103594-120106033:120106434-120106610:-:Slc38a10	A3SS	ENSMUSG00000061306	Slc38a10	120106434^,120103594]	(0,1):49,(1,0):135	(0,1):45,(1,0):136	(0,1):60,(1,0):175	(0,1):42,(1,0):74	(0,1):45,(1,0):55	(0,1):36,(1,0):37
4:134925777-134925821:134926026-134926818:@134925777-134925821:134926735-134926818:+:Rsrp1	A3SS	ENSMUSG00000037266	Rsrp1	134925821^,134926818^	(1,0):2351	(1,0):2091	(1,0):2683	(1,0):2381	(1,0):2462	(1,0):2581
1:34819592-34819790:34819867-34820009:@34819592-34819769:34819867-34820009:-:Fam168b	A3SS	ENSMUSG00000037503	Fam168b	34819867^,34819592^	(0,1):83,(1,0):14	(0,1):125,(1,0):23	(0,1):143,(1,0):13	(0,1):106,(1,0):21	(0,1):89,(1,0):12	(0,1):95,(1,0):17
4:44152434-44152553:44158903-44159052:44187449-44187519:@44152360-44152553:44187355-44187519:-:Rnf38	SE,A5SS	ENSMUSG00000035696	Rnf38	44187519-,44152553-	(0,1):32,(1,0):12	(0,1):21,(1,0):15	(0,1):35,(1,0):18	(0,1):37,(1,0):8	(0,1):19,(1,0):19	(0,1):33,(1,0):26
8:22227362-22227429:22242997-22243956:@22227313-22227429:22238455-22238597:22242997-22243956:+:Thsd1	SE	ENSMUSG00000031480	Thsd1	22227429^,22242997-	(0,1):12	(0,1):17	(0,1):20	(0,1):15	(0,1):7	(0,1):11
7:3694978-3695227:3695352-3695621:@3694978-3695227:3695353-3695621:+:Tsen34	A3SS	ENSMUSG00000035585	Tsen34	3695227^,3695621^	(1,0):112	(1,0):100	(1,0):130	(1,0):99	(1,0):107	(1,0):94
15:102593547-102593740:102625039-102625464:@102593672-102593740:102624835-102625464:-:Atf7	A5SS	ENSMUSG00000099083	Atf7	102625464[,102593740-	(0,1):10,(1,0):19	(0,1):12,(1,0):18	(0,1):11,(1,0):14	(0,1):17,(1,0):9	(0,1):14,(1,0):9	(0,1):25,(1,0):26
4:34771258-34771414:34778224-34778364:@34771258-34771414:34771874-34772053:34778224-34778337:-:Smim8	SE	ENSMUSG00000028295	Smim8	34778224^,34771414-	(0,1):4,(1,0):11	(1,0):1	(0,1):5,(1,0):9	(0,1):5,(1,0):8	(0,1):9,(1,0):17	(0,1):15,(1,0):4
2:157561213-157561239:157561542-157562504:@157561213-157561288:157561542-157562517:+:Nnat	A5SS	ENSMUSG00000067787	Nnat	157561213-,157561542-	(0,1):17,(1,0):1	(0,1):8	(0,1):10	(0,1):16	(0,1):7	(0,1):18
15:83506280-83506327:83510734-83510893:@83506280-83506327:83509663-83509796:83510734-83510793:-:Ttll1	SE	ENSMUSG00000022442	Ttll1	83510734^,83506327-	(0,1):3,(1,0):9	(1,0):8	(0,1):2,(1,0):16	(0,1):1,(1,0):4	(0,1):2,(1,0):7	(1,0):7
11:3907022-3907984:3912569-3914664:@3907021-3907984:3912566-3914664:-:Slc35e4	A5SS	ENSMUSG00000048807	Slc35e4	3914664[,3907984-	(1,0):9	(1,0):8	(0,1):1,(1,0):14	(0,1):1,(1,0):12	(1,0):15	(0,1):1,(1,0):13
1:119765429-119765481:119765878-119765922:119783482-119783589:119802323-119802477:@119765469-119765481:119773049-119773127:119773229-119773271:119802323-119802477:-:Ptpn4	MEX	ENSMUSG00000103146	Ptpn4	119802323^,119765481-	(0,1):12,(1,0):72	(0,1):17,(1,0):79	(0,1):13,(1,0):92	(0,1):20,(1,0):117	(0,1):22,(1,0):110	(0,1):17,(1,0):91
2:91065582-91065739:91066013-91066126:@91065582-91065714:91066013-91066126:-:Slc39a13	A3SS	ENSMUSG00000002105	Slc39a13	91066013^,91065582^	(1,0):12	(0,1):2,(1,0):9	(0,1):1,(1,0):7	(0,1):2,(1,0):4	(1,0):18	(0,1):2,(1,0):5
14:51984719-51984991:51985305-51985426:51986932-51987222:@51984971-51984991:51987116-51987222:+:Arhgef40	SE,A3SS	ENSMUSG00000097633	Arhgef40	51984991^,51987222^	(1,0):28	(1,0):21	(1,0):18	(1,0):14	(1,0):19	(1,0):10
3:31096703-31098419:@31096703-31097190:31097270-31097465:31097706-31098419:+:Skil	RI	ENSMUSG00000027660	Skil	31096703-,31098419^	(1,0):335	(1,0):356	(1,0):358	(1,0):332	(1,0):293	(1,0):263
9:106436126-106436800:@106436126-106436220:106436696-106436800:-:Acy1	RI	ENSMUSG00000023262	Acy1	106436800-,106436126^	(0,1):8,(1,0):14	(0,1):6,(1,0):10	(0,1):4,(1,0):4	(0,1):11,(1,0):16	(0,1):6,(1,0):6	(0,1):4,(1,0):9
2:155858112-155858189:155909353-155909425:155910357-155910464:@155858112-155858189:155887109-155887217:155901298-155901355:155910357-155910464:-:Uqcc1	MEX	ENSMUSG00000005882	Uqcc1	155910357^,155858189-	(0,1):270,(1,0):61	(0,1):268,(1,0):70	(0,1):265,(1,0):70	(0,1):327,(1,0):100	(0,1):345,(1,0):85	(0,1):306,(1,0):81
7:48789026-48789137:48799829-48799951:@48789032-48789137:48795906-48796046:48799829-48799951:+:Zdhhc13	SE	ENSMUSG00000030471	Zdhhc13	48789137^,48799829-	(0,1):15	(0,1):22	(0,1):24	(0,1):19	(0,1):15	(0,1):9
9:108002635-108002695:108024103-108024450:108040905-108041086:@108002634-108002695:108031999-108032209:108040905-108041086:+:Ip6k1	MEX	ENSMUSG00000102540	Ip6k1	108002695^,108040905-	(0,1):172,(1,0):204	(0,1):151,(1,0):172	(0,1):171,(1,0):220	(0,1):220,(1,0):278	(0,1):212,(1,0):272	(0,1):188,(1,0):244
9:55236440-55243745:55244806-55265259:55282541-55282616:55283497-55283655:@55236440-55236519:55242061-55242207:55249096-55249169:55283497-55283581:-:Nrg4	Complex	ENSMUSG00000032311	Nrg4	55283497^,55236440^	(0,1):89,(1,0):6183	(0,1):118,(1,0):5560	(0,1):100,(1,0):6655	(0,1):120,(1,0):9471	(0,1):113,(1,0):16662	(0,1):114,(1,0):18675
4:108172089-108172175:108173795-108173851:@108172089-108172175:108172880-108172972:108173795-108173851:+:Echdc2	SE	ENSMUSG00000028601	Echdc2	108172175^,108173795-	(0,1):37	(0,1):41	(0,1):32	(0,1):44	(0,1):41	(0,1):28
X:102520754-102520924:102532403-102532518:@102520754-102520924:102528067-102528117:102532077-102532115:102532403-102532518:-:Phka1	SE	ENSMUSG00000034055	Phka1	102532403^,102520924-	(0,1):26	(0,1):15	(0,1):22	(0,1):116	(0,1):52	(0,1):83,(1,0):1
15:42523504-42523659:42676007-42676897:@42523504-42523659:42530628-42530710:42676007-42676943:-:Lrp12	SE	ENSMUSG00000097805	Lrp12	42676007^,42523659-	(0,1):13,(1,0):10	(0,1):6,(1,0):1	(0,1):6	(0,1):5,(1,0):4	(0,1):4,(1,0):11	(0,1):4,(1,0):11
17:25841757-25842091:@25841757-25841855:25841990-25842091:-:Rhot2	RI	ENSMUSG00000097518	Rhot2	25842091-,25841757^	(0,1):104,(1,0):22	(0,1):138,(1,0):33	(0,1):134,(1,0):28	(0,1):112,(1,0):18	(0,1):93,(1,0):20	(0,1):122,(1,0):24
3:20003225-20003431:20008815-20008922:@20003225-20003400:20008815-20008922:-:Hps3	A3SS	ENSMUSG00000003617	Hps3	20008815^,20003225^	(1,0):40	(1,0):35	(1,0):43	(1,0):25	(1,0):16	(1,0):20
15:79135637-79135765:79139238-79139300:79140881-79141187:@79135637-79135765:79136307-79136489:79140881-79140992:-:1700088E04Rik	MEX	ENSMUSG00000033039	1700088E04Rik	79140881^,79135765-	(0,1):37,(1,0):2	(0,1):9,(1,0):3	(0,1):17,(1,0):1	(0,1):19,(1,0):3	(0,1):9,(1,0):1	(0,1):17,(1,0):2
6:17548686-17548839:17553239-17553430:@17548686-17548839:17549032-17549172:17553239-17553469:+:Met	SE	ENSMUSG00000009376	Met	17548839^,17553239-	(0,1):240,(1,0):14	(0,1):152,(1,0):15	(0,1):153,(1,0):11	(0,1):246,(1,0):3	(0,1):275,(1,0):3	(0,1):278
11:69906518-69906603:69906726-69906888:@69906518-69906603:69906730-69906888:+:Neurl4	A3SS	ENSMUSG00000047284	Neurl4	69906603^,69906888^	(1,0):13	(1,0):34	(0,1):2,(1,0):21	(0,1):2,(1,0):30	(1,0):27	(0,1):1,(1,0):40
5:130190877-130191043:130207009-130207090:@130190877-130191043:130197950-130198116:130207009-130207090:+:Rabgef1	SE	ENSMUSG00000025340	Rabgef1	130191043^,130207009-	(0,1):89	(0,1):71	(0,1):64	(0,1):114,(1,0):1	(0,1):80,(1,0):1	(0,1):83,(1,0):3
11:11707785-11707904:11754007-11754174:@11707785-11707904:11748311-11748571:11754007-11754174:+:Ikzf1	SE	ENSMUSG00000018654	Ikzf1	11707904^,11754007-	(0,1):31,(1,0):9	(0,1):21,(1,0):4	(0,1):33,(1,0):6	(0,1):13,(1,0):2	(0,1):5,(1,0):1	(0,1):8,(1,0):3
15:82037457-82040081:@82037457-82037570:82039722-82040081:+:Xrcc6	RI	ENSMUSG00000022471	Xrcc6	82037457-,82040081]	(0,1):104,(1,0):169	(0,1):153,(1,0):237	(0,1):184,(1,0):190	(0,1):105,(1,0):160	(0,1):95,(1,0):228	(0,1):114,(1,0):224
X:134072415-134072474:134072678-134072764:134073214-134073277:@134072415-134072474:134073136-134073277:+:Cstf2	SE,A3SS	ENSMUSG00000031256	Cstf2	134072474^,134073277^	(0,1):4	(0,1):6	(0,1):9	(0,1):8	(0,1):6	(0,1):7
8:105272106-105272208:105272446-105272584:@105272106-105272208:105272460-105272584:+:Hsf4	A3SS	ENSMUSG00000033249	Hsf4	105272208^,105272584^	(0,1):18	(0,1):6	(0,1):8	(0,1):10	(0,1):6,(1,0):2	(0,1):13
12:21308904-21308995:21310195-21310284:@21308904-21308998:21310197-21310284:+:Asap2	A3SS,A5SS	ENSMUSG00000054309	Asap2	21308904-,21310284^	(0,1):42	(0,1):43	(0,1):51	(0,1):56	(0,1):33	(0,1):39
2:103768803-103768903:103771697-103771793:@103768803-103768903:103769435-103769629:103771697-103771847:-:Caprin1	SE	ENSMUSG00000027184	Caprin1	103771697^,103768903-	(0,1):918	(0,1):1275	(0,1):1243	(0,1):896	(0,1):1019	(0,1):871
6:113339507-113339581:113341868-113341982:@113339507-113339581:113340292-113341982:-:Camk1	A5SS	ENSMUSG00000030272	Camk1	113341982-,113339581-	(0,1):229	(0,1):205	(0,1):197	(0,1):172	(0,1):134	(0,1):133
19:37287113-37287233:37288098-37288208:@37287113-37287231:37288098-37288208:-:Ide	A3SS	ENSMUSG00000056999	Ide	37288098^,37287113^	(1,0):89	(1,0):93	(1,0):115	(1,0):120	(1,0):129	(0,1):3,(1,0):87
11:106777435-106777561:106778959-106779416:106779525-106782256:@106777435-106777561:106779084-106782256:-:Polg2	A5SS,RI	ENSMUSG00000020719	Polg2	106782256-,106777561-	(0,1):3,(1,0):12	(0,1):8,(1,0):12	(0,1):5,(1,0):16	(0,1):13,(1,0):7	(0,1):15,(1,0):9	(0,1):10,(1,0):15
11:76679696-76680535:76694159-76694296:@76679696-76680537:76694164-76694296:+:Timm22	A3SS,A5SS	ENSMUSG00000046275	Timm22	76679696[,76694296^	(0,1):489,(1,0):5	(0,1):366,(1,0):3	(0,1):468,(1,0):89	(0,1):530,(1,0):6	(0,1):588,(1,0):5	(0,1):412,(1,0):3
2:25503437-25503866:25504145-25504327:@25503437-25503866:25504180-25504327:+:Fbxw5	A3SS	ENSMUSG00000015095	Fbxw5	25503866^,25504327^	(0,1):91,(1,0):20	(0,1):119,(1,0):40	(0,1):138,(1,0):5	(0,1):186,(1,0):1	(0,1):151,(1,0):2	(0,1):107,(1,0):38
2:11720013-11720105:11721351-11723610:@11720013-11720105:11723512-11723610:+:Il15ra	A3SS	ENSMUSG00000023206	Il15ra	11720105^,11723610^	(0,1):1,(1,0):1338	(1,0):1326	(1,0):1559	(0,1):1,(1,0):1671	(1,0):1904	(0,1):2,(1,0):3273
3:95167624-95167680:95167999-95168100:@95167624-95167726:95167999-95168100:+:Sema6c	A5SS	ENSMUSG00000038777	Sema6c	95167624-,95167999-	-	(1,0):1	-	(0,1):3,(1,0):14	(0,1):1,(1,0):5	(1,0):13
2:128777413-128777498:128778915-128779010:@128777413-128777498:128778920-128779010:+:Mertk	A3SS	ENSMUSG00000014361	Mertk	128777498^,128779010^	(0,1):1,(1,0):16	(0,1):1,(1,0):18	(1,0):23	(0,1):1,(1,0):11	(1,0):11	(1,0):12
10:71236916-71237031:71238235-71238280:@71236916-71237031:71237840-71238280:-:Tfam	A5SS	ENSMUSG00000003923	Tfam	71238280[,71237031-	(0,1):93	(0,1):75	(0,1):55	(0,1):60	(0,1):72	(0,1):85
3:88846388-88846579:88854602-88854795:@88846388-88846579:88854605-88854795:+:Gon4l	A3SS	ENSMUSG00000106218	Gon4l	88846579^,88854795^	(1,0):3	(1,0):8	(1,0):7	(1,0):3	(1,0):6	(1,0):5
7:140099470-140099706:140099879-140099952:@140099494-140099706:140099803-140099952:-:Fuom	A5SS	ENSMUSG00000025466	Fuom	140099952-,140099706-	(0,1):14,(1,0):20	(0,1):12,(1,0):42	(0,1):14,(1,0):30	(0,1):13,(1,0):23	(0,1):8,(1,0):15	(0,1):7,(1,0):8
1:172186296-172187460:@172186296-172186368:172186855-172186912:172187353-172187460:+:Dcaf8	RI	ENSMUSG00000026554	Dcaf8	172186296-,172187460^	(0,1):193,(1,0):183	(0,1):170,(1,0):191	(0,1):162,(1,0):205	(0,1):227,(1,0):189	(0,1):180,(1,0):216	(0,1):214,(1,0):319
19:7528942-7529069:7529587-7529664:@7528942-7529069:7529608-7529664:+:Atl3	A3SS	ENSMUSG00000024759	Atl3	7529069^,7529664^	(0,1):271	(0,1):277,(1,0):1	(0,1):217	(0,1):233,(1,0):1	(0,1):267,(1,0):3	(0,1):159,(1,0):1
5:33864660-33864778:33867574-33867658:@33864660-33864778:33867577-33867658:+:Whsc1	A3SS	ENSMUSG00000057406	Whsc1	33864778^,33867658^	(0,1):3,(1,0):13	(0,1):2,(1,0):16	(0,1):2,(1,0):13	(0,1):1,(1,0):19	(0,1):1,(1,0):6	(0,1):1,(1,0):10
19:55910579-55910669:55912559-55912723:@55910579-55910681:55912559-55912645:+:Tcf7l2	A5SS	ENSMUSG00000024985	Tcf7l2	55910579-,55912559-	(0,1):8,(1,0):1	(0,1):5,(1,0):1	(0,1):4,(1,0):1	(0,1):4	(0,1):5,(1,0):4	(0,1):8,(1,0):2
7:64320565-64320633:64321163-64321233:@64320565-64320634:64321163-64321233:+:Mtmr10	A5SS	ENSMUSG00000030522	Mtmr10	64320565-,64321163-	(0,1):5	(0,1):2	(0,1):5	(0,1):2	(0,1):4	(0,1):3
4:44531145-44531582:44570002-44570103:44609715-44609844:@44531145-44531582:44537420-44537506:44609715-44609844:-:Pax5	MEX	ENSMUSG00000014030	Pax5	44609715^,44531582-	-	-	-	(1,1):1	(1,1):1	(1,1):2
7:109809078-109809245:109824765-109824971:@109809078-109809245:109810585-109810755:109824765-109824971:-:Scube2	SE	ENSMUSG00000007279	Scube2	109824765^,109809245-	-	(1,0):3	-	(1,0):2	-	(1,0):1
6:113109885-113109954:113117368-113117617:@113109885-113109990:113110317-113110525:113110866-113110924:113111358-113111536:113114844-113115086:113115528-113115676:113116005-113116122:113116780-113116889:113117368-113117617:+:Setd5	Complex	ENSMUSG00000034269	Setd5	113109885-,113117368-	(0,1):1273	(0,1):1180	(0,1):1321	(0,1):1206	(0,1):972	(0,1):1101
14:55580114-55580159:55580282-55580427:@55580114-55580159:55580330-55580427:+:Psme1	A3SS	ENSMUSG00000022216	Psme1	55580159^,55580427^	(0,1):85,(1,0):4	(0,1):58,(1,0):4	(0,1):65,(1,0):2	(0,1):80,(1,0):2	(0,1):76	(0,1):59,(1,0):2
2:20798616-20798783:20807902-20808024:@20798616-20798783:20801542-20801661:20805585-20805662:20807902-20808190:+:Etl4	SE	ENSMUSG00000036617	Etl4	20798783^,20807902-	(0,1):32	(0,1):24,(1,0):3	(0,1):54	(0,1):49,(1,0):8	(0,1):27,(1,0):2	(0,1):64,(1,0):5
16:16318445-16318477:16319452-16319508:@16318445-16318477:16318764-16318841:16319452-16319508:-:Dnm1l	SE	ENSMUSG00000022789	Dnm1l	16319452^,16318477-	(0,1):2	(0,1):3	(0,1):2	(0,1):6	(0,1):5	(0,1):7
6:42247734-42247769:42249379-42249495:@42247734-42247827:42249379-42249495:+:Gstk1	A5SS	ENSMUSG00000029864	Gstk1	42247734-,42249379-	(1,0):194	(1,0):171	(1,0):197	(1,0):162	(1,0):128	(1,0):128
4:87840682-87841389:88031524-88031704:@87840682-87841389:87873838-87873981:87880066-87880148:88031524-88031704:-:Mllt3	SE	ENSMUSG00000028496	Mllt3	88031524^,87841389-	(0,1):45	(0,1):28	(0,1):30	(0,1):67	(0,1):43	(0,1):52
18:61302619-61308014:@61302619-61302740:61304708-61308014:-:Ppargc1b	RI	ENSMUSG00000033871	Ppargc1b	61308014-,61302619^	(0,1):21,(1,0):564	(0,1):32,(1,0):566	(0,1):47,(1,0):628	(0,1):25,(1,0):789	(0,1):40,(1,0):892	(0,1):31,(1,0):785
16:11151139-11152331:@11151139-11151325:11151866-11151930:11152192-11152331:-:Zc3h7a	RI	ENSMUSG00000037965	Zc3h7a	11152331-,11151139^	(0,1):14,(1,0):481	(0,1):10,(1,0):356	(0,1):14,(1,0):287	(0,1):7,(1,0):342	(0,1):14,(1,0):310	(0,1):8,(1,0):310
2:34533788-34533897:34581192-34581332:@34533788-34533897:34563055-34563162:34581192-34581332:+:Mapkap1	SE	ENSMUSG00000038696	Mapkap1	34533897^,34581192-	(0,1):132	(0,1):143	(0,1):160	(0,1):170,(1,0):1	(0,1):135	(0,1):171,(1,0):2
7:4007073-4009834:4010467-4010503:@4003402-4009834:4010251-4010300:4010466-4010503:-:Lair1	SE,A5SS	ENSMUSG00000055541	Lair1	4010503-,4009834-	(0,1):138	(0,1):92	(0,1):127	(0,1):30	(0,1):4	(0,1):34
3:95167006-95167120:95167624-95167680:@95167006-95167120:95167413-95167476:95167624-95167680:+:Sema6c	SE	ENSMUSG00000038777	Sema6c	95167120^,95167624-	(0,1):1	(0,1):6	-	(0,1):9	(0,1):10	(0,1):12
3:116513119-116513191:116533255-116533436:@116513128-116513191:116520237-116520360:116533255-116533436:+:Dbt	SE	ENSMUSG00000105992	Dbt	116513191^,116533255-	(0,1):125,(1,0):3	(0,1):190	(0,1):206,(1,0):1	(0,1):92,(1,0):6	(0,1):130,(1,0):5	(0,1):68,(1,0):4
5:106619540-106619642:106696532-106696805:@106619540-106619642:106666785-106666845:106696532-106696597:-:Zfp644	SE	ENSMUSG00000104706	Zfp644	106696532^,106619642-	(1,0):2	(0,1):1,(1,0):2	(1,0):1	(1,0):1	(0,1):3,(1,0):1	(1,0):2
17:70522136-70522262:70593167-70593381:@70522136-70522268:70593167-70593381:+:Dlgap1	A5SS	ENSMUSG00000003279	Dlgap1	70522136[,70593167-	(0,1):1	(1,1):3	(0,1):1	(0,1):1,(1,0):1	(1,1):2	(1,1):8
16:32891281-32891413:32898878-32898939:@32891265-32891413:32895085-32895197:32898401-32898470:32898878-32898939:+:Fyttd1	SE	ENSMUSG00000022800	Fyttd1	32891413^,32898878-	(0,1):223	(0,1):185	(0,1):178	(0,1):276	(0,1):244	(0,1):207
7:141264493-141264783:141265075-141265291:@141264493-141264559:141265075-141265473:-:Irf7	A3SS	ENSMUSG00000025498	Irf7	141265075^,141264493^	(0,1):9,(1,0):134	(0,1):7,(1,0):59	(0,1):3,(1,0):111	(0,1):2,(1,0):50	(0,1):3,(1,0):47	(0,1):1,(1,0):62
11:101411083-101411224:101411294-101411450:@101411083-101411199:101411294-101411450:-:Aarsd1	A3SS	ENSMUSG00000075528	Aarsd1	101411294^,101411083^	(0,1):45,(1,0):2	(0,1):53,(1,0):4	(0,1):49,(1,0):1	(0,1):54,(1,0):3	(0,1):40,(1,0):2	(0,1):53
10:13090832-13091020:13105855-13105893:@13090832-13091024:13105855-13105893:+:Plagl1	A5SS	ENSMUSG00000019817	Plagl1	13090832[,13105855-	(0,1):1	(1,1):1	-	(0,1):1	(1,1):2	(0,1):1
11:94287890-94291578:94292927-94293032:94293138-94293278:@94291061-94291578:94293085-94293278:-:Luc7l3	SE,A5SS	ENSMUSG00000020863	Luc7l3	94293278-,94291578-	(0,1):66,(1,0):439	(0,1):71,(1,0):397	(0,1):74,(1,0):551	(0,1):87,(1,0):419	(0,1):73,(1,0):435	(0,1):67,(1,0):533
1:74375253-74375321:74375602-74375851:@74375203-74375321:74375718-74375851:+:Slc11a1	A3SS	ENSMUSG00000026177	Slc11a1	74375321^,74375851^	(0,1):7,(1,0):5	(0,1):12,(1,0):7	(0,1):20,(1,0):13	-	-	-
6:54585493-54585930:54592847-54593162:@54585803-54585930:54589273-54589424:54592847-54593177:-:Fkbp14	SE	ENSMUSG00000038074	Fkbp14	54592847^,54585930-	(0,1):117,(1,0):14	(0,1):104,(1,0):2	(0,1):96,(1,0):12	(0,1):74	(0,1):59,(1,0):5	(0,1):48,(1,0):5
8:41354827-41354917:41374506-41374773:@41354827-41354917:41360253-41360299:41374506-41374635:-:Asah1	SE	ENSMUSG00000031591	Asah1	41374506^,41354917-	(0,1):64,(1,0):8	(0,1):67,(1,0):6	(0,1):64,(1,0):8	(0,1):43,(1,0):6	(0,1):30,(1,0):8	(0,1):37,(1,0):2
2:132849866-132850003:132862335-132862403:@132849866-132850003:132861209-132861294:132862335-132862403:+:Crls1	SE	ENSMUSG00000027357	Crls1	132850003^,132862335-	(0,1):166,(1,0):4	(0,1):143,(1,0):2	(0,1):129,(1,0):1	(0,1):240,(1,0):7	(0,1):265,(1,0):9	(0,1):166,(1,0):10
2:152854921-152855002:152867184-152867357:@152854921-152855015:152867184-152867357:+:Tpx2	A5SS	ENSMUSG00000027469	Tpx2	152854921-,152867184-	(0,1):5,(1,0):7	(0,1):3,(1,0):10	(1,0):7	(1,0):3	(1,0):14	(0,1):5,(1,0):2
11:101294001-101295164:@101294001-101294147:101294970-101295164:-:Becn1	RI	ENSMUSG00000078653	Becn1	101295164-,101294001^	(0,1):95,(1,0):100	(0,1):109,(1,0):73	(0,1):118,(1,0):68	(0,1):122,(1,0):71	(0,1):99,(1,0):66	(0,1):80,(1,0):77
4:126573136-126573308:126574641-126574816:@126573136-126573347:126574641-126574816:+:Clspn	A5SS	ENSMUSG00000042489	Clspn	126573136-,126574641-	(1,1):2	(1,1):4	-	-	-	-
7:113551935-113552002:113553642-113553813:113561376-113561505:@113551935-113552002:113554117-113554288:113561376-113561505:+:Far1	MEX	ENSMUSG00000030759	Far1	113552002^,113561376-	(0,1):5,(1,0):88	(0,1):5,(1,0):83	(0,1):4,(1,0):101	(0,1):3,(1,0):61	(1,0):72	(0,1):5,(1,0):55
2:26387556-26387671:26389149-26389297:@26387556-26387671:26388492-26388560:26388916-26389027:26389149-26389308:-:Sdccag3	SE	ENSMUSG00000026927	Sdccag3	26389149^,26387671-	(0,1):49,(1,0):10	(0,1):37,(1,0):6	(0,1):59,(1,0):9	(0,1):59,(1,0):10	(0,1):44,(1,0):7	(0,1):35,(1,0):10
9:7939140-7939152:7950492-7950539:7952953-7953134:@7939140-7939164:7952953-7953134:-:Yap1	SE,A3SS	ENSMUSG00000053110	Yap1	7952953^,7939140^	(1,0):25	(1,0):23	(1,0):24	(1,0):25	(1,0):27	(1,0):28
5:24149125-24149365:24156890-24157091:@24149125-24149365:24151719-24151840:24156890-24157091:+:Klhl7	SE	ENSMUSG00000028986	Klhl7	24149365^,24156890-	(0,1):12,(1,0):37	(1,0):50	(0,1):7,(1,0):29	(0,1):6,(1,0):46	(0,1):9,(1,0):51	(0,1):9,(1,0):36
5:135045597-135045734:135048911-135049104:@135045597-135045734:135048994-135049104:+:Stx1a	A3SS	ENSMUSG00000007207	Stx1a	135045734^,135049104^	(1,0):9	(0,1):1,(1,0):1	(1,0):6	(1,0):2	(1,0):3	(1,0):4
13:119690366-119690513:119694890-119695047:@119690357-119690513:119694989-119695047:+:Gm7120	A3SS	ENSMUSG00000093930	Gm7120	119690513^,119695047^	(0,1):3,(1,0):9	(0,1):7,(1,0):38	(0,1):1,(1,0):17	(0,1):3,(1,0):13	(0,1):1,(1,0):16	(0,1):5,(1,0):17
11:119491785-119491956:119500591-119500703:@119491785-119491956:119499846-119499885:119500591-119500703:+:Endov	SE	ENSMUSG00000039850	Endov	119491956^,119500591-	(0,1):19	(0,1):11	(0,1):3	(0,1):2	(0,1):10	(0,1):8
18:36793923-36794390:@36793923-36793959:36794297-36794390:+:Hars2	RI	ENSMUSG00000001383	Hars2	36793923[,36794390^	(1,0):20	(0,1):1,(1,0):7	(1,0):13	(1,0):14	(1,0):17	(1,0):9
7:79732097-79732155:79732742-79732886:@79732097-79732155:79732686-79732886:-:Kif7	A5SS	ENSMUSG00000030546	Kif7	79732886[,79732155-	(0,1):73,(1,0):110	(0,1):65,(1,0):116	(0,1):72,(1,0):117	(0,1):87,(1,0):90	(0,1):118,(1,0):115	(0,1):87,(1,0):117
2:91421866-91421968:91444569-91444622:@91421866-91421968:91424562-91424699:91444569-91444669:-:1110051M20Rik	SE	ENSMUSG00000040591	1110051M20Rik	91444569^,91421968-	(0,1):2,(1,0):2	(0,1):1,(1,0):1	(1,0):1	(1,0):5	(1,0):1	(0,1):1,(1,0):6
11:71019611-71020189:71024550-71024711:@71019862-71020189:71024558-71024711:+:Mis12	A3SS	ENSMUSG00000040599	Mis12	71020189^,71024711^	(1,0):20	(1,0):25	(1,0):12	(1,0):16	(1,0):18	(1,0):8
11:70970213-70970587:70971764-70971934:@70970227-70970587:70970853-70971094:70971764-70971919:+:Rpain	SE	ENSMUSG00000018449	Rpain	70970587^,70971764-	(1,0):22	(1,0):9	(0,1):2,(1,0):25	(0,1):1,(1,0):43	(0,1):1,(1,0):27	(1,0):19
2:4752720-4752991:4763078-4763303:@4752717-4752991:4763082-4763303:+:Bend7	A3SS	ENSMUSG00000048186	Bend7	4752991^,4763303^	(1,0):9	(1,0):5	(0,1):2,(1,0):13	(1,0):4	(1,0):6	(1,0):7
7:89930312-89930460:89940969-89941165:@89930320-89930460:89935727-89935964:89940969-89941066:-:l7Rn6	SE	ENSMUSG00000062797	l7Rn6	89940969^,89930460-	(0,1):139,(1,0):51	(0,1):105,(1,0):40	(0,1):103,(1,0):41	(0,1):175,(1,0):34	(0,1):154,(1,0):42	(0,1):84,(1,0):43
2:52149590-52149697:52151364-52151456:52153056-52153148:52153683-52153775:52154570-52154662:52156355-52156447:52157291-52157383:52157832-52157924:52159477-52159569:@52149590-52149697:52150537-52150629:52159477-52159569:-:Neb	Complex	ENSMUSG00000026950	Neb	52159477^,52149697-	(0,1):132,(1,0):381	(0,1):5,(1,0):9	(0,1):10,(1,0):31	(0,1):213,(1,0):906	(0,1):109,(1,0):611	(0,1):194,(1,0):1132
7:126795234-126795514:126795613-126795812:@126795233-126795514:126795608-126795812:-:Aldoa	A5SS	ENSMUSG00000030695	Aldoa	126795812-,126795514-	(0,1):59,(1,0):6955	(0,1):1434,(1,0):9661	(0,1):1130,(1,0):9486	(0,1):125,(1,0):9774	(0,1):1103,(1,0):7519	(0,1):1656,(1,0):7300
6:5171783-5171869:5181439-5181565:@5171741-5171869:5175742-5175823:5177210-5177410:5181439-5181565:-:Pon1	SE	ENSMUSG00000002588	Pon1	5181439^,5171869-	(0,1):85	(0,1):54	(0,1):106	(0,1):97	(0,1):104	(0,1):88
2:5054540-5054716:5063715-5064074:@5054540-5054716:5063510-5064074:-:Optn	A5SS	ENSMUSG00000026672	Optn	5064074[,5054716-	(0,1):5	(0,1):12,(1,0):1	(0,1):8	(0,1):13,(1,0):4	(0,1):68,(1,0):3	(0,1):33,(1,0):3
14:66635281-66635603:66636097-66638460:@66635556-66635603:66637454-66638460:+:Adra1a	A3SS	ENSMUSG00000045875	Adra1a	66635603^,66638460^	(1,0):824	(1,0):1200	(0,1):1,(1,0):1166	(1,0):929	(0,1):3,(1,0):851	(1,0):900
5:136012011-136012647:136021755-136021858:@136012011-136015367:136021755-136021858:+:Dtx2	A5SS	ENSMUSG00000004947	Dtx2	136012011-,136021755-	(0,1):336,(1,0):29	(0,1):234,(1,0):26	(0,1):265,(1,0):34	(0,1):215,(1,0):16	(0,1):228,(1,0):20	(0,1):218,(1,0):10
16:17639745-17639845:17640126-17640289:@17639745-17639845:17639969-17640007:17640126-17640289:+:Smpd4	SE	ENSMUSG00000005899	Smpd4	17639845^,17640126-	(1,0):25	(0,1):2,(1,0):28	(1,0):34	(0,1):1,(1,0):25	(1,0):31	(1,0):35
19:3898980-3899119:3902344-3902556:@3898980-3899119:3901891-3902035:3902344-3902556:-:Tcirg1	SE	ENSMUSG00000001750	Tcirg1	3902344^,3899119-	(0,1):133	(0,1):159	(0,1):224	(0,1):62	(0,1):63	(0,1):77
4:43646541-43646700:43646916-43647071:@43646560-43646700:43646970-43647071:+:Npr2	A3SS	ENSMUSG00000028469	Npr2	43646700^,43647071^	(1,0):141	(1,0):136	(1,0):188	(1,0):202	(1,0):160	(0,1):3,(1,0):166
5:30621891-30622463:30622509-30623281:30623308-30625261:@30621891-30623279:30623308-30625269:+:Kcnk3	A5SS,RI	ENSMUSG00000049265	Kcnk3	30621891-,30623308-	(0,1):351	(0,1):483,(1,0):2	(0,1):493	(0,1):348	(0,1):311	(0,1):457,(1,0):1
13:54792740-54792886:54793195-54793365:@54792740-54792886:54793264-54793365:+:Tspan17	A3SS	ENSMUSG00000025875	Tspan17	54792886^,54793365^	(1,0):89	(1,0):66	(1,0):102	(1,0):100	(1,0):96	(1,0):62
19:11492038-11492135:11502159-11502279:@11492050-11492135:11493095-11493228:11502159-11502279:+:Gm8369	SE	ENSMUSG00000058470	Gm8369	11492135^,11502159-	-	-	-	-	(0,1):1	(1,0):1
14:59431146-59431268:59440587-59440873:@59431143-59431268:59437437-59437765:59440587-59440877:-:Setdb2	SE	ENSMUSG00000071350	Setdb2	59440587^,59431268-	(0,1):118,(1,0):2	(0,1):88,(1,0):1	(0,1):84	(0,1):75,(1,0):2	(0,1):53,(1,0):1	(0,1):73,(1,0):1
17:6007938-6008099:6009732-6009813:@6007938-6008110:6009732-6009813:+:Synj2	A5SS	ENSMUSG00000023805	Synj2	6007938-,6009732-	(0,1):30,(1,0):3	(0,1):17	(0,1):11,(1,0):1	(0,1):22,(1,0):1	(0,1):17,(1,0):1	(0,1):27,(1,0):3
8:123400625-123400697:123403147-123404173:@123400625-123400697:123401076-123402860:123403147-123403678:+:Tcf25	SE	ENSMUSG00000092329	Tcf25	123400697^,123403147-	(0,1):1487,(1,0):98	(0,1):1306,(1,0):111	(0,1):1458,(1,0):100	(0,1):2075,(1,0):59	(0,1):1723,(1,0):49	(0,1):1872,(1,0):62
17:73935872-73935998:73939756-73939861:@73935872-73935998:73937849-73939861:-:Xdh	A5SS	ENSMUSG00000024066	Xdh	73939861-,73935998-	(0,1):592,(1,0):402	(0,1):488,(1,0):410	(0,1):670,(1,0):254	(0,1):242,(1,0):212	(0,1):291,(1,0):120	(0,1):518,(1,0):227
14:66635281-66635603:66636097-66638460:@66635341-66635603:66636981-66638460:+:Adra1a	A3SS	ENSMUSG00000045875	Adra1a	66635603^,66638460^	(0,1):80,(1,0):229	(0,1):139,(1,0):258	(0,1):134,(1,0):289	(0,1):124,(1,0):171	(0,1):122,(1,0):172	(0,1):106,(1,0):169
14:27466167-27466311:27471618-27472546:@27466167-27466311:27467506-27467565:27471618-27472546:+:Fam208a	SE	ENSMUSG00000040651	Fam208a	27466311^,27471618-	(0,1):59,(1,0):2	(0,1):52,(1,0):9	(0,1):58,(1,0):8	(0,1):77,(1,0):15	(0,1):111,(1,0):34	(0,1):64,(1,0):23
X:159255858-159256188:159285266-159285322:@159255925-159256188:159279167-159279203:159285266-159285322:+:Rps6ka3	SE	ENSMUSG00000031309	Rps6ka3	159256188^,159285266-	(1,0):1	(0,1):1,(1,0):3	(0,1):1,(1,0):5	(1,0):1	(1,0):1	(1,0):2
16:17626802-17626953:17631986-17632057:@17626802-17626953:17629069-17629198:17631986-17632057:+:Smpd4	SE	ENSMUSG00000005899	Smpd4	17626953^,17631986-	(0,1):65	(0,1):68	(0,1):64	(0,1):50	(0,1):38	(0,1):75
5:24443895-24444305:24445017-24445021:24445071-24445286:@24443895-24444305:24444524-24445286:-:Cdk5	A5SS,RI	ENSMUSG00000028959	Cdk5	24445286[,24444305-	(0,1):96,(1,0):14	(0,1):147,(1,0):11	(0,1):123,(1,0):10	(0,1):60,(1,0):6	(0,1):67,(1,0):13	(0,1):92,(1,0):11
3:87140977-87141122:87174396-87174550:@87140977-87141119:87174396-87174700:-:Kirrel	A3SS	ENSMUSG00000102893	Kirrel	87174396^,87140977^	(0,1):3,(1,0):3	(0,1):2,(1,0):1	(0,1):6,(1,0):8	(0,1):1,(1,0):3	(0,1):1,(1,0):1	(0,1):3,(1,0):5
18:31791840-31792020:31796050-31796914:@31791840-31792020:31795288-31795383:31796050-31796642:+:Sap130	SE	ENSMUSG00000024258	Sap130	31792020^,31796050-	(0,1):83,(1,0):35	(0,1):71,(1,0):27	(0,1):63,(1,0):25	(0,1):133,(1,0):33	(0,1):80,(1,0):36	(0,1):76,(1,0):23
13:34993068-34993230:34994014-34994144:@34993068-34993220:34994014-34994132:-:Eci2	A3SS	ENSMUSG00000021417	Eci2	34994014^,34993068^	(0,1):10,(1,0):119	(0,1):18,(1,0):136	(0,1):15,(1,0):138	(0,1):31,(1,0):100	(0,1):25,(1,0):106	(0,1):13,(1,0):116
X:134586078-134586183:134586511-134586578:@134585701-134586183:134586512-134586578:+:Rpl36a	A3SS	ENSMUSG00000079435	Rpl36a	134586183^,134586578^	(0,1):27,(1,0):11	(0,1):11,(1,0):17	(0,1):16,(1,0):1	(0,1):22,(1,0):2	(0,1):9,(1,0):6	(0,1):13,(1,0):9
5:121525758-121525767:121527091-121527221:@121525663-121525767:121526745-121526860:121527091-121527221:-:Mapkapk5	SE	ENSMUSG00000105340	Mapkapk5	121527091^,121525767-	(0,1):69	(0,1):53	(0,1):58	(0,1):91	(0,1):59,(1,0):1	(0,1):57
9:108447658-108451391:@108447658-108448485:108448826-108448927:108449067-108449291:108449621-108449785:108450876-108451391:-:Klhdc8b	RI	ENSMUSG00000032609	Klhdc8b	108451391-,108447658]	(0,1):39,(1,0):50	(0,1):27,(1,0):38	(0,1):47,(1,0):61	(0,1):44,(1,0):54	(0,1):35,(1,0):53	(0,1):24,(1,0):41
1:91196771-91196909:91206397-91206790:@91196771-91196909:91205247-91205325:91206397-91206790:+:Ramp1	SE	ENSMUSG00000034353	Ramp1	91196909^,91206397-	-	(1,1):4	-	(1,0):4	(1,1):3	(1,0):2
5:100806779-100806890:100809559-100809643:@100806779-100806890:100807875-100807939:100809559-100809643:-:Fam175a	SE	ENSMUSG00000035234	Fam175a	100809559^,100806890-	(1,0):5	(1,0):11	(1,0):6	(1,0):4	(1,0):10	(0,1):1,(1,0):6
1:171136667-171138505:171138694-171138755:@171136667-171136702:171138694-171138755:-:Sdhc	A3SS	ENSMUSG00000058076	Sdhc	171138694^,171136667^	(1,0):124	(1,0):98	(1,0):113	(1,0):139	(1,0):179	(1,0):176
16:22571671-22571763:22575312-22575400:@22571671-22571763:22572600-22572716:22575312-22575400:-:Dgkg	SE	ENSMUSG00000022861	Dgkg	22575312^,22571763-	(0,1):2	-	-	-	-	-
1:36692211-36692284:36692431-36692550:@36691628-36692284:36692451-36692550:+:Cox5b	A3SS	ENSMUSG00000061518	Cox5b	36692284^,36692550^	(0,1):168	(0,1):191	(0,1):183,(1,0):2	(0,1):229	(0,1):206,(1,0):2	(0,1):207,(1,0):3
9:37405573-37406083:@37405573-37405741:37405898-37406083:+:Robo4	RI	ENSMUSG00000032125	Robo4	37405573-,37406083^	(0,1):43,(1,0):30	(0,1):39,(1,0):24	(0,1):50,(1,0):33	(0,1):53,(1,0):50	(0,1):42,(1,0):35	(0,1):44,(1,0):51
1:74561842-74561937:74562021-74562223:@74561842-74561937:74562055-74562223:+:Plcd4	A3SS	ENSMUSG00000026173	Plcd4	74561937^,74562223^	(1,0):3	-	-	(0,1):2	(1,1):5	(0,1):3
10:81046190-81046312:81046475-81046564:@81046190-81046310:81046474-81046564:-:Sgta	A3SS,A5SS	ENSMUSG00000004937	Sgta	81046564-,81046190^	(1,0):228	(1,0):260	(1,0):254	(1,0):217	(1,0):274	(1,0):268
16:91926459-91926571:91928899-91929009:@91926459-91926571:91926853-91926982:91928899-91929009:-:Atp5o	SE	ENSMUSG00000022956	Atp5o	91928899^,91926571-	(0,1):5797	(0,1):6170,(1,0):2	(0,1):7227	(0,1):8586,(1,0):6	(0,1):7481,(1,0):7	(0,1):6355,(1,0):3
11:114863467-114863765:114866625-114866719:@114863467-114864546:114866625-114866719:+:Gprc5c	A5SS	ENSMUSG00000051043	Gprc5c	114863467-,114866625-	(0,1):451	(0,1):171	(0,1):305	(0,1):572	(0,1):483	(0,1):784
6:29414786-29414980:29415431-29415655:29417072-29417578:29417932-29418153:29419102-29419383:29426625-29426948:@29414952-29414980:29421991-29422097:29426625-29426954:+:Ccdc136	Complex	ENSMUSG00000029769	Ccdc136	29414980^,29426625-	(1,0):39	(1,0):5	(1,0):1	(1,0):31	(1,0):5	(0,1):1,(1,0):31
2:77041365-77041544:77044660-77044730:@77041365-77041544:77042443-77042631:77044660-77044785:-:Ccdc141	SE	ENSMUSG00000044033	Ccdc141	77044660^,77041544-	(0,1):40	-	(0,1):14	(0,1):26	(0,1):10	(0,1):13
6:21771395-21772936:21799879-21799986:@21771478-21772936:21795578-21799986:-:Tspan12	A5SS	ENSMUSG00000029669	Tspan12	21799986-,21772936-	(0,1):1013,(1,0):23	(0,1):902,(1,0):12	(0,1):755,(1,0):9	(0,1):1050,(1,0):24	(0,1):1245,(1,0):33	(0,1):1135,(1,0):23
11:115609061-115609153:115609280-115609435:@115609061-115609096:115609280-115609435:-:Mif4gd	A3SS	ENSMUSG00000020743	Mif4gd	115609280^,115609061^	(0,1):4,(1,0):30	(0,1):1,(1,0):52	(0,1):6,(1,0):40	(0,1):3,(1,0):49	(0,1):1,(1,0):52	(0,1):3,(1,0):33
18:39306702-39306852:39357553-39357663:39357799-39357828:@39306702-39306852:39357738-39357828:+:Arhgap26	SE,A3SS	ENSMUSG00000036452	Arhgap26	39306852^,39357828^	(1,0):17	(1,0):22	(1,0):30	(1,0):15	(0,1):2,(1,0):31	(0,1):1,(1,0):34
18:37825021-37825079:37833262-37833353:@37825021-37825079:37833265-37833353:+:Pcdhgc3	A3SS	ENSMUSG00000103088	Pcdhgc3	37825079^,37833353^	(0,1):14,(1,0):21	(0,1):11,(1,0):24	(0,1):20,(1,0):6	(0,1):6,(1,0):12	(0,1):3,(1,0):11	(0,1):15,(1,0):3
6:11906020-11906080:11907324-11907450:@11906020-11906077:11907324-11907393:-:Ndufa4	A3SS	ENSMUSG00000029632	Ndufa4	11907324^,11906020^	(1,0):5	(1,0):6	(1,0):5	(1,0):7	(1,0):8	(1,0):5
10:5862519-5862662:5922228-5922386:@5862519-5862662:5915793-5915899:5918184-5918253:5922228-5922366:-:Rgs17	SE	ENSMUSG00000019775	Rgs17	5922228^,5862662-	(1,0):1	-	-	-	-	-
8:45799710-45799798:45800962-45801011:@45799710-45799798:45800965-45801011:+:Sorbs2	A3SS	ENSMUSG00000031626	Sorbs2	45799798^,45801011^	(1,0):3	-	(0,1):1,(1,0):1	(0,1):2,(1,0):1	(0,1):4,(1,0):1	(0,1):1,(1,0):1
5:65591876-65591975:65594875-65596028:@65591876-65591975:65594420-65594548:65594875-65598988:+:Ube2k	SE	ENSMUSG00000029203	Ube2k	65591975^,65594875-	(0,1):998	(0,1):1079	(0,1):1017	(0,1):1005	(0,1):1156	(0,1):849
4:134923875-134924479:134925291-134926818:@134923875-134924482:134925293-134925432:134926735-134926818:+:Rsrp1	A3SS,A5SS,RI	ENSMUSG00000037266	Rsrp1	134923875-,134926818^	(0,1):666,(1,0):6992	(0,1):163,(1,0):6314	(0,1):832,(1,0):8059	(0,1):729,(1,0):6644	(0,1):682,(1,0):7059	(0,1):776,(1,0):7595
8:107046295-107047271:107048783-107049130:@107041504-107047271:107048061-107049130:-:Cog8	A5SS	ENSMUSG00000078931	Cog8	107049130-,107047271-	(0,1):1468,(1,0):1	(0,1):1363,(1,0):1	(0,1):1324,(1,0):1	(0,1):1627,(1,0):1	(0,1):1497,(1,0):6	(0,1):1238
4:109379867-109380029:109382785-109382966:@109379867-109380029:109382847-109382966:+:Eps15	A3SS	ENSMUSG00000028552	Eps15	109380029^,109382966^	(1,0):226	(0,1):2,(1,0):249	(0,1):1,(1,0):277	(0,1):1,(1,0):243	(0,1):1,(1,0):260	(1,0):201
2:52153683-52153775:52157291-52157383:@52153671-52153775:52154570-52157383:-:Neb	A5SS	ENSMUSG00000026950	Neb	52157383-,52153775-	(0,1):924	(0,1):46	(0,1):180	(0,1):971	(0,1):718	(0,1):1266,(1,0):1
15:82016461-82016475:82017110-82017198:82022445-82022583:@82015233-82016475:82018981-82019093:82022445-82022583:+:Xrcc6	MEX	ENSMUSG00000022471	Xrcc6	82016475^,82022445-	(0,1):854	(0,1):1269	(0,1):1456	(0,1):930	(0,1):922	(0,1):964
8:4267864-4268016:4268300-4268380:@4267864-4268013:4268300-4268380:-:Timm44	A3SS	ENSMUSG00000002949	Timm44	4268300^,4267864^	(0,1):210,(1,0):11	(0,1):228,(1,0):8	(0,1):164,(1,0):9	(0,1):207,(1,0):9	(0,1):229,(1,0):9	(0,1):225,(1,0):10
5:66391772-66392335:66400076-66400284:@66391772-66391857:66400076-66400284:-:Apbb2	A3SS	ENSMUSG00000029207	Apbb2	66400076^,66391772^	(0,1):1,(1,0):38	(0,1):1,(1,0):27	(0,1):1,(1,0):25	(1,0):19	(0,1):1,(1,0):18	(0,1):2,(1,0):48
16:17648067-17648126:17650149-17650205:@17648067-17648126:17648795-17648960:17649730-17649913:17649995-17650074:17650149-17650205:+:Ccdc74a	SE	ENSMUSG00000041617	Ccdc74a	17648126^,17650149-	(0,1):5	(0,1):3	(0,1):6	(0,1):3	(0,1):3	(0,1):4
9:71885183-71885288:72109676-72109748:@71885215-71885288:71917005-71917057:71922652-71922787:71943954-71944018:72000416-72000518:72109676-72109748:-:Tcf12	SE	ENSMUSG00000104469	Tcf12	72109676^,71885288-	(0,1):291	(0,1):315	(0,1):286	(0,1):213	(0,1):229	(0,1):265
16:18951657-18951715:18953995-18954117:@18951657-18951715:18952064-18952169:18953995-18954117:+:Gm28539	SE	ENSMUSG00000099908	Gm28539	18951715^,18953995-	(0,1):31	(0,1):27	(0,1):25	(0,1):23	(0,1):21	(0,1):19
7:140941391-140941643:140942986-140943196:@140941571-140941643:140942404-140942565:140942986-140943112:+:Athl1	SE	ENSMUSG00000062031	Athl1	140941643^,140942986-	(0,1):32,(1,0):38	(0,1):53,(1,0):40	(0,1):29,(1,0):28	(0,1):17,(1,0):33	(0,1):23,(1,0):26	(0,1):21,(1,0):21
5:30958716-30959412:@30958716-30958936:30959223-30959412:-:Preb	RI	ENSMUSG00000045302	Preb	30959412-,30958716^	(0,1):142,(1,0):134	(0,1):151,(1,0):129	(0,1):141,(1,0):172	(0,1):122,(1,0):92	(0,1):144,(1,0):96	(0,1):101,(1,0):127
3:40827970-40830679:40832013-40832157:40833944-40834057:@40827970-40828070:40833940-40834057:-:Mfsd8	SE,A3SS,A5SS	ENSMUSG00000025759	Mfsd8	40834057-,40827970^	(1,0):350	(1,0):420	(1,0):361	(1,0):347	(1,0):345	(1,0):313
13:74356456-74356817:74360605-74362701:@74356456-74356817:74359691-74359826:74360605-74360695:+:Ccdc127	SE	ENSMUSG00000021578	Ccdc127	74356817^,74360605-	(0,1):3,(1,0):627	(0,1):6,(1,0):484	(0,1):5,(1,0):411	(0,1):9,(1,0):1182	(0,1):7,(1,0):1117	(0,1):11,(1,0):1081
6:5156121-5156240:5159552-5159809:@5156121-5156240:5158089-5158271:5159552-5164516:+:Ppp1r9a	SE	ENSMUSG00000032827	Ppp1r9a	5156240^,5159552-	(0,1):1080	(0,1):703	(0,1):699,(1,0):1	(0,1):1125	(0,1):1153	(0,1):1226
X:77511013-77511269:77633546-77633640:@77511214-77511269:77584794-77584859:77633546-77633640:+:Tbl1x	SE	ENSMUSG00000025246	Tbl1x	77511269^,77633546-	(0,1):4,(1,0):27	(0,1):7,(1,0):42	(0,1):4,(1,0):25	(0,1):11,(1,0):18	(0,1):1,(1,0):20	(0,1):7,(1,0):17
10:80117665-80122429:80123065-80124885:@80117665-80122432:80123068-80124885:+:Stk11	A3SS,A5SS	ENSMUSG00000003068	Stk11	80117665-,80124885^	(1,1):934	(1,1):980	(0,1):2,(1,0):4	(1,1):1229	(1,0):3	(1,1):1659
6:98935274-98935440:98944619-98944720:@98935274-98935440:98939719-98939788:98941536-98941657:98944619-98944720:-:Foxp1	SE	ENSMUSG00000030067	Foxp1	98944619^,98935440-	(0,1):145	(0,1):162	(0,1):161	(0,1):108	(0,1):78	(0,1):95
18:10577001-10577090:10582055-10582186:@10577001-10577090:10577638-10577759:10582055-10582186:-:Esco1	SE	ENSMUSG00000024293	Esco1	10582055^,10577090-	(0,1):21,(1,0):23	(0,1):4,(1,0):14	(0,1):10,(1,0):22	(0,1):10,(1,0):26	(0,1):17,(1,0):35	(0,1):4,(1,0):17
4:129820183-129820303:129820507-129820601:@129820183-129820316:129820507-129820601:+:Tmem234	A5SS	ENSMUSG00000028788	Tmem234	129820183[,129820507-	(1,0):1	(1,0):2	(1,0):1	(1,0):1	(0,1):3,(1,0):5	(1,0):2
5:135375275-135375698:@135375275-135375485:135375555-135375698:+:Nsun5	RI	ENSMUSG00000000916	Nsun5	135375275-,135375698^	(0,1):22,(1,0):9	(0,1):29,(1,0):15	(0,1):35,(1,0):22	(0,1):12,(1,0):8	(0,1):17,(1,0):11	(0,1):9,(1,0):21
10:61497943-61498068:61498736-61498825:@61497943-61498068:61498163-61498825:-:Pald1	A5SS	ENSMUSG00000037151	Pald1	61498825-,61498068-	(0,1):27,(1,0):9	(0,1):18,(1,0):10	(0,1):42,(1,0):4	(0,1):6,(1,0):4	(0,1):12,(1,0):1	(0,1):6,(1,0):2
2:162998230-162998266:163003272-163003367:@162998230-162998266:162999182-162999268:163003272-163003367:+:Sgk2	SE	ENSMUSG00000017868	Sgk2	162998266^,163003272-	-	(0,1):6	-	(0,1):1	(0,1):1	-
9:55240700-55242207:55280890-55280983:55282551-55282616:@55242061-55242207:55282541-55282616:-:Nrg4	SE,A5SS	ENSMUSG00000032311	Nrg4	55282616-,55242207-	(0,1):29,(1,0):414	(0,1):13,(1,0):388	(0,1):18,(1,0):474	(0,1):21,(1,0):585	(0,1):25,(1,0):884	(0,1):23,(1,0):1006
4:148579381-148579457:148581102-148581163:@148579381-148579457:148580359-148580530:148581102-148581163:+:Exosc10	SE	ENSMUSG00000017264	Exosc10	148579457^,148581102-	(0,1):56	(0,1):55	(0,1):54	(0,1):52	(0,1):35	(0,1):40
5:34007189-34007509:34032746-34032828:@34007198-34007509:34008840-34008901:34009587-34009654:34013502-34013580:34014243-34014353:34032746-34032828:-:Poln	SE	ENSMUSG00000045102	Poln	34032746^,34007509-	(0,1):157,(1,0):15	(0,1):160,(1,0):15	(0,1):170,(1,0):17	(0,1):250,(1,0):13	(0,1):291,(1,0):19	(0,1):186,(1,0):11
5:73329267-73329320:73335820-73335945:@73329267-73329320:73332104-73332200:73335820-73335945:-:Ociad2	SE	ENSMUSG00000029153	Ociad2	73335820^,73329320-	(0,1):9	(0,1):6	(0,1):7	(0,1):3	(0,1):4	(0,1):11
13:100459751-100460420:100468915-100469026:@100460218-100460420:100461848-100461962:100468915-100469026:-:Gtf2h2	SE	ENSMUSG00000021639	Gtf2h2	100468915^,100460420-	(0,1):1,(1,0):70	(0,1):2,(1,0):56	(1,0):61	(0,1):1,(1,0):99	(0,1):4,(1,0):70	(1,0):71
5:134289287-134289421:134293747-134293885:@134289287-134289412:134293747-134293885:-:Gtf2i	A3SS	ENSMUSG00000060261	Gtf2i	134293747^,134289287^	(1,0):146	(1,0):161	(1,0):145	(1,0):179	(1,0):131	(1,0):129
14:13954539-13954656:13957554-13957631:@13954539-13954656:13957062-13957180:13957480-13957631:-:Gm5087	SE,A5SS	ENSMUSG00000053453	Gm5087	13957631-,13954656-	(0,1):28,(1,0):1	(0,1):16,(1,0):5	(0,1):34,(1,0):2	(0,1):50,(1,0):5	(0,1):34,(1,0):8	(0,1):14,(1,0):26
4:138438242-138438362:138438951-138442265:@138438242-138438408:138438951-138439011:+:Mul1	A5SS	ENSMUSG00000041241	Mul1	138438242-,138438951-	(0,1):1,(1,0):916	(0,1):5,(1,0):1262	(0,1):2,(1,0):1385	(0,1):5,(1,0):1378	(1,0):1154	(0,1):2,(1,0):1156
3:154265459-154265543:154267677-154271722:@154265459-154265543:154269983-154271722:+:Slc44a5	A3SS	ENSMUSG00000028360	Slc44a5	154265543^,154271722]	(1,0):7	-	-	(1,0):21	(1,0):42	(0,1):1,(1,0):23
2:35192621-35192679:35200681-35201052:@35192621-35192679:35199821-35201052:-:AI182371	A5SS	ENSMUSG00000026878	AI182371	35201052[,35192679-	(0,1):167	(0,1):128	(0,1):139	(0,1):227	(0,1):195	(0,1):152
7:75608485-75611560:75614921-75615048:@75608485-75612440:75614921-75615048:+:Akap13	A5SS	ENSMUSG00000066406	Akap13	75608485-,75614921-	(0,1):70	(0,1):67	(0,1):78	(0,1):100	(0,1):84	(0,1):111
10:126991531-126993109:@126991531-126991676:126992599-126992637:126993008-126993109:+:BC048403	RI	ENSMUSG00000078429	BC048403	126991531-,126993109^	(0,1):87,(1,0):175	(0,1):63,(1,0):165	(0,1):72,(1,0):190	(0,1):54,(1,0):149	(0,1):69,(1,0):169	(0,1):83,(1,0):207
2:11482054-11482116:11484205-11484351:@11482054-11482116:11482445-11482574:11483929-11484033:11484205-11484351:-:Pfkfb3	SE	ENSMUSG00000026773	Pfkfb3	11484205^,11482116-	(0,1):1219	(0,1):1846	(0,1):1716	(0,1):1751	(0,1):1494	(0,1):2379
3:88708780-88709942:@88708780-88708941:88709858-88709942:+:2810403A07Rik	RI	ENSMUSG00000028060	2810403A07Rik	88708780-,88709942^	(0,1):25,(1,0):293	(0,1):27,(1,0):332	(0,1):38,(1,0):305	(0,1):22,(1,0):255	(0,1):13,(1,0):265	(0,1):17,(1,0):297
10:83508015-83508142:83512290-83512437:@83508015-83508142:83508613-83508732:83512290-83512437:-:Aldh1l2	SE	ENSMUSG00000020256	Aldh1l2	83512290^,83508142-	(0,1):42	(0,1):65	(0,1):27	(0,1):25	(0,1):6	(0,1):14
9:122351732-122351839:122367889-122368261:@122351608-122351839:122365136-122365221:122367889-122368261:+:Abhd5	SE	ENSMUSG00000032540	Abhd5	122351839^,122367889-	(0,1):308,(1,0):2	(0,1):444,(1,0):11	(0,1):317,(1,0):5	(0,1):221,(1,0):5	(0,1):227,(1,0):5	(0,1):163,(1,0):1
2:181685792-181686752:@181685792-181685922:181686190-181686246:181686598-181686752:+:Tcea2	RI	ENSMUSG00000059540	Tcea2	181685792-,181686752^	(0,1):9,(1,0):74	(0,1):4,(1,0):12	(0,1):10,(1,0):25	(0,1):13,(1,0):60	(0,1):20,(1,0):45	(0,1):9,(1,0):53
2:75661671-75662576:@75661671-75661817:75661896-75662106:75662487-75662576:+:Hnrnpa3	RI	ENSMUSG00000059005	Hnrnpa3	75661671-,75662576^	(0,1):6,(1,0):261	(0,1):14,(1,0):199	(0,1):8,(1,0):310	(0,1):5,(1,0):210	(0,1):6,(1,0):203	(0,1):2,(1,0):222
16:17835636-17835958:@17835636-17835802:17835892-17835958:-:Gm20518	RI	ENSMUSG00000092470	Gm20518	17835958-,17835636^	(0,1):2,(1,0):5	-	(0,1):2	-	-	-
13:96655550-96655707:96656563-96656667:@96655550-96655707:96655854-96656012:96656563-96656757:-:Hmgcr	SE	ENSMUSG00000021670	Hmgcr	96656563^,96655707-	(0,1):50	(0,1):73	(0,1):79	(0,1):72	(0,1):43	(0,1):24
9:43027197-43027295:43040540-43040596:@43027197-43027295:43029556-43029609:43040540-43040596:-:Arhgef12	SE	ENSMUSG00000059495	Arhgef12	43040540^,43027295-	(1,0):43	(1,0):53	(0,1):1,(1,0):53	(1,0):52	(1,0):54	(1,0):43
5:9130368-9130693:9131276-9131308:@9130368-9130652:9131276-9131308:-:Dmtf1	A3SS	ENSMUSG00000042508	Dmtf1	9131276^,9130368^	(1,1):7	(0,1):1	(1,1):12	(1,1):9	(0,1):1	(1,1):16
16:14467823-14467969:14470258-14470628:@14467823-14467969:14470470-14470628:+:Abcc1	A3SS	ENSMUSG00000023088	Abcc1	14467969^,14470628^	(0,1):58,(1,0):8	(0,1):72,(1,0):7	(0,1):62,(1,0):13	(0,1):57,(1,0):11	(0,1):60,(1,0):13	(0,1):57,(1,0):13
17:56069691-56070985:56072401-56072529:@56069691-56069775:56070652-56070727:56070888-56072529:-:Ubxn6	RI	ENSMUSG00000019578	Ubxn6	56072529-,56069691^	(0,1):212,(1,0):237	(0,1):222,(1,0):205	(0,1):183,(1,0):259	(0,1):263,(1,0):287	(0,1):305,(1,0):283	(0,1):298,(1,0):271
11:115622974-115624027:@115622974-115623592:115623872-115624027:-:Slc25a19	RI	ENSMUSG00000097020	Slc25a19	115624027-,115622974^	(0,1):10,(1,0):208	(0,1):19,(1,0):252	(0,1):15,(1,0):288	(0,1):33,(1,0):216	(0,1):17,(1,0):223	(0,1):16,(1,0):327
4:131962924-131962986:131964131-131964187:131967788-131967975:@131962924-131962986:131963929-131963970:131967788-131967845:-:Epb41	MEX	ENSMUSG00000028906	Epb41	131967788^,131962986-	(1,0):58	(1,0):71	(1,0):56	(1,0):48	(1,0):36	(1,0):56
16:13384194-13385784:@13384194-13384355:13385606-13385784:+:Ercc4	RI	ENSMUSG00000087526	Ercc4	13384194-,13385784^	(0,1):63,(1,0):202	(0,1):59,(1,0):144	(0,1):75,(1,0):166	(0,1):52,(1,0):100	(0,1):65,(1,0):132	(0,1):57,(1,0):129
5:123517737-123518065:@123517737-123517833:123517955-123518065:-:Diablo	RI	ENSMUSG00000029433	Diablo	123518065-,123517737^	(0,1):155,(1,0):35	(0,1):148,(1,0):21	(0,1):141,(1,0):20	(0,1):139,(1,0):29	(0,1):159,(1,0):50	(0,1):123,(1,0):40
6:72418301-72418466:72419017-72422494:@72418301-72418466:72422416-72422494:+:Ggcx	A3SS	ENSMUSG00000053460	Ggcx	72418466^,72422494^	(0,1):16,(1,0):337	(0,1):14,(1,0):339	(0,1):16,(1,0):342	(0,1):6,(1,0):335	(0,1):5,(1,0):324	(0,1):8,(1,0):343
9:80292357-80299249:@80292357-80292517:80299146-80299249:+:Myo6	RI	ENSMUSG00000033577	Myo6	80292357-,80299249^	(0,1):4,(1,0):736	(0,1):1,(1,0):448	(0,1):5,(1,0):574	(0,1):4,(1,0):694	(0,1):4,(1,0):903	(0,1):6,(1,0):755
2:164463301-164463368:164472138-164472322:@164463301-164463368:164464358-164467327:164472138-164472322:+:Sys1	SE	ENSMUSG00000090996	Sys1	164463368^,164472138-	(0,1):320	(0,1):353	(0,1):344	(0,1):389,(1,0):3	(0,1):420	(0,1):268,(1,0):1
7:25388118-25388653:25390062-25390106:@25388118-25388653:25388753-25389858:25390062-25396339:-:Lipe	SE	ENSMUSG00000003123	Lipe	25390062^,25388653-	(0,1):6569,(1,0):101	(0,1):5754,(1,0):92	(0,1):6370,(1,0):90	(0,1):6124,(1,0):57	(0,1):6412,(1,0):58	(0,1):8442,(1,0):75
11:69089106-69089226:69089576-69089889:@69089106-69089226:69089731-69089889:+:Tmem107	A3SS	ENSMUSG00000020894	Tmem107	69089226^,69089889^	(0,1):47,(1,0):27	(0,1):46,(1,0):26	(0,1):52,(1,0):29	(0,1):69,(1,0):37	(0,1):50,(1,0):25	(0,1):70,(1,0):49
7:24917895-24918000:24918520-24919776:@24917895-24918000:24919184-24919351:24919631-24919776:+:Arhgef1	A3SS,RI	ENSMUSG00000040940	Arhgef1	24918000^,24919776^	(0,1):14,(1,0):174	(0,1):25,(1,0):170	(0,1):17,(1,0):226	(0,1):37,(1,0):125	(0,1):21,(1,0):139	(0,1):27,(1,0):193
11:5078920-5082433:@5078920-5081287:5081464-5082433:-:Ewsr1	RI	ENSMUSG00000009079	Ewsr1	5082433-,5078920^	(1,0):155	(0,1):4,(1,0):107	(1,0):111	(1,0):131	(1,0):146	(0,1):2,(1,0):113
1:173524809-173525222:173526464-173526703:@173524809-173525222:173526265-173526372:173526464-173526703:-:BC094916	SE	ENSMUSG00000070501	BC094916	173526464^,173525222-	(1,1):5	-	-	-	-	-
5:129753226-129753320:129754772-129754925:@129753226-129753320:129754842-129754925:+:Gbas	A3SS	ENSMUSG00000029432	Gbas	129753320^,129754925^	(0,1):86,(1,0):8	(0,1):68,(1,0):2	(0,1):119,(1,0):6	(0,1):133,(1,0):4	(0,1):112,(1,0):1	(0,1):102,(1,0):1
2:32776304-32776806:@32776304-32776523:32776707-32776806:+:Ptrh1	RI	ENSMUSG00000053746	Ptrh1	32776304-,32776806^	(0,1):5	(0,1):4,(1,0):4	(0,1):4,(1,0):3	-	-	(0,1):6,(1,0):1
15:89583910-89584007:89584344-89584390:@89583910-89584007:89584279-89584390:-:Rabl2	A5SS	ENSMUSG00000022621	Rabl2	89584390-,89584007-	(0,1):3	(0,1):9	(0,1):5	(0,1):9	(0,1):1	(0,1):7
19:6384399-6384721:6385685-6385786:6385866-6385944:6386024-6386127:@6384415-6384721:6386107-6386127:+:Pygm	SE,A3SS	ENSMUSG00000032648	Pygm	6384721^,6386127^	(1,0):294	(1,0):20	(1,0):69	(1,0):2138	(1,0):1050	(1,0):1906
2:5873743-5873819:5876364-5876460:@5873743-5873819:5874227-5874418:5876364-5876561:-:Sec61a2	SE	ENSMUSG00000025816	Sec61a2	5876364^,5873819-	(0,1):62	(0,1):69,(1,0):2	(0,1):56	(0,1):100	(0,1):96	(0,1):60
8:120659959-120660187:120660784-120660860:@120659959-120660187:120660494-120660670:120660784-120660860:-:Emc8	SE	ENSMUSG00000092329	Emc8	120660784^,120660187-	(0,1):11,(1,0):3	(0,1):7,(1,0):1	(0,1):6	(0,1):10,(1,0):2	(0,1):4	(0,1):7
11:101294970-101294998:101299054-101299076:@101294970-101295164:101295295-101295431:101295534-101296316:101299009-101299076:-:Becn1	SE,A3SS,A5SS	ENSMUSG00000078653	Becn1	101299076-,101294970^	(0,1):534	(0,1):545	(0,1):632	(0,1):690	(0,1):624	(0,1):519
14:31139507-31140267:@31139507-31139653:31139744-31139848:31139926-31140075:31140148-31140267:-:Stab1	RI	ENSMUSG00000042286	Stab1	31140267-,31139507^	(0,1):473,(1,0):83	(0,1):495,(1,0):66	(0,1):670,(1,0):88	(0,1):128,(1,0):31	(0,1):90,(1,0):25	(0,1):108,(1,0):27
5:76273959-76274043:76303424-76303502:@76273959-76274043:76286866-76287034:76303424-76303502:-:Clock	SE	ENSMUSG00000106815	Clock	76303424^,76274043-	(0,1):1,(1,0):36	(0,1):4,(1,0):31	(0,1):5,(1,0):19	(0,1):2,(1,0):17	(0,1):3,(1,0):18	(0,1):5,(1,0):16
3:88576500-88576603:88579880-88580034:@88576500-88576603:88577095-88577196:88579880-88579983:+:Ssr2	SE	ENSMUSG00000041355	Ssr2	88576603^,88579880-	(1,0):69	(1,0):86	(1,0):58	(1,0):79	(1,0):52	(1,0):54
4:116286056-116286198:116291675-116291749:@116286056-116286198:116286823-116286999:116291675-116291749:+:Pik3r3	SE	ENSMUSG00000028698	Pik3r3	116286198^,116291675-	(0,1):31	(0,1):40	(0,1):46	(0,1):43	(0,1):40	(0,1):40
11:70944482-70945361:@70944482-70944560:70944672-70944738:70944845-70944970:70945203-70945361:-:Nup88	RI	ENSMUSG00000040667	Nup88	70945361-,70944482^	(0,1):64,(1,0):84	(0,1):82,(1,0):91	(0,1):95,(1,0):74	(0,1):89,(1,0):72	(0,1):97,(1,0):90	(0,1):81,(1,0):101
10:67224737-67226916:67229848-67230049:@67224737-67226919:67229848-67230049:+:Jmjd1c	A5SS	ENSMUSG00000037876	Jmjd1c	67224737-,67229848-	(0,1):104	(0,1):73	(0,1):86	(0,1):95	(0,1):92	(0,1):63
4:141246396-141246609:141247378-141247486:@141246175-141246609:141246949-141247230:141247378-141247486:+:Arhgef19	SE	ENSMUSG00000028919	Arhgef19	141246609^,141247378-	(0,1):24	(0,1):34	(0,1):72	(0,1):12	-	-
14:31180822-31180949:31184942-31185050:@31180822-31180949:31182499-31182640:31184942-31185050:-:Nisch	SE	ENSMUSG00000021910	Nisch	31184942^,31180949-	(0,1):36,(1,0):140	(0,1):47,(1,0):159	(0,1):41,(1,0):210	(0,1):25,(1,0):96	(0,1):19,(1,0):105	(0,1):40,(1,0):128
2:131210397-131210681:131212451-131212594:@131210604-131210681:131211263-131211473:131212451-131212864:+:Ap5s1	SE	ENSMUSG00000068264	Ap5s1	131210681^,131212451-	(0,1):80,(1,0):21	(0,1):99,(1,0):13	(0,1):77,(1,0):19	(0,1):77,(1,0):31	(0,1):71,(1,0):19	(0,1):62,(1,0):29
11:103101688-103101788:103102682-103103096:103103526-103103644:@103101686-103101788:103103039-103103145:103103235-103103369:103103526-103103644:+:Acbd4	SE,A3SS,A5SS	ENSMUSG00000056938	Acbd4	103101788^,103103526-	(0,1):85,(1,0):60	(0,1):76,(1,0):47	(0,1):80,(1,0):71	(0,1):131,(1,0):97	(0,1):99,(1,0):90	(0,1):79,(1,0):69
9:65894915-65895473:65908439-65908786:@65894577-65895473:65896697-65896930:65898377-65898528:65908439-65908719:-:Trip4	SE	ENSMUSG00000032386	Trip4	65908439^,65895473-	(0,1):19,(1,0):2	(0,1):16,(1,0):3	(0,1):8,(1,0):3	(0,1):17,(1,0):9	(0,1):28,(1,0):3	(0,1):17
1:184944797-184945000:184999422-184999570:@184944797-184945000:184984847-184984980:184999422-184999475:-:Mark1	SE	ENSMUSG00000026620	Mark1	184999422^,184945000-	(1,0):2	(0,1):1,(1,0):1	(0,1):1,(1,0):2	(1,1):6	(1,0):1	(1,1):2
1:72585638-72585918:72587051-72587101:@72585638-72586404:72587051-72587101:+:Smarcal1	A5SS	ENSMUSG00000039354	Smarcal1	72585638-,72587051-	(0,1):124	(0,1):139	(0,1):146	(0,1):150	(0,1):146	(0,1):144
7:141263659-141264048:141265075-141265292:@141263659-141264048:141264223-141264315:141264493-141264655:141264725-141264783:141265075-141265291:-:Irf7	SE	ENSMUSG00000025498	Irf7	141265075^,141264048-	(0,1):363	(0,1):152	(0,1):286	(0,1):101	(0,1):100,(1,0):2	(0,1):167
8:27229863-27230092:27230702-27230963:@27229863-27230033:27230702-27230869:-:Rab11fip1	A3SS	-	Rab11fip1	27230702^,27229863^	(0,1):11,(1,0):26	(0,1):9,(1,0):31	(0,1):19,(1,0):27	(0,1):8,(1,0):45	(0,1):8,(1,0):53	(0,1):5,(1,0):39
7:44470412-44470537:44471113-44471307:@44470412-44470537:44470859-44470987:44471113-44471176:+:Josd2	SE	ENSMUSG00000038695	Josd2	44470537^,44471113-	(0,1):9,(1,0):62	(0,1):7,(1,0):60	(0,1):5,(1,0):65	(0,1):14,(1,0):74	(0,1):6,(1,0):66	(0,1):10,(1,0):59
X:134717970-134718050:134718920-134719108:@134717989-134718050:134718370-134718461:134718726-134718818:134718920-134718992:+:Armcx1	SE	ENSMUSG00000033460	Armcx1	134718050^,134718920-	(0,1):7,(1,0):3	(0,1):6,(1,0):3	(0,1):10,(1,0):6	(0,1):6,(1,0):11	(0,1):2,(1,0):3	(0,1):11,(1,0):9
5:16320084-16320158:16326312-16326383:@16320084-16320158:16322539-16322595:16326312-16326383:+:Cacna2d1	SE	ENSMUSG00000040118	Cacna2d1	16320158^,16326312-	(0,1):41	(0,1):1	(0,1):7,(1,0):2	(0,1):184	(0,1):134	(0,1):149
8:105328322-105328692:@105328322-105328458:105328608-105328692:+:Tmem208	RI	ENSMUSG00000014856	Tmem208	105328322-,105328692^	(0,1):91,(1,0):64	(0,1):142,(1,0):62	(0,1):137,(1,0):72	(0,1):66,(1,0):65	(0,1):81,(1,0):79	(0,1):49,(1,0):52
6:38561408-38570604:@38561408-38565722:38568847-38570604:+:Luc7l2	RI	ENSMUSG00000029823	Luc7l2	38561408-,38570604^	(0,1):26,(1,0):3430	(0,1):12,(1,0):1807	(0,1):28,(1,0):1863	(0,1):34,(1,0):3844	(0,1):18,(1,0):4337	(0,1):34,(1,0):4452
3:15795145-15795350:15832148-15832462:@15795145-15795350:15802489-15802603:15832130-15832462:-:Sirpb1c	SE,A5SS	ENSMUSG00000074677	Sirpb1c	15832462-,15795350-	(0,1):3	(0,1):6	(0,1):3	-	-	-
7:132642487-132642579:132705592-132705777:@132642487-132642579:132650258-132650349:132705592-132706420:+:Lhpp	SE	ENSMUSG00000087348	Lhpp	132642579^,132705592-	(0,1):371,(1,0):6	(0,1):308	(0,1):322	(0,1):659,(1,0):1	(0,1):522,(1,0):1	(0,1):538
7:127801075-127801246:127801834-127801942:@127801075-127801616:127801834-127802223:+:Hsd3b7	A5SS	ENSMUSG00000108402	Hsd3b7	127801075-,127801834-	(0,1):255	(0,1):303	(0,1):378	(0,1):200	(0,1):177,(1,0):2	(0,1):172
7:97575588-97575691:97579366-97579479:@97575588-97575691:97578458-97578632:97579366-97579419:-:Aamdc	SE	ENSMUSG00000035642	Aamdc	97579366^,97575691-	(0,1):1,(1,0):62	(0,1):2,(1,0):53	(1,0):43	(0,1):5,(1,0):114	(0,1):7,(1,0):75	(0,1):3,(1,0):88
7:41634680-41634710:41643333-41643432:41647491-41647617:@41634680-41634710:41647483-41647617:+:Zfp788	SE,A3SS	ENSMUSG00000074165	Zfp788	41634710^,41647617^	(0,1):3,(1,0):3	(0,1):2	(0,1):2	(0,1):1	(1,1):3	(0,1):3
12:81480931-81480999:81484897-81485136:@81480931-81481002:81484766-81485136:-:Cox16	A3SS,A5SS	ENSMUSG00000021139	Cox16	81485136[,81480931^	(0,1):5	(0,1):4,(1,0):1	(0,1):2	(0,1):3	(0,1):2	(0,1):1
11:76101987-76102088:76163798-76163864:@76101987-76102088:76113941-76114082:76117059-76117201:76117662-76117805:76121518-76121596:76134409-76134528:76136199-76136314:76163798-76163864:-:Vps53	SE	ENSMUSG00000017288	Vps53	76163798^,76102088-	(0,1):564	(0,1):487	(0,1):497	(0,1):417	(0,1):345	(0,1):397
5:5546353-5546405:5556065-5556156:5557213-5557406:@5546353-5546405:5547927-5548000:5557213-5557406:-:Gtpbp10	MEX	ENSMUSG00000040464	Gtpbp10	5557213^,5546405-	(1,0):5	-	-	(1,0):3	(1,0):7	(0,1):1
5:137629152-137629426:137633849-137633975:@137629121-137629426:137633572-137633716:137633849-137633975:+:Lrch4	SE	ENSMUSG00000093445	Lrch4	137629426^,137633849-	(0,1):77	(0,1):70,(1,0):1	(0,1):71,(1,0):2	(0,1):63	(0,1):47	(0,1):67
6:55484942-55485033:55487659-55487742:55491227-55491310:@55484942-55485033:55491230-55491310:+:Adcyap1r1	SE,A3SS	ENSMUSG00000029778	Adcyap1r1	55485033^,55491310^	(1,0):1	(0,1):2,(1,0):1	(0,1):2	(0,1):2,(1,0):2	(0,1):2,(1,0):2	(0,1):3,(1,0):1
8:106885946-106886526:106887301-106887356:@106886122-106886526:106886920-106887051:106887301-106887356:-:Chtf8	SE	ENSMUSG00000046691	Chtf8	106887301^,106886526-	(0,1):71,(1,0):212	(0,1):47,(1,0):235	(0,1):81,(1,0):229	(0,1):78,(1,0):199	(0,1):68,(1,0):173	(0,1):73,(1,0):167
2:25052553-25052637:25053395-25053498:@25052553-25052637:25052991-25053070:25053395-25053498:+:Pnpla7	SE	ENSMUSG00000036833	Pnpla7	25052637^,25053395-	(1,0):8	(0,1):2,(1,0):3	(1,0):6	(0,1):2,(1,0):12	(0,1):1,(1,0):7	(0,1):2,(1,0):13
4:128727710-128727870:128728087-128728199:128743354-128743556:128745002-128745008:@128727581-128727870:128743356-128743461:128745002-128745131:+:Phc2	SE,A3SS,A5SS	ENSMUSG00000028796	Phc2	128727870^,128745002-	(0,1):14,(1,0):37	(0,1):22,(1,0):36	(0,1):15,(1,0):33	(0,1):6,(1,0):38	(0,1):5,(1,0):26	(0,1):11,(1,0):25
4:86813782-86813928:86821327-86821470:@86813782-86813928:86819862-86819981:86821327-86821470:+:Dennd4c	SE	ENSMUSG00000038024	Dennd4c	86813928^,86821327-	(0,1):173	(0,1):150	(0,1):208	(0,1):150	(0,1):153	(0,1):138
5:122461566-122461784:122461863-122461985:@122461566-122461782:122461862-122461985:-:Atp2a2	A3SS,A5SS	ENSMUSG00000029467	Atp2a2	122461985-,122461566^	(1,0):590	(1,0):622	(1,0):730	(1,0):1196	(0,1):58,(1,0):238	(1,0):727
4:97783082-97783613:98041551-98041679:@97783082-97783613:98000392-98000466:98014213-98014330:98020827-98020954:98041551-98041679:+:Nfia	SE	ENSMUSG00000028565	Nfia	97783613^,98041551-	(0,1):1051	(0,1):1153	(0,1):1172	(0,1):734,(1,0):2	(0,1):597	(0,1):848
7:130902177-130902245:130904870-130904934:@130902177-130902245:130904319-130904557:130904870-130904934:+:Plekha1	SE	ENSMUSG00000040268	Plekha1	130902245^,130904870-	(0,1):6,(1,0):6	(0,1):1,(1,0):2	(0,1):4,(1,0):5	(0,1):2,(1,0):13	(0,1):3,(1,0):17	(0,1):5,(1,0):10
17:46648472-46648587:46648659-46648769:@46648472-46648587:46648670-46648769:+:Mrpl2	A3SS	ENSMUSG00000002767	Mrpl2	46648587^,46648769^	(0,1):5,(1,0):66	(0,1):1,(1,0):90	(0,1):2,(1,0):84	(0,1):5,(1,0):118	(0,1):6,(1,0):106	(0,1):1,(1,0):94
7:97565151-97565300:97579366-97579497:@97565151-97565300:97569687-97569774:97575588-97575691:97579366-97579442:-:Aamdc	SE	ENSMUSG00000035642	Aamdc	97579366^,97565300-	(0,1):70,(1,0):20	(0,1):56,(1,0):9	(0,1):40,(1,0):23	(0,1):104,(1,0):54	(0,1):69,(1,0):60	(0,1):82,(1,0):24
6:5156121-5156240:5159552-5159809:@5156121-5156240:5157004-5157027:5158089-5158271:5159552-5165661:+:Ppp1r9a	SE	ENSMUSG00000032827	Ppp1r9a	5156240^,5159552-	(0,1):1288	(0,1):856	(0,1):866,(1,0):1	(0,1):1425	(0,1):1417	(0,1):1500
11:6598881-6598952:6599376-6599392:@6598881-6598952:6599036-6599235:6599376-6602918:-:Nacad	SE	ENSMUSG00000041073	Nacad	6599376^,6598952-	(0,1):59	(0,1):59	(0,1):56	(0,1):75	(0,1):53	(0,1):95
14:66357846-66358037:66361075-66361680:@66357846-66358037:66358679-66358731:66361075-66361674:+:Stmn4	SE	ENSMUSG00000022044	Stmn4	66358037^,66361075-	(0,1):4	-	-	-	-	-
X:167308356-167308485:167309281-167309361:167330001-167330099:@167308342-167308485:167308789-167308856:167330001-167330099:-:Tlr7	MEX	ENSMUSG00000044583	Tlr7	167330001^,167308485-	(0,1):15,(1,0):1	(0,1):13	(0,1):14	(0,1):5	(0,1):2	(0,1):1
13:18827604-18827733:18829223-18830793:@18827604-18829338:18830737-18830793:+:Gli3	RI	ENSMUSG00000041236	Gli3	18827604-,18830793^	(0,1):232,(1,0):293	(0,1):156,(1,0):258	(0,1):177,(1,0):306	(0,1):153,(1,0):233	(0,1):176,(1,0):242	(0,1):190,(1,0):282
3:96880074-96880166:96880621-96880709:@96880074-96880166:96880523-96880709:-:Gpr89	A5SS	ENSMUSG00000028096	Gpr89	96880709-,96880166-	(0,1):2,(1,0):38	(0,1):2,(1,0):22	(0,1):9,(1,0):30	(0,1):6,(1,0):24	(0,1):11,(1,0):44	(0,1):9,(1,0):15
11:59041565-59041900:59042022-59042309:@59041565-59041852:59042022-59042309:-:Obscn	A3SS	ENSMUSG00000061462	Obscn	59042022^,59041565^	(1,0):11	-	(1,0):1	(1,0):23	(0,1):1,(1,0):11	(0,1):3,(1,0):31
10:25495445-25495591:25501578-25502387:25504137-25504259:25506175-25506273:@25495445-25495591:25501824-25502138:25506175-25506273:+:Epb41l2	SE,A3SS,A5SS	ENSMUSG00000019978	Epb41l2	25495591^,25506175-	(0,1):21,(1,0):521	(0,1):26,(1,0):754	(0,1):23,(1,0):693	(0,1):24,(1,0):646	(0,1):41,(1,0):659	(0,1):36,(1,0):541
10:119978438-119978607:119999752-119999938:@119978438-119978607:119986332-119986484:119999752-119999938:+:Grip1	SE	ENSMUSG00000034813	Grip1	119978607^,119999752-	-	(0,1):3	(0,1):3	-	-	-
10:28496909-28496945:28551618-28551756:@28496909-28496945:28551621-28551756:+:Ptprk	A3SS	ENSMUSG00000019889	Ptprk	28496945^,28551756^	-	-	-	-	-	(1,0):1
14:30897980-30898096:30900885-30901039:@30897980-30898096:30899320-30899488:30900885-30901039:+:Itih4	SE	ENSMUSG00000021922	Itih4	30898096^,30900885-	(0,1):12305,(1,0):80	(0,1):10699,(1,0):49	(0,1):5557,(1,0):7	(0,1):37	(0,1):19	(0,1):49
14:47500794-47500870:47526205-47526314:@47500794-47500870:47504986-47505132:47507265-47507446:47508176-47508267:47526205-47526314:+:Fbxo34	SE	ENSMUSG00000037536	Fbxo34	47500870^,47526205-	(0,1):10,(1,0):2	(0,1):2,(1,0):1	(0,1):6,(1,0):1	(0,1):10	(0,1):6,(1,0):1	(0,1):6
7:127933007-127933114:127935447-127935514:@127932638-127933114:127933371-127933492:127933567-127933832:127934510-127934627:127935447-127935479:-:Prss36	SE	ENSMUSG00000070371	Prss36	127935447^,127933114-	(0,1):224	(0,1):220	(0,1):253	(0,1):424	(0,1):439	(0,1):342
7:75677106-75677479:75685117-75685309:@75677106-75677479:75679820-75679873:75683394-75683459:75685117-75685309:+:Akap13	SE	ENSMUSG00000066406	Akap13	75677479^,75685117-	(0,1):76,(1,0):111	(0,1):44,(1,0):69	(0,1):43,(1,0):83	(0,1):49,(1,0):61	(0,1):37,(1,0):63	(0,1):79,(1,0):70
15:85809212-85809324:85810902-85811048:@85809212-85809324:85810843-85811048:-:Cdpf1	A5SS	ENSMUSG00000064284	Cdpf1	85811048-,85809324-	(0,1):7,(1,0):5	(0,1):14,(1,0):6	(0,1):9,(1,0):7	(0,1):23,(1,0):14	(0,1):2,(1,0):11	(0,1):4,(1,0):10
12:111789325-111795678:@111789325-111789486:111795548-111795678:+:Klc1	RI	ENSMUSG00000021288	Klc1	111789325-,111795678^	(0,1):14,(1,0):1558	(0,1):13,(1,0):1248	(0,1):24,(1,0):1522	(0,1):28,(1,0):1027	(0,1):27,(1,0):976	(0,1):20,(1,0):1242
11:70908386-70908517:70917315-70917782:@70908386-70908556:70917315-70917782:+:Rabep1	A5SS	ENSMUSG00000020817	Rabep1	70908386-,70917315-	(0,1):1,(1,0):58	(1,0):55	(0,1):5,(1,0):43	(0,1):2,(1,0):62	(0,1):1,(1,0):66	(0,1):5,(1,0):63
14:122557715-122557792:122582617-122582730:@122557715-122557792:122562779-122562826:122562919-122562987:122582617-122582730:+:Pcca	SE	ENSMUSG00000041650	Pcca	122557792^,122582617-	(0,1):1230	(0,1):867	(0,1):980,(1,0):1	(0,1):988	(0,1):921	(0,1):821
6:56181684-56181797:56369541-56369583:@56181684-56181797:56345126-56345152:56361745-56361860:56369541-56369602:-:Pde1c	SE	ENSMUSG00000004347	Pde1c	56369541^,56181797-	(0,1):2	-	-	(0,1):2	-	-
17:46161032-46161326:46163483-46163509:@46161295-46161326:46163034-46163213:46163483-46163509:+:Gtpbp2	SE	ENSMUSG00000023952	Gtpbp2	46161326^,46163483-	(0,1):20,(1,0):8	(0,1):7,(1,0):4	(0,1):7,(1,0):3	(0,1):11,(1,0):9	(0,1):20,(1,0):5	(0,1):9,(1,0):5
3:5560499-5561764:5563620-5563729:@5560500-5561764:5562669-5562732:5563165-5563272:5563620-5563729:-:Pex2	SE	ENSMUSG00000040374	Pex2	5563620^,5561764-	(0,1):116	(0,1):105,(1,0):1	(0,1):102,(1,0):3	(0,1):131	(0,1):125	(0,1):141
2:122353765-122353884:122354029-122354197:122357083-122357289:@122353765-122353960:122357083-122357220:-:Shf	SE,A3SS	ENSMUSG00000033256	Shf	122357083^,122353765^	(1,0):19	(0,1):1,(1,0):25	(1,0):22	(0,1):5,(1,0):29	(0,1):1,(1,0):23	(0,1):2,(1,0):18
7:126787220-126787346:126788117-126788218:@126787220-126787346:126787437-126787610:126788117-126788218:-:Ppp4c	SE	ENSMUSG00000030697	Ppp4c	126788117^,126787346-	(0,1):476	(0,1):598	(0,1):615,(1,0):1	(0,1):482	(0,1):464	(0,1):341
3:106505721-106505852:106520009-106520093:106531137-106531278:@106505721-106505852:106512803-106512887:106531137-106531278:-:Cept1	MEX	ENSMUSG00000040774	Cept1	106531137^,106505852-	(0,1):115,(1,0):9	(0,1):118,(1,0):17	(0,1):97,(1,0):6	(0,1):94,(1,0):9	(0,1):118,(1,0):5	(0,1):101,(1,0):10
1:181838378-181838556:181842288-181842379:@181838378-181838556:181839700-181839802:181840500-181840610:181842288-181842361:-:Lbr	SE	ENSMUSG00000004880	Lbr	181842288^,181838556-	(0,1):14,(1,0):11	(0,1):15,(1,0):13	(0,1):6,(1,0):8	(0,1):3,(1,0):9	(0,1):19,(1,0):8	(0,1):7,(1,0):12
11:50163825-50163896:50168169-50168225:@50163825-50163896:50164162-50164212:50168169-50168225:+:Tbc1d9b	SE	ENSMUSG00000036644	Tbc1d9b	50163896^,50168169-	(0,1):25,(1,0):11	(0,1):14,(1,0):9	(0,1):21,(1,0):7	(0,1):32,(1,0):5	(0,1):60,(1,0):5	(0,1):35,(1,0):6
5:35841281-35841401:35849516-35849569:@35841281-35841401:35843168-35843266:35848804-35848905:35849516-35849569:+:Ablim2	SE	ENSMUSG00000029095	Ablim2	35841401^,35849516-	(0,1):24	(0,1):9	(0,1):21	(0,1):43	(0,1):22	(0,1):62
7:127773557-127777255:127778113-127778277:@127773557-127777347:127778113-127778277:+:Orai3	A5SS	ENSMUSG00000043964	Orai3	127773557-,127778113-	(0,1):9	(0,1):7,(1,0):1	(0,1):9	(0,1):1	(0,1):5	(0,1):3
4:108250774-108250873:108252152-108252216:@108250774-108250871:108252151-108252216:-:Zyg11b	A3SS,A5SS	ENSMUSG00000034636	Zyg11b	108252216-,108250774^	(1,0):41	(1,0):35	(1,0):50	(1,0):57	(1,0):34	(1,0):48
7:98590600-98590884:98594752-98595312:@98588936-98590884:98593331-98593666:98594752-98595312:-:2210018M11Rik	SE	ENSMUSG00000035401	2210018M11Rik	98594752^,98590884-	(0,1):378,(1,0):3	(0,1):370,(1,0):1	(0,1):385,(1,0):2	(0,1):387,(1,0):3	(0,1):369	(0,1):408,(1,0):3
3:99205225-99205310:99216459-99216601:@99205225-99205310:99205400-99205450:99214656-99214774:99216459-99219203:+:Wars2	SE	ENSMUSG00000004233	Wars2	99205310^,99216459-	(0,1):395	(0,1):532	(0,1):556	(0,1):357	(0,1):331	(0,1):265
6:121412508-121413616:121444157-121444240:@121412508-121413616:121428297-121428567:121444157-121444240:-:Iqsec3	SE	ENSMUSG00000040797	Iqsec3	121444157^,121413616-	(0,1):2	(1,1):9	(1,1):19	(1,1):20	(1,1):16	(1,1):26
16:91899509-91899672:91908403-91908485:@91899505-91899672:91905287-91905499:91906758-91906879:91908403-91908485:+:Itsn1	SE	ENSMUSG00000022956	Itsn1	91899672^,91908403-	(0,1):9	-	(0,1):11	(0,1):5	-	(0,1):5
17:25840651-25840751:25840836-25840978:@25840651-25840675:25840836-25840978:-:Rhot2	A3SS	ENSMUSG00000097518	Rhot2	25840836^,25840651^	(1,0):125	(0,1):1,(1,0):188	(1,0):205	(1,0):96	(1,0):96	(1,0):143
5:53837924-53837970:53838127-53838237:@53837924-53837970:53838177-53838237:+:Tbc1d19	A3SS	ENSMUSG00000039178	Tbc1d19	53837970^,53838237^	(1,0):8	(1,0):10	(1,0):8	(1,0):11	(1,0):6	(1,0):6
5:65383309-65384364:65384771-65386946:@65383309-65384364:65384772-65386946:+:Klb	A3SS	ENSMUSG00000029195	Klb	65384364^,65386946]	(1,1):2037	(0,1):3	(1,1):1795	(0,1):1	(1,1):1991	(1,1):1562
12:84799372-84799491:84803787-84803915:@84799372-84799491:84801639-84803915:-:Ltbp2	A5SS	ENSMUSG00000002020	Ltbp2	84803915-,84799491-	(0,1):265,(1,0):21	(0,1):167,(1,0):16	(0,1):179,(1,0):15	(0,1):202,(1,0):36	(0,1):255,(1,0):52	(0,1):338,(1,0):40
16:17035549-17035551:17035592-17035651:17038314-17038439:@17035442-17035551:17035670-17035723:17038314-17038439:+:Mapk1	MEX	ENSMUSG00000063358	Mapk1	17035551^,17038314-	(0,1):35	(0,1):25	(0,1):20	(0,1):31,(1,0):1	(0,1):23	(0,1):16
12:103435422-103435570:103436561-103436682:103437676-103437705:@103435422-103435573:103436563-103436624:103437390-103437524:103437676-103437705:+:Ifi27	Complex	ENSMUSG00000064215	Ifi27	103435422-,103437676-	(0,1):1584,(1,0):88	(0,1):1579,(1,0):86	(0,1):1381,(1,0):86	(0,1):1308,(1,0):41	(0,1):1455,(1,0):57	(0,1):900,(1,0):116
3:89223003-89223523:@89223003-89223162:89223405-89223523:+:Thbs3	RI	ENSMUSG00000028047	Thbs3	89223003-,89223523^	(0,1):33,(1,0):15	(0,1):37,(1,0):11	(0,1):27,(1,0):15	(0,1):6,(1,0):10	(0,1):7,(1,0):4	(0,1):7,(1,0):3
2:76568120-76568242:76579173-76579310:@76568109-76568242:76569020-76569043:76577012-76577119:76579173-76579310:+:Osbpl6	SE	ENSMUSG00000042359	Osbpl6	76568242^,76579173-	(0,1):4,(1,0):4	(0,1):2	(0,1):2,(1,0):1	(0,1):22,(1,0):8	(0,1):14,(1,0):4	(0,1):13,(1,0):5
11:97665001-97665034:97665730-97665839:@97664955-97665034:97665486-97665540:97665730-97665839:+:Mllt6	SE	ENSMUSG00000038437	Mllt6	97665034^,97665730-	(0,1):33	(0,1):34	(0,1):37	(0,1):64	(0,1):32	(0,1):59
6:21853264-21853355:21857884-21858210:@21853264-21857400:21857585-21858210:-:Cttnbp2	A3SS,A5SS	ENSMUSG00000106709	Cttnbp2	21858210[,21853264^	(0,1):5232,(1,0):31	(0,1):2898,(1,0):31	(0,1):3987,(1,0):26	(0,1):5307,(1,0):42	(0,1):5960,(1,0):60	(0,1):6630,(1,0):31
7:105567428-105567484:105569240-105569292:@105567428-105567484:105567578-105567753:105568619-105568658:105569240-105569273:-:Apbb1	SE	ENSMUSG00000037032	Apbb1	105569240^,105567484-	(0,1):20	(0,1):22	(0,1):24	(0,1):9	(0,1):6	(0,1):10
12:3591906-3591986:3643917-3644022:@3591906-3591986:3596649-3596862:3632810-3632964:3643917-3644022:+:Dtnb	SE	ENSMUSG00000071454	Dtnb	3591986^,3643917-	(0,1):26	(0,1):36	(0,1):24	(0,1):43	(0,1):29	(0,1):27
6:135018974-135021578:@135018974-135019111:135020616-135020686:135021449-135021578:+:Ddx47	RI	ENSMUSG00000030204	Ddx47	135018974-,135021578^	(0,1):158,(1,0):228	(0,1):170,(1,0):138	(0,1):139,(1,0):148	(0,1):236,(1,0):204	(0,1):183,(1,0):195	(0,1):154,(1,0):218
6:88902299-88902530:88909290-88909414:@88902342-88902530:88905949-88906078:88907576-88907826:88907941-88908072:88908184-88908316:88909290-88909376:+:Tpra1	SE	ENSMUSG00000002871	Tpra1	88902530^,88909290-	(0,1):85,(1,0):3	(0,1):97,(1,0):4	(0,1):116,(1,0):7	(0,1):89,(1,0):2	(0,1):81,(1,0):5	(0,1):89,(1,0):2
2:11493903-11502078:@11493903-11494028:11501625-11502078:-:Pfkfb3	RI	ENSMUSG00000026773	Pfkfb3	11502078[,11493903^	(0,1):277,(1,0):4871	(0,1):375,(1,0):9683	(0,1):334,(1,0):9151	(0,1):321,(1,0):8956	(0,1):393,(1,0):8849	(0,1):447,(1,0):14221
1:88267948-88268026:88275042-88275097:@88267948-88268026:88275028-88275097:-:Hjurp	A5SS	ENSMUSG00000044783	Hjurp	88275097-,88268026-	-	(0,1):1,(1,0):3	(1,0):1	(1,0):1	(1,0):1	(1,0):2
11:100596166-100598728:@100596166-100596240:100598498-100598728:-:Dnajc7	RI	ENSMUSG00000014195	Dnajc7	100598728-,100596166^	(1,0):786	(1,0):625	(1,0):797	(1,0):1400	(1,0):1284	(0,1):1,(1,0):1550
5:137298228-137298306:137298670-137298883:137299558-137299645:@137298228-137298306:137298391-137298452:137298726-137298880:137299558-137299672:-:Srrt	SE,A3SS,A5SS	ENSMUSG00000037364	Srrt	137299558^,137298306-	(0,1):114,(1,0):25	(0,1):74,(1,0):8	(0,1):129,(1,0):19	(0,1):60,(1,0):8	(0,1):56,(1,0):11	(0,1):88,(1,0):11
5:23493199-23493507:23496404-23496548:@23493199-23493507:23495986-23496240:23496404-23496548:+:Kmt2e	SE	ENSMUSG00000029004	Kmt2e	23493507^,23496404-	(0,1):281	(0,1):233,(1,0):2	(0,1):254,(1,0):2	(0,1):165,(1,0):7	(0,1):235,(1,0):3	(0,1):250,(1,0):3
12:26451973-26454179:@26451973-26452407:26454018-26454179:-:Rnf144a	RI	ENSMUSG00000020641	Rnf144a	26454179-,26451973^	(1,0):129	(1,0):47	(1,0):125	(1,0):47	(1,0):64	(1,0):81
17:26629555-26629679:26634417-26634521:@26629555-26629679:26629901-26630079:26634417-26634439:+:Ergic1	SE	ENSMUSG00000001576	Ergic1	26629679^,26634417-	(0,1):3,(1,0):170	(0,1):6,(1,0):279	(0,1):9,(1,0):292	(0,1):9,(1,0):166	(0,1):4,(1,0):205	(0,1):12,(1,0):193
11:120620424-120621055:@120620424-120620504:120620647-120621055:-:Sirt7	RI	ENSMUSG00000025138	Sirt7	120621055-,120620424^	(0,1):11,(1,0):52	(0,1):26,(1,0):54	(0,1):21,(1,0):47	(0,1):11,(1,0):37	(0,1):9,(1,0):26	(0,1):11,(1,0):29
1:163933479-163933693:163934632-163934817:@163933479-163933693:163934693-163934817:+:Scyl3	A3SS	ENSMUSG00000026584	Scyl3	163933693^,163934817^	(0,1):5,(1,0):28	(0,1):6,(1,0):32	(0,1):10,(1,0):48	(1,0):33	(0,1):5,(1,0):23	(0,1):4,(1,0):43
14:77852898-77852971:77874798-77875122:@77852898-77852971:77856939-77856990:77874798-77874917:-:Gpalpp1	SE	ENSMUSG00000022013	Gpalpp1	77874798^,77852971-	(0,1):599,(1,0):354	(0,1):539,(1,0):392	(0,1):466,(1,0):368	(0,1):617,(1,0):343	(0,1):549,(1,0):333	(0,1):591,(1,0):237
1:38536826-38536946:38664858-38664955:@38536826-38536946:38627089-38627244:38664858-38664955:-:Aff3	SE	ENSMUSG00000037138	Aff3	38664858^,38536946-	-	(0,1):1	-	(1,0):2	-	-
5:67263730-67263824:67267302-67267369:@67263730-67263824:67264270-67264457:67267302-67267369:+:Tmem33	SE	ENSMUSG00000037720	Tmem33	67263824^,67267302-	(0,1):359	(0,1):641	(0,1):576	(0,1):386	(0,1):460	(0,1):348
1:140518866-140518971:140552960-140553071:@140518866-140518971:140523088-140523260:140533861-140533995:140552960-140553071:+:Kcnt2	SE	ENSMUSG00000052726	Kcnt2	140518971^,140552960-	(0,1):1	(0,1):6	(0,1):4	-	(0,1):1	(0,1):5
10:120101398-120101539:120105159-120106037:@120101398-120101539:120102770-120102944:120105159-120106037:-:Helb	SE	ENSMUSG00000020228	Helb	120105159^,120101539-	(0,1):61	(0,1):53	(0,1):49	(0,1):62	(0,1):84	(0,1):80
9:107655585-107655685:107655964-107656014:@107655585-107655685:107655935-107656014:-:Slc38a3	A5SS	ENSMUSG00000010064	Slc38a3	107656014-,107655685-	-	-	-	(0,1):2	(0,1):4	(0,1):3
6:123286208-123286518:123288894-123288989:@123286208-123286359:123286432-123288989:-:Clec4e	RI	ENSMUSG00000030142	Clec4e	123288989-,123286208^	(0,1):49,(1,0):10	(0,1):116,(1,0):15	(0,1):138,(1,0):15	-	-	-
11:32642499-32642935:32711772-32711997:@32642648-32642935:32652748-32652904:32711772-32711997:+:Fbxw11	SE	ENSMUSG00000020271	Fbxw11	32642935^,32711772-	(0,1):25,(1,0):2	(0,1):16,(1,0):16	(0,1):18	(0,1):49,(1,0):11	(0,1):25,(1,0):5	(0,1):21,(1,0):7
19:4287558-4287985:@4287558-4287694:4287823-4287985:-:Adrbk1	RI	ENSMUSG00000024858	Adrbk1	4287985-,4287558^	(0,1):116,(1,0):10	(0,1):117,(1,0):12	(0,1):153,(1,0):12	(0,1):121,(1,0):7	(0,1):110,(1,0):5	(0,1):92,(1,0):12
16:16342697-16346145:@16342697-16342735:16345998-16346145:-:Dnm1l	RI	ENSMUSG00000022789	Dnm1l	16346145-,16342697^	(0,1):5,(1,0):714	(0,1):6,(1,0):457	(1,0):495	(0,1):2,(1,0):504	(0,1):5,(1,0):638	(0,1):3,(1,0):634
11:119082517-119082583:119084563-119084628:@119082517-119082583:119084532-119084628:-:Cbx4	A5SS	ENSMUSG00000039989	Cbx4	119084628-,119082583-	-	(1,0):5	(1,0):5	(1,0):2	(1,0):3	(1,0):7
5:108065744-108065965:108086999-108087094:@108065742-108065965:108080825-108081023:108081137-108081222:108086999-108087094:+:Mtf2	SE	ENSMUSG00000029267	Mtf2	108065965^,108086999-	(0,1):55	(0,1):57	(0,1):50	(0,1):43	(0,1):61	(0,1):36
2:26912019-26912159:26912293-26912445:@26912019-26912159:26912366-26912445:+:Rpl7a	A3SS	ENSMUSG00000062647	Rpl7a	26912159^,26912445^	(0,1):101,(1,0):1	(0,1):123,(1,0):2	(0,1):110,(1,0):1	(0,1):137,(1,0):2	(0,1):126,(1,0):1	(0,1):106,(1,0):1
10:60466003-60466152:60475017-60475022:60486990-60487178:@60466003-60466152:60486984-60487178:-:Cdh23	SE,A5SS	ENSMUSG00000012819	Cdh23	60487178-,60466152-	(1,1):3	(1,1):3	(1,1):2	(1,1):10	(1,1):4	(1,1):7
17:17521481-17529880:@17521481-17521859:17521906-17529880:-:Lnpep	RI	ENSMUSG00000023845	Lnpep	17529880-,17521481]	(1,0):15	(1,0):21	(1,0):23	(0,1):1,(1,0):18	(1,0):22	(1,0):20
3:90232195-90232511:@90232195-90232232:90232429-90232511:+:Jtb	RI	ENSMUSG00000027937	Jtb	90232195-,90232511^	(1,0):24	(1,0):19	(1,0):19	(1,0):27	(1,0):20	(1,0):23
11:98203314-98204410:98210361-98211236:@98203329-98204410:98210364-98211236:+:Cdk12	A3SS	ENSMUSG00000003119	Cdk12	98204410^,98211236^	(0,1):8,(1,0):81	(0,1):21,(1,0):65	(0,1):18,(1,0):88	(0,1):15,(1,0):65	(0,1):11,(1,0):66	(0,1):14,(1,0):64
17:24158640-24158694:24162976-24163115:@24158640-24158694:24161582-24161713:24162976-24163115:-:Amdhd2	SE	ENSMUSG00000036820	Amdhd2	24162976^,24158694-	(1,0):13	(0,1):1,(1,0):6	(0,1):1,(1,0):7	(1,0):5	(0,1):2,(1,0):11	(1,0):3
16:3894369-3894484:3897251-3897380:@3894369-3894484:3895514-3895967:3897251-3897348:+:Naa60	SE	ENSMUSG00000005982	Naa60	3894484^,3897251-	(0,1):17,(1,0):123	(0,1):35,(1,0):123	(0,1):24,(1,0):134	(0,1):31,(1,0):71	(0,1):31,(1,0):90	(0,1):49,(1,0):106
2:156745835-156746196:156748944-156749169:@156745835-156746196:156748332-156748403:156748944-156749356:+:Dlgap4	SE	ENSMUSG00000061689	Dlgap4	156746196^,156748944-	(0,1):152	(0,1):82	(0,1):135	(0,1):127	(0,1):96	(0,1):145
9:107262423-107263764:@107262423-107262487:107263625-107263764:-:Mapkapk3	RI	ENSMUSG00000032577	Mapkapk3	107263764-,107262423^	(0,1):18,(1,0):44	(0,1):21,(1,0):59	(0,1):17,(1,0):79	(0,1):25,(1,0):37	(0,1):11,(1,0):41	(0,1):16,(1,0):46
9:90102300-90102386:90114214-90114289:@90102300-90102386:90103655-90103771:90107235-90107302:90110126-90110172:90114214-90114432:-:Morf4l1	SE	ENSMUSG00000062270	Morf4l1	90114214^,90102386-	(0,1):79	(0,1):70	(0,1):54	(0,1):51	(0,1):54	(0,1):51
11:59054162-59055037:59055377-59055640:59055961-59056224:@59054162-59054425:59054774-59056224:-:Obscn	RI	ENSMUSG00000061462	Obscn	59056224-,59054162^	(0,1):104,(1,0):59	-	(0,1):25,(1,0):12	(0,1):268,(1,0):118	(0,1):164,(1,0):45	(0,1):355,(1,0):168
9:80066973-80067572:80103694-80103764:@80066903-80067572:80087430-80087523:80089849-80089906:80092267-80092412:80093537-80093641:80103694-80103764:+:Senp6	SE	ENSMUSG00000034252	Senp6	80067572^,80103694-	(0,1):140	(0,1):147,(1,0):1	(0,1):137	(0,1):119	(0,1):168	(0,1):156
4:107907865-107908225:107914264-107914344:@107906921-107908225:107912641-107912747:107914264-107914344:-:Cpt2	SE	ENSMUSG00000028607	Cpt2	107914264^,107908225-	(0,1):9762	(0,1):12506	(0,1):14002	(0,1):7132	(0,1):6563	(0,1):6116
3:87924344-87925431:87926731-87926874:87927055-87927117:@87924344-87926314:87926534-87927117:-:Rrnad1	A3SS,A5SS,RI	ENSMUSG00000004896	Rrnad1	87927117-,87924344^	(0,1):55,(1,0):12	(0,1):37,(1,0):15	(0,1):39,(1,0):11	(0,1):84,(1,0):19	(0,1):66,(1,0):9	(0,1):86,(1,0):16
11:70943176-70943322:70944112-70944238:@70943082-70943322:70943879-70943997:70944112-70944238:-:Nup88	SE	ENSMUSG00000020817	Nup88	70944112^,70943322-	(0,1):224	(0,1):219	(0,1):215	(0,1):239	(0,1):257	(0,1):197
1:30824210-30824519:30873578-30873695:@30824210-30824519:30837105-30837266:30862987-30863255:30873578-30873804:-:Phf3	SE	ENSMUSG00000104315	Phf3	30873578^,30824519-	(0,1):416,(1,0):2	(0,1):277,(1,0):2	(0,1):279,(1,0):1	(0,1):410,(1,0):1	(0,1):481,(1,0):1	(0,1):371,(1,0):4
3:57621521-57621712:57625704-57625757:@57620905-57621712:57621905-57621949:57622656-57622844:57625704-57625818:-:Gm26671	SE	ENSMUSG00000097339	Gm26671	57625704^,57621712-	(0,1):47	(0,1):78	(0,1):92	(0,1):29	(0,1):51	(0,1):33
7:101321714-101321895:101342498-101342645:@101321714-101322033:101342498-101342645:+:Stard10	A5SS	ENSMUSG00000092364	Stard10	101321714-,101342498-	(0,1):33	(0,1):13	(0,1):24	(0,1):54	(0,1):44	(0,1):63
9:47813773-47813945:47848167-47848298:@47813773-47813945:47829377-47829409:47848167-47848298:+:Cadm1	SE	ENSMUSG00000032076	Cadm1	47813945^,47848167-	(1,1):4	(1,1):2	(1,1):2	(1,0):2	(1,1):2	(1,0):1
12:102675443-102675467:102704722-102704930:@102675443-102675467:102685505-102685627:102704722-102704950:-:Itpk1	SE	ENSMUSG00000096751	Itpk1	102704722^,102675467-	(1,0):4	(0,1):1,(1,0):18	(0,1):2,(1,0):11	(0,1):1,(1,0):18	(1,0):17	(0,1):1,(1,0):9
11:59830147-59830307:59832884-59832933:@59830147-59830239:59832884-59832933:-:Cops3	A3SS	ENSMUSG00000019373	Cops3	59832884^,59830147^	(0,1):66,(1,0):9	(0,1):88,(1,0):18	(0,1):66,(1,0):17	(0,1):76,(1,0):15	(0,1):80,(1,0):28	(0,1):58,(1,0):15
14:32029410-32030031:32046297-32046461:@32028989-32030031:32040356-32040522:32043089-32043293:32046297-32046461:+:Galnt15	SE	ENSMUSG00000021903	Galnt15	32030031^,32046297-	(0,1):206,(1,0):1	(0,1):225,(1,0):1	(0,1):295	(0,1):243	(0,1):219,(1,0):1	(0,1):281
9:72985429-72985673:72997402-72997470:@72985504-72985673:72992494-72992606:72997402-72997470:+:Ccpg1	SE	ENSMUSG00000089865	Ccpg1	72985673^,72997402-	(1,0):52	(1,0):36	(1,0):29	(1,0):40	(1,0):37	(1,0):35
12:4865137-4866529:@4865137-4865313:4866449-4866529:-:Mfsd2b	RI	ENSMUSG00000037336	Mfsd2b	4866529-,4865137^	-	-	-	(1,0):12	(1,0):12	-
4:102254742-102255456:102487211-102487405:@102255230-102255456:102421549-102421820:102487211-102487405:+:Pde4b	SE	ENSMUSG00000028525	Pde4b	102255456^,102487211-	-	-	-	-	-	(1,0):1
11:82952095-82952195:82956263-82957290:@82952102-82952195:82954717-82954782:82956263-82957290:+:Slfn5	SE	ENSMUSG00000086327	Slfn5	82952195^,82956263-	(0,1):73,(1,0):14	(0,1):62,(1,0):19	(0,1):82,(1,0):13	(0,1):83,(1,0):21	(0,1):60,(1,0):5	(0,1):67,(1,0):11
5:38220550-38220635:38222931-38223054:38223134-38223231:38224627-38224797:@38220528-38220635:38224718-38224797:+:Lyar	SE,A3SS	ENSMUSG00000067367	Lyar	38220635^,38224797^	(1,0):7	(1,0):5	(1,0):6	(1,0):6	(1,0):7	(1,0):7
16:66784789-66784887:67620171-67620493:@66784717-66784887:66812730-66812867:66815309-66815461:66882733-66882882:67620171-67620823:-:Cadm2	SE	ENSMUSG00000045178	Cadm2	67620171^,66784887-	(0,1):11	(0,1):7	(0,1):1	(0,1):7	(0,1):6	(0,1):5
6:86418878-86420411:@86418878-86418932:86419101-86419133:86420324-86420411:+:Tia1	RI	ENSMUSG00000071337	Tia1	86418878-,86420411^	(0,1):10,(1,0):354	(0,1):15,(1,0):311	(0,1):11,(1,0):340	(0,1):12,(1,0):355	(0,1):8,(1,0):358	(0,1):4,(1,0):386
15:76305661-76305760:76306199-76306390:@76305661-76305760:76305957-76306390:-:Oplah	A5SS	ENSMUSG00000022562	Oplah	76306390-,76305760-	(0,1):58,(1,0):69	(0,1):106,(1,0):62	(0,1):95,(1,0):74	(0,1):53,(1,0):43	(0,1):56,(1,0):42	(0,1):73,(1,0):34
12:50387216-50387268:50388253-50388532:@50387216-50387265:50388253-50388532:-:Prkd1	A3SS	ENSMUSG00000002688	Prkd1	50388253^,50387216^	(1,0):12	(1,0):22	(1,0):6	(1,0):3	(1,0):3	(1,0):3
5:101930828-101931005:101937282-101937739:@101930828-101931005:101935990-101936073:101937282-101937739:-:Wdfy3	SE	ENSMUSG00000043940	Wdfy3	101937282^,101931005-	(0,1):49,(1,0):87	(0,1):65,(1,0):96	(0,1):59,(1,0):83	(0,1):16,(1,0):51	(0,1):24,(1,0):43	(0,1):41,(1,0):67
12:98974642-98974781:98975977-98976151:@98974498-98974781:98975990-98976151:+:Ttc8	A3SS	ENSMUSG00000021013	Ttc8	98974781^,98976151^	(0,1):11,(1,0):48	(0,1):4,(1,0):35	(0,1):8,(1,0):29	(0,1):12,(1,0):38	(0,1):3,(1,0):40	(0,1):9,(1,0):24
9:108295068-108297295:@108295068-108297025:108297128-108297295:+:Amt	RI	ENSMUSG00000032606	Amt	108295068-,108297295^	(1,0):6	(1,0):4	(1,0):4	(0,1):1,(1,0):7	(0,1):5,(1,0):4	(0,1):4,(1,0):7
3:35897793-35897875:35916220-35916350:35919122-35919169:@35897793-35897875:35919001-35919169:-:Dcun1d1	SE,A5SS	ENSMUSG00000027708	Dcun1d1	35919169-,35897875-	(0,1):15,(1,0):39	(0,1):23,(1,0):42	(0,1):17,(1,0):39	(0,1):27,(1,0):54	(0,1):48,(1,0):68	(0,1):40,(1,0):45
1:133914445-133915421:133929006-133930207:@133914445-133915421:133921255-133921409:133929006-133930207:-:Optc	SE	ENSMUSG00000041577	Optc	133929006^,133915421-	(0,1):126,(1,0):14	(0,1):193,(1,0):23	(0,1):260,(1,0):16	(0,1):107,(1,0):22	(0,1):121,(1,0):32	(0,1):224,(1,0):52
5:65131076-65131776:65143239-65143375:@65131075-65131776:65141260-65141442:65143239-65143375:+:Klhl5	SE	ENSMUSG00000054920	Klhl5	65131776^,65143239-	(0,1):95	(0,1):103	(0,1):94	(0,1):83	(0,1):78	(0,1):53
10:80344833-80345416:80345513-80346119:@80344833-80344941:80345043-80345103:80345322-80345413:80345513-80345703:-:Adamtsl5	A3SS,RI	ENSMUSG00000043822	Adamtsl5	80345513^,80344833^	(0,1):37,(1,0):32	(0,1):32,(1,0):11	(0,1):25,(1,0):31	(0,1):34,(1,0):25	(0,1):41,(1,0):30	(0,1):50,(1,0):17
5:24443277-24443456:24445066-24445208:@24443301-24443456:24443895-24444395:24445066-24445208:-:Fastk	SE	ENSMUSG00000028959	Fastk	24445066^,24443456-	(0,1):837,(1,0):15	(0,1):1135,(1,0):21	(0,1):934,(1,0):28	(0,1):1005,(1,0):28	(0,1):934,(1,0):13	(0,1):902,(1,0):22
13:76723668-76723779:76756986-76757156:@76723668-76723779:76731771-76731809:76756986-76757156:+:Mctp1	SE	ENSMUSG00000021596	Mctp1	76723779^,76756986-	(0,1):5,(1,0):5	(0,1):1,(1,0):6	(0,1):5,(1,0):5	(0,1):4,(1,0):1	(0,1):1,(1,0):1	(0,1):4,(1,0):3
1:133647336-133647529:133661237-133661358:@133647336-133647529:133653973-133654438:133661237-133661296:-:Zc3h11a	SE	ENSMUSG00000102049	Zc3h11a	133661237^,133647529-	(0,1):502,(1,0):1	(0,1):355	(0,1):384	(0,1):419	(0,1):421	(0,1):405
13:103823314-103823406:103833498-103835028:@103823314-103823406:103824720-103824848:103827907-103828023:103833498-103835028:-:Erbb2ip	SE	ENSMUSG00000021709	Erbb2ip	103833498^,103823406-	(0,1):98,(1,0):36	(0,1):96,(1,0):23	(0,1):85,(1,0):37	(0,1):73,(1,0):28	(0,1):68,(1,0):22	(0,1):90,(1,0):23
2:145712455-145712578:145773805-145773943:@145712455-145712578:145737383-145737454:145771727-145771830:145773805-145773943:+:BC039771	SE	ENSMUSG00000087594	BC039771	145712578^,145773805-	(0,1):2,(1,0):4	(0,1):3	(0,1):2,(1,0):2	(0,1):5,(1,0):2	(0,1):7,(1,0):3	(0,1):9,(1,0):8
1:125587365-125587455:125589811-125589965:@125587365-125587455:125589839-125589965:+:Slc35f5	A3SS	ENSMUSG00000026342	Slc35f5	125587455^,125589965^	(1,0):86	(0,1):1,(1,0):77	(0,1):4,(1,0):71	(0,1):2,(1,0):77	(0,1):2,(1,0):96	(0,1):4,(1,0):70
7:4028707-4029036:4055918-4055953:@4028707-4029036:4055797-4055953:-:Lair1	A5SS	ENSMUSG00000055541	Lair1	4055953-,4029036-	(0,1):5	(0,1):1	(0,1):4,(1,0):2	(0,1):4,(1,0):2	(1,1):4	(0,1):1,(1,0):1
2:162931994-162933550:@162931994-162932142:162933426-162933550:+:Srsf6	RI	ENSMUSG00000016921	Srsf6	162931994-,162933550^	(0,1):75,(1,0):714	(0,1):103,(1,0):690	(0,1):102,(1,0):702	(0,1):82,(1,0):603	(0,1):67,(1,0):622	(0,1):55,(1,0):587
7:28906972-28907064:28909903-28909988:@28906972-28907064:28907546-28909988:-:Actn4	A5SS	ENSMUSG00000054808	Actn4	28909988-,28907064-	(0,1):166,(1,0):2	(0,1):159,(1,0):1	(0,1):231	(0,1):226,(1,0):9	(0,1):198	(0,1):291,(1,0):2
17:48392340-48392506:48393180-48393285:@48392340-48392488:48393180-48393285:-:Nfya	A3SS	ENSMUSG00000023994	Nfya	48393180^,48392340^	(0,1):13,(1,0):8	(0,1):26,(1,0):11	(0,1):22,(1,0):12	(0,1):12,(1,0):6	(0,1):10,(1,0):1	(0,1):10,(1,0):10
18:76242174-76242232:76287928-76288121:@76242046-76242232:76262440-76262727:76286860-76286949:76287928-76288121:+:Smad2	SE	ENSMUSG00000024563	Smad2	76242232^,76287928-	(0,1):238	(0,1):275,(1,0):1	(0,1):262,(1,0):1	(0,1):299	(0,1):292	(0,1):234,(1,0):1
5:121384040-121384104:121385525-121385632:@121384040-121384104:121384757-121384845:121385525-121385629:-:Trafd1	SE	ENSMUSG00000104985	Trafd1	121385525^,121384104-	(0,1):7	-	(0,1):1	-	-	(0,1):1
15:100301776-100302126:100303912-100304262:@100301776-100302520:100302952-100304262:+:Atf1	A3SS,A5SS	-	Atf1	100301776[,100304262^	(0,1):415	(0,1):108	(0,1):176	(0,1):347,(1,0):1	(0,1):359	(0,1):436
5:73050302-73050505:73054053-73054229:73054530-73054604:73054716-73054877:73055525-73055722:73057724-73057864:73059379-73059549:73064506-73064603:73064939-73065546:73067274-73067368:73068724-73068914:73069883-73070004:73071105-73071306:73072736-73072921:73073842-73073945:73074629-73074779:73075888-73076000:73076658-73076742:73080964-73081132:@73050302-73050373:73080964-73081132:-:Fryl	Complex	ENSMUSG00000070733	Fryl	73080964^,73050302^	(0,1):2,(1,0):1738	(1,0):1650	(1,0):1877	(1,0):1418	(1,0):1342	(1,0):1963
17:32930541-32930662:32946805-32947003:@32930541-32930662:32941056-32941200:32946805-32947003:-:Cyp4f13	SE	ENSMUSG00000024055	Cyp4f13	32946805^,32930662-	(0,1):104	(0,1):80	(0,1):95,(1,0):4	(0,1):114,(1,0):2	(0,1):107	(0,1):88
1:155221335-155221587:155224911-155225174:@155221335-155221587:155223275-155223431:155224911-155226448:-:BC034090	SE	ENSMUSG00000033722	BC034090	155224911^,155221587-	(0,1):182,(1,0):1	(0,1):130	(0,1):167,(1,0):1	(0,1):124	(0,1):116	(0,1):123,(1,0):1
8:95709907-95709954:95710934-95710969:@95709903-95709954:95710664-95710711:95710934-95710969:+:Ndrg4	SE	ENSMUSG00000036564	Ndrg4	95709954^,95710934-	(0,1):2	-	(0,1):1	-	-	-
13:55507330-55507624:55508780-55508810:@55507552-55507624:55507864-55507880:55508208-55508326:55508780-55509020:-:Pdlim7	SE	ENSMUSG00000021493	Pdlim7	55508780^,55507624-	(0,1):7,(1,0):18	(0,1):6,(1,0):6	(0,1):10,(1,0):26	(0,1):13,(1,0):18	(0,1):8,(1,0):10	(0,1):12,(1,0):12
17:46248841-46249038:46250411-46250456:@46248841-46249038:46249179-46249285:46250411-46250456:+:Gtpbp2	SE	ENSMUSG00000071074	Gtpbp2	46249038^,46250411-	(0,1):88	(0,1):104,(1,0):1	(0,1):118	(0,1):107,(1,0):1	(0,1):98,(1,0):1	(0,1):89,(1,0):1
12:8771742-8771839:8789407-8789488:@8771803-8771839:8772353-8772511:8789407-8789488:+:Sdc1	SE	ENSMUSG00000020592	Sdc1	8771839^,8789407-	-	-	(0,1):1	-	(0,1):2	-
2:165828208-165828689:165833309-165833424:@165828208-165828689:165833308-165833424:-:Zmynd8	A5SS	ENSMUSG00000039671	Zmynd8	165833424-,165828689-	(1,0):110	(1,0):96	(0,1):1,(1,0):86	(1,0):75	(1,0):70	(0,1):1,(1,0):87
11:120347492-120347875:@120347492-120347536:120347636-120347875:-:Slc38a10	RI	ENSMUSG00000062825	Slc38a10	120347875-,120347492^	(0,1):2,(1,0):39	(1,0):43	(0,1):6,(1,0):45	(0,1):16,(1,0):21	(0,1):11,(1,0):19	(0,1):9,(1,0):26
9:122351730-122351839:122375906-122376060:@122351732-122351839:122367889-122368261:122375906-122376060:+:Abhd5	SE	ENSMUSG00000032540	Abhd5	122351839^,122375906-	(0,1):2070,(1,0):6	(0,1):3042,(1,0):12	(0,1):2421,(1,0):7	(0,1):1720,(1,0):5	(0,1):1618,(1,0):1	(0,1):1203,(1,0):3
16:36012893-36012987:36019258-36019389:@36012893-36012987:36013861-36013902:36015887-36016009:36019258-36019280:+:Kpna1	SE	ENSMUSG00000022905	Kpna1	36012987^,36019258-	(1,0):157	(1,0):108	(1,0):113	(0,1):1,(1,0):172	(1,0):110	(0,1):1,(1,0):128
17:17837509-17837586:17837665-17837771:17838087-17838243:@17837509-17837586:17837670-17837769:17838087-17838243:+:Spaca6	A3SS,A5SS	ENSMUSG00000080316	Spaca6	17837586^,17838087-	(0,1):4,(1,0):7	(0,1):3	(0,1):2,(1,0):2	(0,1):2,(1,0):1	(0,1):7	(0,1):1,(1,0):2
5:143925221-143925501:143928099-143928266:@143925221-143926073:143928099-143929042:+:Pms2	A5SS	ENSMUSG00000091351	Pms2	143925221-,143928099-	(0,1):70	(0,1):68,(1,0):1	(0,1):66,(1,0):2	(0,1):117	(0,1):81,(1,0):3	(0,1):83
6:103510586-103511149:103641894-103642061:@103511068-103511149:103560046-103560115:103641894-103642061:+:Chl1	SE	ENSMUSG00000107511	Chl1	103511149^,103641894-	(0,1):58,(1,0):27	(0,1):76,(1,0):39	(0,1):28,(1,0):22	(0,1):7,(1,0):2	(0,1):6,(1,0):6	(0,1):4,(1,0):8
11:69919151-69919336:69920341-69920434:@69919151-69919336:69919449-69920434:-:Eif5a	A5SS	ENSMUSG00000078812	Eif5a	69920434-,69919336-	(0,1):264,(1,0):19	(0,1):259,(1,0):30	(0,1):236,(1,0):19	(0,1):255,(1,0):15	(0,1):241,(1,0):6	(0,1):271,(1,0):17
4:43495509-43495921:@43495509-43495621:43495697-43495921:+:Ccdc107	RI	ENSMUSG00000028461	Ccdc107	43495509-,43495921]	(0,1):15,(1,0):8	(0,1):21,(1,0):16	(0,1):31,(1,0):9	(0,1):30,(1,0):16	(0,1):24,(1,0):7	(0,1):20,(1,0):9
17:26220281-26220580:26244006-26244141:@26220281-26220580:26225912-26226023:26244006-26244223:-:Fam234a	SE	ENSMUSG00000024187	Fam234a	26244006^,26220580-	(0,1):250,(1,0):55	(0,1):270,(1,0):41	(0,1):188,(1,0):63	(0,1):210,(1,0):33	(0,1):218,(1,0):36	(0,1):160,(1,0):50
8:3656908-3656985:3659671-3659818:@3656908-3656985:3657250-3657391:3659671-3660110:+:Stxbp2	SE	ENSMUSG00000012705	Stxbp2	3656985^,3659671-	(0,1):3167	(0,1):3676	(0,1):2515	(0,1):1967	(0,1):2880,(1,0):1	(0,1):911
17:37064660-37064737:37067776-37067908:@37064660-37064737:37067214-37067364:37067776-37067908:+:Gabbr1	SE	ENSMUSG00000024462	Gabbr1	37064737^,37067776-	(0,1):5,(1,0):8	(0,1):6,(1,0):6	(0,1):2,(1,0):15	(0,1):8,(1,0):6	(0,1):10,(1,0):9	(0,1):8,(1,0):8
11:82951699-82951739:82954717-82954782:@82951699-82951739:82951985-82952195:82954717-82954782:+:Unc45b	SE	ENSMUSG00000086327	Unc45b	82951739^,82954717-	(0,1):44	(0,1):43	(0,1):53	(0,1):45	(0,1):27	(0,1):39
4:129820200-129820315:129820506-129820601:@129820200-129820316:129820522-129820601:+:Tmem234	A3SS,A5SS	ENSMUSG00000028788	Tmem234	129820200[,129820601^	-	-	(0,1):3	-	-	-
6:21852012-21857414:21857585-21858197:@21852012-21852167:21853264-21857404:21857585-21858218:-:Cttnbp2	A3SS,RI	ENSMUSG00000106709	Cttnbp2	21857585^,21852012^	(0,1):19,(1,0):754	(0,1):15,(1,0):475	(0,1):9,(1,0):630	(0,1):18,(1,0):740	(0,1):33,(1,0):977	(0,1):18,(1,0):818
1:60352121-60352170:60354514-60354656:@60352121-60352170:60352909-60353075:60354514-60354656:+:Cyp20a1	SE	ENSMUSG00000103822	Cyp20a1	60352170^,60354514-	(0,1):112	(0,1):86,(1,0):1	(0,1):103	(0,1):72	(0,1):69	(0,1):28,(1,0):1
14:20665744-20666799:@20665744-20666258:20666648-20666799:-:Usp54	RI	ENSMUSG00000039376	Usp54	20666799-,20665744^	(0,1):59,(1,0):8	-	(0,1):9,(1,0):5	(0,1):58,(1,0):18	(0,1):25,(1,0):9	(0,1):41,(1,0):41
15:97799761-97799816:97802076-97802125:@97799761-97799816:97800695-97800802:97802076-97802125:-:Hdac7	SE	ENSMUSG00000022475	Hdac7	97802076^,97799816-	(0,1):52	(0,1):52	(0,1):60	(0,1):44	(0,1):35	(0,1):43
4:155854566-155855180:@155854566-155854659:155854731-155854800:155854886-155855025:155855104-155855180:+:Dvl1	RI	ENSMUSG00000029071	Dvl1	155854566-,155855180^	(0,1):90,(1,0):61	(0,1):83,(1,0):34	(0,1):115,(1,0):57	(0,1):125,(1,0):75	(0,1):119,(1,0):55	(0,1):90,(1,0):75
2:165283249-165283407:165283528-165283600:165287684-165287772:@165283249-165283535:165287684-165287755:-:Slc35c2	A3SS,RI	ENSMUSG00000017664	Slc35c2	165287684^,165283249^	(0,1):20	(0,1):22	(0,1):21	(0,1):20	(0,1):20	(0,1):12
19:8748655-8748888:@8748655-8748711:8748807-8748888:+:Stx5a	RI	ENSMUSG00000010110	Stx5a	8748655-,8748888^	(0,1):4,(1,0):42	(0,1):5,(1,0):32	(0,1):15,(1,0):30	(0,1):5,(1,0):36	(0,1):10,(1,0):21	(0,1):4,(1,0):30
2:25353360-25353516:25354233-25354293:@25353360-25353516:25353608-25353726:25354233-25354293:-:Dpp7	SE	ENSMUSG00000026958	Dpp7	25354233^,25353516-	(0,1):83	(0,1):110	(0,1):115,(1,0):3	(0,1):37	(0,1):46	(0,1):23
5:23565114-23565265:23675720-23675774:@23565133-23565265:23616327-23616390:23629332-23629477:23675720-23675774:-:Srpk2	SE	ENSMUSG00000105565	Srpk2	23675720^,23565265-	(0,1):43,(1,0):5	(0,1):34,(1,0):3	(0,1):39,(1,0):3	(0,1):41,(1,0):9	(0,1):22,(1,0):5	(0,1):35,(1,0):6
2:15047148-15047303:15054665-15054873:@15047148-15047303:15048922-15049312:15054665-15054884:-:Nsun6	SE	ENSMUSG00000026707	Nsun6	15054665^,15047303-	(0,1):51	(0,1):51	(0,1):46	(0,1):68	(0,1):88	(0,1):72
16:18250820-18251001:18251549-18251660:@18250820-18251001:18251156-18251270:18251359-18251474:18251549-18251660:+:Trmt2a	SE	ENSMUSG00000022721	Trmt2a	18251001^,18251549-	(0,1):75,(1,0):2	(0,1):83,(1,0):3	(0,1):81,(1,0):1	(0,1):82,(1,0):1	(0,1):92,(1,0):5	(0,1):94,(1,0):2
9:120955814-120955972:120957107-120957226:@120955814-120955976:120957110-120957226:+:Ctnnb1	A3SS,A5SS	ENSMUSG00000006932	Ctnnb1	120955814-,120957226^	(0,1):7,(1,0):230	(0,1):7,(1,0):252	(0,1):5,(1,0):332	(0,1):9,(1,0):292	(0,1):6,(1,0):268	(0,1):6,(1,0):225
17:34824751-34824848:34832013-34832152:@34824751-34824848:34831998-34832152:-:Stk19	A5SS	ENSMUSG00000061207	Stk19	34832152-,34824848-	(0,1):1,(1,0):21	(0,1):2,(1,0):15	(0,1):2,(1,0):14	(0,1):1,(1,0):8	(0,1):2,(1,0):16	(0,1):2,(1,0):7
11:93926222-93926326:93931813-93931895:@93926222-93926326:93929614-93929761:93931813-93931895:+:Mbtd1	SE	ENSMUSG00000059474	Mbtd1	93926326^,93931813-	(0,1):40	(0,1):28	(0,1):31	(0,1):46	(0,1):54	(0,1):48
1:63170849-63170914:63176428-63176732:@63170853-63170914:63172154-63172257:63176428-63176524:-:Ndufs1	SE	ENSMUSG00000025968	Ndufs1	63176428^,63170914-	(0,1):141,(1,0):307	(0,1):98,(1,0):339	(0,1):180,(1,0):378	(0,1):158,(1,0):399	(0,1):163,(1,0):339	(0,1):122,(1,0):378
2:30136673-30136713:30136868-30137182:@30136673-30136713:30137121-30137182:+:Tbc1d13	A3SS	ENSMUSG00000039678	Tbc1d13	30136713^,30137182^	(1,0):17	(1,0):11	(1,0):19	(1,0):17	(1,0):17	(1,0):24
19:4097401-4097507:4097817-4097917:@4097401-4097733:4097817-4097917:+:Cdk2ap2	A5SS	ENSMUSG00000024856	Cdk2ap2	4097401[,4097817-	(0,1):7,(1,0):14	(0,1):5,(1,0):10	(0,1):10,(1,0):10	(0,1):20,(1,0):6	(0,1):11,(1,0):7	(0,1):6,(1,0):6
10:116517317-116517383:116549033-116549175:116581453-116581511:@116517317-116517383:116527827-116527949:116581453-116581485:-:Cnot2	MEX	ENSMUSG00000020166	Cnot2	116581453^,116517383-	(0,1):125,(1,0):25	(0,1):88,(1,0):16	(0,1):81,(1,0):22	(0,1):86,(1,0):14	(0,1):79,(1,0):22	(0,1):94,(1,0):22
9:45946984-45947055:45948215-45948308:@45946984-45947055:45947629-45947697:45947836-45947888:45948215-45948308:-:Sidt2	SE	ENSMUSG00000034908	Sidt2	45948215^,45947055-	(0,1):50	(0,1):61	(0,1):57	(0,1):22	(0,1):14	(0,1):20
9:109833196-109833295:109841476-109841515:@109833196-109833295:109839608-109839710:109841476-109841515:+:Nme6	SE	ENSMUSG00000032478	Nme6	109833295^,109841476-	(0,1):2	(0,1):3	(0,1):2	(0,1):2	(0,1):3	-
2:69732380-69732454:69732818-69732925:@69732380-69732454:69732882-69732925:+:Ppig	A3SS	ENSMUSG00000042133	Ppig	69732454^,69732925^	(1,0):79	(1,0):34	(1,0):71	(1,0):86	(1,0):67	(1,0):63
7:27507801-27508103:27516040-27520034:@27507806-27508103:27515251-27515447:27516040-27520041:+:Prx	SE	ENSMUSG00000087371	Prx	27508103^,27516040-	(0,1):14	(0,1):1	(0,1):2	(0,1):35	(0,1):10	(0,1):12
5:100480198-100480321:100485803-100485855:@100480198-100480321:100485140-100485855:-:Lin54	A5SS	ENSMUSG00000035310	Lin54	100485855-,100480321-	(0,1):179,(1,0):3	(0,1):194	(0,1):218,(1,0):2	(0,1):161,(1,0):3	(0,1):139,(1,0):1	(0,1):147,(1,0):4
7:45899632-45899736:45906918-45907112:45909322-45909601:@45899632-45899736:45908107-45908237:45909322-45909601:+:Tmem143	MEX	ENSMUSG00000002781	Tmem143	45899736^,45909322-	(0,1):149,(1,0):349	(0,1):117,(1,0):336	(0,1):129,(1,0):344	(0,1):198,(1,0):544	(0,1):189,(1,0):454	(0,1):144,(1,0):432
9:108024103-108024323:108031999-108032209:108040905-108041086:@108024103-108024450:108040905-108041086:+:Ip6k1	SE,A5SS	ENSMUSG00000032594	Ip6k1	108024103-,108040905-	(0,1):163,(1,0):174	(0,1):122,(1,0):151	(0,1):136,(1,0):186	(0,1):192,(1,0):234	(0,1):200,(1,0):232	(0,1):185,(1,0):194
17:87258750-87258881:87265792-87265880:@87258750-87258881:87264141-87264365:87265792-87265937:-:Mcfd2	SE	ENSMUSG00000024150	Mcfd2	87265792^,87258881-	(0,1):16,(1,0):1	(0,1):19,(1,0):1	(0,1):12,(1,0):1	(0,1):14	(0,1):13	(0,1):18
9:78479278-78479774:@78479278-78479534:78479624-78479774:-:Eef1a1	RI	ENSMUSG00000037742	Eef1a1	78479774-,78479278^	(0,1):5662,(1,0):118	(0,1):6046,(1,0):115	(0,1):6011,(1,0):117	(0,1):6584,(1,0):92	(0,1):5828,(1,0):111	(0,1):4826,(1,0):72
19:42756258-42757906:@42756258-42756340:42757793-42757906:-:Hps1	RI	ENSMUSG00000025188	Hps1	42757906-,42756258^	(0,1):8,(1,0):83	(0,1):12,(1,0):99	(0,1):14,(1,0):103	(0,1):5,(1,0):75	(0,1):6,(1,0):50	(0,1):9,(1,0):81
X:7766555-7767684:@7766555-7766855:7767439-7767684:+:Tfe3	RI	ENSMUSG00000000134	Tfe3	7766555-,7767684^	(0,1):32,(1,0):48	(0,1):29,(1,0):39	(0,1):23,(1,0):42	(0,1):21,(1,0):32	(0,1):15,(1,0):36	(0,1):31,(1,0):45
7:126661052-126661148:126662566-126662651:126663929-126664004:@126661052-126661148:126663028-126663052:126663929-126664004:+:Ccdc101	MEX	ENSMUSG00000030714	Ccdc101	126661148^,126663929-	-	-	-	-	(1,0):1	-
5:135133754-135134121:@135133754-135133873:135133954-135134121:+:Mlxipl	RI	ENSMUSG00000005373	Mlxipl	135133754-,135134121^	(0,1):5,(1,0):119	(0,1):23,(1,0):250	(0,1):10,(1,0):356	(0,1):9,(1,0):198	(0,1):5,(1,0):192	(0,1):10,(1,0):385
14:121586227-121594383:@121586227-121586342:121591311-121591354:121594336-121594383:-:Dock9	RI	ENSMUSG00000025558	Dock9	121594383-,121586227^	(0,1):51,(1,0):1303	(0,1):59,(1,0):757	(0,1):66,(1,0):941	(0,1):85,(1,0):1828	(0,1):52,(1,0):1667	(0,1):81,(1,0):2689
5:33671404-33671510:33671665-33671785:@33671404-33671510:33671726-33671785:+:Tacc3	A3SS	ENSMUSG00000037313	Tacc3	33671510^,33671785^	(1,0):21	(0,1):1,(1,0):12	(1,0):22	(1,0):11	-	(1,0):8
1:58058132-58062316:@58058132-58059472:58061196-58061305:58062132-58062316:+:Aox1	RI	ENSMUSG00000063558	Aox1	58058132-,58062316^	(0,1):226,(1,0):962	(0,1):125,(1,0):492	(0,1):139,(1,0):524	(0,1):214,(1,0):497	(0,1):185,(1,0):612	(0,1):176,(1,0):977
17:23191345-23191508:23191677-23191802:@23191345-23191435:23191677-23191802:-:Zfp40	A3SS	ENSMUSG00000002617	Zfp40	23191677^,23191345^	(0,1):12,(1,0):12	(0,1):8,(1,0):13	(0,1):6,(1,0):7	(0,1):8,(1,0):8	(0,1):6,(1,0):9	(0,1):6,(1,0):15
1:85635559-85635606:85637824-85637865:@85635384-85635606:85637827-85637865:+:Sp140	A3SS	ENSMUSG00000070031	Sp140	85635606^,85637865^	(0,1):4	(0,1):4	(0,1):6	(0,1):8	-	(0,1):2
2:126805017-126805087:126807289-126807379:@126805017-126805084:126807289-126807379:-:Trpm7	A3SS	ENSMUSG00000027365	Trpm7	126807289^,126805017^	(0,1):5,(1,0):11	(1,0):11	(0,1):5,(1,0):10	(0,1):4,(1,0):23	(0,1):2,(1,0):16	(0,1):5,(1,0):4
4:109321128-109321217:109322070-109322215:@109321128-109321325:109322070-109322215:+:Eps15	A5SS	ENSMUSG00000028552	Eps15	109321128-,109322070-	(0,1):81,(1,0):84	(0,1):78,(1,0):62	(0,1):80,(1,0):78	(0,1):197,(1,0):59	(0,1):195,(1,0):78	(0,1):137,(1,0):49
1:43780065-43780169:43797245-43797305:@43780065-43780169:43790464-43790644:43797245-43797305:-:Uxs1	SE	ENSMUSG00000057363	Uxs1	43797245^,43780169-	(0,1):28	(0,1):29	(0,1):32	(0,1):20	(0,1):20	(0,1):13
5:122982777-122982823:122987662-122987806:@122982777-122982823:122984462-122984540:122987662-122987806:-:Kdm2b	SE	ENSMUSG00000029475	Kdm2b	122987662^,122982823-	(0,1):9	(0,1):2	(0,1):4	(0,1):8	(0,1):10	(0,1):14
17:28737011-28737090:28741788-28741866:@28737011-28737090:28740744-28740759:28741788-28741866:+:Mapk14	SE	ENSMUSG00000053436	Mapk14	28737090^,28741788-	(1,0):44	(1,0):49	(1,0):70	(1,0):52	(1,0):30	(1,0):44
11:59737072-59741261:@59737072-59737582:59741120-59741261:+:Mprip	RI	ENSMUSG00000005417	Mprip	59737072-,59741261^	(0,1):32,(1,0):1058	(0,1):50,(1,0):1363	(0,1):33,(1,0):1395	(0,1):21,(1,0):980	(0,1):14,(1,0):856	(0,1):23,(1,0):1040
4:155249966-155250062:155250507-155250650:@155249877-155250062:155250549-155250650:+:Faap20	A3SS	ENSMUSG00000073684	Faap20	155250062^,155250650^	(1,0):2	(1,0):7	(1,0):6	(1,0):5	(1,0):10	(1,0):9
9:55242061-55242207:55249096-55249169:55282551-55282616:@55242061-55242207:55282541-55282616:-:Nrg4	SE,A5SS	ENSMUSG00000032311	Nrg4	55282616-,55242207-	(0,1):29,(1,0):78	(0,1):13,(1,0):96	(0,1):18,(1,0):72	(0,1):21,(1,0):71	(0,1):25,(1,0):73	(0,1):23,(1,0):65
13:54683961-54684150:54684338-54684488:@54683961-54684086:54684338-54684488:-:Rnf44	A3SS	ENSMUSG00000034928	Rnf44	54684338^,54683961^	(0,1):80,(1,0):17	(0,1):107,(1,0):18	(0,1):104,(1,0):20	(0,1):68,(1,0):17	(0,1):52,(1,0):20	(0,1):85,(1,0):29
6:124817888-124818031:124818544-124818666:@124817888-124818031:124818475-124818666:-:Usp5	A5SS	ENSMUSG00000038429	Usp5	124818666-,124818031-	(0,1):25,(1,0):65	(0,1):15,(1,0):45	(0,1):26,(1,0):70	(0,1):28,(1,0):40	(0,1):15,(1,0):37	(0,1):27,(1,0):44
3:115990727-115990814:115992926-115993039:@115990727-115990814:115992706-115993039:-:Slc30a7	A5SS	ENSMUSG00000054414	Slc30a7	115993039-,115990814-	(0,1):7,(1,0):12	(0,1):4,(1,0):17	(0,1):2,(1,0):18	(0,1):1,(1,0):9	(0,1):9,(1,0):12	(0,1):2,(1,0):14
5:127604606-127604648:127608974-127609061:@127604538-127604648:127608772-127609061:-:Slc15a4	A5SS	ENSMUSG00000029416	Slc15a4	127609061-,127604648-	(0,1):64	(0,1):71	(0,1):70	(0,1):84	(0,1):87	(0,1):99
3:142281852-142281983:142303943-142303979:@142281852-142281983:142282969-142283112:142303943-142303979:-:Pdlim5	SE	ENSMUSG00000028273	Pdlim5	142303943^,142281983-	-	(0,1):2,(1,0):1	(0,1):3	(0,1):2	(0,1):10	(0,1):3
11:80469802-80470418:@80469802-80470030:80470383-80470418:+:Psmd11	RI	ENSMUSG00000017428	Psmd11	80469802-,80470418^	(1,0):17	(1,0):23	(1,0):50	(1,0):16	(1,0):12	(1,0):39
2:164856887-164856997:164857584-164857830:@164856887-164856997:164857580-164857830:-:Acot8	A5SS	ENSMUSG00000017754	Acot8	164857830-,164856997-	(1,0):49	(1,0):80	(0,1):14,(1,0):59	(1,0):8	(1,0):7	(1,0):10
17:46161111-46161326:46164194-46164307:@46161032-46161326:46163483-46163509:46164194-46164378:+:Gtpbp2	SE	ENSMUSG00000023952	Gtpbp2	46161326^,46164194-	(0,1):32	(0,1):41	(0,1):54	(0,1):60	(0,1):76	(0,1):59
1:176739919-176740089:176742552-176742648:@176739919-176740089:176742501-176742648:-:Cep170	A5SS	ENSMUSG00000057335	Cep170	176742648-,176740089-	(0,1):48,(1,0):12	(0,1):32,(1,0):8	(0,1):49,(1,0):8	(0,1):19,(1,0):10	(0,1):19,(1,0):7	(0,1):26,(1,0):8
10:128085442-128085622:128086035-128086196:@128085442-128085626:128086038-128086196:+:Ptges3	A3SS,A5SS	ENSMUSG00000025393	Ptges3	128085442-,128086196^	(0,1):10663,(1,0):56	(0,1):9281,(1,0):50	(0,1):3889,(1,0):89	(0,1):13169,(1,0):65	(0,1):11965,(1,0):52	(0,1):10454,(1,0):67
2:180385402-180409808:@180385402-180388553:180400714-180409808:+:Rps21	RI	ENSMUSG00000084843	Rps21	180385402[,180409808]	(0,1):5,(1,0):2811	(1,0):169	(1,0):864	(0,1):14,(1,0):6669	(0,1):9,(1,0):3463	(0,1):6,(1,0):7292
16:14393953-14394090:14403990-14404051:@14393953-14394090:14396351-14396476:14403990-14404051:+:Abcc1	SE	ENSMUSG00000023088	Abcc1	14394090^,14403990-	(0,1):227,(1,0):1	(0,1):171,(1,0):1	(0,1):227	(0,1):192	(0,1):202,(1,0):1	(0,1):189
6:23344207-23344363:23344583-23344591:23355824-23355927:@23344207-23344372:23355824-23355927:-:Cadps2	SE,A3SS	ENSMUSG00000017978	Cadps2	23355824^,23344207^	(1,1):1	(1,1):3	(1,1):2	-	(1,1):1	(1,1):3
3:41591683-41591840:41593767-41593954:@41591683-41591840:41593803-41593954:+:Jade1	A3SS	ENSMUSG00000025764	Jade1	41591840^,41593954^	(0,1):4,(1,0):183	(1,0):198	(0,1):1,(1,0):215	(0,1):3,(1,0):271	(1,0):224	(1,0):210
9:50858851-50858951:50861293-50861464:50862366-50862513:@50858851-50858951:50861531-50861763:50862366-50862513:+:Ppp2r1b	MEX	ENSMUSG00000032058	Ppp2r1b	50858951^,50862366-	(0,1):303,(1,0):2	(0,1):377,(1,0):5	(0,1):304,(1,0):3	(0,1):175,(1,0):5	(0,1):217,(1,0):4	(0,1):118,(1,0):4
2:11718264-11718458:11724096-11724128:@11718264-11718458:11720013-11720105:11721195-11723610:11724096-11724128:+:Il15ra	SE	ENSMUSG00000023206	Il15ra	11718458^,11724096-	(0,1):1483	(0,1):1459	(0,1):1727	(0,1):1910	(0,1):2109	(0,1):3524,(1,0):1
15:76304087-76304352:76304466-76304533:@76304087-76304350:76304465-76304533:-:Oplah	A3SS,A5SS	ENSMUSG00000022562	Oplah	76304533-,76304087^	(0,1):1,(1,0):89	(1,0):82	(1,0):91	(1,0):58	(1,0):43	(1,0):36
8:45799710-45799798:45800965-45801011:@45799710-45799801:45800965-45801011:+:Sorbs2	A5SS	ENSMUSG00000031626	Sorbs2	45799710-,45800965-	-	-	(1,0):1	(1,0):2	(1,0):4	(1,0):1
14:50888601-50889868:50891025-50891941:@50888569-50889868:50891019-50891941:-:Olfr726	A5SS	ENSMUSG00000090799	Olfr726	50891941-,50889868-	(1,1):32	(1,1):31	(1,1):21	(0,1):1,(1,0):1	(0,1):3	(0,1):6
9:96294965-96295127:96297624-96297770:@96294965-96295127:96297627-96297770:+:Tfdp2	A3SS	ENSMUSG00000032411	Tfdp2	96295127^,96297770^	(0,1):41,(1,0):21	(0,1):15,(1,0):10	(0,1):20,(1,0):13	(0,1):65,(1,0):19	(0,1):80,(1,0):22	(0,1):40,(1,0):21
17:47372427-47372491:47372576-47375109:@47372427-47372491:47374973-47375109:+:Mrps10	A3SS	ENSMUSG00000034729	Mrps10	47372491^,47375109^	(1,0):214	(0,1):10,(1,0):236	(0,1):2,(1,0):270	(0,1):5,(1,0):169	(0,1):5,(1,0):142	(1,0):192
8:40541025-40543953:@40541025-40541093:40543810-40543953:+:Micu3	RI	ENSMUSG00000031600	Micu3	40541025-,40543953^	(0,1):50,(1,0):304	(0,1):52,(1,0):240	(0,1):46,(1,0):307	(0,1):48,(1,0):390	(0,1):49,(1,0):393	(0,1):38,(1,0):415
11:70167865-70168004:70169129-70169224:@70167817-70168004:70168583-70168696:70169129-70169224:+:Clec10a	SE	ENSMUSG00000000318	Clec10a	70168004^,70169129-	(0,1):255	(0,1):118	(0,1):313	(0,1):30	(0,1):55	(0,1):26
3:87760224-87760385:87768878-87768953:@87760224-87760385:87762212-87762281:87768878-87768943:-:Pear1	SE	ENSMUSG00000028073	Pear1	87768878^,87760385-	(0,1):20,(1,0):1	(0,1):11,(1,0):3	(0,1):15	(0,1):8	(0,1):6	(0,1):7,(1,0):3
19:37210671-37210872:37217179-37217313:37220303-37220486:@37210671-37210873:37217183-37220486:+:Tnks2	A3SS,A5SS,RI	ENSMUSG00000023307	Tnks2	37210671-,37220486^	(0,1):1499,(1,0):552	(0,1):1361,(1,0):578	(0,1):1319,(1,0):708	(0,1):1332,(1,0):629	(0,1):1392,(1,0):661	(0,1):1492,(1,0):568
11:60424774-60424833:60436348-60436449:@60424774-60424833:60432333-60432440:60436348-60436449:+:Lrrc48	SE	ENSMUSG00000018415	Lrrc48	60424833^,60436348-	(0,1):156	(0,1):167,(1,0):1	(0,1):131	(0,1):271,(1,0):4	(0,1):312,(1,0):4	(0,1):247,(1,0):1
X:152618901-152619639:152623126-152623335:@152618901-152619446:152623126-152623317:-:Shroom2	A3SS	ENSMUSG00000045180	Shroom2	152623126^,152618901^	(0,1):3,(1,0):4	(0,1):7,(1,0):1	(0,1):3,(1,0):1	(0,1):1,(1,0):1	(0,1):2	(0,1):4,(1,0):2
5:16566747-16566861:16572492-16572634:@16566747-16566861:16572507-16572634:+:Hgf	A3SS	ENSMUSG00000028864	Hgf	16566861^,16572634^	(1,0):7	(0,1):1,(1,0):7	(0,1):4,(1,0):6	(0,1):1,(1,0):8	(0,1):3,(1,0):7	(1,0):11
6:90580476-90580581:90589337-90589430:@90580476-90580581:90583173-90583260:90589337-90589430:+:Aldh1l1	SE	ENSMUSG00000030088	Aldh1l1	90580581^,90589337-	(0,1):464,(1,0):1	(0,1):767	(0,1):666	(0,1):146,(1,0):1	(0,1):125	(0,1):105
16:5011612-5011758:5012241-5012295:@5011612-5011692:5012241-5012295:-:Rogdi	A3SS	ENSMUSG00000022540	Rogdi	5012241^,5011612^	(0,1):2	(0,1):1,(1,0):1	(0,1):3	(1,0):2	(0,1):3	(0,1):3
9:95495835-95495933:95502540-95502584:@95495835-95495933:95500688-95500873:95502540-95502584:-:U2surp	SE	ENSMUSG00000032407	U2surp	95502540^,95495933-	(0,1):53,(1,0):1	(0,1):63,(1,0):2	(0,1):51	(0,1):75,(1,0):1	(0,1):50,(1,0):1	(0,1):48,(1,0):4
10:69999355-69999498:70002511-70002601:@69999355-69999498:70001923-70002231:70002511-70002601:+:Ank3	SE	ENSMUSG00000069601	Ank3	69999498^,70002511-	(0,1):43,(1,0):4	(0,1):9,(1,0):7	(0,1):28,(1,0):6	(0,1):75,(1,0):6	(0,1):45,(1,0):5	(0,1):65,(1,0):7
19:32247994-32248036:32289541-32289631:@32247994-32248036:32259976-32260097:32289541-32289631:-:Sgms1	SE	ENSMUSG00000040451	Sgms1	32289541^,32248036-	(1,0):1	(0,1):2,(1,0):2	(0,1):2	(0,1):1,(1,0):1	(1,0):2	(0,1):2,(1,0):1
7:44247238-44247416:44248252-44248295:@44247231-44247416:44247910-44248059:44248252-44248295:+:2410002F23Rik	SE	ENSMUSG00000101166	2410002F23Rik	44247416^,44248252-	(0,1):10	(0,1):19,(1,0):1	(0,1):17,(1,0):5	(0,1):16	(0,1):21	(0,1):15,(1,0):2
X:73895948-73896047:73896394-73896486:@73895948-73896047:73896385-73896486:-:Arhgap4	A5SS	ENSMUSG00000031389	Arhgap4	73896486-,73896047-	(1,0):8	(1,0):16	(1,0):10	-	-	(1,0):6
11:74684406-74686064:@74684406-74684508:74685896-74686064:-:Pafah1b1	RI	ENSMUSG00000020745	Pafah1b1	74686064-,74684406^	(0,1):205,(1,0):313	(0,1):254,(1,0):209	(0,1):208,(1,0):261	(0,1):262,(1,0):231	(0,1):343,(1,0):304	(0,1):203,(1,0):336
10:80072357-80082726:@80072357-80073201:80073245-80082726:-:Sbno2	RI	ENSMUSG00000035673	Sbno2	80082726-,80072357^	(1,0):35	(1,0):38	(1,0):49	(1,0):20	(1,0):25	(1,0):33
8:3631153-3631204:3632220-3632269:@3631153-3631278:3632220-3632269:+:Stxbp2	A5SS	ENSMUSG00000004626	Stxbp2	3631153[,3632220-	(0,1):4	(0,1):2	(0,1):2	(0,1):2	(0,1):1	(0,1):2
7:41599324-41599400:41603436-41603534:@41599285-41599400:41601748-41601815:41602878-41602997:41603436-41603465:+:2610021A01Rik	SE	ENSMUSG00000091474	2610021A01Rik	41599400^,41603436-	(0,1):14,(1,0):2	(0,1):3,(1,0):1	(0,1):1,(1,0):1	(1,0):6	(0,1):3	(0,1):1,(1,0):1
11:70647555-70647952:70648015-70648109:@70647287-70647952:70648029-70648109:+:Rnf167	A3SS	ENSMUSG00000040746	Rnf167	70647952^,70648109^	(0,1):306	(0,1):318	(0,1):261,(1,0):2	(0,1):411	(0,1):404,(1,0):1	(0,1):396
1:193107753-193107786:193114605-193114717:@193104402-193107786:193113757-193114002:193114605-193114717:-:Diexf	SE	ENSMUSG00000016181	Diexf	193114605^,193107786-	(0,1):255	(0,1):230	(0,1):184	(0,1):262	(0,1):217	(0,1):225
1:133914445-133915421:133929902-133930213:@133914445-133915421:133921255-133921502:133929902-133930198:-:Optc	SE	ENSMUSG00000041577	Optc	133929902^,133915421-	(0,1):168,(1,0):124	(0,1):235,(1,0):230	(0,1):347,(1,0):291	(0,1):149,(1,0):96	(0,1):184,(1,0):123	(0,1):331,(1,0):253
5:108065742-108065965:108080825-108081023:@108065729-108065965:108080922-108081023:+:Mtf2	A3SS	ENSMUSG00000029267	Mtf2	108065965^,108081023^	(0,1):6,(1,0):40	(0,1):3,(1,0):39	(0,1):8,(1,0):33	(1,0):32	(0,1):3,(1,0):32	(0,1):4,(1,0):27
17:34837399-34837754:34838548-34838683:@34837393-34837754:34837901-34838136:34838226-34838445:34838548-34838683:+:Dxo	SE	ENSMUSG00000040482	Dxo	34837754^,34838548-	(0,1):79	(0,1):95	(0,1):84	(0,1):93	(0,1):86	(0,1):87
1:190899451-190899571:190911556-190911769:@190899451-190899571:190904943-190905118:190911556-190911738:-:Rps6kc1	SE	ENSMUSG00000089872	Rps6kc1	190911556^,190899571-	(0,1):6,(1,0):3	(0,1):16,(1,0):1	(0,1):6,(1,0):3	(0,1):6	(0,1):17	(0,1):11
13:55476146-55476316:55477551-55477680:@55476146-55476316:55476636-55476773:55477551-55477680:-:Dbn1	SE	ENSMUSG00000034675	Dbn1	55477551^,55476316-	(1,0):12	(0,1):1,(1,0):26	(0,1):1,(1,0):22	(0,1):1,(1,0):5	-	(0,1):1,(1,0):6
17:23802874-23803398:23808066-23808173:@23802874-23803997:23806932-23807202:23808066-23808173:+:Srrm2	SE,A5SS	ENSMUSG00000039218	Srrm2	23802874[,23808066-	(0,1):503	(0,1):418	(0,1):414,(1,0):1	(0,1):462	(0,1):370	(0,1):572
17:23811817-23821690:@23811817-23812620:23815122-23821690:+:Srrm2	RI	ENSMUSG00000039218	Srrm2	23811817-,23821690^	(0,1):511,(1,0):1657	(0,1):479,(1,0):1284	(0,1):465,(1,0):1255	(0,1):443,(1,0):1167	(0,1):380,(1,0):1148	(0,1):644,(1,0):1655
3:142811527-142811602:142820537-142820646:142821519-142821704:@142811527-142811602:142811914-142812057:142821519-142821598:-:Pkn2	MEX	ENSMUSG00000004591	Pkn2	142821519^,142811602-	(0,1):187,(1,0):157	(0,1):138,(1,0):167	(0,1):158,(1,0):142	(0,1):195,(1,0):231	(0,1):258,(1,0):229	(0,1):172,(1,0):178
7:44757746-44757895:44759700-44759894:44762991-44763057:@44757746-44757895:44760878-44760942:44762991-44763057:+:Vrk3	MEX	ENSMUSG00000002205	Vrk3	44757895^,44762991-	(0,1):2,(1,0):93	(0,1):3,(1,0):99	(0,1):1,(1,0):96	(0,1):3,(1,0):131	(0,1):3,(1,0):102	(1,0):100
12:109651859-109651938:109652701-109652713:109654299-109654432:@109651859-109651938:109654286-109654432:+:Rian	SE,A3SS	ENSMUSG00000097451	Rian	109651938^,109654432^	(0,1):120	(0,1):93	(0,1):103	(0,1):73	(0,1):51	(0,1):42
3:115881594-115881838:115886214-115886380:115887776-115888130:@115881581-115881838:115887764-115888130:-:A930005H10Rik	SE,A5SS	ENSMUSG00000054426	A930005H10Rik	115888130[,115881838-	(1,0):47	(0,1):2,(1,0):37	(0,1):1,(1,0):43	(0,1):3,(1,0):64	(1,0):52	(1,0):42
1:39370014-39370139:39370954-39371066:@39370014-39370139:39371009-39371066:+:Rpl31	A3SS	ENSMUSG00000073702	Rpl31	39370139^,39371066^	(1,0):109	(1,0):95	(1,0):86	(1,0):102	(1,0):89	(1,0):85
19:3782220-3782279:3786389-3786627:@3782220-3782279:3782756-3782852:3786389-3786627:+:Suv420h1	SE	ENSMUSG00000045098	Suv420h1	3782279^,3786389-	(0,1):11,(1,0):4	(0,1):6,(1,0):3	(0,1):4,(1,0):5	(0,1):9,(1,0):10	(0,1):9,(1,0):3	(0,1):7,(1,0):1
2:75662661-75663714:@75662661-75662756:75663673-75663714:+:Hnrnpa3	RI	ENSMUSG00000059005	Hnrnpa3	75662661-,75663714^	(1,0):145	(1,0):118	(1,0):105	(1,0):83	(1,0):71	(1,0):98
8:95764457-95764584:95764980-95765150:@95764457-95764582:95764980-95765150:-:Cnot1	A3SS	ENSMUSG00000036550	Cnot1	95764980^,95764457^	(1,0):236	(1,0):194	(1,0):198	(1,0):260	(0,1):2,(1,0):73	(1,0):174
15:76246807-76246900:76247851-76248177:@76246734-76246900:76247529-76247736:76247851-76248177:+:Grina	SE	ENSMUSG00000022564	Grina	76246900^,76247851-	(0,1):29,(1,0):65	(0,1):15,(1,0):58	(0,1):31,(1,0):63	(0,1):13,(1,0):30	(0,1):18,(1,0):17	(0,1):16,(1,0):31
3:37433138-37433267:37433639-37433695:@37433138-37433283:37433639-37433695:+:Spata5	A5SS	ENSMUSG00000027722	Spata5	37433138-,37433639-	(0,1):3,(1,0):10	(0,1):2,(1,0):17	(1,0):20	(0,1):1,(1,0):21	(1,0):30	(1,0):14
1:37372311-37372419:37372593-37372598:37377517-37377528:37377578-37377761:@37372311-37372419:37374272-37374289:37377578-37377761:+:Inpp4a	MEX	ENSMUSG00000026113	Inpp4a	37372419^,37377578-	(0,1):2	(0,1):1	(0,1):1	(0,1):7	(0,1):1	(0,1):5
1:43807350-43807377:43827706-43827762:@43807350-43807377:43816876-43816964:43827615-43827762:-:Uxs1	SE,A5SS	ENSMUSG00000057363	Uxs1	43827762[,43807377-	(0,1):1	(0,1):3	(0,1):1	(0,1):3	(0,1):5	(0,1):4
7:100313206-100313365:100317042-100317110:@100313206-100313365:100314608-100314670:100317042-100317110:+:P4ha3	SE	ENSMUSG00000051048	P4ha3	100313365^,100317042-	(0,1):7,(1,0):1	(0,1):10	(0,1):4	-	-	-
17:64311171-64313118:@64311171-64311371:64313001-64313118:-:Efna5	RI	ENSMUSG00000024083	Efna5	64313118-,64311171^	(0,1):66,(1,0):110	(0,1):53,(1,0):96	(0,1):52,(1,0):65	(0,1):65,(1,0):96	(0,1):47,(1,0):99	(0,1):66,(1,0):112
10:79858952-79859271:@79858952-79858981:79859072-79859271:+:Ptbp1	RI	ENSMUSG00000006498	Ptbp1	79858952-,79859271^	(1,0):211	(1,0):244	(1,0):277	(1,0):197	(1,0):183	(1,0):175
Y:1157907-1158634:1168090-1168185:@1157907-1158634:1161179-1161230:1168090-1168185:-:Uty	SE	ENSMUSG00000068457	Uty	1168090^,1158634-	(0,1):1,(1,0):98	(1,0):89	(0,1):3,(1,0):99	(0,1):1,(1,0):71	(0,1):3,(1,0):88	(0,1):2,(1,0):65
7:127773557-127777347:127778113-127778277:@127773557-127777513:127778113-127778277:+:Orai3	A5SS	ENSMUSG00000043964	Orai3	127773557-,127778113-	(0,1):9,(1,0):5	(0,1):13,(1,0):2	(0,1):9,(1,0):4	(0,1):9,(1,0):1	(0,1):1,(1,0):4	(0,1):9,(1,0):2
4:84546205-84546405:84674975-84675275:@84546205-84546405:84555779-84555904:84610109-84610197:84674975-84674999:-:Bnc2	SE	ENSMUSG00000028487	Bnc2	84674975^,84546405-	(0,1):20,(1,0):2	(0,1):9,(1,0):5	(0,1):5,(1,0):1	(0,1):6	(0,1):1,(1,0):1	(0,1):2,(1,0):2
1:151921047-151921123:151980426-151980520:@151921047-151921123:151974352-151974488:151980426-151980520:-:1700025G04Rik	SE	ENSMUSG00000032666	1700025G04Rik	151980426^,151921123-	(0,1):1,(1,0):5	(1,0):4	(1,0):3	(1,0):7	(1,0):2	(1,0):6
2:37355636-37355817:37357204-37357380:@37355636-37355817:37356165-37356266:37357204-37357380:-:Pdcl	SE	ENSMUSG00000009030	Pdcl	37357204^,37355817-	(1,0):58	(1,0):67	(0,1):3,(1,0):56	(1,0):62	(1,0):53	(1,0):47
17:34564298-34564509:34565473-34565616:@34564337-34564509:34565289-34565382:34565473-34565768:+:Notch4	SE	ENSMUSG00000015468	Notch4	34564509^,34565473-	(0,1):40,(1,0):7	(0,1):59,(1,0):3	(0,1):56,(1,0):9	(0,1):46,(1,0):3	(0,1):32,(1,0):4	(0,1):54,(1,0):9
4:135344499-135346445:135346735-135346857:@135344499-135344669:135346735-135346857:-:Srrm1	A3SS	ENSMUSG00000028809	Srrm1	135346735^,135344499^	(0,1):181,(1,0):1191	(0,1):134,(1,0):784	(0,1):129,(1,0):815	(0,1):87,(1,0):1186	(0,1):179,(1,0):1484	(0,1):172,(1,0):1437
5:122850157-122850298:122863987-122864295:@122850160-122850298:122861677-122861907:122863987-122864394:+:Rnf34	SE	ENSMUSG00000029474	Rnf34	122850298^,122863987-	(0,1):178,(1,0):2	(0,1):157,(1,0):2	(0,1):191	(0,1):193,(1,0):7	(0,1):173,(1,0):1	(0,1):198,(1,0):2
1:9933923-9934065:9940378-9940452:@9933923-9934065:9936996-9937105:9940378-9940533:+:Mcmdc2	SE	ENSMUSG00000046101	Mcmdc2	9934065^,9940378-	(0,1):3	(0,1):1	(0,1):2	-	-	-
6:28256431-28260836:@28256431-28256526:28260718-28260836:-:Grm8	RI	ENSMUSG00000043340	Grm8	28260836-,28256431^	(0,1):19,(1,0):612	(0,1):15,(1,0):464	(0,1):14,(1,0):426	(0,1):16,(1,0):404	(0,1):16,(1,0):493	(0,1):17,(1,0):582
8:91107058-91107234:91113985-91114084:@91107058-91107234:91112518-91112589:91113985-91114084:+:Chd9	SE	ENSMUSG00000031667	Chd9	91107234^,91113985-	(0,1):274	(0,1):233	(0,1):212,(1,0):1	(0,1):273,(1,0):2	(0,1):199	(0,1):230,(1,0):2
10:39132247-39132378:39133879-39133900:@39132247-39132378:39133823-39133900:-:Fam229b	A5SS	ENSMUSG00000051736	Fam229b	39133900[,39132378-	(0,1):6	(0,1):4,(1,0):1	(0,1):1,(1,0):1	(0,1):3,(1,0):1	(0,1):9	(0,1):4
4:116599289-116599490:116599887-116600222:@116599289-116599490:116599557-116599667:116599887-116600266:+:Ccdc17	SE	ENSMUSG00000034035	Ccdc17	116599490^,116599887-	(0,1):31,(1,0):6	(0,1):10,(1,0):3	(0,1):20,(1,0):5	(0,1):15,(1,0):11	(0,1):12,(1,0):2	(0,1):4,(1,0):2
17:10213359-10216456:10217716-10217803:@10213359-10215474:10216160-10216435:10217716-10217803:-:Qk	A3SS,RI	ENSMUSG00000062078	Qk	10217716^,10213359^	(0,1):175,(1,0):807	(0,1):108,(1,0):671	(0,1):134,(1,0):736	(0,1):220,(1,0):576	(0,1):171,(1,0):669	(0,1):210,(1,0):521
17:22361455-22361707:22371991-22372088:@22361522-22361707:22372036-22372088:+:Zfp758	A3SS	ENSMUSG00000044501	Zfp758	22361707^,22372088^	(0,1):1,(1,0):12	(0,1):2,(1,0):9	(0,1):2,(1,0):16	(0,1):1,(1,0):13	(0,1):3,(1,0):23	(0,1):2,(1,0):10
4:156008787-156009319:@156008787-156008945:156009144-156009319:+:Fam132a	RI	ENSMUSG00000029076	Fam132a	156008787-,156009319^	(0,1):458,(1,0):18	(0,1):416,(1,0):27	(0,1):398,(1,0):18	(0,1):509,(1,0):18	(0,1):464,(1,0):10	(0,1):341,(1,0):19
10:40291994-40294307:@40291994-40292036:40293164-40293266:40294181-40294307:-:Rpf2	RI	ENSMUSG00000075232	Rpf2	40294307-,40291994^	(0,1):1,(1,0):80	(0,1):3,(1,0):55	(1,0):62	(0,1):3,(1,0):72	(0,1):2,(1,0):89	(0,1):5,(1,0):112
2:18071125-18071204:18101458-18101512:@18071125-18071204:18082511-18082725:18101458-18101512:+:Mllt10	SE	ENSMUSG00000026743	Mllt10	18071204^,18101458-	(0,1):21,(1,0):7	(0,1):27,(1,0):2	(0,1):29,(1,0):1	(0,1):19,(1,0):8	(0,1):21,(1,0):2	(0,1):25,(1,0):1
9:40802418-40802518:40805020-40805200:@40802418-40802623:40802796-40802891:40802974-40803529:40803740-40803942:40804165-40804363:40804463-40804695:40804932-40805200:+:Hspa8	SE,A3SS,A5SS	ENSMUSG00000015656	Hspa8	40802418-,40805200]	(0,1):25090	(0,1):52727	(0,1):36879,(1,0):1	(0,1):29119	(0,1):25555	(0,1):19979
1:82735416-82735507:82750520-82750581:@82735419-82735507:82737013-82737087:82741818-82741976:82747083-82747142:82750520-82750604:+:Mff	SE	ENSMUSG00000101450	Mff	82735507^,82750520-	(0,1):90,(1,0):24	(0,1):96,(1,0):40	(0,1):83,(1,0):34	(0,1):238,(1,0):19	(0,1):165,(1,0):44	(0,1):154,(1,0):20
16:11887578-11887796:11909266-11909445:@11887578-11887754:11909266-11909422:-:Cpped1	A3SS	ENSMUSG00000055015	Cpped1	11909266^,11887578^	(1,0):40	(1,0):51	(1,0):61	(1,0):54	(1,0):51	(1,0):35
10:80325233-80325405:80325773-80325849:@80325233-80325405:80325583-80325671:80325773-80325849:-:Pcsk4	SE	ENSMUSG00000020131	Pcsk4	80325773^,80325405-	-	-	(1,1):1	-	-	(1,1):1
2:154791096-154791548:154857269-154857533:@154791133-154791548:154821007-154821089:154857269-154857533:+:Raly	SE	ENSMUSG00000027596	Raly	154791548^,154857269-	(0,1):25,(1,0):22	(0,1):30,(1,0):8	(0,1):35,(1,0):11	(0,1):45,(1,0):13	(0,1):28,(1,0):8	(0,1):34,(1,0):14
4:152407127-152407206:152435805-152435937:@152407127-152407206:152411985-152412022:152412817-152412860:152434782-152434823:152435805-152435937:-:Kcnab2	SE	ENSMUSG00000089757	Kcnab2	152435805^,152407206-	(0,1):3	(0,1):5	(0,1):6	-	-	(1,1):1
1:6270691-6270818:6272701-6272771:@6270691-6270827:6272701-6272771:+:Rb1cc1	A5SS	ENSMUSG00000025907	Rb1cc1	6270691-,6272701-	(0,1):16,(1,0):2	(0,1):13	(0,1):11,(1,0):6	(0,1):23,(1,0):1	(0,1):27,(1,0):1	(0,1):26,(1,0):1
11:5016606-5016851:5018016-5018206:@5016606-5016851:5018097-5018206:+:Ap1b1	A3SS	ENSMUSG00000009090	Ap1b1	5016851^,5018206^	(1,0):272	(0,1):1,(1,0):409	(1,0):362	(1,0):247	(1,0):207	(1,0):204
7:97550347-97550741:97579366-97579486:@97550340-97550741:97558131-97558226:97565151-97565300:97568452-97568615:97575588-97575691:97579366-97579398:-:Aamdc	SE	ENSMUSG00000035642	Aamdc	97579366^,97550741-	(0,1):221	(0,1):133,(1,0):1	(0,1):157,(1,0):3	(0,1):415,(1,0):1	(0,1):316,(1,0):3	(0,1):230,(1,0):1
1:118541675-118541698:118543102-118543346:@118541675-118541698:118543105-118543346:+:Clasp1	A3SS	ENSMUSG00000064302	Clasp1	118541698^,118543346^	(1,1):54	(1,1):57	(1,1):57	(1,1):57	(1,0):2	(1,1):47
9:64716953-64716988:64726624-64726817:@64716903-64716988:64725502-64725582:64726624-64726817:-:Rab11a	SE	ENSMUSG00000004771	Rab11a	64726624^,64716988-	(0,1):270,(1,0):17	(0,1):271,(1,0):25	(0,1):322,(1,0):29	(0,1):330,(1,0):16	(0,1):352,(1,0):25	(0,1):237,(1,0):15
7:126384877-126385139:126390386-126390557:@126382854-126385139:126387402-126387511:126387612-126387756:126390386-126390572:-:Nfatc2ip	SE	ENSMUSG00000030722	Nfatc2ip	126390386^,126385139-	(0,1):215,(1,0):1	(0,1):233	(0,1):275,(1,0):2	(0,1):262,(1,0):1	(0,1):250	(0,1):203
16:44139892-44140111:44156410-44156546:@44139886-44140111:44156413-44156546:+:Naa50	A3SS	ENSMUSG00000022698	Naa50	44140111^,44156546^	(0,1):49,(1,0):75	(0,1):32,(1,0):84	(0,1):41,(1,0):88	(0,1):22,(1,0):113	(0,1):31,(1,0):94	(0,1):26,(1,0):89
9:44404334-44404460:44406804-44407061:@44404334-44404460:44405243-44405346:44406804-44406978:-:Vps11	SE	ENSMUSG00000032112	Vps11	44406804^,44404460-	(0,1):535,(1,0):22	(0,1):632,(1,0):47	(0,1):651,(1,0):34	(0,1):695,(1,0):33	(0,1):755,(1,0):58	(0,1):520,(1,0):36
3:153939070-153939167:153941883-153941970:@153939070-153939167:153941643-153941970:-:Acadm	A5SS	ENSMUSG00000062908	Acadm	153941970-,153939167-	(0,1):167,(1,0):1347	(0,1):136,(1,0):1553	(0,1):188,(1,0):1448	(0,1):132,(1,0):810	(0,1):133,(1,0):857	(0,1):156,(1,0):784
17:48351101-48351191:48351691-48351930:@48351101-48351191:48351746-48351930:+:Trem2	A3SS	ENSMUSG00000023992	Trem2	48351191^,48351930^	(0,1):36,(1,0):20	(0,1):12,(1,0):16	(0,1):31,(1,0):27	-	-	(0,1):7,(1,0):1
2:121413883-121414205:121424525-121424601:@121413775-121414205:121422449-121422527:121424525-121424642:+:Pdia3	SE	ENSMUSG00000033486	Pdia3	121414205^,121424525-	(0,1):472	(0,1):463	(0,1):472	(0,1):254	(0,1):262	(0,1):224
10:119849603-119849716:119851056-119851310:119851665-119851848:119852273-119852390:@119848933-119849716:119850447-119850637:119852273-119852277:-:Grip1os1	SE,MEX	ENSMUSG00000085418	Grip1os1	119852273^,119849716-	-	(0,1):4,(1,0):1	(0,1):8,(1,0):2	-	-	-
3:94486794-94486935:94487787-94487852:@94486794-94487284:94487787-94487852:+:Celf3	A5SS	ENSMUSG00000028137	Celf3	94486794-,94487787-	(0,1):9	-	(0,1):6	-	-	(0,1):5
4:155082667-155082754:155083132-155083317:155086205-155086390:@155082688-155082754:155083109-155083236:155086205-155086382:-:Rer1	A3SS,A5SS	ENSMUSG00000029048	Rer1	155086205^,155082754-	(0,1):47,(1,0):59	(0,1):48,(1,0):57	(0,1):52,(1,0):53	(0,1):51,(1,0):58	(0,1):50,(1,0):64	(0,1):57,(1,0):57
2:150588903-150589122:150590033-150590125:@150588903-150589019:150590033-150590125:-:Apmap	A3SS	ENSMUSG00000033096	Apmap	150590033^,150588903^	(0,1):77,(1,0):5	(0,1):162,(1,0):8	(0,1):141,(1,0):4	(0,1):62,(1,0):10	(0,1):72,(1,0):11	(0,1):32,(1,0):9
17:10213359-10216459:10217716-10217803:@10213359-10214194:10216160-10216456:10217716-10217803:-:Qk	A3SS,RI	ENSMUSG00000062078	Qk	10217716^,10213359^	(0,1):96,(1,0):2387	(0,1):83,(1,0):1748	(0,1):117,(1,0):1984	(0,1):120,(1,0):1906	(0,1):111,(1,0):2368	(0,1):80,(1,0):1939
7:133725204-133725396:133733968-133734126:@133725204-133725395:133733968-133734126:-:Dhx32	A3SS	ENSMUSG00000030986	Dhx32	133733968^,133725204^	(0,1):42,(1,0):3	(0,1):52,(1,0):1	(0,1):81,(1,0):2	(0,1):51,(1,0):1	(0,1):43	(0,1):44,(1,0):1
8:70310336-70310491:70312706-70312780:@70310336-70310491:70311628-70311696:70312706-70312780:+:Cope	SE	ENSMUSG00000055681	Cope	70310491^,70312706-	(0,1):171	(0,1):182	(0,1):210	(0,1):126	(0,1):188	(0,1):161
4:98992369-98992458:99001033-99001202:@98992369-98992458:98993647-98993736:99001033-99001202:-:Dock7	SE	ENSMUSG00000028556	Dock7	99001033^,98992458-	(0,1):7,(1,0):30	(0,1):13,(1,0):22	(0,1):6,(1,0):29	(0,1):19,(1,0):15	(0,1):8,(1,0):27	(0,1):14,(1,0):21
1:58557977-58558057:58565857-58565954:@58557977-58558057:58565768-58565954:-:Fam126b	A5SS	ENSMUSG00000038174	Fam126b	58565954-,58558057-	(0,1):2,(1,0):41	(0,1):7,(1,0):53	(0,1):1,(1,0):57	(0,1):1,(1,0):60	(0,1):2,(1,0):41	(0,1):2,(1,0):37
2:52149590-52149697:52156355-52156447:52157291-52157383:@52149590-52149697:52150537-52150629:52150967-52151059:52151364-52151456:52153056-52153148:52157291-52157383:-:Neb	MEX	ENSMUSG00000026950	Neb	52157291^,52149697-	(0,1):704,(1,0):27	(0,1):20,(1,0):1	(0,1):70,(1,0):2	(0,1):1096,(1,0):84	(0,1):588,(1,0):62	(0,1):1213,(1,0):100
1:132621512-132621623:132631685-132631855:@132621512-132621623:132627872-132627922:132631685-132631855:-:Nfasc	SE	ENSMUSG00000026442	Nfasc	132631685^,132621623-	-	(1,0):6	(1,0):2	(1,0):1	-	-
11:101294001-101294228:101295035-101295164:@101294001-101294147:101294970-101295164:-:Becn1	A3SS,A5SS	ENSMUSG00000078653	Becn1	101295164-,101294001^	(0,1):202,(1,0):16	(0,1):227,(1,0):15	(0,1):266,(1,0):11	(0,1):292,(1,0):12	(0,1):229,(1,0):11	(0,1):190,(1,0):12
2:11781477-11781519:11783641-11783749:@11781477-11781533:11783641-11783749:+:Ankrd16	A5SS	ENSMUSG00000047909	Ankrd16	11781477-,11783641-	(1,0):1	(1,0):3	(1,0):2	(0,1):1,(1,0):5	(1,0):2	(1,0):4
13:111709726-111709807:111711686-111711780:@111709726-111709807:111711689-111711780:+:Mier3	A3SS	ENSMUSG00000032727	Mier3	111709807^,111711780^	(1,0):6	(1,0):5	(1,0):9	(1,0):3	(1,0):13	(1,0):7
17:66346354-66346385:66348243-66348521:@66346354-66346385:66348219-66348521:-:Mtcl1	A5SS	ENSMUSG00000052105	Mtcl1	66348521-,66346385-	(0,1):1,(1,0):2	-	-	-	-	-
15:12458146-12458299:12549236-12549877:@12457798-12458299:12545490-12545519:12549236-12549278:-:Pdzd2	SE	ENSMUSG00000022197	Pdzd2	12549236^,12458299-	(0,1):345,(1,0):367	(0,1):203,(1,0):247	(0,1):243,(1,0):313	(0,1):285,(1,0):314	(0,1):267,(1,0):303	(0,1):390,(1,0):392
14:23441993-23442091:23451599-23451667:@23441993-23442079:23451599-23451667:-:Kcnma1	A3SS	ENSMUSG00000063142	Kcnma1	23451599^,23441993^	(0,1):1	-	-	(0,1):6	-	(0,1):8
17:12983457-12984851:12985916-12985953:@12983457-12983512:12985916-12985953:-:Acat2	A3SS	ENSMUSG00000060475	Acat2	12985916^,12983457^	(1,0):184	(1,0):139	(1,0):154	(1,0):112	(1,0):141	(1,0):153
15:77086067-77086155:77094451-77094490:77097940-77098084:@77086067-77086155:77091812-77091854:77097940-77098072:-:Rbfox2	MEX	ENSMUSG00000097267	Rbfox2	77097940^,77086155-	(0,1):19,(1,0):37	(0,1):4,(1,0):55	(0,1):7,(1,0):64	(0,1):37,(1,0):23	(0,1):10,(1,0):28	(0,1):20,(1,0):38
9:25252439-25252699:25264203-25264207:25265394-25265496:@25252439-25252699:25265302-25265306:25265394-25265496:+:Sept7	MEX	ENSMUSG00000001833	2019-09-07	25252699^,25265394-	(0,1):55,(1,0):1	(0,1):53	(0,1):39	(0,1):63	(0,1):53	(0,1):27
3:109782682-109782911:109839120-109839179:109841510-109841575:109851765-109851791:@109782682-109782911:109827627-109827761:109851765-109851791:-:Ntng1	SE,MEX	ENSMUSG00000059857	Ntng1	109851765^,109782911-	(1,1):3	-	-	-	-	(1,1):1
11:70235404-70235468:70235696-70235800:70236024-70236211:@70235206-70235468:70235997-70236211:-:0610010K14Rik	SE,A5SS	ENSMUSG00000040904	0610010K14Rik	70236211-,70235468-	(0,1):100,(1,0):49	(0,1):75,(1,0):54	(0,1):92,(1,0):35	(0,1):108,(1,0):60	(0,1):84,(1,0):50	(0,1):75,(1,0):31
11:60206838-60207257:60210336-60210465:@60206838-60207030:60210336-60210392:-:Srebf1	A3SS	ENSMUSG00000020538	Srebf1	60210336^,60206838^	(0,1):1,(1,0):975	(0,1):2,(1,0):1456	(1,0):1139	(1,0):299	(1,0):321	(1,0):470
2:125737061-125740917:125743814-125744033:@125737061-125740915:125743814-125744033:-:Secisbp2l	A3SS	ENSMUSG00000035093	Secisbp2l	125743814^,125737061]	(1,0):159	(1,0):181	(1,0):229	(1,0):202	(1,0):131	(1,0):138
7:30564082-30564607:@30564082-30564131:30564203-30564394:30564474-30564607:+:U2af1l4	RI	ENSMUSG00000078765	U2af1l4	30564082-,30564607^	(0,1):9,(1,0):30	(0,1):6,(1,0):37	(0,1):10,(1,0):46	(0,1):8,(1,0):44	(0,1):2,(1,0):24	(0,1):14,(1,0):40
X:157702956-157703012:157720931-157721079:@157702956-157703012:157706934-157706973:157714587-157714673:157720931-157721079:+:Smpx	SE	ENSMUSG00000041476	Smpx	157703012^,157720931-	(0,1):167	-	(0,1):24	(0,1):190,(1,0):1	(0,1):136	(0,1):90,(1,0):5
11:77585273-77585494:77601699-77601761:@77585273-77585494:77596237-77596356:77601699-77601761:-:Trp53i13	SE	ENSMUSG00000017291	Trp53i13	77601699^,77585494-	(0,1):48,(1,0):33	(0,1):30,(1,0):50	(0,1):32,(1,0):26	(0,1):26,(1,0):29	(0,1):13,(1,0):52	(0,1):28,(1,0):20
13:41008886-41009364:@41008886-41008938:41009219-41009364:+:Pak1ip1	RI	ENSMUSG00000038683	Pak1ip1	41008886-,41009364^	(0,1):25,(1,0):14	(0,1):69,(1,0):19	(0,1):65,(1,0):26	(0,1):27,(1,0):21	(0,1):36,(1,0):21	(0,1):17,(1,0):8
6:42279807-42279926:42280013-42280193:@42279777-42279926:42280084-42280193:+:Casp2	A3SS	ENSMUSG00000029863	Casp2	42279926^,42280193^	(0,1):27,(1,0):1	(0,1):26,(1,0):1	(0,1):35,(1,0):1	(0,1):37,(1,0):1	(0,1):37,(1,0):2	(0,1):27
2:25926838-25930028:25933594-25933709:@25926838-25930028:25933591-25933709:-:Camsap1	A5SS	ENSMUSG00000026933	Camsap1	25933709-,25930028-	(0,1):14	(0,1):12	(0,1):4	(0,1):21	(0,1):29	(0,1):25
15:99392882-99393040:99401580-99401663:@99392986-99393040:99393695-99393730:99401580-99401663:+:Tmbim6	SE	ENSMUSG00000023010	Tmbim6	99393040^,99401580-	(0,1):5,(1,0):11	(0,1):5,(1,0):23	(0,1):3,(1,0):22	(0,1):2,(1,0):20	(1,0):18	(0,1):1,(1,0):7
5:34636594-34636786:34636927-34637192:@34636594-34636783:34636927-34637189:-:Mfsd10	A3SS	ENSMUSG00000001082	Mfsd10	34636927^,34636594^	(0,1):3,(1,0):6	(0,1):3,(1,0):3	(0,1):1,(1,0):4	(0,1):6,(1,0):2	(0,1):1,(1,0):2	(0,1):4,(1,0):5
3:33799832-33800436:33800956-33801080:@33800191-33800436:33800582-33800674:33800956-33801080:+:Ttc14	SE	ENSMUSG00000027677	Ttc14	33800436^,33800956-	(0,1):9,(1,0):21	(0,1):1,(1,0):29	(0,1):4,(1,0):21	(0,1):4,(1,0):26	(0,1):3,(1,0):21	(1,0):23
10:81368523-81368756:81369074-81369258:@81368523-81368596:81369074-81369258:-:Fzr1	A3SS	ENSMUSG00000020235	Fzr1	81369074^,81368523^	(1,0):84	(1,0):68	(1,0):84	(1,0):75	(1,0):73	(1,0):80
2:11480198-11480371:11482054-11482116:@11480198-11480371:11481247-11481333:11481871-11481935:11482054-11482116:-:Pfkfb3	SE	ENSMUSG00000026773	Pfkfb3	11482054^,11480371-	(0,1):269	(0,1):460	(0,1):408	(0,1):335	(0,1):341	(0,1):496
4:134530680-134532248:@134530680-134530789:134532144-134532248:-:Extl1	RI	ENSMUSG00000046671	Extl1	134532248-,134530680^	(0,1):273,(1,0):92	(0,1):232,(1,0):75	(0,1):244,(1,0):43	(0,1):355,(1,0):87	(0,1):249,(1,0):96	(0,1):276,(1,0):74
17:23824740-23824979:23827468-23827573:@23824845-23824979:23826586-23826666:23827468-23827573:-:Tceb2	SE	ENSMUSG00000055839	Tceb2	23827468^,23824979-	(0,1):20,(1,0):313	(0,1):16,(1,0):335	(0,1):30,(1,0):367	(0,1):43,(1,0):374	(0,1):38,(1,0):314	(0,1):11,(1,0):304
X:152298652-152298887:152327161-152327239:@152298652-152298874:152327161-152327239:-:Kantr	A3SS	ENSMUSG00000087403	Kantr	152327161^,152298652]	(0,1):2	(1,1):9	(0,1):1	(0,1):4	(0,1):2,(1,0):1	(0,1):4
5:38220520-38220635:38223134-38223227:38224627-38224797:@38220528-38220635:38224718-38224797:+:Lyar	SE,A3SS	ENSMUSG00000067367	Lyar	38220635^,38224797^	(1,0):12	(1,0):8	(1,0):8	(1,0):7	(1,0):8	(1,0):12
3:14606289-14607293:@14606289-14606408:14607177-14607293:-:1810022K09Rik	RI	ENSMUSG00000078784	1810022K09Rik	14607293-,14606289]	(0,1):410,(1,0):269	(0,1):324,(1,0):267	(0,1):299,(1,0):288	(0,1):422,(1,0):272	(0,1):515,(1,0):329	(0,1):353,(1,0):246
8:13757672-13757854:13758048-13759052:@13757676-13757854:13758998-13759052:+:Cdc16	A3SS	ENSMUSG00000038416	Cdc16	13757854^,13759052^	(0,1):6,(1,0):64	(0,1):5,(1,0):78	(0,1):3,(1,0):77	(0,1):7,(1,0):83	(0,1):11,(1,0):80	(0,1):4,(1,0):81
7:38267369-38267595:38268605-38268722:38268902-38268954:@38267491-38267595:38268471-38268659:38268902-38268954:-:Pop4	A3SS,A5SS	ENSMUSG00000030423	Pop4	38268902^,38267595-	(0,1):3,(1,0):53	(0,1):4,(1,0):45	(0,1):3,(1,0):40	(0,1):15,(1,0):59	(0,1):6,(1,0):55	(0,1):12,(1,0):51
5:134383779-134383923:134389131-134389211:@134383740-134383923:134385019-134385084:134385790-134385837:134389131-134389211:-:Gtf2ird1	SE	ENSMUSG00000023079	Gtf2ird1	134389131^,134383923-	(0,1):76	(0,1):129	(0,1):173	(0,1):106	(0,1):123	(0,1):125
13:100781625-100781783:100785457-100785618:@100781625-100781783:100783465-100783647:100785457-100785618:-:Ccnb1	SE	ENSMUSG00000041431	Ccnb1	100785457^,100781783-	(0,1):24	(0,1):30	(0,1):30	(0,1):18	(0,1):13	(0,1):12
18:12104099-12104180:12113395-12113472:@12104099-12104180:12105854-12106003:12113395-12113472:-:Tmem241	SE	ENSMUSG00000049411	Tmem241	12113395^,12104180-	(0,1):3,(1,0):2	(0,1):4,(1,0):3	(0,1):9,(1,0):5	(0,1):1,(1,0):7	(0,1):2,(1,0):3	(0,1):6,(1,0):4
17:27125884-27125958:27133740-27133916:@27125884-27125931:27133740-27133902:-:Uqcc2	A3SS	ENSMUSG00000024208	Uqcc2	27133740^,27125884^	(1,0):119	(1,0):103	(1,0):137	(1,0):140	(1,0):103	(1,0):106
11:94459094-94459877:94461893-94461985:@94459094-94459826:94461893-94461985:-:Cacna1g	A3SS	ENSMUSG00000020866	Cacna1g	94461893^,94459094^	(1,0):2	(1,0):10	(0,1):2,(1,0):1	-	-	(0,1):1,(1,0):10
X:78520771-78520821:78583769-78583896:@78520771-78520821:78534950-78534994:78535418-78535499:78583769-78583908:-:Prrg1	SE	ENSMUSG00000047996	Prrg1	78583769^,78520821-	(0,1):1,(1,0):6	(1,0):5	(0,1):1,(1,0):1	(0,1):1,(1,0):2	(0,1):1,(1,0):3	(0,1):3,(1,0):1
2:14963906-14963982:14967942-14968075:14971562-14971642:@14963906-14963982:14968218-14968237:14971562-14971646:+:Cacnb2	MEX	ENSMUSG00000104271	Cacnb2	14963982^,14971562-	(1,0):2	(1,0):3	-	-	-	(1,0):1
8:105773038-105774113:@105773038-105773159:105773909-105774113:-:Ranbp10	RI	ENSMUSG00000037415	Ranbp10	105774113-,105773038^	(0,1):28,(1,0):117	(0,1):30,(1,0):105	(0,1):25,(1,0):134	(0,1):18,(1,0):120	(0,1):8,(1,0):114	(0,1):9,(1,0):144
16:84965670-84965770:84978064-84978285:@84965670-84965770:84971408-84971461:84978064-84978285:-:App	SE	ENSMUSG00000022892	App	84978064^,84965770-	(0,1):170,(1,0):171	(0,1):189,(1,0):183	(0,1):223,(1,0):204	(0,1):94,(1,0):123	(0,1):83,(1,0):117	(0,1):99,(1,0):85
3:32955762-32956816:@32955762-32955832:32956673-32956816:-:Pex5l	RI	ENSMUSG00000027674	Pex5l	32956816-,32955762^	-	-	(1,0):17	-	-	-
9:110514429-110514623:110524884-110525038:@110514429-110514623:110517505-110517719:110519035-110519211:110519500-110519615:110521260-110521364:110524884-110525179:+:Kif9	SE	ENSMUSG00000032489	Kif9	110514623^,110524884-	(0,1):11	(0,1):18	(0,1):23	(0,1):10	(0,1):15	(0,1):13
5:21221226-21221295:21228024-21228067:@21221226-21221295:21222390-21222439:21225563-21225727:21226244-21226348:21226774-21226833:21228024-21228067:+:Gsap	SE	ENSMUSG00000039934	Gsap	21221295^,21228024-	(0,1):14	(0,1):21	(0,1):10	(0,1):2	(0,1):4	(0,1):5
11:116838990-116839128:116840410-116840545:@116838990-116839128:116839838-116839931:116840410-116840545:-:Jmjd6	SE	ENSMUSG00000056962	Jmjd6	116840410^,116839128-	(0,1):1,(1,0):2	(0,1):8,(1,0):10	(0,1):5,(1,0):6	(0,1):5,(1,0):4	(0,1):6,(1,0):15	(0,1):9,(1,0):4
9:66448012-66451478:@66448012-66448532:66450703-66451478:+:Herc1	RI	ENSMUSG00000038664	Herc1	66448012-,66451478^	(0,1):23,(1,0):375	(0,1):30,(1,0):311	(0,1):29,(1,0):437	(0,1):27,(1,0):347	(0,1):29,(1,0):381	(0,1):35,(1,0):527
17:25864594-25864721:25868414-25868543:@25864594-25864721:25865535-25865667:25868212-25868543:-:Fam195a	SE,A5SS	ENSMUSG00000097518	Fam195a	25868543-,25864721-	(0,1):34,(1,0):111	(0,1):26,(1,0):151	(0,1):26,(1,0):135	(0,1):30,(1,0):92	(0,1):43,(1,0):137	(0,1):33,(1,0):94
9:107655256-107656014:@107655256-107655380:107655585-107655685:107655964-107656014:-:Slc38a3	RI	ENSMUSG00000010064	Slc38a3	107656014-,107655256^	(0,1):1,(1,0):3	-	-	(0,1):10,(1,0):25	(0,1):4,(1,0):21	(0,1):8,(1,0):28
5:137290012-137291101:137291479-137291963:@137290012-137291101:137291743-137291963:+:Ache	A3SS	ENSMUSG00000023328	Ache	137291101^,137291963^	(0,1):1,(1,0):19	-	(1,0):10	(1,0):66	(1,0):22	(1,0):53
3:152420015-152420140:152446799-152446937:@152420015-152420140:152422618-152422771:152427277-152428832:152446799-152446937:+:Zzz3	SE	ENSMUSG00000039068	Zzz3	152420140^,152446799-	(0,1):981,(1,0):9	(0,1):954,(1,0):6	(0,1):983,(1,0):2	(0,1):1001,(1,0):9	(0,1):1061,(1,0):6	(0,1):954,(1,0):6
15:100232733-100232831:100254094-100254273:@100232733-100232831:100245232-100245345:100252069-100252199:100254094-100254273:+:Atf1	SE	ENSMUSG00000023027	Atf1	100232831^,100254094-	(0,1):187	(0,1):162	(0,1):140	(0,1):192	(0,1):164	(0,1):156
11:3187240-3187410:3188941-3189056:@3187240-3187410:3188878-3189056:-:Sfi1	A5SS	ENSMUSG00000020457	Sfi1	3189056-,3187410-	(0,1):12,(1,0):21	(0,1):15,(1,0):18	(0,1):12,(1,0):11	(0,1):16,(1,0):14	(0,1):7,(1,0):19	(0,1):13,(1,0):14
17:47372427-47372645:@47372427-47372491:47372576-47372645:+:Mrps10	RI	ENSMUSG00000034729	Mrps10	47372427-,47372645^	(0,1):10,(1,0):3	(0,1):4,(1,0):9	(0,1):5,(1,0):4	(0,1):7,(1,0):5	(0,1):7,(1,0):3	(0,1):2,(1,0):7
17:43455256-43459558:@43455256-43455744:43455831-43459558:+:Adgrf5	RI	ENSMUSG00000056492	Adgrf5	43455256-,43459558]	(1,0):135	(1,0):108	(1,0):167	(1,0):130	(0,1):2,(1,0):119	(1,0):272
11:116850109-116850961:116851648-116852331:116852568-116853083:@116850109-116850961:116852021-116852330:116852568-116853083:-:Srsf2	A3SS,A5SS	ENSMUSG00000090266	Srsf2	116852568^,116850961-	(0,1):72,(1,0):507	(0,1):98,(1,0):472	(0,1):110,(1,0):444	(0,1):42,(1,0):536	(0,1):30,(1,0):516	(0,1):24,(1,0):430
4:129600983-129601134:129601870-129601961:@129600983-129601243:129601407-129601533:129601870-129601961:+:Tmem234	SE,A5SS	ENSMUSG00000028797	Tmem234	129600983-,129601870-	(0,1):66,(1,0):1	(0,1):64,(1,0):4	(0,1):98,(1,0):3	(0,1):88	(0,1):101,(1,0):5	(0,1):61,(1,0):3
4:44040254-44040436:44042163-44042292:@44040254-44040436:44041663-44041884:44042163-44042292:-:Gne	SE	ENSMUSG00000028479	Gne	44042163^,44040436-	(0,1):87	(0,1):129	(0,1):121	(0,1):148	(0,1):145	(0,1):143
11:115276079-115276182:115276809-115277050:@115276079-115276150:115276809-115276914:-:Fdxr	A3SS	ENSMUSG00000018861	Fdxr	115276809^,115276079^	(1,0):3	(1,0):20	(1,0):13	(1,0):12	(1,0):12	(1,0):8
7:141636283-141640611:@141636283-141639874:141640070-141640611:-:Muc6	RI	ENSMUSG00000048191	Muc6	141640611-,141636283^	(1,0):24	(1,0):18	(1,0):14	(1,0):4	(1,0):1	(1,0):8
2:181264970-181265108:181265815-181265912:@181264970-181265103:181265815-181265912:-:Gmeb2	A3SS	ENSMUSG00000038705	Gmeb2	181265815^,181264970^	(0,1):4,(1,0):14	(1,0):13	(1,0):7	(0,1):1,(1,0):9	(1,0):19	(1,0):13
16:56694400-56694489:56697471-56697596:@56694400-56694489:56697459-56697596:-:Tfg	A5SS	ENSMUSG00000022757	Tfg	56697596-,56694489-	(0,1):18,(1,0):1	(0,1):36,(1,0):6	(0,1):26,(1,0):2	(0,1):23,(1,0):7	(0,1):22,(1,0):7	(0,1):47,(1,0):1
16:48994223-48994379:48998955-48999067:@48994188-48994379:48997371-48997518:48998955-48999067:+:C330027C09Rik	SE	ENSMUSG00000033031	C330027C09Rik	48994379^,48998955-	(0,1):7	(0,1):14	(0,1):14	(0,1):7	(0,1):12	-
3:95129729-95129883:95132825-95132913:@95129536-95129883:95130164-95130358:95132825-95132913:-:Scnm1	SE	ENSMUSG00000092607	Scnm1	95132825^,95129883-	(0,1):47	(0,1):52	(0,1):35	(0,1):112,(1,0):6	(0,1):96,(1,0):2	(0,1):94
X:36069848-36069986:36076099-36076562:@36069848-36069986:36075917-36075934:36076099-36076227:+:Dock11	SE	ENSMUSG00000031093	Dock11	36069986^,36076099-	(0,1):1,(1,0):72	(1,0):60	(1,0):83	(1,0):52	(1,0):81	(1,0):42
2:174327562-174327941:174328108-174330198:174330290-174330430:174334211-174334284:@174327570-174327941:174334212-174334284:+:Gnas	SE,A3SS	ENSMUSG00000090625	Gnas	174327941^,174334284^	(0,1):31,(1,0):745	(0,1):31,(1,0):1087	(0,1):31,(1,0):1128	(0,1):11,(1,0):1458	(0,1):2,(1,0):1034	(0,1):12,(1,0):986
4:129181742-129182532:@129181742-129181840:129181967-129182100:129182209-129182532:-:S100pbp	RI	ENSMUSG00000040928	S100pbp	129182532-,129181742^	(0,1):6,(1,0):200	(0,1):6,(1,0):138	(0,1):8,(1,0):131	(0,1):14,(1,0):171	(0,1):11,(1,0):238	(0,1):10,(1,0):174
15:76432149-76432295:76433538-76433617:@76432149-76432295:76433274-76433396:76433538-76433617:+:Mroh1	SE	ENSMUSG00000022558	Mroh1	76432295^,76433538-	(0,1):20	(0,1):36	(0,1):25	(0,1):11	(0,1):21	(0,1):32
X:71117481-71119394:71146186-71146435:@71117481-71119394:71121358-71121468:71146186-71146435:+:Mamld1	SE	ENSMUSG00000059401	Mamld1	71119394^,71146186-	(0,1):20,(1,0):2	(0,1):19	(0,1):12,(1,0):3	(0,1):16,(1,0):2	(0,1):18,(1,0):10	(0,1):35,(1,0):6
11:49124284-49124539:49134173-49135319:@49124284-49124539:49127835-49127929:49130331-49130546:49134173-49135320:+:Olfr56	SE	ENSMUSG00000040328	Olfr56	49124539^,49134173-	-	-	-	(1,1):1	(1,1):2	(1,1):3
1:165461037-165461511:165474954-165474994:165478221-165478305:@165461365-165461511:165478191-165478305:+:Mpc2	SE,A3SS	ENSMUSG00000103763	Mpc2	165461511^,165478305^	(1,0):1156	(1,0):1755	(1,0):1593	(1,0):1243	(1,0):1367	(1,0):1040
17:46723674-46724027:@46723674-46723735:46723919-46724027:+:Pex6	RI	ENSMUSG00000002763	Pex6	46723674-,46724027^	(0,1):77,(1,0):16	(0,1):81,(1,0):11	(0,1):84,(1,0):13	(0,1):89,(1,0):11	(0,1):75,(1,0):23	(0,1):71,(1,0):24
5:108681380-108681592:108681902-108682027:@108681380-108681592:108681672-108681793:108681902-108682027:+:Idua	SE	ENSMUSG00000033540	Idua	108681592^,108681902-	(0,1):37	(0,1):25	(0,1):37	(0,1):32	(0,1):32	(0,1):35
11:101576303-101576409:101577932-101578037:@101576303-101576409:101577194-101577251:101577932-101578037:+:Nbr1	SE	ENSMUSG00000017119	Nbr1	101576409^,101577932-	(0,1):162,(1,0):4	(0,1):235,(1,0):9	(0,1):242,(1,0):5	(0,1):136,(1,0):8	(0,1):122,(1,0):8	(0,1):151,(1,0):16
11:5982721-5982758:5987057-5987131:5988101-5988143:@5982721-5982761:5988101-5988143:-:Camk2b	SE,A3SS	ENSMUSG00000057897	Camk2b	5988101^,5982721^	(1,0):3	-	-	(1,0):3	(1,0):3	(1,0):1
7:19092208-19092254:19092543-19092632:@19091939-19092254:19092547-19092632:+:Dmpk	A3SS	ENSMUSG00000030409	Dmpk	19092254^,19092632^	(0,1):28,(1,0):5	(0,1):9,(1,0):6	(0,1):37,(1,0):13	(0,1):26,(1,0):6	(0,1):12,(1,0):8	(0,1):50,(1,0):5
7:45488060-45488171:45488674-45488864:@45488060-45488171:45488672-45488864:-:Ftl1	A5SS	ENSMUSG00000023467	Ftl1	45488864[,45488171-	(1,0):78	(1,0):86	(1,0):73	(0,1):1,(1,0):111	(1,0):98	(0,1):29,(1,0):44
2:32959517-32959613:32961044-32961255:@32959517-32959613:32960936-32961255:-:Lrsam1	A5SS	ENSMUSG00000026792	Lrsam1	32961255-,32959613-	(0,1):7,(1,0):7	(0,1):5,(1,0):20	(0,1):6,(1,0):14	(0,1):12,(1,0):17	(0,1):7,(1,0):21	(0,1):7,(1,0):6
9:78464884-78465002:78473790-78474143:@78464884-78465002:78470631-78470791:78473790-78474152:+:Mto1	SE	ENSMUSG00000032342	Mto1	78465002^,78473790-	(0,1):228	(0,1):212	(0,1):237	(0,1):224	(0,1):219	(0,1):210
1:63177147-63177289:63177753-63177876:@63177147-63177291:63177723-63177876:+:Eef1b2	A3SS,A5SS	ENSMUSG00000025967	Eef1b2	63177147[,63177876^	(0,1):114	(0,1):87	(0,1):97	(0,1):101,(1,0):3	(0,1):94	(0,1):78
7:97550347-97550741:97579366-97579486:@97550715-97550741:97565151-97565300:97575588-97575691:97577741-97577811:97578028-97578066:97578690-97578764:97579366-97579382:-:Aamdc	SE	ENSMUSG00000035642	Aamdc	97579366^,97550741-	(0,1):85,(1,0):245	(0,1):50,(1,0):133	(0,1):50,(1,0):241	(0,1):165,(1,0):409	(0,1):127,(1,0):408	(0,1):89,(1,0):224
2:173228576-173234461:@173228576-173228626:173234307-173234461:-:Pmepa1	RI	ENSMUSG00000038400	Pmepa1	173234461-,173228576^	(0,1):19,(1,0):746	(0,1):20,(1,0):514	(0,1):19,(1,0):523	(0,1):10,(1,0):1237	(0,1):6,(1,0):769	(0,1):6,(1,0):1562
2:27299374-27299472:27302008-27302110:@27299374-27299472:27300430-27300444:27302008-27302110:-:Vav2	SE	ENSMUSG00000009621	Vav2	27302008^,27299472-	(1,0):25	(1,0):52	(1,0):25	(1,0):52	(1,0):58	(1,0):63
7:142490559-142490665:142494236-142494867:@142490559-142490665:142494241-142494867:+:Lsp1	A3SS	ENSMUSG00000043795	Lsp1	142490665^,142494867]	(0,1):4,(1,0):150	(0,1):8,(1,0):102	(0,1):10,(1,0):132	(0,1):2,(1,0):58	(0,1):1,(1,0):38	(0,1):2,(1,0):36
2:45112823-45113092:45117200-45117395:@45112823-45113092:45113416-45116701:45117200-45117423:-:Zeb2	SE	ENSMUSG00000052248	Zeb2	45117200^,45113092-	(0,1):365	(0,1):263,(1,0):3	(0,1):194,(1,0):3	(0,1):210,(1,0):5	(0,1):210,(1,0):3	(0,1):121
15:73303820-73303897:73304407-73304547:@73303820-73303892:73304407-73304547:-:Ptk2	A3SS	ENSMUSG00000022607	Ptk2	73304407^,73303820^	(1,0):47	(0,1):2,(1,0):17	(1,0):34	(1,0):63	(1,0):36	(1,0):51
7:105567578-105567753:105581135-105581192:@105567578-105567753:105573682-105574416:105581135-105581491:-:Apbb1	SE	ENSMUSG00000037032	Apbb1	105581135^,105567753-	(0,1):64	(0,1):60	(0,1):83	(0,1):61	(0,1):67	(0,1):60
7:128715946-128716090:128720565-128720666:@128715946-128716089:128720564-128720666:-:Mcmbp	A3SS,A5SS	ENSMUSG00000048170	Mcmbp	128720666-,128715946^	(1,0):55	(1,0):79	(1,0):57	(0,1):27,(1,0):46	(1,0):68	(1,0):59
12:110695519-110695780:110696252-110696289:@110695519-110695680:110696252-110696395:-:Hsp90aa1	A3SS	ENSMUSG00000021270	Hsp90aa1	110696252^,110695519^	(0,1):75,(1,0):5	(0,1):93,(1,0):3	(0,1):86,(1,0):3	(0,1):40	(0,1):31	(0,1):41,(1,0):5
11:3179397-3179507:3188941-3189052:@3179397-3179507:3186065-3186136:3187240-3187410:3188941-3189056:-:Sfi1	SE	ENSMUSG00000020457	Sfi1	3188941^,3179507-	(0,1):185	(0,1):116	(0,1):121	(0,1):143	(0,1):141	(0,1):103
2:156172828-156173022:156177336-156177385:156178880-156178952:156179177-156179240:@156172828-156173022:156174097-156179240:-:Rbm39	A5SS,RI	ENSMUSG00000027620	Rbm39	156179240-,156173022-	(0,1):6822,(1,0):38	(0,1):4894,(1,0):36	(0,1):4716,(1,0):44	(0,1):6455,(1,0):23	(0,1):7301,(1,0):37	(0,1):6939,(1,0):46
17:29704255-29704469:29705489-29705583:@29704255-29704469:29705271-29705320:29705489-29705583:-:Ccdc167	SE	ENSMUSG00000024019	Ccdc167	29705489^,29704469-	(0,1):21	(0,1):15	(0,1):16,(1,0):2	(0,1):12	(0,1):17	(0,1):18
4:81329427-81329531:81335676-81335874:@81329427-81329531:81332977-81333018:81335676-81335874:-:Mpdz	SE	ENSMUSG00000028402	Mpdz	81335676^,81329531-	(0,1):10,(1,0):56	(0,1):1,(1,0):49	(0,1):1,(1,0):54	(0,1):17,(1,0):42	(0,1):9,(1,0):25	(0,1):29,(1,0):26
10:23804188-23804261:23805893-23806040:@23804188-23804261:23805038-23805145:23805893-23805959:+:Slc18b1	SE	ENSMUSG00000037455	Slc18b1	23804261^,23805893-	(0,1):14,(1,0):52	(0,1):12,(1,0):83	(0,1):12,(1,0):77	(0,1):13,(1,0):53	(0,1):11,(1,0):67	(0,1):17,(1,0):37
1:56871312-56871784:56948079-56948255:56969653-56969872:@56871312-56871784:56891163-56891265:56897946-56898069:56898991-56899117:56969653-56969880:-:Satb2	MEX	ENSMUSG00000038331	Satb2	56969653^,56871784-	(0,1):7,(1,0):3	(0,1):7,(1,0):1	(0,1):22	(0,1):6	(0,1):8	(0,1):7
9:110112971-110113090:110115036-110115211:@110112971-110113025:110115036-110115077:-:Dhx30	A3SS	ENSMUSG00000032480	Dhx30	110115036^,110112971^	(1,0):49	(1,0):46	(1,0):54	(1,0):44	(1,0):58	(1,0):46
2:76829247-76829330:76831788-76831874:@76829247-76829330:76829654-76829737:76829844-76829909:76830025-76830105:76830216-76830296:76830409-76830480:76830592-76830672:76830784-76830849:76830976-76831056:76831167-76831247:76831360-76831443:76831788-76831874:-:Ttn	SE	ENSMUSG00000051747	Ttn	76831788^,76829330-	(0,1):14,(1,0):5	-	(0,1):7,(1,0):4	(0,1):151,(1,0):56	(0,1):92,(1,0):27	(0,1):236,(1,0):55
11:48866118-48867003:48871094-48871420:@48865245-48867003:48868562-48868780:48871094-48871374:-:Irgm1	SE	ENSMUSG00000046879	Irgm1	48871094^,48867003-	(0,1):1105,(1,0):78	(0,1):695,(1,0):55	(0,1):700,(1,0):61	(0,1):653,(1,0):53	(0,1):758,(1,0):55	(0,1):588,(1,0):58
14:26616894-26616957:26619315-26619404:@26616894-26616958:26619315-26619404:+:4933413J09Rik	A5SS	ENSMUSG00000040818	4933413J09Rik	26616894-,26619315-	(0,1):9	(0,1):9	(0,1):8	(0,1):5	(0,1):3	(0,1):3
1:182275966-182276893:@182275966-182276380:182276413-182276893:-:Enah	RI	ENSMUSG00000038633	Enah	182276893-,182275966]	(1,0):89	(1,0):73	(0,1):1,(1,0):95	(1,0):58	(1,0):83	(1,0):37
2:76826995-76827078:76831788-76831874:@76826995-76827078:76827483-76827560:76827692-76827766:76827885-76827968:76828101-76828187:76831788-76831874:-:Ttn	SE	ENSMUSG00000051747	Ttn	76831788^,76827078-	(0,1):352,(1,0):1	(0,1):5	(0,1):87	(0,1):819,(1,0):2	(0,1):359	(0,1):1203,(1,0):27
9:20473028-20473108:20476396-20476478:@20473028-20473108:20474907-20475033:20476396-20476478:-:Zfp426	SE	ENSMUSG00000059475	Zfp426	20476396^,20473108-	(0,1):53	(0,1):32,(1,0):4	(0,1):31,(1,0):2	(0,1):54,(1,0):3	(0,1):46,(1,0):2	(0,1):32,(1,0):1
11:120108467-120108943:120109432-120109536:@120108467-120108553:120109432-120109536:-:Slc38a10	A3SS	ENSMUSG00000061306	Slc38a10	120109432^,120108467^	(0,1):10,(1,0):20	(0,1):9,(1,0):45	(0,1):9,(1,0):137	(0,1):7,(1,0):35	(0,1):11,(1,0):40	(0,1):2,(1,0):39
11:5106645-5106969:5116880-5116924:@5106265-5106969:5109544-5109634:5116880-5116924:-:Emid1	SE	ENSMUSG00000034164	Emid1	5116880^,5106969-	(0,1):9	(0,1):8	(0,1):15	(0,1):40	(0,1):24	(0,1):21
X:78520771-78520821:78561576-78561644:@78520804-78520821:78534950-78534994:78535418-78535499:78561560-78561644:-:Prrg1	SE,A5SS	ENSMUSG00000047996	Prrg1	78561644-,78520821-	(0,1):1	-	-	(0,1):2	-	(0,1):2
4:115839198-115839281:115848220-115848362:@115839233-115839281:115845622-115845665:115848220-115848362:+:Mknk1	SE	ENSMUSG00000028708	Mknk1	115839281^,115848220-	(0,1):4,(1,0):25	(1,0):27	(0,1):5,(1,0):26	(0,1):5,(1,0):23	(0,1):9,(1,0):23	(0,1):4,(1,0):23
11:11951503-11951659:11967532-11967685:@11951503-11951659:11954744-11967685:-:Grb10	A5SS	ENSMUSG00000020176	Grb10	11967685-,11951659-	(0,1):1481,(1,0):5	(0,1):1562,(1,0):7	(0,1):1523,(1,0):3	(0,1):1044,(1,0):10	(0,1):1036,(1,0):7	(0,1):1230,(1,0):7
3:104817936-104818121:104818357-104818563:@104817936-104818156:104818258-104818563:-:Mov10	A3SS,A5SS	ENSMUSG00000002227	Mov10	104818563[,104817936^	(0,1):5	(0,1):2	(0,1):2	(0,1):1	-	(0,1):3
19:6353120-6353190:6353261-6353333:@6353120-6353190:6353278-6353333:+:Map4k2	A3SS	ENSMUSG00000024948	Map4k2	6353190^,6353333^	-	-	(0,1):1	-	-	-
11:30446227-30446380:30454671-30454878:@30446227-30446380:30454146-30454212:30454671-30454878:-:4930505A04Rik	SE	ENSMUSG00000040919	4930505A04Rik	30454671^,30446380-	(0,1):2	-	-	-	(1,1):2	(1,0):1
2:155858112-155858131:155911746-155911836:@155858112-155858189:155887109-155887217:155901298-155901355:155909353-155909425:155910357-155910464:155911741-155911836:-:Uqcc1	SE,A3SS,A5SS	ENSMUSG00000005882	Uqcc1	155911836-,155858112^	(0,1):706	(0,1):677	(0,1):658	(0,1):779	(0,1):789	(0,1):644
11:78325642-78325816:78326262-78326708:@78325642-78325816:78325935-78326134:78326262-78327781:+:Aldoc	SE	ENSMUSG00000017390	Aldoc	78325816^,78326262-	-	-	(0,1):22,(1,0):1	(0,1):43	(0,1):44	(0,1):27
3:95008380-95008917:95009076-95009238:@95008380-95008492:95008585-95009238:-:Zfp687	RI	ENSMUSG00000019338	Zfp687	95009238-,95008380^	(0,1):32,(1,0):29	(0,1):19,(1,0):30	(0,1):20,(1,0):23	(0,1):16,(1,0):42	(0,1):23,(1,0):21	(0,1):30,(1,0):41
11:77585273-77585494:77607208-77607815:@77585273-77585494:77601699-77601761:77607208-77607851:-:Taok1	SE	ENSMUSG00000017291	Taok1	77607208^,77585494-	(0,1):45	(0,1):62,(1,0):4	(0,1):47,(1,0):6	(0,1):42,(1,0):4	(0,1):69,(1,0):3	(0,1):36,(1,0):3
3:87752472-87752836:@87752472-87752600:87752708-87752836:-:Pear1	RI	ENSMUSG00000028073	Pear1	87752836-,87752472^	(0,1):18,(1,0):3	(0,1):27,(1,0):14	(0,1):39,(1,0):8	(0,1):20,(1,0):15	(0,1):16,(1,0):13	(0,1):34,(1,0):17
15:99249876-99250014:99251862-99251961:@99249876-99250014:99250463-99250582:99251862-99251961:-:Mcrs1	SE	ENSMUSG00000037570	Mcrs1	99251862^,99250014-	(0,1):125	(0,1):117,(1,0):4	(0,1):106,(1,0):5	(0,1):103	(0,1):88	(0,1):83
2:156144240-156144280:156144445-156144589:@156144039-156144280:156144459-156144589:+:Romo1	A3SS	ENSMUSG00000027618	Romo1	156144280^,156144589^	(0,1):111,(1,0):2	(0,1):96	(0,1):96,(1,0):5	(0,1):151,(1,0):7	(0,1):118,(1,0):2	(0,1):109,(1,0):2
12:109546430-109546542:109549479-109549552:@109546430-109549371:109549479-109549552:+:Meg3	A5SS	ENSMUSG00000021268	Meg3	109546430-,109549479-	(0,1):1331	(0,1):1399	(0,1):1544	(0,1):1052	(0,1):730	(0,1):820,(1,0):2
19:60855827-60855852:60857210-60857264:@60855827-60855852:60856933-60857127:60857210-60857264:-:Sfxn4	SE	ENSMUSG00000063698	Sfxn4	60857210^,60855852-	(0,1):2	(0,1):3	(0,1):4	(0,1):5	(0,1):8	(0,1):7
11:20685742-20686198:20698313-20698373:20703711-20703833:@20685134-20686198:20692465-20692588:20703711-20703833:-:Aftph	MEX	ENSMUSG00000049659	Aftph	20703711^,20686198-	(0,1):436,(1,0):47	(0,1):339,(1,0):35	(0,1):361,(1,0):51	(0,1):387,(1,0):48	(0,1):440,(1,0):52	(0,1):337,(1,0):22
[truncated: 39,602 more rows]
