# Supplementary material for: An Integrated Analysis of mRNA and lncRNA Expression Profiles Indicates Their Potential Contribution to Brown Fat Dysfunction With Aging
Source: Front Endocrinol (Lausanne). 2020 Feb 17;11:46. doi: 10.3389/fendo.2020.00046 (PMC7039067; doi:10.3389/fendo.2020.00046)
Supplement: Supplementary file 5 [file Table_5.XLS]

## Sheet: Sheet1
TABLE S5	The differentially expressed lncRNAs in BAT from 10-month-old mice compared with 6- to 8-week-old mice
Gene symbol	lncRNA ID	Group 10-month-old mice (FPKM)	Group 6- to 8-week-old mice (FPKM)	log2(Fold-change)	p value	q value	Up/Down
n270582	NONMMUT055722.2	0	1.37	-8.33	1.69e-23	6.38e-20	Down
n287430	NONMMUT016916.2	0.05	14.7	-8.09	9.48e-32	6.63e-28	Down
NONMMUT041767	NONMMUT041767.2	0.02	5.45	-7.93	1.02e-07	2.79e-05	Down
CUFF.1711.1	NONMMUT077486.1	3.4	699.28	-7.69	1.74e-06	0.000291	Down
NONMMUT038078	NONMMUT038078.2	0	0.81	-7.53	5.84e-07	0.000125	Down
NONMMUT003822	NONMMUT003822.2	0.01	1.24	-7.33	8.21e-07	0.000162	Down
5031425E22Rik	ENSMUST00000189045	0.06	9.74	-7.28	2.73e-28	1.48e-24	Down
TCONS_00003334	NONMMUT016846.2	0.02	2.91	-7.15	1.27e-13	1.24e-10	Down
PNCT_MMU018199	NONMMUT034794.2	0.01	1.74	-6.96	1.09e-13	1.11e-10	Down
NONMMUT036864	NONMMUT036864.2	0.02	2.04	-6.75	5.41e-05	0.00488	Down
TCONS_00004376	ENSMUST00000145021	0.01	1.59	-6.74	3.96e-11	2.45e-08	Down
CUFF.1082.1	NONMMUT075079.1	0.01	1.08	-6.74	2.42e-13	2.27e-10	Down
Locus_80773	NONMMUT076370.1	0	0.3	-6.71	0.000425	0.0224	Down
NONMMUT010284.2	NONMMUT010284.2	0.01	0.49	-6.49	1.84e-10	1.06e-07	Down
NONMMUT043913	NONMMUT043913.2	0.01	0.5	-6.32	3.64e-11	2.28e-08	Down
NONMMUT010283	ENSMUST00000125538	0.02	1.23	-6.31	5.6e-14	6.25e-11	Down
PNCT_MMU028699	NONMMUT053810.2	0	0.35	-6.3	5.32e-11	3.25e-08	Down
NONMMUT016917	NONMMUT016917.2	0.04	2.81	-6.23	1.22e-18	2.72e-15	Down
Gm13490	ENSMUST00000143870	0.01	0.43	-6.21	3.29e-09	1.41e-06	Down
NONMMUT024960	NONMMUT024960.2	0.03	1.88	-6.2	4.61e-14	5.37e-11	Down
CUFF.47436.1	NONMMUT117790.1	0	0.31	-6.08	6.06e-10	3.15e-07	Down
n416084	NONMMUT072467.2	0	0.31	-6.06	3.32e-09	1.41e-06	Down
B230312C02Rik	ENSMUST00000145549	0.03	2.14	-6.05	4.39e-13	3.97e-10	Down
n263943	NONMMUT021482.2	0.02	1.3	-5.94	7.49e-16	1.25e-12	Down
Gm12300	ENSMUST00000149070	0.11	6.49	-5.86	5.19e-18	1.1e-14	Down
TCONS_00029222	ENSMUST00000139218	0.01	0.32	-5.77	0.000243	0.0151	Down
ENSMUST00000161216	ENSMUST00000161216	0.04	2.29	-5.77	5.69e-08	1.7e-05	Down
NONMMUT000263	NONMMUT000263.2	0.02	0.87	-5.48	8.86e-14	9.42e-11	Down
NONMMUT067525	NONMMUT067525.2	0.01	0.27	-5.31	7.59e-07	0.000154	Down
NONMMUT008280	NONMMUT008280.2	0.01	0.49	-5.24	6.25e-05	0.00541	Down
NovelTID_00003807	NONMMUT037788.2	0.01	0.24	-5.23	2.58e-08	9e-06	Down
NONMMUT028801	NONMMUT028801.2	0.01	0.53	-5.2	2.02e-08	7.26e-06	Down
ENSMUST00000196531	ENSMUST00000196531	0.01	0.26	-5.17	1.47e-06	0.000253	Down
NONMMUT025138	NONMMUT025138.2	0.04	1.31	-5.15	6.93e-10	3.49e-07	Down
CUFF.84245.1	NONMMUT130038.1	0.02	0.84	-5.15	2.26e-07	5.45e-05	Down
NONMMUT001802	NONMMUT001802.2	0.01	0.46	-5.1	3.57e-06	0.000515	Down
NONMMUT005139	NONMMUT005139.2	0.03	1.19	-5.09	1e-14	1.36e-11	Down
n269835	NONMMUT032232.2	0.01	0.2	-5.09	5.35e-06	0.000735	Down
CUFF.47437.1	NONMMUT117792.1	0.01	0.34	-5.07	2.94e-06	0.000447	Down
ENSMUST00000132167	ENSMUST00000132167	0.05	1.65	-4.97	4.45e-08	1.4e-05	Down
NovelTID_00006734	NONMMUT073243.2	0.08	2.45	-4.96	2.44e-08	8.58e-06	Down
NONMMUT000539	NONMMUT000539.2	0.02	0.51	-4.88	2.13e-05	0.00222	Down
TCONS_00010250	NONMMUT057952.2	0.02	0.65	-4.86	5.85e-09	2.35e-06	Down
2310015K22Rik	ENSMUST00000191452	0.03	0.83	-4.84	1.87e-09	8.38e-07	Down
NONMMUT020952	NONMMUT020952.2	0.05	1.5	-4.81	3.22e-09	1.39e-06	Down
n295571	NONMMUT020732.2	0.36	9.9	-4.79	5.25e-21	1.6e-17	Down
CUFF.74421.1	NONMMUT126614.1	0.02	0.43	-4.78	2.53e-05	0.00258	Down
2310040G24Rik	ENSMUST00000188135	0.05	1.4	-4.76	1.8e-07	4.54e-05	Down
CUFF.47435.1	NONMMUT117789.1	0.01	0.32	-4.72	6.27e-05	0.00542	Down
KnowTID_00006290	NONMMUT056488.2	0.59	15.27	-4.69	3.34e-06	0.000494	Down
NONMMUT005248	NONMMUT005248.2	0.01	0.36	-4.69	1.66e-07	4.25e-05	Down
TCONS_00001774	ENSMUST00000131642	0.12	2.93	-4.67	6.95e-07	0.000143	Down
TCONS_00001211	NONMMUT005297.2	0.01	0.19	-4.65	1.39e-05	0.00159	Down
NovelTID_00003518	NONMMUT032619.2	0.07	1.82	-4.65	2.01e-07	4.93e-05	Down
NONMMUT061045	NONMMUT061045.2	0.1	2.29	-4.59	0.000322	0.0185	Down
n265235	NONMMUT030365.2	0.01	0.23	-4.56	2.29e-06	0.000367	Down
NONMMUT041322	NONMMUT041322.2	0.03	0.64	-4.55	1.47e-07	3.81e-05	Down
TCONS_00009412	NONMMUT051454.2	0.01	0.25	-4.54	0.000358	0.0199	Down
ENSMUST00000152384	ENSMUST00000152384	0.15	3.38	-4.52	3.23e-10	1.8e-07	Down
TCONS_00013375	NONMMUT029975.2	0.03	0.69	-4.49	0.000715	0.0327	Down
PNCT_MMU000013	NONMMUT000025.2	0.04	0.79	-4.45	0.00017	0.0116	Down
KnowTID_00003715	NONMMUT030366.2	0.01	0.3	-4.44	8.31e-07	0.000164	Down
n275000	NONMMUT048154.2	0.19	4.1	-4.44	1.7e-19	4.9e-16	Down
n268507	NONMMUT020956.2	0.03	0.7	-4.4	5.67e-06	0.000762	Down
PNCT_MMU009167	NONMMUT017449.2	0.02	0.45	-4.39	0.000161	0.0112	Down
CUFF.130844.1	NONMMUT090409.1	0.01	0.19	-4.39	0.00116	0.0457	Down
NovelTID_00001719	NONMMUT017232.2	0.01	0.3	-4.38	2.23e-06	0.000358	Down
NONMMUT017049	NONMMUT017049.2	0.01	0.13	-4.37	0.000362	0.0201	Down
Locus_87234	NONMMUT092060.1	0.07	1.31	-4.34	0.000322	0.0185	Down
n285939	NONMMUT037011.2	0.01	0.29	-4.32	0.000419	0.0221	Down
n277074	NONMMUT041886.2	0.09	1.75	-4.31	5.01e-08	1.53e-05	Down
n266613	NONMMUT017321.2	0.15	2.83	-4.26	8.23e-06	0.00106	Down
NONMMUT041938	NONMMUT041938.2	0.01	0.13	-4.26	3e-05	0.00301	Down
TCONS_00000509	NONMMUT000024.2	0.04	0.73	-4.24	0.000718	0.0328	Down
PNCT_MMU003820	NONMMUT007572.2	0.01	0.15	-4.23	0.000389	0.021	Down
Locus_104099	NONMMUT133397.1	0.01	0.2	-4.15	0.00018	0.012	Down
PNCT_MMU023957	NONMMUT045393.2	0.03	0.45	-4.12	6.98e-05	0.00594	Down
n268342	NONMMUT040872.2	0.05	0.94	-4.11	1.89e-07	4.69e-05	Down
KnowTID_00004012	ENSMUST00000180530	0.03	0.46	-4.11	1.74e-05	0.00191	Down
NONMMUT020790	NONMMUT020790.2	0.13	2.14	-4.09	2.76e-10	1.55e-07	Down
PNCT_MMU132970	NONMMUT030826.2	0.01	0.15	-4.08	0.000814	0.036	Down
CUFF.98385.1	NONMMUT081346.1	0.01	0.23	-4.08	0.000804	0.0356	Down
n295188	NONMMUT030924.2	0.06	1.07	-4.06	0.00128	0.0487	Down
NONMMUT005249	NONMMUT005249.2	0.02	0.4	-4.06	7.03e-07	0.000144	Down
CUFF.26692.1	NONMMUT108591.1	0.01	0.18	-4.05	0.000986	0.0411	Down
Emx2os	ENSMUST00000136990	0.01	0.19	-4.05	4.95e-07	0.000108	Down
TCONS_00000495	NONMMUT079986.1	0.04	0.68	-4.04	0.000916	0.0391	Down
NONMMUT073604	NONMMUT073604.2	0.12	1.96	-4.03	1.4e-06	0.000245	Down
NONMMUT058937	NONMMUT058937.2	0.02	0.34	-4.01	0.000177	0.0118	Down
TCONS_00010738	NONMMUT057774.2	0.49	7.86	-4	8.64e-05	0.00704	Down
CUFF.14246.1	NONMMUT106824.1	0.01	0.17	-3.99	0.00119	0.0462	Down
NONMMUT003017	NONMMUT003017.2	0.08	1.27	-3.98	0.000908	0.0388	Down
NovelTID_00004452	NONMMUT113491.1	0.01	0.12	-3.95	0.00115	0.0455	Down
PNCT_MMU022892	ENSMUST00000147424	0.02	0.26	-3.94	0.000616	0.0293	Down
ENSMUST00000134427	ENSMUST00000134427	0.05	0.75	-3.92	1.93e-06	0.000316	Down
KnowTID_00000430	NONMMUT000714.2	0.06	0.91	-3.87	3.06e-06	0.000461	Down
2310040G24Rik	ENSMUST00000189386	0.09	1.3	-3.87	9.92e-07	0.000189	Down
CUFF.139541.1	NONMMUT093617.1	0.01	0.18	-3.84	6.15e-06	0.000817	Down
TCONS_00000794	ENSMUST00000150782	0.26	3.63	-3.82	5.18e-06	0.000714	Down
NovelTID_00003263	NONMMUT031052.2	0.04	0.53	-3.82	0.00124	0.0477	Down
PNCT_MMU039125	NONMMUT073247.2	0.07	0.95	-3.8	4.88e-07	0.000107	Down
NONMMUT074432	NONMMUT074432.2	0.51	7.03	-3.8	3.92e-12	2.82e-09	Down
CUFF.74423.1	NONMMUT126615.1	0.04	0.56	-3.79	1.38e-05	0.00159	Down
CUFF.63970.1	NONMMUT122522.1	0.01	0.19	-3.77	0.000633	0.0299	Down
TCONS_00009641	NONMMUT054336.2	0.01	0.17	-3.74	3.46e-05	0.0034	Down
NONMMUT122614.1	NONMMUT122614.1	0.01	0.12	-3.74	0.000338	0.019	Down
ENSMUST00000190941	ENSMUST00000190941	0.16	2.12	-3.72	4.95e-07	0.000108	Down
n295415	NONMMUT063025.2	0.25	3.28	-3.7	3.64e-08	1.17e-05	Down
CUFF.74324.1	NONMMUT127400.1	0.02	0.21	-3.68	0.000349	0.0195	Down
NONMMUT058162	NONMMUT058162.2	0.16	2.05	-3.67	3.64e-11	2.28e-08	Down
TCONS_00033976	NONMMUT068972.2	0.02	0.2	-3.67	0.000209	0.0135	Down
NONMMUT026665	NONMMUT026665.2	0.38	4.75	-3.64	5.47e-06	0.000743	Down
NONMMUT064940	NONMMUT064940.2	0.01	0.09	-3.58	0.000401	0.0214	Down
CUFF.138328.1	NONMMUT093295.1	0.03	0.38	-3.58	2.08e-05	0.00218	Down
NONMMUT017404	NONMMUT017404.2	0.03	0.33	-3.58	1.1e-06	0.000204	Down
n293430	NONMMUT032533.2	1.06	12.63	-3.57	4.81e-05	0.00444	Down
NONMMUT018462	NONMMUT018462.2	0.03	0.33	-3.56	4.13e-05	0.00394	Down
n269650	NONMMUT062275.2	0.07	0.76	-3.55	3.15e-08	1.03e-05	Down
CUFF.189285	NONMMUT094304.1	0.04	0.47	-3.55	5.46e-06	0.000743	Down
NONMMUT027112	NONMMUT027112.2	0.22	2.47	-3.5	0.000371	0.0205	Down
TCONS_00023271	NONMMUT051039.2	0.16	1.75	-3.49	1.46e-07	3.8e-05	Down
NONMMUT002537	NONMMUT002537.2	0.05	0.61	-3.48	0.00073	0.0332	Down
CUFF.93134.1	NONMMUT131906.1	0.05	0.6	-3.48	8.72e-06	0.00111	Down
CUFF.167742.1	NONMMUT104686.1	0.09	1.04	-3.47	4.6e-05	0.0043	Down
NONMMUT034607	NONMMUT034607.2	0.32	3.49	-3.45	7.45e-09	2.87e-06	Down
n286152	NONMMUT061838.2	0.44	4.86	-3.45	0.000293	0.0172	Down
n282818	NONMMUT055600.2	0.13	1.38	-3.41	0.000448	0.0232	Down
NONMMUT054540	NONMMUT054540.2	0.05	0.51	-3.41	0.000109	0.00848	Down
NONMMUT013071	NONMMUT013071.2	0.04	0.38	-3.41	0.00129	0.0487	Down
NONMMUT054025.2	NONMMUT054025.2	1.36	14.35	-3.4	0.000127	0.00948	Down
CUFF.87204.1	NONMMUT128670.1	0.01	0.14	-3.4	0.000139	0.0102	Down
NONMMUT040002	NONMMUT040002.2	0.47	4.95	-3.39	0.000158	0.011	Down
n286472	NONMMUT025365.2	0.5	5.22	-3.38	0.000159	0.0111	Down
CUFF.26683.1	NONMMUT108583.1	0.06	0.66	-3.37	8.96e-05	0.00721	Down
Nctc1	ENSMUST00000123668	0.8	8.14	-3.35	0.000507	0.0256	Down
n264198	NONMMUT011457.2	0.35	3.46	-3.32	0.001	0.0413	Down
CUFF.167767.1	NONMMUT104709.1	0.59	5.82	-3.31	8.9e-06	0.00113	Down
CUFF.47438.1	NONMMUT117793.1	0.04	0.43	-3.3	0.000313	0.0182	Down
NONMMUT017445	NONMMUT017445.2	0.05	0.5	-3.29	0.00121	0.0469	Down
TCONS_00000431	NONMMUT003555.2	0.06	0.55	-3.29	0.000913	0.039	Down
CUFF.135778.1	NONMMUT094305.1	0.07	0.7	-3.28	8.24e-05	0.0068	Down
NONMMUT005246	NONMMUT005246.2	0.02	0.18	-3.27	0.00128	0.0487	Down
CUFF.167753.1	NONMMUT104695.1	0.22	2.16	-3.27	8.87e-05	0.00718	Down
NONMMUT033080	NONMMUT033080.2	0.06	0.59	-3.26	7.49e-07	0.000153	Down
PNCT_MMU063007	NONMMUT007491.2	0.03	0.26	-3.26	0.000989	0.0411	Down
PNCT_MMU019851	NONMMUT037893.2	0.04	0.41	-3.25	0.000452	0.0234	Down
CUFF.167737.1	NONMMUT104683.1	0.14	1.27	-3.23	8.88e-05	0.00718	Down
NONMMUT014875	NONMMUT014875.2	0.04	0.42	-3.22	0.00011	0.00856	Down
NovelTID_00003272	NONMMUT031076.2	0.15	1.35	-3.2	3.25e-06	0.000485	Down
MSTRG.22069.1	MSTRG.22069.1	0.26	2.35	-3.2	1.68e-05	0.00186	Down
n413958	ENSMUST00000123120	0.05	0.43	-3.18	7.85e-05	0.00653	Down
n295005	NONMMUT026881.2	0.22	1.93	-3.16	0.00131	0.0491	Down
PNCT_MMU193030	NONMMUT053023.2	2.65	23.66	-3.16	2.33e-09	1.03e-06	Down
CUFF.167765.1	NONMMUT104708.1	0.5	4.4	-3.15	8.68e-05	0.00707	Down
n289972	NONMMUT056456.2	0.1	0.92	-3.14	9.98e-06	0.00124	Down
CUFF.130383.1	NONMMUT089121.1	0.04	0.34	-3.14	4.02e-06	0.000571	Down
n268077	NONMMUT014877.2	0.13	1.12	-3.14	2.93e-06	0.000447	Down
TID_00007994	NONMMUT071803.2	1.15	10.1	-3.13	7.21e-11	4.25e-08	Down
n269887	NONMMUT018631.2	0.06	0.54	-3.13	1.36e-05	0.00158	Down
CUFF.98430.1	NONMMUT081384.1	0.04	0.32	-3.11	0.000563	0.0276	Down
NovelTID_00000428	NONMMUT004367.2	0.07	0.62	-3.09	0.00089	0.0384	Down
PNCT_MMU035756	NONMMUT066936.2	0.02	0.2	-3.09	0.000635	0.0299	Down
CUFF.167759.1	NONMMUT104702.1	0.33	2.84	-3.08	0.000219	0.014	Down
CUFF.167764.1	NONMMUT104707.1	0.46	3.86	-3.08	0.000403	0.0215	Down
CUFF.148096.1	NONMMUT096541.1	0.09	0.75	-3.08	3.89e-05	0.00375	Down
CUFF.167743.1	NONMMUT104687.1	0.24	2.01	-3.07	0.000144	0.0104	Down
CUFF.177001.1	NONMMUT105877.1	0.2	1.72	-3.07	1.65e-06	0.000279	Down
CUFF.167760.1	NONMMUT104703.1	0.36	3	-3.06	0.000104	0.00819	Down
Mrln	ENSMUST00000020090	0.22	1.82	-3.05	5.29e-05	0.00479	Down
ENSMUST00000199663	ENSMUST00000199663	0.65	5.42	-3.05	1.4e-09	6.63e-07	Down
PNCT_MMU076216	ENSMUST00000180671	0.03	0.26	-3.04	0.000223	0.0142	Down
3222401L13Rik	ENSMUST00000097608	0.12	0.96	-3.03	2.42e-08	8.58e-06	Down
NONMMUT085366.1	NONMMUT085366.1	0.04	0.35	-3.01	4.58e-05	0.0043	Down
PNCT_MMU002365	NONMMUT004725.2	0.1	0.81	-3.01	0.00099	0.0411	Down
TCONS_00002894	NONMMUT015902.2	0.2	1.61	-2.99	7.93e-05	0.00658	Down
CUFF.167749.1_dup1	NONMMUT104693.1	0.34	2.7	-2.99	5.98e-06	0.000798	Down
NR_045474_dup1	NONMMUT017468.2	0.26	2.06	-2.99	0.000145	0.0104	Down
NONMMUT011495	NONMMUT011495.2	0.14	1.12	-2.97	2.29e-05	0.00236	Down
PNCT_MMU138284	NONMMUT032307.2	0.03	0.24	-2.96	0.00109	0.0437	Down
n264344	NONMMUT017405.2	0.03	0.24	-2.96	1.84e-05	0.002	Down
CUFF.167780.1	NONMMUT104722.1	0.72	5.57	-2.95	8.46e-05	0.00695	Down
NONMMUT003137	NONMMUT003137.2	0.32	2.44	-2.93	3.82e-05	0.00369	Down
ENSMUST00000180959	ENSMUST00000180959	0.05	0.39	-2.92	0.000409	0.0217	Down
NONMMUT061319	NONMMUT061319.2	0.22	1.68	-2.92	6.21e-05	0.0054	Down
LocusReverse_36975	NONMMUT094002.1	0.05	0.41	-2.91	0.000822	0.0362	Down
CUFF.143385.1	NONMMUT097033.1	0.03	0.19	-2.9	0.000591	0.0285	Down
CUFF.65706	NONMMUT118103.1	0.03	0.22	-2.89	0.000139	0.0102	Down
CUFF.167739.1	NONMMUT104685.1	0.14	1.07	-2.89	4.11e-05	0.00392	Down
NONMMUT046955	ENSMUST00000180426	0.23	1.71	-2.88	0.000196	0.0128	Down
PNCT_MMU005136	ENSMUST00000124047	0.1	0.73	-2.88	0.000496	0.0253	Down
PNCT_MMU022063	NONMMUT041832.2	0.94	6.87	-2.88	1.46e-05	0.00167	Down
TCONS_00002821	NONMMUT014809.2	0.13	0.93	-2.87	3.76e-05	0.00364	Down
TCONS_00007388	NONMMUT039008.2	0.09	0.68	-2.87	0.000289	0.0171	Down
CUFF.167758.1	NONMMUT104701.1	0.43	3.08	-2.85	0.000964	0.0405	Down
TCONS_00001545	ENSMUST00000144033	0.14	1.03	-2.84	0.000117	0.00892	Down
NONMMUT020733	NONMMUT020733.2	0.32	2.31	-2.84	6.11e-09	2.43e-06	Down
CUFF.71937.1	NONMMUT126838.1	0.02	0.11	-2.84	0.000951	0.0401	Down
NONMMUT023578	NONMMUT023578.2	0.07	0.46	-2.83	0.000249	0.0153	Down
NONMMUT036927	NONMMUT036927.2	0.55	3.9	-2.83	0.00112	0.0447	Down
CUFF.167745.1	NONMMUT104689.1	0.35	2.46	-2.82	0.000547	0.027	Down
CUFF.167778.1	NONMMUT104721.1	0.59	4.06	-2.79	0.000176	0.0118	Down
ENSMUST00000192078	ENSMUST00000192078	0.02	0.17	-2.78	0.000252	0.0155	Down
NR_126426	ENSMUST00000204020	0.21	1.41	-2.78	5.14e-05	0.00468	Down
CUFF.98395.1	NONMMUT081355.1	0.03	0.2	-2.77	0.000823	0.0362	Down
CUFF.167769.1	NONMMUT104711.1	0.49	3.33	-2.76	0.00021	0.0135	Down
CUFF.1065.1	NONMMUT077387.1	0.14	0.94	-2.76	7.55e-05	0.00631	Down
NONMMUT057766	NONMMUT057766.2	0.25	1.69	-2.75	5.67e-05	0.00505	Down
n279837	NONMMUT059402.2	0.66	4.42	-2.75	3.46e-06	0.000504	Down
TCONS_00017531	ENSMUST00000141923	0.07	0.46	-2.75	4.07e-05	0.0039	Down
NONMMUT005251	NONMMUT005251.2	0.03	0.19	-2.75	0.00117	0.0459	Down
NONMMUT056424	NONMMUT056424.2	0.02	0.13	-2.74	0.00123	0.0474	Down
CUFF.142385.1	NONMMUT094306.1	0.08	0.5	-2.74	0.000119	0.00904	Down
NONMMUT018257	NONMMUT018257.2	0.42	2.81	-2.74	0.000819	0.0361	Down
CUFF.22422.1	NONMMUT107963.1	0.1	0.64	-2.74	0.000646	0.0303	Down
CUFF.98401.1	NONMMUT081360.1	0.03	0.22	-2.73	0.00109	0.0437	Down
ENSMUST00000180732	ENSMUST00000180732	0.09	0.59	-2.71	1.97e-05	0.0021	Down
n293393	NONMMUT044881.2	0.18	1.18	-2.7	0.000176	0.0118	Down
CUFF.98441.1	NONMMUT081398.1	0.04	0.27	-2.7	0.000645	0.0303	Down
n275836	NONMMUT069141.2	0.2	1.31	-2.7	0.0013	0.0491	Down
n281061	NONMMUT009462.2	0.11	0.69	-2.69	5.44e-05	0.0049	Down
CUFF.26682.1	NONMMUT108582.1	0.15	0.96	-2.69	0.000394	0.0212	Down
CUFF.167740.1	NONMMUT104720.1	0.77	4.99	-2.69	0.000386	0.021	Down
TCONS_00027173	NONMMUT058563.2	0.74	4.73	-2.68	6.51e-07	0.000136	Down
NONMMUT019740	NONMMUT019740.2	0.2	1.25	-2.67	0.000116	0.00892	Down
n271803	NONMMUT024281.2	2.08	12.96	-2.64	6.95e-06	0.000913	Down
NONMMUT116159.1	NONMMUT116159.1	0.05	0.29	-2.64	0.000196	0.0128	Down
NONMMUT034999	NONMMUT034999.2	0.04	0.22	-2.63	0.000158	0.011	Down
PNCT_MMU019955	NONMMUT038077.2	0.35	2.14	-2.61	0.00115	0.0455	Down
n415631	NONMMUT017832.2	0.05	0.33	-2.6	0.000213	0.0137	Down
n277939	NONMMUT021135.2	0.03	0.18	-2.59	0.00035	0.0195	Down
ENSMUST00000179771	ENSMUST00000179771	0.5	2.98	-2.58	0.000466	0.024	Down
ENSMUST00000130095	ENSMUST00000130095	0.22	1.32	-2.57	7.97e-05	0.00661	Down
PNCT_MMU217101	NONMMUT061331.2	0.95	5.51	-2.54	2.35e-07	5.64e-05	Down
NR_040589	ENSMUST00000199846	0.02	0.13	-2.54	0.00125	0.0479	Down
n413728	ENSMUST00000181905	0.05	0.26	-2.52	5.79e-05	0.0051	Down
CUFF.167755.1	NONMMUT104697.1	0.23	1.29	-2.51	0.000947	0.04	Down
CUFF.155421.1	NONMMUT099391.1	0.07	0.39	-2.51	0.00116	0.0457	Down
n295355	NONMMUT012038.2	20.22	115.04	-2.51	8.94e-05	0.0072	Down
n276599	NONMMUT054095.2	0.07	0.38	-2.49	0.000725	0.033	Down
CUFF.36431.1	NONMMUT114159.1	0.21	1.17	-2.48	0.000325	0.0185	Down
CUFF.136325.1	NONMMUT091836.1	0.15	0.83	-2.47	0.000758	0.034	Down
CUFF.93221.1_dup1	NONMMUT134681.1	0.02	0.1	-2.45	0.00108	0.0436	Down
NR_045069	ENSMUST00000128342	0.32	1.75	-2.45	3.28e-06	0.000487	Down
PNCT_MMU057507	NONMMUT005616.2	0.03	0.17	-2.44	0.000316	0.0182	Down
CUFF.133786.1	NONMMUT094000.1	0.09	0.45	-2.38	8.24e-05	0.0068	Down
NR_024328	ENSMUST00000181746	0.18	0.92	-2.38	0.0011	0.0439	Down
n277032	NONMMUT040834.2	0.77	3.93	-2.36	0.000985	0.0411	Down
n270999	ENSMUST00000192276	0.11	0.56	-2.34	0.00106	0.0432	Down
PNCT_MMU082920	NONMMUT015411.2	0.11	0.55	-2.32	0.000443	0.0231	Down
NONMMUT009933	NONMMUT009933.2	0.26	1.27	-2.31	0.000419	0.0221	Down
CUFF.164680.1	NONMMUT100849.1	0.11	0.53	-2.29	6.2e-05	0.0054	Down
CUFF.136332.1	NONMMUT091842.1	0.27	1.32	-2.29	0.00108	0.0435	Down
CUFF.53411.1	NONMMUT118259.1	0.18	0.88	-2.28	0.000501	0.0254	Down
NONMMUT062370	NONMMUT062370.2	0.07	0.36	-2.28	0.000392	0.0211	Down
n279942	NONMMUT003348.2	0.34	1.63	-2.27	0.000655	0.0306	Down
CUFF.122042.1	NONMMUT084607.1	0.11	0.54	-2.27	0.000287	0.017	Down
CUFF.161888.1	NONMMUT100375.1	0.96	4.59	-2.26	5.66e-06	0.000762	Down
KnowTID_00004072	NONMMUT034116.2	1.7	8.12	-2.26	1.01e-06	0.000192	Down
n294617	NONMMUT027626.2	0.54	2.59	-2.25	2.06e-06	0.000336	Down
CT030259.1	ENSMUST00000180712	0.44	2.07	-2.25	3.5e-05	0.00344	Down
n413580	ENSMUST00000180839	0.13	0.59	-2.23	0.00128	0.0487	Down
NONMMUT031468	NONMMUT031468.2	0.91	4.15	-2.19	0.00125	0.0479	Down
n286510	NONMMUT040141.2	0.11	0.5	-2.17	0.000611	0.0291	Down
PNCT_MMU001751	NONMMUT003505.2	0.45	2.03	-2.17	0.000277	0.0166	Down
NovelTID_00002471	NONMMUT025081.2	0.21	0.95	-2.16	0.00133	0.0496	Down
NONMMUT043977.2	NONMMUT043977.2	0.26	1.15	-2.16	0.000276	0.0166	Down
NONMMUT033853	NONMMUT033853.2	0.61	2.72	-2.16	0.00014	0.0102	Down
CUFF.127758.1	NONMMUT089707.1	0.1	0.47	-2.15	5.64e-05	0.00505	Down
NovelTID_00003369	NONMMUT033142.2	0.04	0.17	-2.14	0.000216	0.0138	Down
NR_036456	ENSMUST00000196621	0.3	1.34	-2.14	9.87e-06	0.00123	Down
n276471	NONMMUT068821.2	0.11	0.49	-2.14	0.0012	0.0466	Down
NONMMUT008323	NONMMUT008323.2	0.21	0.9	-2.13	0.000295	0.0173	Down
KnowTID_00004161	NONMMUT033424.2	0.27	1.16	-2.12	0.00102	0.0419	Down
n274261	NONMMUT054161.2	1.56	6.71	-2.11	5e-07	0.000108	Down
CUFF.169514.1	NONMMUT102728.1	0.22	0.95	-2.09	0.00058	0.0282	Down
PNCT_MMU243110	ENSMUST00000180974	0.35	1.45	-2.07	0.000223	0.0142	Down
NONMMUT059875	NONMMUT059875.2	0.22	0.91	-2.07	0.000661	0.0308	Down
n282978	NONMMUT003023.2	0.16	0.66	-2.05	0.000925	0.0394	Down
PNCT_MMU251039	ENSMUST00000130251	0.09	0.38	-2.03	0.000406	0.0216	Down
NONMMUT090316.1	NONMMUT090316.1	0.04	0.16	-2.02	0.000762	0.0341	Down
NONMMUT024512	NONMMUT024512.2	6.33	25.45	-2.01	1.13e-05	0.00137	Down
n267284	NONMMUT020259.2	1.06	4.21	-1.99	0.00104	0.0428	Down
PNCT_MMU230449	NONMMUT065939.2	0.18	0.73	-1.99	0.00014	0.0102	Down
ENSMUST00000154414	ENSMUST00000154414	0.38	1.52	-1.99	0.00118	0.0461	Down
CUFF.825.4	NONMMUT077377.1	0.13	0.5	-1.98	0.000804	0.0356	Down
NONMMUT047196	NONMMUT047196.2	0.22	0.86	-1.98	0.000533	0.0265	Down
KnowTID_00002284	NONMMUT020493.2	0.52	2.02	-1.97	0.00105	0.0428	Down
NONMMUT038467	NONMMUT038467.2	0.57	2.22	-1.96	6.76e-05	0.0058	Down
TCONS_00011491	NONMMUT062433.2	0.5	1.95	-1.95	0.000286	0.017	Down
CUFF.87428.1	NONMMUT131908.1	0.21	0.8	-1.95	0.00105	0.0428	Down
CUFF.98462.1	NONMMUT081419.1	0.1	0.37	-1.94	0.000956	0.0402	Down
CUFF.68715.1	NONMMUT124612.1	0.08	0.31	-1.93	8.4e-05	0.00691	Down
n269841	ENSMUST00000193864	2.27	8.62	-1.93	1.87e-06	0.000308	Down
NONMMUT050747	NONMMUT050747.2	3.19	12.08	-1.92	8.91e-05	0.00719	Down
PNCT_MMU033389	NONMMUT062456.2	0.26	0.98	-1.92	0.000629	0.0298	Down
CUFF.34235.1_dup1	NONMMUT112148.1	0.04	0.16	-1.92	0.000292	0.0172	Down
CUFF.157048.1	NONMMUT098077.1	0.17	0.64	-1.91	0.000151	0.0107	Down
n281160	NONMMUT024511.2	7.5	28.17	-1.91	6.24e-05	0.00541	Down
CUFF.106076.1	NONMMUT081915.1	0.15	0.55	-1.89	0.000882	0.0381	Down
NONMMUT058467	NONMMUT058467.2	1.06	3.94	-1.89	1.61e-05	0.00179	Down
CUFF.98486.1	NONMMUT081547.1	0.14	0.5	-1.89	6.54e-05	0.00564	Down
C030037D09Rik	ENSMUST00000136201	0.56	2.05	-1.88	0.00117	0.0459	Down
n287087	NONMMUT064949.2	2.93	10.76	-1.87	4.17e-06	0.000587	Down
n273577	NONMMUT013704.2	0.33	1.19	-1.87	0.000286	0.017	Down
NONMMUT006670	NONMMUT006670.2	1.03	3.72	-1.85	1.85e-05	0.002	Down
NONMMUT014618	NONMMUT014618.2	0.28	1.01	-1.85	0.000149	0.0106	Down
NONMMUT000262	NONMMUT000262.2	0.27	0.96	-1.84	0.000241	0.015	Down
ENSMUST00000146938	ENSMUST00000146938	2.42	8.67	-1.84	6.75e-05	0.0058	Down
NONMMUT025051	NONMMUT025051.2	1.11	3.93	-1.83	0.000948	0.04	Down
NONMMUT022770	NONMMUT022770.2	1.34	4.73	-1.82	0.000243	0.0151	Down
n285272	NONMMUT021336.2	0.39	1.36	-1.82	0.000307	0.0179	Down
CUFF.833.1	NONMMUT077380.1	0.16	0.58	-1.82	0.000765	0.0341	Down
NONMMUT013860	NONMMUT013860.2	3.07	10.8	-1.81	0.000734	0.0333	Down
n277352	NONMMUT008138.2	0.19	0.66	-1.8	0.00058	0.0282	Down
n294694	NONMMUT054162.2	1.1	3.81	-1.8	1.88e-05	0.00202	Down
NONMMUT026151	NONMMUT026151.2	0.85	2.95	-1.79	1.1e-05	0.00134	Down
n278749	NONMMUT072580.2	0.18	0.62	-1.78	0.000533	0.0265	Down
PNCT_MMU197109	NONMMUT055111.2	0.36	1.24	-1.78	0.000114	0.00878	Down
NONMMUT009771	NONMMUT009771.2	0.16	0.56	-1.77	0.000516	0.026	Down
PNCT_MMU037322	NONMMUT070132.2	0.35	1.18	-1.76	0.000739	0.0334	Down
n270200	NONMMUT037835.2	0.29	0.98	-1.76	0.000366	0.0203	Down
n283010	NONMMUT040491.2	0.09	0.31	-1.74	0.00101	0.0416	Down
NONMMUT060455	NONMMUT060455.2	0.86	2.85	-1.73	0.000509	0.0257	Down
CUFF.132716.2	NONMMUT089583.1	0.29	0.96	-1.73	0.000175	0.0118	Down
NONMMUT050749	NONMMUT050749.2	2.35	7.77	-1.72	0.00107	0.0433	Down
n280753	NONMMUT000326.2	0.3	0.98	-1.72	0.00032	0.0184	Down
CUFF.201929	NONMMUT090001.1	2.25	7.42	-1.72	0.00014	0.0102	Down
NONMMUT011452	NONMMUT011452.2	0.69	2.25	-1.7	7.55e-05	0.00631	Down
CUFF.95953.2	NONMMUT132421.1	0.11	0.35	-1.7	0.00108	0.0435	Down
n292576	ENSMUST00000181430	0.46	1.48	-1.7	0.000676	0.0313	Down
PNCT_MMU012742	NONMMUT024373.2	0.48	1.5	-1.64	0.00129	0.0487	Down
MSTRG.19176.1	MSTRG.19176.1	4.3	13.33	-1.63	0.00038	0.0208	Down
NONMMUT030717	NONMMUT030717.2	0.93	2.86	-1.62	0.000167	0.0114	Down
NONMMUT062431	NONMMUT062431.2	0.5	1.53	-1.62	0.000902	0.0387	Down
n283529	NONMMUT003630.2	0.31	0.96	-1.62	0.000507	0.0256	Down
CUFF.3037.1	NONMMUT080563.1	0.39	1.19	-1.62	0.000714	0.0327	Down
n264315	ENSMUST00000197115	0.33	1.01	-1.62	0.00114	0.0453	Down
CUFF.45535.1	NONMMUT115429.1	0.24	0.74	-1.61	0.000928	0.0395	Down
n289237	NONMMUT039965.2	0.73	2.23	-1.61	0.000337	0.019	Down
PNCT_MMU247879	ENSMUST00000128858	0.35	1.03	-1.56	0.00131	0.0493	Down
CUFF.120604.1	NONMMUT087029.1	0.56	1.64	-1.55	0.000383	0.0209	Down
n277461	NONMMUT041643.2	5.42	15.86	-1.55	0.000771	0.0344	Down
NONMMUT058469	NONMMUT058469.2	4.04	11.8	-1.54	0.00042	0.0222	Down
n285226	NONMMUT009968.2	0.89	2.6	-1.54	0.00032	0.0184	Down
MSTRG.34006.1	MSTRG.34006.1	0.75	2.18	-1.54	0.000442	0.0231	Down
NONMMUT071463	NONMMUT071463.2	6.17	17.79	-1.53	0.000156	0.011	Down
NONMMUT037935	NONMMUT037935.2	0.67	1.93	-1.52	0.000665	0.0309	Down
NONMMUT012562	NONMMUT012562.2	1.3	3.68	-1.5	0.000204	0.0132	Down
n289044	NONMMUT062290.2	2.94	8.32	-1.5	0.000549	0.027	Down
E030042O20Rik	ENSMUST00000135244	0.4	1.11	-1.48	0.00122	0.0471	Down
n281391	NONMMUT025085.2	1.63	4.54	-1.48	0.000691	0.0319	Down
NONMMUT020566	NONMMUT020566.2	1.25	3.47	-1.47	0.000994	0.0412	Down
n281060	NONMMUT058470.2	2.31	6.33	-1.46	0.000904	0.0387	Down
NR_037957	ENSMUST00000180830	0.39	1.07	-1.44	0.000849	0.037	Down
n292749	NONMMUT034072.2	1.46	3.96	-1.44	0.000898	0.0387	Down
n276951	ENSMUST00000196227	4.55	12.27	-1.43	0.000249	0.0153	Down
NONMMUT046620	NONMMUT046620.2	2.8	7.42	-1.41	0.000837	0.0366	Down
NONMMUT065986	NONMMUT065986.2	3.07	7.99	-1.38	0.000459	0.0236	Down
MSTRG.39431.3	MSTRG.39431.3	11796.2	30258.2	-1.36	0.000279	0.0166	Down
n289093	NONMMUT009099.2	1.52	3.87	-1.35	0.00134	0.0499	Down
NONMMUT000952	NONMMUT000952.2	0.97	2.39	-1.31	0.00123	0.0474	Down
NONMMUT066925	NONMMUT066925.2	1.14	2.8	-1.3	0.00129	0.0487	Down
NONMMUT058471	NONMMUT058471.2	3.74	9.01	-1.27	0.00133	0.0497	Down
NONMMUT037122	NONMMUT037122.2	5.28	2.07	1.35	0.00115	0.0454	Up
NONMMUT033452	NONMMUT033452.2	57.67	22.51	1.36	0.000989	0.0411	Up
NONMMUT034698	NONMMUT034698.2	2.35	0.92	1.36	0.00125	0.0478	Up
ENSMUST00000130486	ENSMUST00000130486	2.66	1.03	1.37	0.00119	0.0462	Up
n275296	NONMMUT042335.2	2.24	0.86	1.39	0.00082	0.0361	Up
n288789	NONMMUT023753.2	2.5	0.95	1.39	0.00116	0.0457	Up
PNCT_MMU017506	NONMMUT033387.2	12.59	4.79	1.39	0.00132	0.0494	Up
n289987	NONMMUT066542.2	1.35	0.51	1.41	0.00082	0.0361	Up
NONMMUT001732	NONMMUT001732.2	3.13	1.17	1.42	0.000904	0.0387	Up
NONMMUT006044	NONMMUT006044.2	1.03	0.38	1.43	0.00133	0.0496	Up
NONMMUT057017	NONMMUT057017.2	0.81	0.3	1.44	0.000994	0.0412	Up
CUFF.163449.1	NONMMUT101767.1	2.34	0.85	1.46	0.000867	0.0376	Up
NONMMUT009276	NONMMUT009276.2	9.76	3.55	1.46	0.000323	0.0185	Up
NONMMUT069371	NONMMUT069371.2	0.68	0.25	1.46	0.000786	0.035	Up
NONMMUT071286	NONMMUT071286.2	1.21	0.44	1.46	0.00117	0.046	Up
n286149	NONMMUT006047.2	1.66	0.6	1.47	0.000671	0.0311	Up
NONMMUT027709	NONMMUT027709.2	1.97	0.71	1.48	0.00118	0.0461	Up
CUFF.144227.1	NONMMUT097129.1	2.43	0.87	1.49	0.000632	0.0299	Up
n287065	NONMMUT003914.2	3.59	1.28	1.49	0.00108	0.0435	Up
NONMMUT032368	NONMMUT032368.2	1.42	0.5	1.5	0.0012	0.0467	Up
n280652	NONMMUT065230.2	19.8	6.99	1.5	0.000972	0.0407	Up
LocusForward_55875	NONMMUT125557.1	0.32	0.11	1.51	0.00129	0.0487	Up
n280062	NONMMUT023758.2	1.45	0.51	1.51	0.000503	0.0255	Up
NONMMUT067035	NONMMUT067035.2	19.49	6.81	1.52	0.000266	0.0161	Up
NONMMUT070468	NONMMUT070468.2	0.49	0.17	1.52	0.00133	0.0496	Up
KnowTID_00002778	NONMMUT023820.2	0.78	0.27	1.52	0.000613	0.0292	Up
NONMMUT004641	NONMMUT004641.2	1	0.35	1.53	0.000439	0.0229	Up
NONMMUT043060	ENSMUST00000197034	1.05	0.36	1.53	0.000986	0.0411	Up
NONMMUT009250	NONMMUT009250.2	1.08	0.37	1.53	0.000545	0.0269	Up
n270499	NONMMUT014805.2	7.43	2.57	1.53	0.000183	0.0121	Up
ENSMUST00000133125	ENSMUST00000133125	1.39	0.48	1.53	0.000406	0.0216	Up
NONMMUT024228	NONMMUT024228.2	1.4	0.48	1.55	0.000266	0.0161	Up
NONMMUT048754	NONMMUT048754.2	0.66	0.22	1.56	0.00118	0.0461	Up
NONMMUT067375	NONMMUT067375.2	1.21	0.41	1.56	0.00119	0.0462	Up
n290259	NONMMUT021343.2	1.13	0.38	1.57	0.000673	0.0312	Up
n288971	NONMMUT065231.2	5.43	1.83	1.57	0.00122	0.0471	Up
n275754	NONMMUT035532.2	0.68	0.23	1.57	0.0013	0.0491	Up
CUFF.80114.1	NONMMUT130085.1	2.15	0.72	1.57	0.00108	0.0435	Up
n284567	NONMMUT042329.2	1.71	0.57	1.58	0.000586	0.0283	Up
NONMMUT004643	NONMMUT004643.2	1.64	0.55	1.59	0.000759	0.034	Up
MSTRG.36494.1	MSTRG.36494.1	1.92	0.64	1.59	0.000154	0.0108	Up
n269244	NONMMUT068358.2	0.68	0.22	1.59	0.001	0.0413	Up
NONMMUT017844	NONMMUT017844.2	1.65	0.55	1.6	0.00018	0.012	Up
n282135	NONMMUT034519.2	1.2	0.39	1.61	0.00093	0.0395	Up
CUFF.155626.1	NONMMUT097875.1	0.55	0.18	1.61	0.00117	0.0457	Up
PNCT_MMU063986	NONMMUT008227.2	0.57	0.19	1.61	0.000584	0.0283	Up
CUFF.47194.1	NONMMUT117757.1	3.95	1.28	1.63	0.00017	0.0116	Up
ENSMUST00000199610	ENSMUST00000199610	0.81	0.26	1.63	0.000556	0.0273	Up
n283445	NONMMUT070464.2	1.25	0.4	1.64	0.000419	0.0221	Up
n290923	NONMMUT004640.2	1.18	0.38	1.64	0.000315	0.0182	Up
n275055	NONMMUT030801.2	1.82	0.59	1.64	0.000271	0.0163	Up
PNCT_MMU092807	ENSMUST00000044500	0.1	0.03	1.64	0.000746	0.0336	Up
n296342	NONMMUT040220.2	11.73	3.76	1.64	0.000929	0.0395	Up
NONMMUT000853	NONMMUT000853.2	9.76	3.12	1.65	0.000226	0.0143	Up
TCONS_00000364	NONMMUT078226.1	5.7	1.82	1.65	0.000163	0.0113	Up
n283776	NONMMUT005633.2	2.52	0.8	1.65	0.000166	0.0114	Up
NONMMUT049977	NONMMUT049977.2	32.46	10.29	1.66	0.000374	0.0206	Up
NONMMUT043063,NONMMUT043062	NONMMUT043063.2	1.15	0.36	1.68	0.000279	0.0167	Up
n264772	NONMMUT010725.2	2.34	0.73	1.68	0.000202	0.0131	Up
Gm43775	ENSMUST00000201019	2.45	0.76	1.68	0.000235	0.0147	Up
n288461	NONMMUT022753.2	0.57	0.18	1.69	0.000844	0.0368	Up
CUFF.7247.1	NONMMUT078431.1	0.59	0.18	1.7	0.000617	0.0293	Up
NONMMUT039399	NONMMUT039399.2	2.4	0.74	1.7	0.000595	0.0287	Up
NONMMUT065843	NONMMUT065843.2	0.73	0.22	1.71	0.000668	0.031	Up
NONMMUT010724	NONMMUT010724.2	0.92	0.28	1.71	0.000518	0.026	Up
NONMMUT034256	NONMMUT034256.2	0.8	0.24	1.71	0.000261	0.0159	Up
n280986	NONMMUT032520.2	2.75	0.84	1.71	0.000632	0.0299	Up
NONMMUT030804	NONMMUT030804.2	2.08	0.63	1.71	4.21e-05	0.004	Up
NONMMUT069585	NONMMUT069585.2	0.77	0.23	1.71	0.000375	0.0206	Up
TID_00000031	NONMMUT000380.2	59.65	18.13	1.72	0.000124	0.0093	Up
NONMMUT007740	NONMMUT007740.2	0.81	0.24	1.72	0.000183	0.0121	Up
ENSMUST00000143129	ENSMUST00000143129	1.83	0.55	1.72	0.000761	0.0341	Up
n284245	NONMMUT053235.2	0.59	0.18	1.73	0.000916	0.0391	Up
n281187	ENSMUST00000199375	5.71	1.72	1.73	0.000391	0.0211	Up
NONMMUT023755	NONMMUT023755.2	2.87	0.86	1.74	8.55e-05	0.00701	Up
PNCT_MMU154630	NONMMUT109325.1	2.13	0.64	1.74	5.48e-05	0.00492	Up
n270471	NONMMUT027420.2	0.77	0.23	1.75	0.000382	0.0209	Up
n282903	NONMMUT030803.2	2.35	0.7	1.75	2.8e-05	0.00283	Up
NONMMUT047945	NONMMUT047945.2	1.12	0.33	1.76	0.000194	0.0128	Up
NONMMUT018678	NONMMUT018678.2	0.58	0.17	1.76	0.000825	0.0362	Up
NONMMUT016984	NONMMUT016984.2	1.73	0.51	1.77	7.08e-05	0.006	Up
NONMMUT008592	NONMMUT008592.2	0.65	0.19	1.77	0.000518	0.026	Up
RP24-108G5.4	ENSMUST00000204055	0.98	0.29	1.77	0.000218	0.0139	Up
NONMMUT005226	NONMMUT005226.2	1.06	0.31	1.78	0.000637	0.03	Up
NONMMUT030806	NONMMUT030806.2	1.73	0.5	1.78	5.97e-05	0.00522	Up
n283399	NONMMUT034258.2	1.39	0.4	1.79	0.000446	0.0232	Up
NONMMUT050104	NONMMUT050104.2	1.11	0.32	1.79	8.81e-05	0.00715	Up
n270511	NONMMUT021639.2	1.39	0.4	1.79	0.000539	0.0267	Up
n267265	NONMMUT004642.2	0.95	0.28	1.79	0.000135	0.00988	Up
PNCT_MMU068429	NONMMUT009461.2	1.91	0.55	1.79	0.000662	0.0308	Up
n290691	NONMMUT014840.2	3.38	0.97	1.8	0.000402	0.0214	Up
CUFF.144225.1	NONMMUT097127.1	2.24	0.64	1.8	0.000225	0.0142	Up
n276789	NONMMUT034047.2	0.39	0.11	1.8	0.000184	0.0121	Up
n274417	NONMMUT046133.2	0.99	0.28	1.8	0.000131	0.00969	Up
NONMMUT046132	NONMMUT046132.2	3.75	1.07	1.81	0.000693	0.0319	Up
n269230	NONMMUT058138.2	2.33	0.66	1.81	4.53e-05	0.00427	Up
ENSMUST00000199252	ENSMUST00000199252	1	0.29	1.81	0.000863	0.0376	Up
NONMMUT005630	NONMMUT005630.2	0.85	0.24	1.81	0.000118	0.009	Up
n294492	NONMMUT030796.2	0.85	0.24	1.81	0.00106	0.0432	Up
n270629	NONMMUT046137.2	2.27	0.64	1.82	1.72e-05	0.0019	Up
n277879	NONMMUT022421.2	0.37	0.1	1.82	0.000731	0.0332	Up
NONMMUT050480	NONMMUT050480.2	1.95	0.55	1.83	2.5e-05	0.00256	Up
n274067	NONMMUT032720.2	0.47	0.13	1.83	0.000801	0.0355	Up
NONMMUT030807	NONMMUT030807.2	1.89	0.53	1.83	2.18e-05	0.00226	Up
NONMMUT070463	NONMMUT070463.2	0.45	0.13	1.83	0.000799	0.0355	Up
NONMMUT035533	NONMMUT035533.2	1.03	0.29	1.85	0.00047	0.0242	Up
n270871	NONMMUT030805.2	2.2	0.61	1.85	1.86e-05	0.002	Up
MSTRG.37666.1	MSTRG.37666.1	1.34	0.37	1.85	0.000104	0.00815	Up
NONMMUT057819	ENSMUST00000203298	0.52	0.14	1.86	0.000337	0.019	Up
n267974	ENSMUST00000196075	0.79	0.22	1.86	0.000537	0.0266	Up
n290071	NONMMUT058137.2	1.91	0.53	1.86	1.31e-05	0.00155	Up
NONMMUT068701	NONMMUT068701.2	1.07	0.29	1.86	4.51e-05	0.00427	Up
PNCT_MMU241038	NONMMUT069683.2	4.66	1.28	1.87	0.00034	0.0191	Up
TCONS_00005190	NONMMUT127827.1	2.14	0.59	1.87	0.000302	0.0177	Up
NONMMUT023759	NONMMUT023759.2	0.78	0.21	1.87	0.00125	0.0479	Up
NONMMUT027126	NONMMUT027126.2	3.05	0.83	1.87	9.28e-05	0.00744	Up
n274502	NONMMUT030394.2	0.51	0.14	1.87	0.000122	0.00919	Up
CUFF.10406.1	NONMMUT095186.1	0.5	0.14	1.87	0.000977	0.0409	Up
NONMMUT008591	NONMMUT008591.2	0.91	0.25	1.87	0.000114	0.00878	Up
n272097	NONMMUT008656.2	4.5	1.22	1.89	2.25e-05	0.00233	Up
n268219	NONMMUT026519.2	3.25	0.88	1.89	2.02e-05	0.00214	Up
NONMMUT050474	NONMMUT050474.2	1.2	0.32	1.89	1.49e-05	0.00169	Up
n274295	ENSMUST00000205846	0.77	0.21	1.89	3.34e-05	0.0033	Up
NONMMUT047640	NONMMUT047640.2	1.67	0.45	1.9	0.00129	0.0487	Up
NONMMUT003519	ENSMUST00000192190	2.37	0.64	1.9	1.82e-05	0.00199	Up
n273885	NONMMUT063475.2	0.23	0.06	1.9	0.00116	0.0457	Up
NONMMUT041650	NONMMUT041650.2	2.28	0.61	1.9	0.0005	0.0254	Up
n277838	NONMMUT058134.2	2.68	0.71	1.9	6.77e-06	0.000892	Up
n265588	NONMMUT038389.2	2.43	0.65	1.91	1.15e-05	0.00139	Up
KnowTID_00006204	NONMMUT059194.2	0.51	0.13	1.91	0.000232	0.0146	Up
n275858	NONMMUT008559.2	0.47	0.13	1.91	0.000182	0.0121	Up
n276275	NONMMUT032435.2	0.72	0.19	1.92	0.00018	0.012	Up
n290506	NONMMUT014601.2	2.78	0.73	1.94	0.000884	0.0382	Up
NONMMUT063126	NONMMUT063126.2	0.49	0.13	1.94	0.000538	0.0266	Up
n289997	NONMMUT063996.2	1.22	0.32	1.94	0.000243	0.0151	Up
NONMMUT041278	NONMMUT041278.2	2.27	0.59	1.95	4.1e-05	0.00392	Up
NONMMUT055084	NONMMUT055084.2	1.16	0.3	1.95	0.000339	0.0191	Up
NONMMUT022912	NONMMUT022912.2	0.48	0.12	1.95	0.000717	0.0328	Up
n417921	NONMMUT017881.2	0.82	0.21	1.96	0.000104	0.00815	Up
NONMMUT050391	NONMMUT050391.2	0.57	0.15	1.96	0.000436	0.0228	Up
NONMMUT004253	NONMMUT004253.2	0.57	0.15	1.96	0.00129	0.0487	Up
RP23-52F4.1	ENSMUST00000206856	5.42	1.39	1.97	5.49e-05	0.00493	Up
n273722	NONMMUT008655.2	4.4	1.12	1.97	2.02e-05	0.00214	Up
NONMMUT043109	NONMMUT043109.2	1.69	0.43	1.97	7.45e-05	0.00626	Up
NONMMUT072126	NONMMUT072126.2	1.61	0.41	1.97	8.08e-05	0.00668	Up
CUFF.25196.1	NONMMUT109950.1	0.26	0.07	1.97	0.000969	0.0406	Up
MSTRG.12941.1	MSTRG.12941.1	2.54	0.64	1.98	0.000151	0.0107	Up
ENSMUST00000198488	ENSMUST00000198488	1.28	0.32	1.98	0.00116	0.0457	Up
n269172	ENSMUST00000197067	0.51	0.13	1.98	4.61e-05	0.0043	Up
n267884	NONMMUT047470.2	5.49	1.39	1.99	8.64e-06	0.00111	Up
NONMMUT063997	NONMMUT063997.2	4.76	1.2	1.99	5.79e-05	0.0051	Up
n280205	NONMMUT038387.2	2.21	0.56	1.99	1.52e-05	0.00171	Up
TCONS_00009657	NONMMUT054483.2	0.25	0.06	1.99	0.000312	0.0181	Up
NONMMUT050542	NONMMUT050542.2	0.24	0.06	2	0.00109	0.0437	Up
n284273	NONMMUT070469.2	0.94	0.23	2	9.65e-06	0.00121	Up
AI506816	ENSMUST00000199941	24.54	6.12	2	9.09e-07	0.000176	Up
CUFF.155636.1	NONMMUT097885.1	0.57	0.14	2	0.00102	0.042	Up
n271060	NONMMUT021332.2	0.84	0.21	2.01	0.000476	0.0244	Up
NONMMUT057018	ENSMUST00000204451	0.39	0.1	2.01	0.000609	0.0291	Up
NONMMUT047940	NONMMUT047940.2	0.88	0.22	2.02	1.86e-05	0.002	Up
CUFF.148283.1	NONMMUT097785.1	0.7	0.17	2.02	0.000177	0.0118	Up
NONMMUT017845	NONMMUT017845.2	1.71	0.42	2.02	3.39e-06	0.000498	Up
NONMMUT074709	NONMMUT074709.2	2.57	0.63	2.03	7.73e-06	0.00101	Up
KnowTID_00002790	NONMMUT023953.2	0.33	0.08	2.04	0.000407	0.0217	Up
NONMMUT044449	NONMMUT044449.2	10.02	2.44	2.04	0.000161	0.0112	Up
CUFF.25107.1	NONMMUT109919.1	1.87	0.45	2.04	1.39e-05	0.00159	Up
n285700	ENSMUST00000203393	0.87	0.21	2.05	0.00113	0.0449	Up
NONMMUT060994	NONMMUT060994.2	0.85	0.2	2.05	9.87e-05	0.00785	Up
NONMMUT030798	NONMMUT030798.2	0.91	0.22	2.05	3.74e-05	0.00363	Up
ENSMUST00000193717	ENSMUST00000193717	0.51	0.12	2.05	1.25e-05	0.00149	Up
CUFF.7245.1	NONMMUT078428.1	0.51	0.12	2.05	0.000652	0.0305	Up
NONMMUT030802	NONMMUT030802.2	1.59	0.38	2.06	9.69e-06	0.00121	Up
NONMMUT034051	NONMMUT034051.2	0.55	0.13	2.06	5.24e-05	0.00474	Up
TCONS_00003499	NONMMUT110769.1	0.49	0.12	2.06	0.000265	0.0161	Up
n284424	NONMMUT032854.2	4.76	1.13	2.07	0.000198	0.0129	Up
n266499	NONMMUT002252.2	1.13	0.27	2.07	2.07e-05	0.00218	Up
NONMMUT047466	NONMMUT047466.2	0.45	0.1	2.09	0.00023	0.0145	Up
NONMMUT028949	NONMMUT028949.2	1.81	0.43	2.09	5.76e-05	0.0051	Up
n275017	NONMMUT010360.2	2.39	0.56	2.09	0.000181	0.012	Up
CUFF.136164.1	NONMMUT092905.1	0.77	0.18	2.09	0.000415	0.022	Up
n286269	NONMMUT043111.2	1.79	0.42	2.1	0.000218	0.0139	Up
CUFF.164303.1	NONMMUT101880.1	0.65	0.15	2.1	5.66e-05	0.00505	Up
n289869	NONMMUT030797.2	0.92	0.21	2.1	7.58e-05	0.00633	Up
n284681	NONMMUT070428.2	0.58	0.13	2.11	0.000132	0.00975	Up
n283775	NONMMUT028951.2	1.72	0.4	2.11	0.000134	0.00987	Up
n288411	NONMMUT043110.2	1.03	0.24	2.11	0.000145	0.0104	Up
n273070	NONMMUT026411.2	9.13	2.11	2.12	3.32e-07	7.77e-05	Up
CUFF.119516.2	NONMMUT086680.1	0.44	0.1	2.12	8.58e-05	0.00701	Up
n294490	NONMMUT070604.2	1.21	0.28	2.12	0.000531	0.0264	Up
CUFF.175114.1	NONMMUT136799.1	0.23	0.05	2.13	0.000902	0.0387	Up
NONMMUT008657	NONMMUT008657.2	2.37	0.54	2.13	2.08e-05	0.00218	Up
NONMMUT034045	NONMMUT034045.2	0.24	0.05	2.15	0.000562	0.0275	Up
n279389	NONMMUT051925.2	1.58	0.36	2.15	0.000391	0.0211	Up
NONMMUT009248	NONMMUT009248.2	0.68	0.15	2.15	6.8e-05	0.00583	Up
n278002	NONMMUT021478.2	0.72	0.16	2.15	1.57e-05	0.00176	Up
NONMMUT009475	NONMMUT009475.2	0.47	0.11	2.15	0.00131	0.0492	Up
NONMMUT013146	NONMMUT013146.2	38.47	8.63	2.16	3.92e-06	0.000559	Up
NONMMUT007280	NONMMUT007280.2	0.73	0.16	2.16	0.000211	0.0136	Up
NONMMUT028950	NONMMUT028950.2	1.63	0.36	2.17	0.000127	0.00947	Up
NONMMUT051409	NONMMUT051409.2	0.39	0.09	2.17	0.00114	0.0453	Up
LocusForward_65771	NONMMUT087564.1	2.04	0.45	2.17	0.000245	0.0151	Up
PNCT_MMU254564	ENSMUST00000147681	7.4	1.64	2.17	2.09e-05	0.00219	Up
n268193	NONMMUT008425.2	3.67	0.81	2.18	1.86e-07	4.66e-05	Up
PNCT_MMU143024	NONMMUT033978.2	0.54	0.12	2.19	0.00112	0.0445	Up
CUFF.175098.1	NONMMUT136790.1	2.3	0.5	2.2	3.16e-06	0.000473	Up
CUFF.103509.1	NONMMUT082214.1	0.33	0.07	2.2	0.000422	0.0222	Up
n282035	NONMMUT025180.2	1.32	0.29	2.2	7.36e-05	0.00621	Up
PNCT_MMU002730	NONMMUT005527.2	0.78	0.17	2.21	0.00012	0.0091	Up
MSTRG.13103.2	MSTRG.13103.2	40.65	8.8	2.21	1.34e-06	0.000237	Up
NONMMUT036698	NONMMUT036698.2	2.9	0.63	2.21	3.95e-07	8.86e-05	Up
NONMMUT077169.1	NONMMUT077169.1	5.25	1.13	2.22	1.22e-06	0.000221	Up
NONMMUT039736	NONMMUT039736.2	1.11	0.24	2.22	2.84e-05	0.00286	Up
n265027	NONMMUT041220.2	0.73	0.16	2.22	5.99e-06	0.000798	Up
LocusForward_37041	NONMMUT093631.1	0.86	0.18	2.22	0.00106	0.0431	Up
n268275	NONMMUT011168.2	12.64	2.68	2.24	0.000554	0.0273	Up
CUFF.68918.1	NONMMUT124190.1	0.19	0.04	2.24	0.000486	0.0249	Up
NONMMUT037564	NONMMUT037564.2	0.19	0.04	2.24	0.000963	0.0405	Up
n273172	NONMMUT003291.2	4.41	0.93	2.24	1.29e-06	0.000232	Up
n297198	NONMMUT066821.2	0.83	0.17	2.25	0.000492	0.0252	Up
n271749	NONMMUT074712.2	2.28	0.48	2.25	1.72e-06	0.000288	Up
NONMMUT023488	NONMMUT023488.2	1.12	0.24	2.25	1.01e-05	0.00125	Up
n268596	NONMMUT022744.2	0.38	0.08	2.26	0.00105	0.0428	Up
NONMMUT027742	NONMMUT027742.2	0.79	0.16	2.26	0.000113	0.00872	Up
NONMMUT029757	NONMMUT029757.2	0.27	0.06	2.27	0.00122	0.0471	Up
n295716	NONMMUT011289.2	5.32	1.1	2.28	2.93e-06	0.000447	Up
n284831	NONMMUT021869.2	0.27	0.06	2.28	0.000322	0.0185	Up
TCONS_00036315	ENSMUST00000125700	2.24	0.46	2.29	0.000756	0.0339	Up
NONMMUT063520	ENSMUST00000206563	0.51	0.1	2.3	6.61e-05	0.00569	Up
n263527	NONMMUT027903.2	1.92	0.39	2.3	3.71e-06	0.000534	Up
CUFF.94938.1	NONMMUT135132.1	0.57	0.12	2.3	0.00124	0.0475	Up
n285163	NONMMUT038388.2	2.24	0.45	2.3	2.78e-06	0.00043	Up
TCONS_00003480	NONMMUT110314.1	1.14	0.23	2.31	0.000117	0.00895	Up
TCONS_00002309	NONMMUT097480.1	1.67	0.34	2.31	0.000928	0.0395	Up
ENSMUST00000192814	ENSMUST00000192814	2.87	0.58	2.32	5.33e-07	0.000115	Up
NONMMUT070300	NONMMUT070300.2	1.26	0.25	2.32	0.000163	0.0113	Up
NONMMUT010324	NONMMUT010324.2	0.64	0.13	2.32	0.000604	0.029	Up
n293695	ENSMUST00000200367	0.29	0.06	2.32	0.000327	0.0185	Up
NONMMUT022646	NONMMUT022646.2	1.2	0.24	2.32	0.000318	0.0184	Up
n280307	NONMMUT017064.2	1.56	0.31	2.33	8.4e-07	0.000165	Up
CUFF.124404.1	NONMMUT086757.1	0.32	0.06	2.33	0.000334	0.0189	Up
ENSMUST00000199764	ENSMUST00000199764	0.83	0.16	2.34	0.000139	0.0102	Up
NONMMUT017410	NONMMUT017410.2	0.63	0.12	2.34	0.000361	0.0201	Up
ENSMUST00000197982	ENSMUST00000197982	0.36	0.07	2.34	0.000566	0.0277	Up
n280430	NONMMUT027746.2	2.74	0.54	2.34	9.11e-07	0.000176	Up
NONMMUT039400	NONMMUT039400.2	4.13	0.81	2.35	0.000611	0.0291	Up
n271157	NONMMUT012219.2	5.12	1	2.36	1.37e-06	0.00024	Up
n294807	NONMMUT001576.2	0.51	0.1	2.36	0.000325	0.0185	Up
NONMMUT046460	NONMMUT046460.2	0.22	0.04	2.36	0.0011	0.0439	Up
n276700	NONMMUT011171.2	1.9	0.37	2.36	0.00118	0.046	Up
n271894	NONMMUT021477.2	17.29	3.37	2.36	0.000243	0.0151	Up
NONMMUT063473	NONMMUT063473.2	0.97	0.19	2.37	0.000379	0.0208	Up
KnowTID_00000032	NONMMUT000384.2	0.82	0.16	2.37	7.37e-06	0.000961	Up
n281340	NONMMUT034145.2	2.99	0.58	2.37	9.9e-08	2.73e-05	Up
CUFF.7255.1	NONMMUT078440.1	0.66	0.13	2.37	0.000717	0.0328	Up
PNCT_MMU013270	NONMMUT025335.2	0.11	0.02	2.37	1.33e-06	0.000237	Up
NONMMUT017319	NONMMUT017319.2	1.27	0.24	2.38	0.000384	0.0209	Up
n288062	NONMMUT011170.2	1.69	0.32	2.38	0.000789	0.0351	Up
n289839	NONMMUT053139.2	2.74	0.52	2.4	1.45e-07	3.8e-05	Up
n284328	NONMMUT009224.2	1.77	0.34	2.4	2.62e-07	6.19e-05	Up
NONMMUT009232	NONMMUT009232.2	0.51	0.1	2.41	0.000106	0.00829	Up
n268075	NONMMUT013191.2	1.86	0.35	2.41	8.94e-08	2.51e-05	Up
n280959	NONMMUT011100.2	1.77	0.33	2.41	0.000147	0.0105	Up
ENSMUST00000162380	ENSMUST00000162380	0.55	0.1	2.41	2.39e-05	0.00246	Up
NONMMUT047936	NONMMUT047936.2	1.8	0.34	2.41	0.000229	0.0145	Up
ENSMUST00000139662	ENSMUST00000139662	3.46	0.65	2.42	3.07e-05	0.00307	Up
NONMMUT034634	NONMMUT034634.2	0.35	0.07	2.42	0.000198	0.0129	Up
NONMMUT022736	NONMMUT022736.2	0.33	0.06	2.42	0.000209	0.0135	Up
NONMMUT055087	NONMMUT055087.2	0.69	0.13	2.42	3.79e-05	0.00367	Up
NONMMUT062565	NONMMUT062565.2	1.34	0.25	2.42	0.000519	0.026	Up
n271552	NONMMUT043583.2	0.81	0.15	2.43	0.00109	0.0437	Up
n284673	NONMMUT041276.2	0.26	0.05	2.44	0.000472	0.0242	Up
NONMMUT011169	NONMMUT011169.2	1.87	0.34	2.44	0.000265	0.0161	Up
PNCT_MMU086702	NONMMUT016547.2	0.87	0.16	2.44	0.000257	0.0157	Up
n286856	NONMMUT055085.2	0.92	0.17	2.44	9.2e-05	0.00739	Up
CUFF.7243.1	NONMMUT078426.1	0.49	0.09	2.45	0.000865	0.0376	Up
NONMMUT037704	ENSMUST00000192661	0.61	0.11	2.47	1.1e-06	0.000204	Up
Trerf1	ENSMUST00000190020	0.82	0.15	2.47	2.68e-06	0.00042	Up
NONMMUT070299	NONMMUT070299.2	1.76	0.32	2.48	6.82e-07	0.000141	Up
NONMMUT023517	NONMMUT023517.2	0.39	0.07	2.48	0.000147	0.0105	Up
NONMMUT050139	NONMMUT050139.2	0.27	0.05	2.48	0.000168	0.0114	Up
n271401	NONMMUT074714.2	1.1	0.2	2.48	8.29e-06	0.00107	Up
LocusForward_54967	NONMMUT126067.1	0.86	0.15	2.49	0.000726	0.033	Up
CUFF.49453.1	NONMMUT117756.1	2.29	0.41	2.49	9.59e-07	0.000183	Up
NONMMUT069451	NONMMUT069451.2	1.01	0.18	2.5	0.000243	0.0151	Up
n276981	NONMMUT071554.2	0.93	0.16	2.51	3.29e-06	0.000488	Up
CUFF.109098.1	NONMMUT082316.1	0.41	0.07	2.52	0.000117	0.00892	Up
n278699	NONMMUT039831.2	3.47	0.6	2.52	4.85e-07	0.000107	Up
NONMMUT037707	ENSMUST00000194679	1.21	0.21	2.53	1.56e-06	0.000267	Up
PNCT_MMU070424	NONMMUT010781.2	1.07	0.19	2.53	1.12e-06	0.000206	Up
NONMMUT010779	NONMMUT010779.2	0.33	0.06	2.54	5.55e-05	0.00497	Up
CUFF.118123.1	NONMMUT087840.1	0.59	0.1	2.54	0.000995	0.0412	Up
NONMMUT055089	NONMMUT055089.2	0.57	0.1	2.54	1.91e-05	0.00205	Up
NONMMUT062616	NONMMUT062616.2	2.92	0.5	2.54	1.7e-07	4.33e-05	Up
TCONS_00000718	NONMMUT082169.1	0.54	0.09	2.54	0.000326	0.0185	Up
NONMMUT056318	NONMMUT056318.2	1.57	0.27	2.55	0.000165	0.0114	Up
n417375	NONMMUT010817.2	13.63	2.31	2.56	0.000268	0.0162	Up
n297248	NONMMUT063446.2	3.52	0.6	2.56	2.4e-06	0.00038	Up
CUFF.138631	NONMMUT076775.1	1.44	0.24	2.56	7.72e-07	0.000155	Up
CUFF.176904.1	NONMMUT105841.1	0.5	0.08	2.57	3.54e-05	0.00347	Up
CUFF.119525.1	NONMMUT086694.1	0.37	0.06	2.57	1.07e-05	0.00132	Up
NONMMUT011132	NONMMUT011132.2	1.12	0.19	2.58	5.83e-05	0.00513	Up
n276344	NONMMUT039617.2	2.13	0.35	2.59	7.98e-08	2.27e-05	Up
NONMMUT070465	NONMMUT070465.2	0.83	0.14	2.59	2.97e-06	0.000449	Up
n271307	NONMMUT019941.2	0.52	0.09	2.59	0.000271	0.0163	Up
CUFF.111040.1	NONMMUT082594.1	0.21	0.03	2.59	0.000212	0.0136	Up
Gm22	ENSMUST00000187142	1.64	0.27	2.59	3.42e-08	1.11e-05	Up
NONMMUT002003	ENSMUST00000192105	0.17	0.03	2.59	0.0009	0.0387	Up
n276886	NONMMUT023490.2	0.14	0.02	2.6	0.00107	0.0433	Up
n282743	NONMMUT017955.2	3.46	0.57	2.6	2.81e-06	0.000433	Up
n270795	ENSMUST00000193253	0.84	0.14	2.6	7.29e-07	0.000149	Up
NONMMUT000168	ENSMUST00000195360	0.58	0.1	2.6	5.61e-06	0.000758	Up
CUFF.119507.1	NONMMUT086670.1	0.43	0.07	2.61	7.77e-08	2.22e-05	Up
NONMMUT050431	NONMMUT050431.2	0.31	0.05	2.61	0.000303	0.0178	Up
1300015D01Rik	ENSMUST00000142207	4.13	0.68	2.61	1.04e-06	0.000196	Up
CUFF.122754.1	NONMMUT087838.1	0.63	0.1	2.62	3.3e-05	0.00326	Up
CUFF.125078	NONMMUT075015.1	0.53	0.09	2.62	0.000583	0.0283	Up
NONMMUT042162	NONMMUT042162.2	0.53	0.09	2.62	1.52e-05	0.00171	Up
n290308	NONMMUT042032.2	0.69	0.11	2.63	2.77e-05	0.0028	Up
NONMMUT067552	NONMMUT067552.2	1.44	0.23	2.63	0.00128	0.0487	Up
n294374	NONMMUT039830.2	2.85	0.46	2.63	4.97e-08	1.53e-05	Up
NONMMUT000812	NONMMUT000812.2	0.39	0.06	2.64	0.000165	0.0114	Up
MSTRG.39675.1	MSTRG.39675.1	4.37	0.7	2.64	1.37e-05	0.00159	Up
TCONS_00003967	ENSMUST00000151825	9.87	1.58	2.64	7.75e-07	0.000155	Up
AI427809	ENSMUST00000098075	1.66	0.27	2.64	0.000123	0.00926	Up
KnowTID_00007668	NONMMUT068830.2	6.26	1	2.65	0.000388	0.021	Up
n265806	NONMMUT001753.2	0.21	0.03	2.65	0.00038	0.0208	Up
n266668	NONMMUT036068.2	1.53	0.24	2.65	3.4e-07	7.91e-05	Up
PNCT_MMU054695	ENSMUST00000181223	0.77	0.12	2.65	0.000743	0.0336	Up
NONMMUT043648	NONMMUT043648.2	0.61	0.1	2.66	2.92e-06	0.000447	Up
n289135	NONMMUT070055.2	0.61	0.1	2.66	0.000308	0.0179	Up
n266859	NONMMUT030162.2	0.69	0.11	2.66	0.000129	0.00955	Up
NONMMUT034096	NONMMUT034096.2	3.37	0.53	2.67	3.55e-09	1.49e-06	Up
n285688	NONMMUT017063.2	1.78	0.28	2.67	8.56e-08	2.42e-05	Up
NONMMUT008659	NONMMUT008659.2	1.14	0.18	2.68	0.00049	0.0251	Up
CUFF.34343.1	NONMMUT114175.1	0.54	0.08	2.68	0.000103	0.0081	Up
NONMMUT026201	NONMMUT026201.2	1.01	0.16	2.68	6.66e-07	0.000139	Up
CUFF.119504.1	NONMMUT086668.1	0.6	0.09	2.68	4.63e-06	0.000648	Up
NovelTID_00006318	NONMMUT132686.1	1.49	0.23	2.68	0.000134	0.00983	Up
CUFF.119529.1	NONMMUT086700.1	0.28	0.04	2.68	0.000202	0.0131	Up
NONMMUT036067	NONMMUT036067.2	2.4	0.37	2.69	1.37e-08	5.03e-06	Up
NONMMUT011167	ENSMUST00000194891	9.12	1.42	2.69	1.91e-06	0.000313	Up
KnowTID_00006874	NONMMUT063077.2	0.4	0.06	2.69	7.1e-05	0.00601	Up
LocusForward_41493	NONMMUT128944.1	0.35	0.05	2.69	0.000149	0.0106	Up
CUFF.69308.1	NONMMUT126406.1	0.18	0.03	2.7	0.00056	0.0275	Up
PNCT_MMU157095	NONMMUT039146.2	0.27	0.04	2.71	0.000154	0.0108	Up
n285382	NONMMUT016470.2	2.05	0.31	2.71	0.000122	0.00922	Up
NONMMUT010777	NONMMUT010777.2	0.35	0.05	2.71	7.38e-05	0.00621	Up
NONMMUT010133	NONMMUT010133.2	0.4	0.06	2.71	4e-05	0.00384	Up
NONMMUT057822	ENSMUST00000203660	0.58	0.09	2.71	5.97e-05	0.00522	Up
NONMMUT027647	NONMMUT027647.2	0.21	0.03	2.73	0.000746	0.0336	Up
NONMMUT124491.1	NONMMUT124491.1	0.8	0.12	2.73	4.33e-06	0.000609	Up
n273512	ENSMUST00000192720	0.74	0.11	2.73	5.04e-08	1.53e-05	Up
n297580	NONMMUT012669.2	4.28	0.64	2.74	0.000901	0.0387	Up
MSTRG.38089.1	MSTRG.38089.1	1.86	0.28	2.74	2.74e-06	0.000429	Up
CUFF.7230.1	NONMMUT078418.1	0.67	0.1	2.74	0.000871	0.0378	Up
NONMMUT034328	NONMMUT034328.2	0.44	0.06	2.75	0.000145	0.0104	Up
CUFF.7234.1	NONMMUT078420.1	0.46	0.07	2.75	1.15e-05	0.00139	Up
NONMMUT066903	NONMMUT066903.2	0.29	0.04	2.76	0.000183	0.0121	Up
n297235	NONMMUT013400.2	0.61	0.09	2.76	0.000608	0.0291	Up
CUFF.132465.1	NONMMUT090668.1	0.54	0.08	2.77	0.0012	0.0464	Up
CUFF.12385.1_dup1	NONMMUT098285.1	0.04	0.01	2.77	0.00123	0.0474	Up
NONMMUT036082	NONMMUT036082.2	5.43	0.8	2.77	1.39e-07	3.68e-05	Up
NONMMUT011619	NONMMUT011619.2	1	0.15	2.77	1.59e-06	0.000271	Up
NONMMUT068276	NONMMUT068276.2	0.87	0.13	2.78	2.54e-05	0.00259	Up
NONMMUT050432	NONMMUT050432.2	0.73	0.11	2.78	5.76e-05	0.0051	Up
n268413	NONMMUT034079.2	0.14	0.02	2.78	0.000505	0.0256	Up
NONMMUT028947	NONMMUT028947.2	0.41	0.06	2.79	0.000342	0.0192	Up
n265987	NONMMUT059062.2	1.34	0.19	2.79	2.62e-08	9.08e-06	Up
CUFF.7222.1	NONMMUT078411.1	0.51	0.07	2.8	0.000372	0.0205	Up
CUFF.97541.1	NONMMUT132623.1	4.06	0.58	2.8	0.000168	0.0115	Up
NONMMUT022648	NONMMUT022648.2	1.61	0.23	2.8	1.78e-07	4.51e-05	Up
TCONS_00017149	ENSMUST00000149378	0.17	0.02	2.82	0.000623	0.0296	Up
n283610	NONMMUT007958.2	0.35	0.05	2.85	1.58e-05	0.00176	Up
n293851	NONMMUT039618.2	1.06	0.15	2.85	3.1e-08	1.02e-05	Up
NONMMUT024473	NONMMUT024473.2	0.1	0.01	2.86	0.000748	0.0337	Up
NONMMUT045147	ENSMUST00000199285	0.1	0.01	2.86	0.000898	0.0387	Up
NONMMUT039325	NONMMUT039325.2	0.32	0.04	2.87	3.79e-06	0.000543	Up
CUFF.17503.1	NONMMUT107355.1	45.69	6.23	2.87	1.45e-09	6.74e-07	Up
n287312	NONMMUT034333.2	0.88	0.12	2.88	3.55e-06	0.000513	Up
CUFF.97543.1	NONMMUT132626.1	2.61	0.35	2.88	0.000555	0.0273	Up
NONMMUT071087	NONMMUT071087.2	0.36	0.05	2.91	0.000447	0.0232	Up
KnowTID_00004404	NONMMUT039292.2	4.08	0.54	2.92	0.000634	0.0299	Up
n281775	NONMMUT022650.2	1.28	0.17	2.92	1.88e-07	4.68e-05	Up
ENSMUST00000191850	ENSMUST00000191850	2.52	0.33	2.94	2e-11	1.32e-08	Up
n271191	NONMMUT055099.2	0.13	0.02	2.94	0.000701	0.0322	Up
CUFF.34340.1	NONMMUT114172.1	0.37	0.05	2.95	9.69e-05	0.00772	Up
MSTRG.10598.1	MSTRG.10598.1	9.7	1.25	2.96	4.35e-12	3.08e-09	Up
CUFF.146371.1	NONMMUT097462.1	0.37	0.05	2.96	0.000798	0.0354	Up
PNCT_MMU187905	NONMMUT117982.1	0.26	0.03	2.97	0.000164	0.0113	Up
n265188	NONMMUT059064.2	1.41	0.18	2.98	1.17e-05	0.0014	Up
CUFF.59441.1	NONMMUT121746.1	0.55	0.07	2.99	1.76e-05	0.00193	Up
NONMMUT006314	NONMMUT006314.2	15.11	1.9	2.99	0.00045	0.0233	Up
ENSMUST00000186885	ENSMUST00000186885	1.65	0.21	3	1.34e-06	0.000237	Up
n288370	NONMMUT025336.2	0.15	0.02	3.01	0.00114	0.0453	Up
NONMMUT011291	NONMMUT011291.2	19.69	2.43	3.02	1.24e-12	1.01e-09	Up
NONMMUT059197	NONMMUT059197.2	0.18	0.02	3.03	1.86e-05	0.002	Up
TCONS_00025440	ENSMUST00000180733	0.29	0.04	3.03	0.000968	0.0406	Up
NONMMUT034385	NONMMUT034385.2	4.67	0.57	3.04	7.55e-05	0.00631	Up
CUFF.170615.1	NONMMUT105848.1	1.16	0.14	3.04	1.48e-05	0.00168	Up
n293670	NONMMUT046591.2	0.43	0.05	3.05	6.22e-05	0.0054	Up
CUFF.119554.1	NONMMUT086727.1	0.17	0.02	3.07	0.000278	0.0166	Up
n281065	NONMMUT039277.2	0.39	0.05	3.08	7.85e-06	0.00102	Up
CUFF.79907.1	NONMMUT125911.1	0.47	0.06	3.09	0.000193	0.0127	Up
NONMMUT069638	NONMMUT069638.2	0.25	0.03	3.1	0.000145	0.0104	Up
n280379	NONMMUT045772.2	2.35	0.27	3.1	0.000506	0.0256	Up
CUFF.34355.1	NONMMUT114181.1	0.55	0.06	3.12	3.49e-06	0.000506	Up
NONMMUT122080.1	NONMMUT122080.1	0.14	0.02	3.13	0.00132	0.0494	Up
NONMMUT047050	NONMMUT047050.2	0.11	0.01	3.14	0.000536	0.0266	Up
n290786	NONMMUT018574.2	0.31	0.04	3.14	0.000172	0.0116	Up
CUFF.106664.1	NONMMUT080231.1	0.34	0.04	3.15	0.000644	0.0302	Up
NONMMUT100930.1	NONMMUT100930.1	0.39	0.04	3.15	0.000607	0.0291	Up
Gm20667	ENSMUST00000175674	0.25	0.03	3.15	0.000146	0.0104	Up
CUFF.97692.1	NONMMUT133740.1	0.15	0.02	3.15	3.21e-05	0.00319	Up
CUFF.7218.1	NONMMUT078409.1	0.22	0.02	3.16	4.74e-06	0.00066	Up
NONMMUT054434	NONMMUT054434.2	1.3	0.14	3.17	0.000432	0.0227	Up
NONMMUT039864	NONMMUT039864.2	0.43	0.05	3.18	0.000284	0.0169	Up
LocusForward_96931	NONMMUT132621.1	4.42	0.48	3.19	2.34e-05	0.00241	Up
ENSMUST00000181749	ENSMUST00000181749	0.33	0.04	3.2	0.000953	0.0401	Up
CUFF.25590.1	NONMMUT108339.1	0.35	0.04	3.21	0.000149	0.0106	Up
PNCT_MMU228105	NONMMUT065343.2	1.31	0.14	3.22	3.39e-09	1.43e-06	Up
NONMMUT033781	NONMMUT033781.2	1.55	0.17	3.23	0.000674	0.0312	Up
CUFF.97540.1	NONMMUT132622.1	3.7	0.39	3.23	1.07e-05	0.00132	Up
n267599	NONMMUT018576.2	0.74	0.08	3.23	3.37e-05	0.00332	Up
CUFF.132214.1	NONMMUT091008.1	0.24	0.03	3.23	0.000281	0.0168	Up
n267277	NONMMUT007975.2	1.09	0.12	3.24	0.000386	0.021	Up
n264270	ENSMUST00000193293	0.34	0.04	3.24	0.000166	0.0114	Up
CUFF.15625.1	NONMMUT106844.1	0.16	0.02	3.25	0.00103	0.0424	Up
CUFF.113836	NONMMUT109302.1	0.55	0.06	3.25	0.000261	0.0159	Up
NONMMUT002459	NONMMUT002459.2	0.98	0.1	3.27	0.000939	0.0398	Up
NONMMUT035298	ENSMUST00000190698	0.13	0.01	3.27	0.000323	0.0185	Up
NONMMUT035480	NONMMUT035480.2	2	0.21	3.27	0.00057	0.0278	Up
NONMMUT026559	NONMMUT026559.2	0.48	0.05	3.28	1.6e-06	0.000271	Up
n270399	NONMMUT034330.2	1.08	0.11	3.28	8.59e-10	4.22e-07	Up
NONMMUT055574	ENSMUST00000204296	16.9	1.73	3.29	2.01e-08	7.26e-06	Up
NONMMUT033936	NONMMUT033936.2	1.44	0.15	3.3	7.71e-08	2.22e-05	Up
NONMMUT002081	NONMMUT002081.2	3.71	0.38	3.3	2.87e-11	1.87e-08	Up
NONMMUT020190	NONMMUT020190.2	0.32	0.03	3.32	0.000115	0.00882	Up
ENSMUST00000192336	ENSMUST00000192336	0.18	0.02	3.36	0.00105	0.043	Up
CUFF.6220.1	NONMMUT078322.1	2	0.19	3.37	3.72e-09	1.54e-06	Up
PNCT_MMU025606	NONMMUT048469.2	0.5	0.05	3.38	0.000497	0.0254	Up
NONMMUT055096	NONMMUT055096.2	0.35	0.03	3.38	1.53e-06	0.000263	Up
Gm20507	ENSMUST00000163245	0.51	0.05	3.39	0.00112	0.0448	Up
TCONS_00006896	ENSMUST00000143649	0.18	0.02	3.4	0.000106	0.00829	Up
CUFF.57546.1	NONMMUT119058.1	0.33	0.03	3.41	6.85e-05	0.00585	Up
n275422	NONMMUT003514.2	1.25	0.12	3.43	1.05e-06	0.000196	Up
NONMMUT000311	NONMMUT000311.2	1.93	0.18	3.43	4.46e-05	0.00423	Up
CUFF.119540.1	NONMMUT086712.1	0.32	0.03	3.43	2.46e-09	1.08e-06	Up
CUFF.7219.1	NONMMUT078410.1	0.17	0.02	3.43	0.00121	0.0468	Up
CUFF.34346.1	NONMMUT114178.1	0.49	0.05	3.44	0.000237	0.0149	Up
CUFF.12132.1	NONMMUT079613.1	0.03	0	3.44	0.000763	0.0341	Up
n268554	NONMMUT020237.2	6.42	0.59	3.44	2.96e-08	9.99e-06	Up
PNCT_MMU031037	NONMMUT058487.2	1.54	0.14	3.45	0.000346	0.0194	Up
KnowTID_00000924	NONMMUT005344.2	0.72	0.07	3.46	2.5e-07	5.93e-05	Up
CUFF.176911.1	NONMMUT105851.1	2.12	0.19	3.47	1.41e-13	1.35e-10	Up
CUFF.59438.1	NONMMUT121744.1	0.57	0.05	3.47	0.000127	0.00948	Up
CUFF.60147.1	NONMMUT119553.1	17.52	1.58	3.47	3.85e-09	1.58e-06	Up
NONMMUT001768	ENSMUST00000160058	0.41	0.04	3.48	0.000273	0.0164	Up
PNCT_MMU033887	NONMMUT063447.2	2.16	0.19	3.48	5.96e-05	0.00522	Up
CUFF.170616.1	NONMMUT105850.1	1.79	0.16	3.48	3.43e-12	2.55e-09	Up
CUFF.155637.1	NONMMUT097886.1	0.38	0.03	3.5	0.000308	0.0179	Up
TCONS_00007740	NONMMUT042029.2	1.34	0.12	3.5	0.000452	0.0234	Up
n274456	ENSMUST00000197351	0.18	0.02	3.51	0.00012	0.0091	Up
n288678	NONMMUT018578.2	0.44	0.04	3.51	2.43e-08	8.58e-06	Up
CUFF.170611.1	NONMMUT105840.1	0.54	0.05	3.52	1.73e-09	7.82e-07	Up
NONMMUT012076	NONMMUT012076.2	0.1	0.01	3.53	0.000399	0.0214	Up
NONMMUT066002	NONMMUT066002.2	0.12	0.01	3.53	0.000507	0.0256	Up
n277337	NONMMUT039271.2	0.35	0.03	3.53	9.65e-06	0.00121	Up
NovelTID_00006273	NONMMUT068588.2	0.53	0.05	3.53	6.83e-05	0.00584	Up
CUFF.170613.1	NONMMUT105842.1	0.95	0.08	3.54	6.1e-07	0.000129	Up
NONMMUT023516	NONMMUT023516.2	0.31	0.03	3.54	9.52e-06	0.0012	Up
n278065	NONMMUT052499.2	0.22	0.02	3.55	0.00116	0.0456	Up
KnowTID_00004032	NONMMUT033401.2	17.8	1.51	3.56	8.03e-09	3.07e-06	Up
n273949	NONMMUT047284.2	0.07	0.01	3.56	0.000527	0.0262	Up
n285528	NONMMUT069317.2	2.93	0.24	3.58	2.16e-06	0.00035	Up
TCONS_00003859	NONMMUT022084.2	0.79	0.06	3.61	0.000293	0.0172	Up
CUFF.176909.1	NONMMUT105849.1	1.86	0.15	3.61	7.2e-08	2.1e-05	Up
CUFF.97542.1	NONMMUT132625.1	3.79	0.31	3.62	1.98e-05	0.00211	Up
CUFF.97693.1	NONMMUT133741.1	0.17	0.01	3.63	0.000438	0.0229	Up
NONMMUT021328	NONMMUT021328.2	2.92	0.24	3.63	3.93e-08	1.26e-05	Up
ENSMUST00000186411	ENSMUST00000186411	0.22	0.02	3.63	6.19e-08	1.82e-05	Up
NONMMUT033779	NONMMUT033779.2	4.67	0.38	3.63	7.83e-13	6.72e-10	Up
KnowTID_00004279	NONMMUT035172.2	0.53	0.04	3.64	0.000131	0.00969	Up
CUFF.67569.1	NONMMUT124479.1	0.18	0.01	3.65	0.000585	0.0283	Up
n265621	ENSMUST00000202328	0.84	0.07	3.66	6.05e-10	3.15e-07	Up
n279762	NONMMUT002212.2	2.41	0.19	3.67	1.13e-06	0.000207	Up
n266623	NONMMUT011139.2	0.39	0.03	3.67	0.000103	0.0081	Up
NONMMUT039138	NONMMUT039138.2	0.27	0.02	3.68	0.000394	0.0212	Up
NONMMUT050834	NONMMUT050834.2	0.47	0.04	3.7	5.69e-05	0.00506	Up
n265393	NONMMUT009796.2	0.37	0.03	3.7	2.48e-06	0.000391	Up
n272194	NONMMUT034046.2	0.28	0.02	3.7	0.000571	0.0278	Up
NONMMUT068476	NONMMUT068476.2	1.57	0.12	3.72	7.63e-10	3.81e-07	Up
NONMMUT034332	NONMMUT034332.2	1.01	0.08	3.74	1.4e-11	9.38e-09	Up
CUFF.170618.1	NONMMUT105847.1	1.81	0.14	3.74	9.34e-08	2.6e-05	Up
NONMMUT009848	ENSMUST00000152968	4.38	0.32	3.76	1.64e-06	0.000277	Up
NovelTID_00004247	NONMMUT043051.2	0.79	0.06	3.76	2.7e-07	6.34e-05	Up
n269667	NONMMUT069151.2	1.74	0.13	3.77	0.000824	0.0362	Up
CUFF.124384.1	NONMMUT086716.1	0.25	0.02	3.79	0.000176	0.0118	Up
n266568	NONMMUT024001.2	0.16	0.01	3.8	9.53e-05	0.0076	Up
NONMMUT021616	NONMMUT021616.2	0.3	0.02	3.81	1.63e-07	4.19e-05	Up
NONMMUT010291	NONMMUT010291.2	1.06	0.08	3.81	1.93e-10	1.1e-07	Up
n290270	NONMMUT028450.2	0.77	0.05	3.83	4.1e-09	1.66e-06	Up
CUFF.9756.2	NONMMUT076579.1	0.16	0.01	3.83	9.64e-06	0.00121	Up
CUFF.73459.2	NONMMUT126507.1	0.08	0.01	3.88	5.56e-06	0.000753	Up
n287357	NONMMUT003282.2	1.03	0.07	3.91	3.26e-05	0.00323	Up
ENSMUST00000127527	ENSMUST00000127527	1.53	0.1	3.92	1.38e-05	0.00159	Up
CUFF.170614.1	NONMMUT105846.1	1.48	0.1	3.92	3.57e-12	2.61e-09	Up
CUFF.146367.1	NONMMUT097458.1	0.28	0.02	3.94	6.26e-06	0.000829	Up
CUFF.164844.1	NONMMUT104220.1	0.1	0.01	3.94	0.0013	0.0491	Up
n279471	NONMMUT012016.2	3.52	0.23	3.95	2.03e-05	0.00214	Up
n265748	NONMMUT053311.2	0.54	0.03	3.96	5.72e-10	3.04e-07	Up
n280407	ENSMUST00000203642	1.09	0.07	3.99	1.91e-08	6.97e-06	Up
NONMMUT042600	ENSMUST00000124469	0.13	0.01	4.02	0.000324	0.0185	Up
NONMMUT058280	ENSMUST00000203139	0.67	0.04	4.03	3.8e-07	8.57e-05	Up
n267606	NONMMUT001754.2	0.61	0.04	4.04	1.9e-07	4.7e-05	Up
NONMMUT058277	ENSMUST00000203379	1.31	0.08	4.04	3.32e-14	4.06e-11	Up
CUFF.146372.1	NONMMUT097463.1	0.39	0.02	4.04	2.2e-05	0.00228	Up
ENSMUST00000191170	ENSMUST00000191170	9.21	0.55	4.05	9.45e-07	0.000182	Up
KnowTID_00003604	NONMMUT028449.2	0.36	0.02	4.06	4.56e-05	0.00429	Up
NONMMUT038379	NONMMUT038379.2	1.39	0.08	4.06	4.24e-07	9.46e-05	Up
MSTRG.10598.2	MSTRG.10598.2	2.7	0.16	4.07	3.14e-14	3.94e-11	Up
NONMMUT057566	NONMMUT057566.2	5.39	0.32	4.08	0.000258	0.0158	Up
n272469	NONMMUT018577.2	0.76	0.05	4.08	2.79e-12	2.13e-09	Up
n267354	NONMMUT011672.2	0.37	0.02	4.08	0.000161	0.0112	Up
CUFF.146374.1	NONMMUT097465.1	0.31	0.02	4.09	0.000253	0.0155	Up
NONMMUT015645	NONMMUT015645.2	3.94	0.23	4.11	7.05e-14	7.66e-11	Up
NONMMUT009375	NONMMUT009376.2	0.87	0.05	4.14	1.35e-06	0.000237	Up
n280767	NONMMUT063287.2	1.68	0.09	4.16	1.7e-12	1.34e-09	Up
n277736	NONMMUT007218.2	23.71	1.31	4.18	1.39e-05	0.00159	Up
NONMMUT012947	NONMMUT012947.2	0.17	0.01	4.19	0.000386	0.021	Up
NONMMUT008044	NONMMUT008044.2	0.16	0.01	4.2	0.000345	0.0193	Up
PNCT_MMU013386	NONMMUT025555.2	0.29	0.02	4.2	0.000457	0.0236	Up
n267335	NONMMUT063285.2	0.86	0.05	4.21	3.25e-06	0.000485	Up
MSTRG.15254.1	MSTRG.15254.1	1.51	0.08	4.22	2.38e-07	5.69e-05	Up
n290961	NONMMUT034400.2	0.8	0.04	4.23	3.04e-08	1.02e-05	Up
KnowTID_00002057	NONMMUT017543.2	0.36	0.02	4.27	2.22e-07	5.37e-05	Up
n275840	NONMMUT034401.2	0.54	0.03	4.27	3.99e-09	1.62e-06	Up
CUFF.227846	NONMMUT084326.1	0.14	0.01	4.27	0.000249	0.0153	Up
TCONS_00000957	NONMMUT084242.1	8.37	0.43	4.29	1.34e-06	0.000237	Up
CUFF.175362.1_dup1	NONMMUT136845.1	0.2	0.01	4.3	0.000131	0.00969	Up
KnowTID_00001642	NONMMUT014931.2	0.21	0.01	4.31	2.35e-05	0.00241	Up
CUFF.154185.1	NONMMUT096405.1	0.19	0.01	4.31	0.000771	0.0344	Up
NONMMUT011134	NONMMUT011134.2	0.49	0.02	4.32	0.000104	0.00817	Up
RP23-62E9.5	ENSMUST00000204200	0.55	0.03	4.37	0.000147	0.0105	Up
NONMMUT027755	NONMMUT027755.2	0.54	0.03	4.39	0.000117	0.00892	Up
CUFF.47197.1	NONMMUT117758.1	1.3	0.06	4.4	3.55e-11	2.28e-08	Up
n294261	NONMMUT046135.2	2.49	0.12	4.4	8.02e-13	6.76e-10	Up
n275176	NONMMUT032493.2	0.14	0.01	4.4	0.000598	0.0288	Up
n416779	NONMMUT001747.2	0.33	0.02	4.4	0.000288	0.0171	Up
n416782	NONMMUT001769.2	0.56	0.03	4.42	3.15e-08	1.03e-05	Up
Gm17661	NONMMUT038417.2	2.19	0.1	4.43	1.3e-06	0.000232	Up
NONMMUT028444	NONMMUT028444.2	0.51	0.02	4.44	1.16e-08	4.35e-06	Up
n264729	NONMMUT023272.2	0.85	0.04	4.46	1.55e-09	7.15e-07	Up
CUFF.161329.1	NONMMUT099048.1	0.24	0.01	4.46	0.000314	0.0182	Up
n283097	NONMMUT051998.2	1.59	0.07	4.47	4.75e-07	0.000105	Up
NONMMUT015497	NONMMUT015497.2	0.39	0.02	4.49	5.99e-06	0.000798	Up
CUFF.176904.3	NONMMUT105843.1	1.17	0.05	4.52	5.4e-11	3.26e-08	Up
ENSMUST00000192137	ENSMUST00000192137	0.15	0.01	4.53	1.45e-07	3.8e-05	Up
mouse	NONMMUT031839.2	0.17	0.01	4.53	8.47e-07	0.000166	Up
TCONS_00023191	NONMMUT049996.2	1.13	0.05	4.59	1.27e-06	0.00023	Up
CUFF.95379.1	NONMMUT133351.1	0.36	0.01	4.6	0.000715	0.0327	Up
n288163	NONMMUT039275.2	0.26	0.01	4.62	2.35e-06	0.000373	Up
CUFF.119583.1	NONMMUT086755.1	0.15	0.01	4.65	3.08e-05	0.00307	Up
n267725	NONMMUT032797.2	7.19	0.28	4.68	3.74e-05	0.00363	Up
NR_040520	ENSMUST00000186147	0.35	0.01	4.68	0.000937	0.0398	Up
Gm24562	ENSMUST00000175179	1.31	0.05	4.7	5.08e-05	0.00465	Up
n286625	NONMMUT009813.2	6.84	0.26	4.71	9.25e-19	2.26e-15	Up
Has2as	ENSMUST00000165880	0.54	0.02	4.78	0.000226	0.0143	Up
NONMMUT125164.1	NONMMUT125164.1	0.06	0	4.79	8.5e-05	0.00697	Up
n277191	NONMMUT059498.2	9.69	0.35	4.8	2.77e-06	0.00043	Up
NONMMUT069643	NONMMUT069643.2	0.11	0	4.87	1.33e-05	0.00156	Up
LocusReverse_79176	NONMMUT091560.1	0.43	0.01	4.89	0.000222	0.0141	Up
n287444	NONMMUT032491.2	0.24	0.01	4.89	2.11e-06	0.000342	Up
CUFF.154186.1	NONMMUT096406.1	0.26	0.01	4.95	1.6e-05	0.00178	Up
NONMMUT088672.1	NONMMUT088672.1	0.32	0.01	4.99	0.000587	0.0283	Up
NONMMUT053560	NONMMUT053560.2	0.35	0.01	5.01	6.81e-09	2.69e-06	Up
CUFF.124355.1	NONMMUT086695.1	0.32	0.01	5.05	1.31e-05	0.00155	Up
ENSMUST00000193969	ENSMUST00000193969	0.78	0.02	5.1	1.32e-12	1.06e-09	Up
NovelTID_00003652	NONMMUT035123.2	22.83	0.62	5.2	8.36e-13	6.93e-10	Up
TCONS_00012031	NONMMUT064418.2	3.15	0.08	5.25	5e-05	0.0046	Up
NONMMUT042945	ENSMUST00000193524	0.14	0	5.26	9.54e-07	0.000183	Up
n414347	NONMMUT021568.2	0.43	0.01	5.32	5.96e-07	0.000127	Up
CUFF.146366.1	NONMMUT097457.1	0.31	0.01	5.33	1.2e-05	0.00144	Up
PNCT_MMU254974	NONMMUT073547.2	0.37	0.01	5.36	0.000435	0.0228	Up
NONMMUT065116	NONMMUT065116.2	0.18	0	5.51	2.27e-05	0.00234	Up
NONMMUT037260	NONMMUT037260.2	2.42	0.05	5.53	7.16e-13	6.25e-10	Up
CUFF.135397.1	NONMMUT092674.1	15.97	0.33	5.59	4.84e-15	7.4e-12	Up
n293581	NONMMUT029762.2	0.13	0	5.7	1.01e-06	0.000192	Up
n294628	NONMMUT010833.2	15.24	0.29	5.72	7.21e-22	2.52e-18	Up
CUFF.134482.1	NONMMUT089908.1	29.86	0.56	5.74	7.02e-28	3.43e-24	Up
CUFF.126335.1_dup1	NONMMUT090865.1	0.42	0.01	5.75	6.41e-07	0.000134	Up
NONMMUT120045.1	NONMMUT120045.1	0.27	0	5.78	1.13e-06	0.000207	Up
NONMMUT125854.1	NONMMUT125854.1	0.19	0	5.84	0.00134	0.0499	Up
PNCT_MMU012804	NONMMUT024496.2	0.27	0	6.01	5.18e-08	1.55e-05	Up
LocusForward_85058	NONMMUT123262.1	1.1	0.02	6.01	3.28e-10	1.8e-07	Up
NovelTID_00001521	NONMMUT015498.2	1.45	0.02	6.27	1.09e-18	2.53e-15	Up
n285613	NONMMUT020278.2	4.18	0.05	6.34	9.48e-15	1.32e-11	Up
NONMMUT053851	NONMMUT053851.2	0.26	0	6.45	0.000113	0.00875	Up
NovelTID_00004001	NONMMUT035729.2	0.27	0	6.49	3.44e-12	2.55e-09	Up
NONMMUT069361	NONMMUT069361.2	0.41	0	6.8	1.49e-05	0.00169	Up
n268601	NONMMUT060310.2	10.94	0.08	7.08	1.38e-15	2.18e-12	Up
CUFF.116103.1_dup1	NONMMUT085785.1	0.4	0	7.3	4.52e-08	1.41e-05	Up
PNCT_MMU028727	NONMMUT053845.2	0.58	0	7.48	9.59e-06	0.00121	Up
5031425E22Rik	ENSMUST00000101522	9.04	0.04	7.76	3.16e-26	1.29e-22	Up
NONMMUT013728	NONMMUT013728.2	1.04	0	7.89	5.99e-15	8.88e-12	Up
NONMMUT071103	NONMMUT071103.2	4.23	0.01	9.02	0.0005	0.0254	Up
KnowTID_00006260	NONMMUT055891.2	2.79	0	9.84	1.06e-21	3.47e-18	Up
n285796	NONMMUT063271.2	18.04	0.02	10.1	2.84e-41	6.93e-37	Up
KnowTID_00004114	NONMMUT034732.2	6.11	0	Inf	9.64e-34	9.43e-30	Up
MSTRG.5133.40	MSTRG.5133.40	12.2	0	Inf	2.66e-32	2.17e-28	Up
PNCT_MMU013085	NONMMUT025000.2	1.11	0	Inf	3.18e-27	1.41e-23	Up
CUFF.146050.1	NONMMUT093602.1	0.35	0	Inf	1.15e-17	2.34e-14	Up
n266655	ENSMUST00000197001	2	0	Inf	1.41e-17	2.76e-14	Up
LocusReverse_79428	NONMMUT091106.1	0.92	0	Inf	5.62e-14	6.25e-11	Up
CUFF.126338.1	NONMMUT090868.1	1.13	0	Inf	1.18e-13	1.18e-10	Up
NONMMUT049631	NONMMUT049631.2	0.43	0	Inf	5.09e-12	3.56e-09	Up
PNCT_MMU016001	NONMMUT030324.2	1.5	0	Inf	5.65e-11	3.37e-08	Up
NONMMUT061245	NONMMUT061245.2	1.35	0	Inf	1.06e-10	6.15e-08	Up
CUFF.73596.1	NONMMUT127337.1	7.53	0	Inf	4.13e-10	2.25e-07	Up
n295363	ENSMUST00000186119	0.87	0	Inf	5.09e-10	2.74e-07	Up
ENSMUST00000123127	ENSMUST00000123127	0.4	0	Inf	6.5e-10	3.32e-07	Up
CUFF.126340.1	NONMMUT090869.1	1.72	0	Inf	6.52e-10	3.32e-07	Up
n280254	ENSMUST00000181444	0.54	0	Inf	6.91e-09	2.7e-06	Up
CUFF.118219.1	NONMMUT083953.1	0.33	0	Inf	1.01e-08	3.81e-06	Up
CUFF.134911.1	NONMMUT094126.1	0.21	0	Inf	2.79e-08	9.6e-06	Up
CUFF.98595.1	NONMMUT081540.1	0.14	0	Inf	2.91e-08	9.89e-06	Up
CUFF.126337.1	NONMMUT090867.1	1.06	0	Inf	3.07e-08	1.02e-05	Up
ENSMUST00000152780	ENSMUST00000152780	0.44	0	Inf	4.33e-08	1.37e-05	Up
TCONS_00015160	NONMMUT031695.2	0.28	0	Inf	6.85e-08	2.01e-05	Up
A530040E14Rik	ENSMUST00000161150	0.47	0	Inf	9.02e-08	2.52e-05	Up
PNCT_MMU086247	NONMMUT016460.2	0.2	0	Inf	1.03e-07	2.83e-05	Up
CUFF.56417	NONMMUT123969.1	2.88	0	Inf	1.05e-07	2.85e-05	Up
NONMMUT003201	NONMMUT003201.2	0.32	0	Inf	1.07e-07	2.89e-05	Up
CUFF.2972.1	NONMMUT080506.1	0.18	0	Inf	1.25e-07	3.33e-05	Up
CUFF.111847.2	NONMMUT082853.1	0.35	0	Inf	3.53e-07	8.1e-05	Up
CUFF.166279.1	NONMMUT102161.1	0.65	0	Inf	3.72e-07	8.51e-05	Up
n423379	NONMMUT026902.2	1.35	0	Inf	3.76e-07	8.56e-05	Up
CUFF.9091.1	NONMMUT076407.1	1.77	0	Inf	6.38e-07	0.000134	Up
CUFF.126333.1_dup1	NONMMUT090864.1	0.66	0	Inf	8.92e-07	0.000174	Up
ENSMUST00000127006	ENSMUST00000127006	0.21	0	Inf	1.04e-06	0.000195	Up
TCONS_00009655	NONMMUT054481.2	0.54	0	Inf	1.14e-06	0.000208	Up
CUFF.42483.1	NONMMUT115058.1	0.1	0	Inf	1.41e-06	0.000246	Up
ENSMUST00000126225	ENSMUST00000126225	0.29	0	Inf	1.71e-06	0.000287	Up
NONMMUT000961	NONMMUT000961.2	0.25	0	Inf	1.8e-06	0.000299	Up
NONMMUT071455	NONMMUT071455.2	0.38	0	Inf	1.82e-06	0.000302	Up
CUFF.5990.2	NONMMUT076009.1	0.27	0	Inf	1.83e-06	0.000302	Up
CUFF.34356.1	NONMMUT114182.1	0.66	0	Inf	2.26e-06	0.000363	Up
CUFF.14639.4	NONMMUT108776.1	0.41	0	Inf	2.34e-06	0.000372	Up
n275644	ENSMUST00000194287	0.43	0	Inf	3.11e-06	0.000468	Up
CUFF.126331.1	NONMMUT090863.1	0.42	0	Inf	3.38e-06	0.000498	Up
NONMMUT030375	NONMMUT030375.2	0.27	0	Inf	3.79e-06	0.000543	Up
NONMMUT043616	ENSMUST00000131274	0.11	0	Inf	4.96e-06	0.000688	Up
CUFF.15204.1	NONMMUT103638.1	0.35	0	Inf	5.04e-06	0.000696	Up
ENSMUST00000178978	ENSMUST00000178978	0.49	0	Inf	5.37e-06	0.000735	Up
n269139	NONMMUT051485.2	0.59	0	Inf	6.49e-06	0.000858	Up
PNCT_MMU222721	NONMMUT063229.2	0.53	0	Inf	7.01e-06	0.000919	Up
CUFF.10354.1_dup1	NONMMUT076768.1	0.9	0	Inf	7.11e-06	0.00093	Up
CUFF.177812.1	NONMMUT136257.1	0.25	0	Inf	8.7e-06	0.00111	Up
Gm20634	ENSMUST00000177796	0.54	0	Inf	1.09e-05	0.00134	Up
NONMMUT008927	NONMMUT008927.2	0.4	0	Inf	1.12e-05	0.00136	Up
CUFF.93880.1	NONMMUT132026.1	0.36	0	Inf	1.24e-05	0.00148	Up
n289670	NONMMUT055818.2	0.14	0	Inf	1.25e-05	0.00149	Up
n277426	NONMMUT034437.2	0.27	0	Inf	1.27e-05	0.00151	Up
AC122223.1	NONMMUT000960.2	0.19	0	Inf	1.31e-05	0.00155	Up
ENSMUST00000067618	ENSMUST00000067618	0.22	0	Inf	1.38e-05	0.00159	Up
PNCT_MMU170090	NONMMUT044728.2	0.15	0	Inf	1.43e-05	0.00163	Up
CUFF.162131.1	NONMMUT100466.1	0.56	0	Inf	1.57e-05	0.00176	Up
CUFF.124382.1	NONMMUT086714.1	0.34	0	Inf	1.63e-05	0.00181	Up
TCONS_00003307	NONMMUT016454.2	0.09	0	Inf	1.73e-05	0.0019	Up
CUFF.139998.1	NONMMUT092426.1	0.39	0	Inf	1.77e-05	0.00194	Up
Mirg	ENSMUST00000182499	0.28	0	Inf	1.86e-05	0.002	Up
NovelTID_00000099	NONMMUT076408.1	1.23	0	Inf	1.92e-05	0.00205	Up
4933431E20Rik	ENSMUST00000131345	0.15	0	Inf	1.95e-05	0.00208	Up
B230208H11Rik	ENSMUST00000180529	0.26	0	Inf	2.01e-05	0.00213	Up
1190002F15Rik	ENSMUST00000183867	0.05	0	Inf	2.68e-05	0.00272	Up
CUFF.153583.1	NONMMUT096248.1	0.37	0	Inf	2.97e-05	0.00299	Up
CUFF.146375.1	NONMMUT097466.1	0.26	0	Inf	3.18e-05	0.00317	Up
ENSMUST00000192330	ENSMUST00000192330	0.18	0	Inf	3.54e-05	0.00347	Up
PNCT_MMU020074	ENSMUST00000139492	0.55	0	Inf	3.92e-05	0.00378	Up
n279822	NONMMUT055819.2	0.11	0	Inf	4.73e-05	0.00438	Up
CUFF.59360.1	NONMMUT123370.1	0.47	0	Inf	4.94e-05	0.00455	Up
CUFF.61034.1	NONMMUT119741.1	0.57	0	Inf	5.04e-05	0.00463	Up
PNCT_MMU209558	ENSMUST00000141700	0.29	0	Inf	5.11e-05	0.00467	Up
NONMMUT072806	NONMMUT072806.2	0.19	0	Inf	5.14e-05	0.00468	Up
CUFF.22208.1	NONMMUT107795.1	0.37	0	Inf	5.23e-05	0.00474	Up
TCONS_00003640	NONMMUT021187.2	0.33	0	Inf	6.87e-05	0.00585	Up
CUFF.131627.1	NONMMUT090862.1	0.06	0	Inf	7.72e-05	0.00644	Up
CUFF.25525.1	NONMMUT119739.1	1.87	0	Inf	8.58e-05	0.00701	Up
PNCT_MMU007182	NONMMUT013387.2	0.15	0	Inf	8.78e-05	0.00713	Up
PNCT_MMU243476	NONMMUT070232.2	0.14	0	Inf	0.00012	0.00908	Up
n282918	NONMMUT071787.2	0.24	0	Inf	0.000122	0.00922	Up
Gm37206	ENSMUST00000195512	1.84	0	Inf	0.00013	0.00967	Up
CUFF.197343	NONMMUT090870.1	0.74	0	Inf	0.000131	0.00969	Up
TCONS_00003753	NONMMUT114052.1	0.58	0	Inf	0.000141	0.0102	Up
CUFF.1062.1	NONMMUT077384.1	0.27	0	Inf	0.000156	0.011	Up
n272501	NONMMUT061973.2	1.29	0	Inf	0.000166	0.0114	Up
NONMMUT053849	NONMMUT053849.2	0.22	0	Inf	0.000173	0.0117	Up
CUFF.126259.1	NONMMUT089307.1	0.09	0	Inf	0.000174	0.0118	Up
NONMMUT070487	NONMMUT070487.2	1.44	0	Inf	0.000197	0.0129	Up
CUFF.92346.1	NONMMUT131742.1	0.25	0	Inf	0.00021	0.0135	Up
Gm9870	ENSMUST00000201161	0.19	0	Inf	0.000277	0.0166	Up
CUFF.30019.1	NONMMUT111248.1	0.16	0	Inf	0.000279	0.0166	Up
Tug1	ENSMUST00000153313	0.45	0	Inf	0.00029	0.0171	Up
NONMMUT039651	NONMMUT039651.2	1.44	0	Inf	0.000306	0.0179	Up
TCONS_00005840	NONMMUT134737.1	0.51	0	Inf	0.000314	0.0182	Up
CUFF.6497.1	NONMMUT076099.1	0.2	0	Inf	0.00032	0.0184	Up
CUFF.120132.1	NONMMUT085681.1	0.26	0	Inf	0.000324	0.0185	Up
PNCT_MMU194345	ENSMUST00000181535	0.23	0	Inf	0.00034	0.0191	Up
NONMMUT071456	NONMMUT071456.2	0.05	0	Inf	0.000349	0.0195	Up
CUFF.154783.1_dup1	NONMMUT098986.1	0.27	0	Inf	0.000365	0.0202	Up
CUFF.154183.1	NONMMUT096403.1	0.25	0	Inf	0.000366	0.0203	Up
NovelTID_00006315	NONMMUT069434.2	0.25	0	Inf	0.000387	0.021	Up
PNCT_MMU014754	NONMMUT028281.2	0.15	0	Inf	0.000388	0.021	Up
TCONS_00003348	NONMMUT016934.2	0.12	0	Inf	0.00039	0.0211	Up
CUFF.128398.1	NONMMUT091350.1	0.48	0	Inf	0.000401	0.0214	Up
CUFF.18913.1	NONMMUT107199.1	0.33	0	Inf	0.000412	0.0218	Up
n273052	NONMMUT031640.2	1.12	0	Inf	0.000414	0.0219	Up
n275230	NONMMUT013552.2	0.07	0	Inf	0.000434	0.0227	Up
CUFF.58600.1	NONMMUT119743.1	0.49	0	Inf	0.000456	0.0235	Up
NONMMUT041536	NONMMUT041536.2	1.38	0	Inf	0.000501	0.0254	Up
n283960	NONMMUT069673.2	0.07	0	Inf	0.000518	0.026	Up
CUFF.168238.1	NONMMUT102462.1	0.05	0	Inf	0.000519	0.026	Up
NONMMUT008906	NONMMUT008906.2	0.42	0	Inf	0.000522	0.0261	Up
TCONS_00009607	ENSMUST00000100291	0.19	0	Inf	0.000526	0.0262	Up
TCONS_00020740	ENSMUST00000144118	0.08	0	Inf	0.000526	0.0262	Up
PNCT_MMU029337	NONMMUT054919.2	1.23	0	Inf	0.000555	0.0273	Up
TCONS_00012630	NONMMUT070061.2	0.39	0	Inf	0.00057	0.0278	Up
CUFF.30080.1	NONMMUT113035.1	0.33	0	Inf	0.000602	0.0289	Up
PNCT_MMU104202	NONMMUT022144.2	0.21	0	Inf	0.000611	0.0291	Up
CUFF.30547.1	NONMMUT110974.1	1.07	0	Inf	0.000632	0.0299	Up
NovelTID_00002760	NONMMUT099740.1	0.6	0	Inf	0.000637	0.03	Up
NONMMUT062559.2	NONMMUT062559.2	0.05	0	Inf	0.000642	0.0302	Up
NONMMUT016936	NONMMUT016936.2	0.22	0	Inf	0.00065	0.0305	Up
TCONS_00000322	NONMMUT004128.2	0.1	0	Inf	0.000657	0.0307	Up
NR_045803	ENSMUST00000061823	0.05	0	Inf	0.000658	0.0307	Up
CUFF.42476.1	NONMMUT115046.1	0.27	0	Inf	0.00066	0.0308	Up
Gm42547	ENSMUST00000201159	0.33	0	Inf	0.000673	0.0312	Up
CUFF.119566.1	NONMMUT086738.1	0.15	0	Inf	0.00068	0.0314	Up
CUFF.13607.1	NONMMUT108832.1	0.34	0	Inf	0.000705	0.0324	Up
NONMMUT008492	NONMMUT008492.2	0.76	0	Inf	0.000726	0.033	Up
PNCT_MMU006103	NONMMUT011481.2	0.06	0	Inf	0.000737	0.0334	Up
NONMMUT028786	NONMMUT028786.2	0.4	0	Inf	0.000745	0.0336	Up
n423390	NONMMUT028049.2	0.53	0	Inf	0.000754	0.0339	Up
n411880	ENSMUST00000111270	0.11	0	Inf	0.00079	0.0351	Up
LocusReverse_36864	NONMMUT094592.1	0.29	0	Inf	0.000826	0.0362	Up
NONMMUT048633	NONMMUT048633.2	0.43	0	Inf	0.000832	0.0364	Up
NONMMUT045444	NONMMUT045444.2	0.12	0	Inf	0.000861	0.0375	Up
NONMMUT066207	NONMMUT066207.2	0.37	0	Inf	0.000875	0.038	Up
NovelTID_00002915	NONMMUT101377.1	0.21	0	Inf	0.000877	0.038	Up
CUFF.72066.1	NONMMUT124614.1	0.04	0	Inf	0.000882	0.0381	Up
n280139	NONMMUT074222.2	0.04	0	Inf	0.000885	0.0382	Up
PNCT_MMU033435	NONMMUT062543.2	0.33	0	Inf	0.000939	0.0398	Up
CUFF.161191.1	NONMMUT101333.1	0.16	0	Inf	0.000972	0.0407	Up
NONMMUT014384	NONMMUT014384.2	0.13	0	Inf	0.001	0.0413	Up
CUFF.170449	NONMMUT099782.1	0.1	0	Inf	0.001	0.0413	Up
NONMMUT073938	NONMMUT073938.2	0.42	0	Inf	0.00103	0.0423	Up
PNCT_MMU088154	NONMMUT016933.2	0.3	0	Inf	0.00105	0.0429	Up
NONMMUT035520	NONMMUT035520.2	0.43	0	Inf	0.00106	0.0432	Up
n273418	NONMMUT043658.2	0.08	0	Inf	0.00109	0.0438	Up
NONMMUT032506	NONMMUT032506.2	0.06	0	Inf	0.0011	0.044	Up
TCONS_00025410	NONMMUT054918.2	0.88	0	Inf	0.00114	0.0453	Up
PNCT_MMU233163	NONMMUT067209.2	0.33	0	Inf	0.00116	0.0457	Up
CUFF.150027.1	NONMMUT095706.1	0.16	0	Inf	0.00118	0.0461	Up
CUFF.50079.1	NONMMUT117855.1	0.16	0	Inf	0.00122	0.047	Up
CUFF.19525.1	NONMMUT107344.1	0.2	0	Inf	0.00123	0.0474	Up
n269992	NONMMUT066081.2	0.08	0	Inf	0.00125	0.0478	Up
CUFF.4990.1	NONMMUT075740.1	0.18	0	Inf	0.00128	0.0487	Up
n283372	NONMMUT002490.2	0.7	0	Inf	0.00129	0.0487	Up
AU020206	ENSMUST00000181224	0.42	0	Inf	0.00132	0.0496	Up
TCONS_00011481	NONMMUT062280.2	0	4.67	-Inf	1.93e-41	6.93e-37	Down
NONMMUT034731	NONMMUT034731.2	0	7.06	-Inf	3.38e-39	5.51e-35	Down
NONMMUT017649	NONMMUT017649.2	0	8.08	-Inf	3.81e-37	4.66e-33	Down
NovelTID_00000099	NONMMUT002774.2	0	3.33	-Inf	2.61e-28	1.48e-24	Down
n264187	NONMMUT009538.2	0	3.55	-Inf	2.03e-19	5.52e-16	Down
NovelTID_00004538	NONMMUT045443.2	0	1.5	-Inf	5.11e-19	1.31e-15	Down
n289806	NONMMUT043908.2	0	0.67	-Inf	1.52e-16	2.87e-13	Down
Uckl1os	ENSMUST00000126672	0	1.98	-Inf	3.83e-16	6.93e-13	Down
ENSMUST00000159138	ENSMUST00000159138	0	0.98	-Inf	5.79e-16	1.01e-12	Down
TCONS_00011367	NONMMUT060510.2	0	0.34	-Inf	7.64e-16	1.25e-12	Down
n277733	NONMMUT055758.2	0	1.13	-Inf	6.91e-15	9.94e-12	Down
n289899	NONMMUT011000.2	0	1.27	-Inf	1.11e-14	1.47e-11	Down
NovelTID_00006719	NONMMUT072804.2	0	1.1	-Inf	3.02e-14	3.88e-11	Down
CUFF.110443.2	NONMMUT085128.1	0	0.42	-Inf	4.53e-14	5.37e-11	Down
CUFF.94979.1	NONMMUT133294.1	0	0.12	-Inf	1.04e-13	1.08e-10	Down
NONMMUT065932	NONMMUT065932.2	0	0.39	-Inf	3.53e-13	3.26e-10	Down
ENSMUST00000190206	ENSMUST00000190206	0	0.98	-Inf	5.06e-13	4.5e-10	Down
TCONS_00009585	NONMMUT022076.2	0	0.4	-Inf	1.87e-12	1.45e-09	Down
PNCT_MMU039121	NONMMUT073245.2	0	0.57	-Inf	5.8e-12	3.99e-09	Down
ENSMUST00000186448	ENSMUST00000186448	0	0.39	-Inf	8.38e-12	5.69e-09	Down
PNCT_MMU032287	NONMMUT060616.2	0	0.51	-Inf	8.62e-10	4.22e-07	Down
PNCT_MMU231320	ENSMUST00000181140	0	1.03	-Inf	1.16e-09	5.64e-07	Down
NONMMUT031051	NONMMUT031051.2	0	0.55	-Inf	1.24e-09	5.93e-07	Down
2310065F04Rik	ENSMUST00000153497	0	0.67	-Inf	1.43e-09	6.73e-07	Down
KnowTID_00001630	NONMMUT014758.2	0	0.36	-Inf	1.71e-09	7.8e-07	Down
NONMMUT032618	NONMMUT032618.2	0	1.28	-Inf	2.34e-09	1.03e-06	Down
Dleu2	ENSMUST00000180377	0	0.65	-Inf	6.95e-09	2.7e-06	Down
NONMMUT063228	NONMMUT063228.2	0	1.06	-Inf	1.2e-08	4.49e-06	Down
NONMMUT014459	NONMMUT014459.2	0	0.79	-Inf	1.36e-08	5.02e-06	Down
NONMMUT069080	NONMMUT069080.2	0	3.88	-Inf	2.91e-08	9.89e-06	Down
NONMMUT016659	NONMMUT016659.2	0	0.76	-Inf	4.41e-08	1.39e-05	Down
n275229	NONMMUT012216.2	0	3.52	-Inf	4.55e-08	1.41e-05	Down
TCONS_00022633	ENSMUST00000151038	0	0.33	-Inf	5.09e-08	1.54e-05	Down
CUFF.26003.1	NONMMUT110345.1	0	0.31	-Inf	5.75e-08	1.7e-05	Down
CUFF.58980	NONMMUT124261.1	0	0.49	-Inf	7.38e-08	2.14e-05	Down
Prr33	ENSMUST00000054910	0	3.42	-Inf	1.13e-07	3.03e-05	Down
ENSMUST00000063376	ENSMUST00000063376	0	0.29	-Inf	1.16e-07	3.09e-05	Down
CUFF.119506.1	NONMMUT086674.1	0	0.07	-Inf	2.05e-07	5.01e-05	Down
NovelTID_00003262	NONMMUT031050.2	0	0.53	-Inf	2.08e-07	5.07e-05	Down
PNCT_MMU028779	NONMMUT053951.2	0	0.66	-Inf	3.42e-07	7.94e-05	Down
CUFF.67224.1	NONMMUT124381.1	0	1.4	-Inf	3.52e-07	8.1e-05	Down
NR_040355	NONMMUT115959.1	0	0.69	-Inf	3.78e-07	8.57e-05	Down
n293059	NONMMUT044111.2	0	0.97	-Inf	4.71e-07	0.000105	Down
MSTRG.33666.24	MSTRG.33666.24	0	0.37	-Inf	5.36e-07	0.000115	Down
CUFF.27685.1	NONMMUT112926.1	0	0.12	-Inf	7.66e-07	0.000155	Down
PNCT_MMU031287	NONMMUT058913.2	0	0.14	-Inf	8.07e-07	0.000161	Down
CUFF.162216.1	NONMMUT099255.1	0	0.16	-Inf	8.12e-07	0.000161	Down
TCONS_00007975	NONMMUT017217.2	0	0.23	-Inf	1.22e-06	0.000221	Down
PNCT_MMU028614	NONMMUT053664.2	0	0.12	-Inf	1.44e-06	0.00025	Down
n290156	NONMMUT017842.2	0	0.52	-Inf	1.59e-06	0.000271	Down
NONMMUT032924	NONMMUT032924.2	0	0.12	-Inf	2.19e-06	0.000353	Down
NONMMUT061047	NONMMUT061047.2	0	0.18	-Inf	2.54e-06	0.000399	Down
NONMMUT073244	NONMMUT073244.2	0	0.43	-Inf	2.76e-06	0.000429	Down
CUFF.70756.1	NONMMUT124897.1	0	2.43	-Inf	2.93e-06	0.000447	Down
ENSMUST00000135825	ENSMUST00000135825	0	0.33	-Inf	3.41e-06	0.0005	Down
ENSMUST00000187716	ENSMUST00000187716	0	1.05	-Inf	3.43e-06	0.0005	Down
NONMMUT027929	NONMMUT027929.2	0	0.46	-Inf	4.04e-06	0.000572	Down
NONMMUT022595.2	NONMMUT022595.2	0	0.07	-Inf	4.17e-06	0.000587	Down
ENSMUST00000151229	ENSMUST00000151229	0	0.67	-Inf	4.67e-06	0.000653	Down
n276278	NONMMUT057808.2	0	0.47	-Inf	4.77e-06	0.000663	Down
CUFF.94564.1	NONMMUT133032.1	0	0.43	-Inf	5.45e-06	0.000743	Down
n269109	NONMMUT057210.2	0	0.11	-Inf	8.09e-06	0.00105	Down
KnowTID_00004014	NONMMUT033208.2	0	0.29	-Inf	8.52e-06	0.00109	Down
NONMMUT015919	NONMMUT015919.2	0	0.32	-Inf	8.95e-06	0.00113	Down
NONMMUT055407	NONMMUT055407.2	0	0.16	-Inf	1.05e-05	0.0013	Down
AL606962.1	ENSMUST00000181292	0	0.43	-Inf	1.09e-05	0.00134	Down
NONMMUT033207	NONMMUT033207.2	0	0.33	-Inf	1.12e-05	0.00136	Down
KnowTID_00000062	NONMMUT000962.2	0	0.66	-Inf	1.32e-05	0.00155	Down
n413625	ENSMUST00000181619	0	0.77	-Inf	1.33e-05	0.00156	Down
n274341	NONMMUT032235.2	0	0.27	-Inf	1.42e-05	0.00162	Down
NONMMUT012252.2	NONMMUT012252.2	0	0.21	-Inf	1.54e-05	0.00173	Down
NONMMUT015024	NONMMUT015024.2	0	0.21	-Inf	2.65e-05	0.0027	Down
CUFF.13070.1	NONMMUT100695.1	0	0.35	-Inf	3e-05	0.00301	Down
n282829	NONMMUT057213.2	0	0.15	-Inf	3.64e-05	0.00355	Down
n273144	NONMMUT038328.2	0	0.15	-Inf	4.2e-05	0.00399	Down
PNCT_MMU093754	NONMMUT019054.2	0	0.4	-Inf	4.54e-05	0.00428	Down
CUFF.175115.1	NONMMUT136801.1	0	0.04	-Inf	4.59e-05	0.0043	Down
RP24-494L9.2	ENSMUST00000203440	0	0.14	-Inf	4.62e-05	0.0043	Down
NONMMUT032230	NONMMUT032230.2	0	0.14	-Inf	4.65e-05	0.00432	Down
TCONS_00013620	NONMMUT030363.2	0	0.11	-Inf	4.71e-05	0.00437	Down
NONMMUT109060.1	NONMMUT109060.1	0	0.12	-Inf	4.85e-05	0.00448	Down
TCONS_00000840	ENSMUST00000143877	0	0.36	-Inf	5.21e-05	0.00473	Down
n420809	ENSMUST00000200017	0	0.08	-Inf	5.79e-05	0.0051	Down
CUFF.148064.1	NONMMUT096531.1	0	0.15	-Inf	6.2e-05	0.0054	Down
CUFF.71512.1	NONMMUT126697.1	0	0.31	-Inf	7e-05	0.00594	Down
CUFF.22204.2	NONMMUT107791.1	0	0.09	-Inf	7.31e-05	0.00618	Down
CUFF.128399.1	NONMMUT091352.1	0	0.31	-Inf	9.4e-05	0.00753	Down
TCONS_00006696	NONMMUT013610.2	0	0.07	-Inf	9.44e-05	0.00754	Down
CUFF.119522.1	NONMMUT086690.1	0	0.14	-Inf	9.92e-05	0.00787	Down
CUFF.145723.1	NONMMUT097392.1	0	0.07	-Inf	9.99e-05	0.00792	Down
PNCT_MMU017643	NONMMUT033604.2	0	1.71	-Inf	0.000102	0.0081	Down
PNCT_MMU019135	ENSMUST00000028141	0	0.29	-Inf	0.000105	0.00819	Down
TCONS_00013358	NONMMUT029746.2	0	0.39	-Inf	0.000107	0.00831	Down
NONMMUT061896.2	NONMMUT061896.2	0	0.22	-Inf	0.000109	0.00846	Down
NONMMUT000887	NONMMUT000887.2	0	0.13	-Inf	0.000122	0.00922	Down
NONMMUT048018	NONMMUT048018.2	0	0.68	-Inf	0.000124	0.00929	Down
CUFF.67764.1	NONMMUT123113.1	0	0.16	-Inf	0.000128	0.00951	Down
n280995	NONMMUT044923.2	0	3.3	-Inf	0.00014	0.0102	Down
TCONS_00013244	NONMMUT072387.2	0	0.38	-Inf	0.000141	0.0102	Down
CUFF.97251.1	NONMMUT135534.1	0	0.34	-Inf	0.000141	0.0102	Down
n281407	NONMMUT004165.2	0	2.49	-Inf	0.000151	0.0107	Down
PNCT_MMU124427	NONMMUT028295.2	0	0.13	-Inf	0.000155	0.0109	Down
NONMMUT044437	NONMMUT044437.2	0	0.12	-Inf	0.000164	0.0113	Down
NR_045843	NONMMUT079900.1	0	0.1	-Inf	0.000163	0.0113	Down
mouse	NONMMUT054615.2	0	0.62	-Inf	0.000164	0.0113	Down
NONMMUT012218	NONMMUT012218.2	0	1.73	-Inf	0.000169	0.0115	Down
LocusForward_11838	NONMMUT084332.1	0	0.99	-Inf	0.000171	0.0116	Down
TCONS_00007961	ENSMUST00000171079	0	0.41	-Inf	0.000171	0.0116	Down
Gm37198	ENSMUST00000195593	0	0.13	-Inf	0.000175	0.0118	Down
NONMMUT074392.2	NONMMUT074392.2	0	0.27	-Inf	0.000178	0.0119	Down
CUFF.74715.1	NONMMUT126708.1	0	0.27	-Inf	0.000195	0.0128	Down
LocusForward_48026	NONMMUT118344.1	0	0.38	-Inf	0.0002	0.013	Down
CUFF.71069.1	NONMMUT126709.1	0	0.31	-Inf	0.000201	0.0131	Down
NONMMUT025507	ENSMUST00000181526	0	0.16	-Inf	0.000211	0.0136	Down
PNCT_MMU009672	NONMMUT018302.2	0	0.4	-Inf	0.000224	0.0142	Down
CUFF.2357.1	NONMMUT077587.1	0	0.14	-Inf	0.000231	0.0145	Down
CUFF.34170.1	NONMMUT114122.1	0	0.26	-Inf	0.000234	0.0147	Down
CUFF.15677.1	NONMMUT106830.1	0	0.12	-Inf	0.000235	0.0147	Down
n264496	NONMMUT066933.2	0	1.2	-Inf	0.000242	0.0151	Down
ENSMUST00000194058	ENSMUST00000194058	0	0.73	-Inf	0.000245	0.0151	Down
Gm43672	ENSMUST00000199072	0	1.78	-Inf	0.000246	0.0152	Down
NONMMUT032887	NONMMUT032887.2	0	1.01	-Inf	0.000257	0.0157	Down
CUFF.14497.2	NONMMUT102595.1	0	0.16	-Inf	0.000261	0.0159	Down
ENSMUST00000187511	ENSMUST00000187511	0	0.26	-Inf	0.000266	0.0161	Down
CUFF.166005.1	NONMMUT104401.1	0	0.17	-Inf	0.000278	0.0166	Down
MSTRG.22069.5	MSTRG.22069.5	0	2.97	-Inf	0.000298	0.0175	Down
NONMMUT028242	NONMMUT028242.2	0	1.43	-Inf	0.000304	0.0178	Down
n276193	NONMMUT019503.2	0	0.13	-Inf	0.000314	0.0182	Down
PNCT_MMU000435	NONMMUT000888.2	0	0.24	-Inf	0.000331	0.0187	Down
Gm5860	ENSMUST00000137810	0	0.2	-Inf	0.000356	0.0198	Down
A530017D24Rik	NONMMUT010112.2	0	1.01	-Inf	0.000356	0.0198	Down
PNCT_MMU038833	NONMMUT072808.2	0	0.28	-Inf	0.00037	0.0205	Down
TCONS_00002022	NONMMUT010406.2	0	0.39	-Inf	0.000377	0.0207	Down
NONMMUT039797	ENSMUST00000143346	0	0.11	-Inf	0.000386	0.021	Down
NovelTID_00000064	NONMMUT002038.2	0	0.15	-Inf	0.000386	0.021	Down
NovelTID_00004274	NONMMUT043568.2	0	0.19	-Inf	0.000395	0.0212	Down
NONMMUT009145	NONMMUT009145.2	0	0.12	-Inf	0.000421	0.0222	Down
n272431	NONMMUT059233.2	0	0.64	-Inf	0.000451	0.0234	Down
2900097C17Rik	ENSMUST00000192863	0	1.68	-Inf	0.00049	0.0251	Down
NONMMUT050745	NONMMUT050745.2	0	0.09	-Inf	0.0005	0.0254	Down
PNCT_MMU019254	NONMMUT036675.2	0	0.13	-Inf	0.000516	0.026	Down
NONMMUT030127	NONMMUT030127.2	0	0.4	-Inf	0.000564	0.0276	Down
n274080	NONMMUT032931.2	0	0.39	-Inf	0.000574	0.0279	Down
PNCT_MMU255097	NONMMUT136328.1	0	0.16	-Inf	0.000593	0.0286	Down
NovelTID_00004386	NONMMUT042234.2	0	0.26	-Inf	0.000595	0.0287	Down
MSTRG.22069.4	MSTRG.22069.4	0	1.28	-Inf	0.000599	0.0288	Down
n270995	NONMMUT025161.2	0	0.38	-Inf	0.000691	0.0319	Down
CUFF.94565.1	NONMMUT133033.1	0	0.14	-Inf	0.0007	0.0322	Down
CUFF.169981.1	NONMMUT104054.1	0	0.11	-Inf	0.000724	0.033	Down
CUFF.150157.1	NONMMUT095685.1	0	0.21	-Inf	0.000735	0.0333	Down
TCONS_00012916	NONMMUT071225.2	0	0.27	-Inf	0.000753	0.0339	Down
CUFF.57157.1	NONMMUT121518.1	0	0.05	-Inf	0.000807	0.0357	Down
TCONS_00005319	NONMMUT129332.1	0	0.23	-Inf	0.000818	0.0361	Down
NONMMUT063992	NONMMUT063992.2	0	0.12	-Inf	0.00084	0.0367	Down
CUFF.127932.1	NONMMUT087381.1	0	0.09	-Inf	0.000845	0.0369	Down
KnowTID_00001038	NONMMUT007023.2	0	0.06	-Inf	0.000904	0.0387	Down
CUFF.153661.1_dup1	NONMMUT099820.1	0	0.09	-Inf	0.000943	0.0399	Down
NONMMUT072805	NONMMUT072805.2	0	0.23	-Inf	0.000953	0.0401	Down
CUFF.133760.1	NONMMUT092473.1	0	0.24	-Inf	0.000959	0.0403	Down
NR_045326	ENSMUST00000180639	0	0.21	-Inf	0.000984	0.0411	Down
CUFF.133244.1	NONMMUT091031.1	0	0.19	-Inf	0.000993	0.0412	Down
TCONS_00033975	NONMMUT068969.2	0	0.11	-Inf	0.00102	0.0419	Down
CUFF.41276.1	NONMMUT116964.1	0	0.36	-Inf	0.00105	0.0428	Down
KnowTID_00001568	NONMMUT088194.1	0	0.19	-Inf	0.00105	0.043	Down
CUFF.94900.1	NONMMUT132160.1	0	0.21	-Inf	0.00106	0.043	Down
TCONS_00011126	NONMMUT061261.2	0	0.22	-Inf	0.00106	0.0432	Down
n279357	NONMMUT063607.2	0	0.46	-Inf	0.00107	0.0434	Down
NONMMUT054429	ENSMUST00000137257	0	0.64	-Inf	0.00108	0.0435	Down
LocusForward_68760	NONMMUT105219.1	0	0.15	-Inf	0.00109	0.0438	Down
n290854	NONMMUT053189.2	0	0.08	-Inf	0.0011	0.044	Down
n276125	NONMMUT063981.2	0	0.33	-Inf	0.0011	0.044	Down
CUFF.7568.1	NONMMUT076186.1	0	0.1	-Inf	0.00114	0.0452	Down
PNCT_MMU001800	NONMMUT003577.2	0	0.12	-Inf	0.00115	0.0454	Down
NONMMUT001245	NONMMUT001245.2	0	0.07	-Inf	0.00115	0.0455	Down
CUFF.160276.2	NONMMUT101131.1	0	0.1	-Inf	0.00118	0.0461	Down
Gm7292	ENSMUST00000195277	0	0.86	-Inf	0.00122	0.0471	Down
PNCT_MMU233591	NONMMUT067413.2	0	0.27	-Inf	0.00126	0.0481	Down
PNCT_MMU015045	NONMMUT028799.2	0	0.35	-Inf	0.00126	0.0482	Down
BC037032	ENSMUST00000143717	0	0.09	-Inf	0.00128	0.0487	Down
n295371	NONMMUT018480.2	0	0.16	-Inf	0.00128	0.0487	Down
NONMMUT033818	NONMMUT033818.2	0	0.26	-Inf	0.00132	0.0496	Down
FPKM, Fragments Per Kilobase of exon model per Million mapped reads; Inf means signal was nearly not detected in BAT from 6- to 8-week-old mice; -Inf means signal was nearly not detected in BAT from 10-month-old mice.
