# Supplementary material for: An Integrated Analysis of mRNA and lncRNA Expression Profiles Indicates Their Potential Contribution to Brown Fat Dysfunction With Aging
Source: Front Endocrinol (Lausanne). 2020 Feb 17;11:46. doi: 10.3389/fendo.2020.00046 (PMC7039067; doi:10.3389/fendo.2020.00046)
Supplement: Supplementary file 6 [file Table_6.XLS]

## Sheet: Sheet1
TABLE S6	GO enrichment analysis of mRNAs associated with differentially expressed lncRNAs
GO ID	GO term	Type	Target gene in this GO	All target gene in all GO	All gene in this GO	All gene in all GO	Gene list	p value	q value
GO:0010994	free ubiquitin chain polymerization	biological_process	5	3107	5	20791	ENSMUSG00000023826(Park2),ENSMUSG00000001403(Ube2c),ENSMUSG00000072244(Trim6),ENSMUSG00000029203(Ube2k),ENSMUSG00000060860(Ube2s),	0.00247996	0.12923
GO:1901660	calcium ion export	biological_process	4	3107	5	20791	ENSMUSG00000026463(Atp2b4),ENSMUSG00000054640(Slc8a1),ENSMUSG00000079055(Slc8a3),ENSMUSG00000044026(Slc35g1),	0.0105973	0.328581
GO:0006551	leucine metabolic process	biological_process	4	3107	5	20791	ENSMUSG00000030826(Bcat2),ENSMUSG00000042096(Dao),ENSMUSG00000027709(Mccc1),ENSMUSG00000027332(Ivd),	0.0105973	0.328581
GO:0005638	lamin filament	cellular_component	4	3107	5	20791	ENSMUSG00000062075(Lmnb2),ENSMUSG00000028063(Lmna),ENSMUSG00000027613(Eif6),ENSMUSG00000024590(Lmnb1),	0.0105973	0.328581
GO:0035610	protein side chain deglutamylation	biological_process	4	3107	5	20791	ENSMUSG00000025754(Agbl1),ENSMUSG00000038836(Agbl3),ENSMUSG00000040812(Agbl2),ENSMUSG00000021557(Agtpbp1),	0.0105973	0.328581
GO:0006269	DNA replication, synthesis of RNA primer	biological_process	4	3107	5	20791	ENSMUSG00000006678(Pola1),ENSMUSG00000025395(Prim1),ENSMUSG00000026134(Prim2),ENSMUSG00000020228(Helb),	0.0105973	0.328581
GO:0010992	ubiquitin homeostasis	biological_process	6	3107	8	20791	ENSMUSG00000060860(Ube2s),ENSMUSG00000056999(Ide),ENSMUSG00000072244(Trim6),ENSMUSG00000029203(Ube2k),ENSMUSG00000023826(Park2),ENSMUSG00000001403(Ube2c),	0.00309861	0.150441
GO:0030235	nitric-oxide synthase regulator activity	molecular_function	5	3107	7	20791	ENSMUSG00000020122(Egfr),ENSMUSG00000036438(Calm2),ENSMUSG00000021270(Hsp90aa1),ENSMUSG00000026463(Atp2b4),ENSMUSG00000009013(Dynll1),	0.0073003	0.268118
GO:0004556	alpha-amylase activity	molecular_function	4	3107	6	20791	ENSMUSG00000074268(Amy2a5),ENSMUSG00000096569(Amy2a2),ENSMUSG00000096770(Amy2a4),ENSMUSG00000093931(Amy2a3),	0.0173617	0.417393
GO:0070937	CRD-mediated mRNA stability complex	cellular_component	4	3107	6	20791	ENSMUSG00000068823(Csde1),ENSMUSG00000013415(Igf2bp1),ENSMUSG00000032423(Syncrip),ENSMUSG00000042699(Dhx9),	0.0173617	0.417393
GO:0010861	thyroid hormone receptor activator activity	molecular_function	4	3107	6	20791	ENSMUSG00000006050(Sra1),ENSMUSG00000005886(Ncoa2),ENSMUSG00000013833(Med16),ENSMUSG00000018160(Med1),	0.0173617	0.417393
GO:0046874	quinolinate metabolic process	biological_process	4	3107	6	20791	ENSMUSG00000039783(Kmo),ENSMUSG00000030674(Qprt),ENSMUSG00000029104(Htt),ENSMUSG00000026348(Acmsd),	0.0173617	0.417393
GO:0031052	chromosome breakage	biological_process	4	3107	6	20791	ENSMUSG00000056758(Hmga2),ENSMUSG00000059552(Trp53),ENSMUSG00000017146(Brca1),ENSMUSG00000041147(Brca2),	0.0173617	0.417393
GO:0085020	protein K6-linked ubiquitination	biological_process	6	3107	9	20791	ENSMUSG00000023826(Park2),ENSMUSG00000017146(Brca1),ENSMUSG00000026196(Bard1),ENSMUSG00000029110(Rnf4),ENSMUSG00000060860(Ube2s),ENSMUSG00000026429(Ube2t),	0.004893	0.203766
GO:0016074	snoRNA metabolic process	biological_process	5	3107	8	20791	ENSMUSG00000061286(Exosc5),ENSMUSG00000039356(Exosc2),ENSMUSG00000031403(Dkc1),ENSMUSG00000034259(Exosc4),ENSMUSG00000046865(Fbl),	0.0113797	0.33709
GO:0000733	DNA strand renaturation	biological_process	5	3107	8	20791	ENSMUSG00000059552(Trp53),ENSMUSG00000036086(Zranb3),ENSMUSG00000024659(Anxa1),ENSMUSG00000030528(Blm),ENSMUSG00000030243(Recql),	0.0113797	0.33709
GO:0031404	chloride ion binding	molecular_function	5	3107	8	20791	ENSMUSG00000093931(Amy2a3),ENSMUSG00000074268(Amy2a5),ENSMUSG00000096770(Amy2a4),ENSMUSG00000030560(Ctsc),ENSMUSG00000096569(Amy2a2),	0.0113797	0.33709
GO:0071556	integral component of lumenal side of endoplasmic reticulum membrane	cellular_component	7	3107	12	20791	ENSMUSG00000029550(Sppl3),ENSMUSG00000060550(H2-Q7),ENSMUSG00000067212(H2-T23),ENSMUSG00000073411(H2-D1),ENSMUSG00000027366(Sppl2a),ENSMUSG00000034462(Pkd2),ENSMUSG00000067235(H2-Q10),	0.00478269	0.203428
GO:0043142	single-stranded DNA-dependent ATPase activity	molecular_function	4	3107	7	20791	ENSMUSG00000020228(Helb),ENSMUSG00000027323(Rad51),ENSMUSG00000036875(Dna2),ENSMUSG00000030254(Rad18),	0.0266095	0.529689
GO:0035608	protein deglutamylation	biological_process	4	3107	7	20791	ENSMUSG00000025754(Agbl1),ENSMUSG00000038836(Agbl3),ENSMUSG00000021557(Agtpbp1),ENSMUSG00000040812(Agbl2),	0.0266095	0.529689
GO:0050655	dermatan sulfate proteoglycan metabolic process	biological_process	4	3107	7	20791	ENSMUSG00000038702(Dsel),ENSMUSG00000039497(Dse),ENSMUSG00000033540(Idua),ENSMUSG00000042042(Csgalnact2),	0.0266095	0.529689
GO:0007171	activation of transmembrane receptor protein tyrosine kinase activity	biological_process	4	3107	7	20791	ENSMUSG00000062991(Nrg1),ENSMUSG00000005268(Prlr),ENSMUSG00000027460(Angpt4),ENSMUSG00000028019(Pdgfc),	0.0266095	0.529689
GO:0090073	positive regulation of protein homodimerization activity	biological_process	4	3107	7	20791	ENSMUSG00000026942(Traf2),ENSMUSG00000005362(Crbn),ENSMUSG00000028964(Park7),ENSMUSG00000032041(Tirap),	0.0266095	0.529689
GO:0006975	DNA damage induced protein phosphorylation	biological_process	4	3107	7	20791	ENSMUSG00000029521(Chek2),ENSMUSG00000053110(Yap1),ENSMUSG00000026842(Abl1),ENSMUSG00000034218(Atm),	0.0266095	0.529689
GO:0030214	hyaluronan catabolic process	biological_process	4	3107	7	20791	ENSMUSG00000002603(Tgfb1),ENSMUSG00000010051(Hyal1),ENSMUSG00000036091(Hyal3),ENSMUSG00000052353(Cemip),	0.0266095	0.529689
GO:0021873	forebrain neuroblast division	biological_process	4	3107	7	20791	ENSMUSG00000031565(Fgfr1),ENSMUSG00000063160(Numbl),ENSMUSG00000027985(Lef1),ENSMUSG00000033952(Aspm),	0.0266095	0.529689
GO:0036310	annealing helicase activity	molecular_function	4	3107	7	20791	ENSMUSG00000030528(Blm),ENSMUSG00000024659(Anxa1),ENSMUSG00000036086(Zranb3),ENSMUSG00000030243(Recql),	0.0266095	0.529689
GO:0031848	protection from non-homologous end joining at telomere	biological_process	4	3107	7	20791	ENSMUSG00000026648(Dclre1c),ENSMUSG00000024174(Pot1b),ENSMUSG00000027845(Dclre1b),ENSMUSG00000033430(Terf2ip),	0.0266095	0.529689
GO:0046826	negative regulation of protein export from nucleus	biological_process	4	3107	7	20791	ENSMUSG00000026222(Sp100),ENSMUSG00000022391(Rangap1),ENSMUSG00000026196(Bard1),ENSMUSG00000028964(Park7),	0.0266095	0.529689
GO:0000783	nuclear telomere cap complex	cellular_component	4	3107	7	20791	ENSMUSG00000025925(Terf1),ENSMUSG00000029676(Pot1a),ENSMUSG00000024174(Pot1b),ENSMUSG00000033430(Terf2ip),	0.0266095	0.529689
GO:0033129	positive regulation of histone phosphorylation	biological_process	4	3107	7	20791	ENSMUSG00000034218(Atm),ENSMUSG00000041431(Ccnb1),ENSMUSG00000021180(Rps6ka5),ENSMUSG00000009555(Cdk9),	0.0266095	0.529689
GO:0016160	amylase activity	molecular_function	4	3107	7	20791	ENSMUSG00000093931(Amy2a3),ENSMUSG00000096770(Amy2a4),ENSMUSG00000096569(Amy2a2),ENSMUSG00000074268(Amy2a5),	0.0266095	0.529689
GO:0016233	telomere capping	biological_process	5	3107	9	20791	ENSMUSG00000027845(Dclre1b),ENSMUSG00000026648(Dclre1c),ENSMUSG00000024174(Pot1b),ENSMUSG00000029676(Pot1a),ENSMUSG00000033430(Terf2ip),	0.0169004	0.416362
GO:1903358	regulation of Golgi organization	biological_process	5	3107	9	20791	ENSMUSG00000010110(Stx5a),ENSMUSG00000039046(Usp6nl),ENSMUSG00000035027(Map2k2),ENSMUSG00000029125(Stx18),ENSMUSG00000027739(Rab33b),	0.0169004	0.416362
GO:0060013	righting reflex	biological_process	5	3107	9	20791	ENSMUSG00000015134(Aldh1a3),ENSMUSG00000029563(Foxp2),ENSMUSG00000029673(Auts2),ENSMUSG00000028020(Glrb),ENSMUSG00000000263(Glra1),	0.0169004	0.416362
GO:0090239	regulation of histone H4 acetylation	biological_process	5	3107	9	20791	ENSMUSG00000017146(Brca1),ENSMUSG00000018909(Arrb1),ENSMUSG00000024384(Iws1),ENSMUSG00000020063(Sirt1),ENSMUSG00000029673(Auts2),	0.0169004	0.416362
GO:0008641	small protein activating enzyme activity	molecular_function	6	3107	11	20791	ENSMUSG00000031878(Nae1),ENSMUSG00000001924(Uba1),ENSMUSG00000069053(Uba1y),ENSMUSG00000052997(Uba2),ENSMUSG00000032557(Uba5),ENSMUSG00000030061(Uba3),	0.0107491	0.325184
GO:0090399	replicative senescence	biological_process	6	3107	11	20791	ENSMUSG00000059552(Trp53),ENSMUSG00000034218(Atm),ENSMUSG00000020898(Ctc1),ENSMUSG00000032409(Atr),ENSMUSG00000012396(Nanog),ENSMUSG00000027820(Mme),	0.0107491	0.325184
GO:0046977	TAP binding	molecular_function	6	3107	11	20791	ENSMUSG00000067235(H2-Q10),ENSMUSG00000073411(H2-D1),ENSMUSG00000035929(H2-Q4),ENSMUSG00000060550(H2-Q7),ENSMUSG00000024308(Tapbp),ENSMUSG00000073409(H2-Q6),	0.0107491	0.325184
GO:0030881	beta-2-microglobulin binding	molecular_function	7	3107	13	20791	ENSMUSG00000067235(H2-Q10),ENSMUSG00000073409(H2-Q6),ENSMUSG00000035929(H2-Q4),ENSMUSG00000073411(H2-D1),ENSMUSG00000006611(Hfe),ENSMUSG00000060550(H2-Q7),ENSMUSG00000067212(H2-T23),	0.00685264	0.255447
GO:1903427	negative regulation of reactive oxygen species biosynthetic process	biological_process	8	3107	15	20791	ENSMUSG00000009013(Dynll1),ENSMUSG00000004040(Stat3),ENSMUSG00000022679(Mpv17l),ENSMUSG00000042677(Zc3h12a),ENSMUSG00000007815(Rhoa),ENSMUSG00000026463(Atp2b4),ENSMUSG00000016494(Cd34),ENSMUSG00000017969(Ptgis),	0.00437956	0.194597
GO:0042975	peroxisome proliferator activated receptor binding	molecular_function	8	3107	15	20791	ENSMUSG00000018501(Ncor1),ENSMUSG00000029167(Ppargc1a),ENSMUSG00000004221(Ikbkg),ENSMUSG00000022521(Crebbp),ENSMUSG00000020184(Mdm2),ENSMUSG00000018160(Med1),ENSMUSG00000037486(Asxl2),ENSMUSG00000021055(Esr2),	0.00437956	0.194597
GO:0044818	mitotic G2/M transition checkpoint	biological_process	11	3107	21	20791	ENSMUSG00000061288(Taok3),ENSMUSG00000031928(Mre11a),ENSMUSG00000033713(Foxn3),ENSMUSG00000056758(Hmga2),ENSMUSG00000031878(Nae1),ENSMUSG00000028999(Rint1),ENSMUSG00000030322(Mbd4),ENSMUSG00000020413(Hus1),ENSMUSG00000030528(Blm),ENSMUSG00000046591(Ticrr),ENSMUSG00000034218(Atm),	0.00115895	0.0725472
GO:0051001	negative regulation of nitric-oxide synthase activity	biological_process	4	3107	8	20791	ENSMUSG00000062585(Cnr2),ENSMUSG00000003421(Nosip),ENSMUSG00000026463(Atp2b4),ENSMUSG00000022812(Gsk3b),	0.0386777	0.613971
GO:0031209	SCAR complex	cellular_component	4	3107	8	20791	ENSMUSG00000022488(Nckap1l),ENSMUSG00000030447(Cyfip1),ENSMUSG00000058835(Abi1),ENSMUSG00000026782(Abi2),	0.0386777	0.613971
GO:0051383	kinetochore organization	biological_process	6	3107	12	20791	ENSMUSG00000029110(Rnf4),ENSMUSG00000045273(Cenph),ENSMUSG00000029253(Cenpc1),ENSMUSG00000038902(Pogz),ENSMUSG00000034349(Smc4),ENSMUSG00000029177(Cenpa),	0.0151316	0.388157
GO:0060710	chorio-allantoic fusion	biological_process	4	3107	8	20791	ENSMUSG00000021127(Zfp36l1),ENSMUSG00000027009(Itga4),ENSMUSG00000027962(Vcam1),ENSMUSG00000027985(Lef1),	0.0386777	0.613971
GO:0043545	molybdopterin cofactor metabolic process	biological_process	4	3107	8	20791	ENSMUSG00000047454(Gphn),ENSMUSG00000028948(Nol9),ENSMUSG00000027079(Clp1),ENSMUSG00000064120(Mocs1),	0.0386777	0.613971
GO:0051382	kinetochore assembly	biological_process	5	3107	10	20791	ENSMUSG00000029177(Cenpa),ENSMUSG00000029110(Rnf4),ENSMUSG00000038902(Pogz),ENSMUSG00000029253(Cenpc1),ENSMUSG00000045273(Cenph),	0.0241049	0.504026
GO:0098554	cytoplasmic side of endoplasmic reticulum membrane	cellular_component	4	3107	8	20791	ENSMUSG00000027366(Sppl2a),ENSMUSG00000034462(Pkd2),ENSMUSG00000027540(Ptpn1),ENSMUSG00000029550(Sppl3),	0.0386777	0.613971
GO:0033572	transferrin transport	biological_process	4	3107	8	20791	ENSMUSG00000029716(Tfr2),ENSMUSG00000077450(Rab11b),ENSMUSG00000047126(Cltc),ENSMUSG00000040121(Rep15),	0.0386777	0.613971
GO:0071028	nuclear mRNA surveillance	biological_process	5	3107	10	20791	ENSMUSG00000061286(Exosc5),ENSMUSG00000039356(Exosc2),ENSMUSG00000039449(Prpf18),ENSMUSG00000034259(Exosc4),ENSMUSG00000032410(Xrn1),	0.0241049	0.504026
GO:0090400	stress-induced premature senescence	biological_process	4	3107	8	20791	ENSMUSG00000059552(Trp53),ENSMUSG00000055116(Arntl),ENSMUSG00000105340(Gm42878),ENSMUSG00000020063(Sirt1),	0.0386777	0.613971
GO:0001939	female pronucleus	cellular_component	4	3107	8	20791	ENSMUSG00000024045(Akap8),ENSMUSG00000018666(Cbx1),ENSMUSG00000034832(Tet3),ENSMUSG00000014767(Tbp),	0.0386777	0.613971
GO:0007095	mitotic G2 DNA damage checkpoint	biological_process	8	3107	16	20791	ENSMUSG00000031928(Mre11a),ENSMUSG00000061288(Taok3),ENSMUSG00000056758(Hmga2),ENSMUSG00000033713(Foxn3),ENSMUSG00000030528(Blm),ENSMUSG00000030322(Mbd4),ENSMUSG00000028999(Rint1),ENSMUSG00000034218(Atm),	0.00606081	0.234721
GO:0032324	molybdopterin cofactor biosynthetic process	biological_process	4	3107	8	20791	ENSMUSG00000027079(Clp1),ENSMUSG00000064120(Mocs1),ENSMUSG00000047454(Gphn),ENSMUSG00000028948(Nol9),	0.0386777	0.613971
GO:0043247	telomere maintenance in response to DNA damage	biological_process	4	3107	8	20791	ENSMUSG00000033430(Terf2ip),ENSMUSG00000024174(Pot1b),ENSMUSG00000027845(Dclre1b),ENSMUSG00000026648(Dclre1c),	0.0386777	0.613971
GO:0071025	RNA surveillance	biological_process	6	3107	12	20791	ENSMUSG00000039356(Exosc2),ENSMUSG00000061286(Exosc5),ENSMUSG00000020079(Supv3l1),ENSMUSG00000039449(Prpf18),ENSMUSG00000034259(Exosc4),ENSMUSG00000032410(Xrn1),	0.0151316	0.388157
GO:0072357	PTW/PP1 phosphatase complex	cellular_component	4	3107	8	20791	ENSMUSG00000014956(Ppp1cb),ENSMUSG00000020257(Wdr82),ENSMUSG00000004455(Ppp1cc),ENSMUSG00000016831(Tox4),	0.0386777	0.613971
GO:0006777	Mo-molybdopterin cofactor biosynthetic process	biological_process	4	3107	8	20791	ENSMUSG00000064120(Mocs1),ENSMUSG00000027079(Clp1),ENSMUSG00000028948(Nol9),ENSMUSG00000047454(Gphn),	0.0386777	0.613971
GO:0033523	histone H2B ubiquitination	biological_process	5	3107	10	20791	ENSMUSG00000009555(Cdk9),ENSMUSG00000003437(Paf1),ENSMUSG00000090083(Rnf8),ENSMUSG00000026361(Cdc73),ENSMUSG00000021774(Ube2e1),	0.0241049	0.504026
GO:0033601	positive regulation of mammary gland epithelial cell proliferation	biological_process	4	3107	8	20791	ENSMUSG00000042207(Kdm5b),ENSMUSG00000028068(Iqgap3),ENSMUSG00000018160(Med1),ENSMUSG00000039087(Rreb1),	0.0386777	0.613971
GO:0072546	ER membrane protein complex	cellular_component	5	3107	10	20791	ENSMUSG00000078517(Emc1),ENSMUSG00000031819(Emc8),ENSMUSG00000030286(Emc3),ENSMUSG00000055943(Emc7),ENSMUSG00000008140(Emc10),	0.0241049	0.504026
GO:0072177	mesonephric duct development	biological_process	4	3107	8	20791	ENSMUSG00000048387(Osr1),ENSMUSG00000018486(Wnt9b),ENSMUSG00000034462(Pkd2),ENSMUSG00000015957(Wnt11),	0.0386777	0.613971
GO:1903204	negative regulation of oxidative stress-induced neuron death	biological_process	4	3107	8	20791	ENSMUSG00000028964(Park7),ENSMUSG00000028341(Nr4a3),ENSMUSG00000023826(Park2),ENSMUSG00000020372(Gnb2l1),	0.0386777	0.613971
GO:0061469	regulation of type B pancreatic cell proliferation	biological_process	4	3107	8	20791	ENSMUSG00000017716(Birc5),ENSMUSG00000028341(Nr4a3),ENSMUSG00000020889(Nr1d1),ENSMUSG00000023034(Nr4a1),	0.0386777	0.613971
GO:0090343	positive regulation of cell aging	biological_process	4	3107	8	20791	ENSMUSG00000028063(Lmna),ENSMUSG00000059552(Trp53),ENSMUSG00000056758(Hmga2),ENSMUSG00000020063(Sirt1),	0.0386777	0.613971
GO:0090037	positive regulation of protein kinase C signaling	biological_process	4	3107	8	20791	ENSMUSG00000015957(Wnt11),ENSMUSG00000017652(Cd40),ENSMUSG00000045875(Adra1a),ENSMUSG00000074037(Mc1r),	0.0386777	0.613971
GO:0005521	lamin binding	molecular_function	7	3107	14	20791	ENSMUSG00000030697(Ppp4c),ENSMUSG00000079037(Prnp),ENSMUSG00000036817(Sun1),ENSMUSG00000004455(Ppp1cc),ENSMUSG00000096054(Syne1),ENSMUSG00000051177(Plcb1),ENSMUSG00000044700(Tmem201),	0.0095539	0.306742
GO:0035259	glucocorticoid receptor binding	molecular_function	7	3107	15	20791	ENSMUSG00000004040(Stat3),ENSMUSG00000005886(Ncoa2),ENSMUSG00000056501(Cebpb),ENSMUSG00000023034(Nr4a1),ENSMUSG00000030357(Fkbp4),ENSMUSG00000028341(Nr4a3),ENSMUSG00000042817(Flt3),	0.0130007	0.357446
GO:0015299	solute:proton antiporter activity	molecular_function	7	3107	15	20791	ENSMUSG00000038497(Tmco3),ENSMUSG00000026062(Slc9a2),ENSMUSG00000050150(Slc9b1),ENSMUSG00000039463(Slc9a8),ENSMUSG00000026177(Slc11a1),ENSMUSG00000031129(Slc9a9),ENSMUSG00000026065(Slc9a4),	0.0130007	0.357446
GO:0017160	Ral GTPase binding	molecular_function	6	3107	13	20791	ENSMUSG00000061244(Exoc5),ENSMUSG00000025437(Usp33),ENSMUSG00000017774(Myo1c),ENSMUSG00000000167(Pih1d2),ENSMUSG00000002059(Rab34),ENSMUSG00000007050(Lsm2),	0.0207041	0.464117
GO:0010972	negative regulation of G2/M transition of mitotic cell cycle	biological_process	11	3107	24	20791	ENSMUSG00000030528(Blm),ENSMUSG00000020413(Hus1),ENSMUSG00000031878(Nae1),ENSMUSG00000028999(Rint1),ENSMUSG00000030322(Mbd4),ENSMUSG00000034218(Atm),ENSMUSG00000046591(Ticrr),ENSMUSG00000031928(Mre11a),ENSMUSG00000061288(Taok3),ENSMUSG00000056758(Hmga2),ENSMUSG00000033713(Foxn3),	0.00281049	0.141277
GO:0030854	positive regulation of granulocyte differentiation	biological_process	5	3107	11	20791	ENSMUSG00000029004(Kmt2e),ENSMUSG00000018654(Ikzf1),ENSMUSG00000027985(Lef1),ENSMUSG00000022952(Runx1),ENSMUSG00000029359(Tesc),	0.0332217	0.586269
GO:0005583	fibrillar collagen trimer	cellular_component	5	3107	11	20791	ENSMUSG00000045672(Col27a1),ENSMUSG00000001506(Col1a1),ENSMUSG00000027966(Col11a1),ENSMUSG00000029661(Col1a2),ENSMUSG00000026042(Col5a2),	0.0332217	0.586269
GO:0051010	microtubule plus-end binding	molecular_function	5	3107	11	20791	ENSMUSG00000028678(Kif2c),ENSMUSG00000027115(Kif18a),ENSMUSG00000049550(Clip1),ENSMUSG00000027479(Mapre1),ENSMUSG00000064302(Clasp1),	0.0332217	0.586269
GO:0072075	metanephric mesenchyme development	biological_process	5	3107	11	20791	ENSMUSG00000034462(Pkd2),ENSMUSG00000034460(Six4),ENSMUSG00000036856(Wnt4),ENSMUSG00000048387(Osr1),ENSMUSG00000051367(Six1),	0.0332217	0.586269
GO:0043649	dicarboxylic acid catabolic process	biological_process	5	3107	11	20791	ENSMUSG00000030088(Aldh1l1),ENSMUSG00000025190(Got1),ENSMUSG00000020256(Aldh1l2),ENSMUSG00000026787(Gad2),ENSMUSG00000030674(Qprt),	0.0332217	0.586269
GO:0009083	branched-chain amino acid catabolic process	biological_process	5	3107	11	20791	ENSMUSG00000027332(Ivd),ENSMUSG00000041426(Hibch),ENSMUSG00000027709(Mccc1),ENSMUSG00000030802(Bckdk),ENSMUSG00000030826(Bcat2),	0.0332217	0.586269
GO:0070970	interleukin-2 secretion	biological_process	5	3107	11	20791	ENSMUSG00000020315(Sptbn1),ENSMUSG00000026842(Abl1),ENSMUSG00000026596(Abl2),ENSMUSG00000021326(Trim27),ENSMUSG00000016494(Cd34),	0.0332217	0.586269
GO:0034508	centromere complex assembly	biological_process	9	3107	20	20791	ENSMUSG00000029253(Cenpc1),ENSMUSG00000038902(Pogz),ENSMUSG00000047534(Mis18bp1),ENSMUSG00000029110(Rnf4),ENSMUSG00000025001(Hells),ENSMUSG00000044783(Hjurp),ENSMUSG00000045273(Cenph),ENSMUSG00000028549(Itgb3bp),ENSMUSG00000029177(Cenpa),	0.00691678	0.256876
GO:2000109	regulation of macrophage apoptotic process	biological_process	4	3107	9	20791	ENSMUSG00000055994(Nod2),ENSMUSG00000079227(Ccr5),ENSMUSG00000068039(Tcp1),ENSMUSG00000020063(Sirt1),	0.0538433	0.71169
GO:0046581	intercellular canaliculus	cellular_component	4	3107	9	20791	ENSMUSG00000022255(Mtdh),ENSMUSG00000028970(Abcb1b),ENSMUSG00000042476(Abcb4),ENSMUSG00000035000(Dpp4),	0.0538433	0.71169
GO:0019885	antigen processing and presentation of endogenous peptide antigen via MHC class I	biological_process	4	3107	9	20791	ENSMUSG00000072791(Abcb5),ENSMUSG00000024308(Tapbp),ENSMUSG00000073411(H2-D1),ENSMUSG00000006611(Hfe),	0.0538433	0.71169
GO:0015385	sodium:proton antiporter activity	molecular_function	4	3107	9	20791	ENSMUSG00000026062(Slc9a2),ENSMUSG00000039463(Slc9a8),ENSMUSG00000031129(Slc9a9),ENSMUSG00000026065(Slc9a4),	0.0538433	0.71169
GO:0001527	microfibril	cellular_component	4	3107	9	20791	ENSMUSG00000032289(Thsd4),ENSMUSG00000027204(Fbn1),ENSMUSG00000001870(Ltbp1),ENSMUSG00000024598(Fbn2),	0.0538433	0.71169
GO:0070979	protein K11-linked ubiquitination	biological_process	12	3107	27	20791	ENSMUSG00000060860(Ube2s),ENSMUSG00000026429(Ube2t),ENSMUSG00000024370(Cdc23),ENSMUSG00000058317(Ube2e2),ENSMUSG00000029466(Anapc7),ENSMUSG00000025939(Ube2w),ENSMUSG00000001403(Ube2c),ENSMUSG00000029110(Rnf4),ENSMUSG00000014355(Anapc1),ENSMUSG00000066149(Cdc26),ENSMUSG00000023826(Park2),ENSMUSG00000078578(Ube2d3),	0.00235187	0.125177
GO:0033004	negative regulation of mast cell activation	biological_process	4	3107	9	20791	ENSMUSG00000040528(Milr1),ENSMUSG00000062585(Cnr2),ENSMUSG00000031289(Il13ra2),ENSMUSG00000034652(Cd300a),	0.0538433	0.71169
GO:0034464	BBSome	cellular_component	4	3107	9	20791	ENSMUSG00000006464(Bbs1),ENSMUSG00000063145(Bbs5),ENSMUSG00000035919(Bbs9),ENSMUSG00000084957(Bbip1),	0.0538433	0.71169
GO:0046512	sphingosine biosynthetic process	biological_process	4	3107	9	20791	ENSMUSG00000045019(Acer1),ENSMUSG00000030760(Acer3),ENSMUSG00000038007(Acer2),ENSMUSG00000061878(Sphk1),	0.0538433	0.71169
GO:0031464	Cul4A-RING E3 ubiquitin ligase complex	cellular_component	4	3107	9	20791	ENSMUSG00000003031(Cdkn1b),ENSMUSG00000005362(Crbn),ENSMUSG00000031446(Cul4a),ENSMUSG00000038324(Trpc4ap),	0.0538433	0.71169
GO:0015368	calcium:cation antiporter activity	molecular_function	4	3107	9	20791	ENSMUSG00000032754(Slc8b1),ENSMUSG00000054640(Slc8a1),ENSMUSG00000079055(Slc8a3),ENSMUSG00000034452(Slc24a1),	0.0538433	0.71169
GO:0001223	transcription coactivator binding	molecular_function	4	3107	9	20791	ENSMUSG00000044167(Foxo1),ENSMUSG00000022383(Ppara),ENSMUSG00000019768(Esr1),ENSMUSG00000028341(Nr4a3),	0.0538433	0.71169
GO:0070688	MLL5-L complex	cellular_component	4	3107	9	20791	ENSMUSG00000014956(Ppp1cb),ENSMUSG00000004455(Ppp1cc),ENSMUSG00000029004(Kmt2e),ENSMUSG00000024006(Stk38),	0.0538433	0.71169
GO:0043274	phospholipase binding	molecular_function	7	3107	16	20791	ENSMUSG00000023826(Park2),ENSMUSG00000031355(Arhgap6),ENSMUSG00000024122(Pdpk1),ENSMUSG00000071172(Srsf3),ENSMUSG00000036438(Calm2),ENSMUSG00000031165(Was),ENSMUSG00000024590(Lmnb1),	0.0173112	0.421268
GO:0008187	poly-pyrimidine tract binding	molecular_function	7	3107	16	20791	ENSMUSG00000018654(Ikzf1),ENSMUSG00000026058(Khdrbs2),ENSMUSG00000022283(Pabpc1),ENSMUSG00000060373(Hnrnpc),ENSMUSG00000069769(Msi2),ENSMUSG00000028790(Khdrbs1),ENSMUSG00000032940(Rbm11),	0.0173112	0.421268
GO:2000060	positive regulation of protein ubiquitination involved in ubiquitin-dependent protein catabolic process	biological_process	7	3107	16	20791	ENSMUSG00000043051(Disc1),ENSMUSG00000028017(Egf),ENSMUSG00000037075(Rnf139),ENSMUSG00000022607(Ptk2),ENSMUSG00000032309(Fbxo22),ENSMUSG00000024182(Axin1),ENSMUSG00000059456(Ptk2b),	0.0173112	0.421268
GO:0070971	endoplasmic reticulum exit site	cellular_component	7	3107	16	20791	ENSMUSG00000073411(H2-D1),ENSMUSG00000035929(H2-Q4),ENSMUSG00000060550(H2-Q7),ENSMUSG00000073409(H2-Q6),ENSMUSG00000055319(Sec23ip),ENSMUSG00000067235(H2-Q10),ENSMUSG00000063406(Tmed5),	0.0173112	0.421268
GO:0005721	pericentric heterochromatin	cellular_component	7	3107	16	20791	ENSMUSG00000002748(Baz1b),ENSMUSG00000004099(Dnmt1),ENSMUSG00000022034(Esco2),ENSMUSG00000029253(Cenpc1),ENSMUSG00000018654(Ikzf1),ENSMUSG00000018666(Cbx1),ENSMUSG00000025001(Hells),	0.0173112	0.421268
GO:0015491	cation:cation antiporter activity	molecular_function	10	3107	23	20791	ENSMUSG00000039463(Slc9a8),ENSMUSG00000032754(Slc8b1),ENSMUSG00000026062(Slc9a2),ENSMUSG00000079055(Slc8a3),ENSMUSG00000026177(Slc11a1),ENSMUSG00000020334(Slc22a4),ENSMUSG00000034452(Slc24a1),ENSMUSG00000054640(Slc8a1),ENSMUSG00000026065(Slc9a4),ENSMUSG00000031129(Slc9a9),	0.00575053	0.224451
GO:0071949	FAD binding	molecular_function	6	3107	14	20791	ENSMUSG00000039783(Kmo),ENSMUSG00000034617(Mtrr),ENSMUSG00000051586(Mical3),ENSMUSG00000038244(Mical2),ENSMUSG00000003526(Prodh),ENSMUSG00000042096(Dao),	0.0276298	0.524808
GO:0010863	positive regulation of phospholipase C activity	biological_process	9	3107	21	20791	ENSMUSG00000045875(Adra1a),ENSMUSG00000031355(Arhgap6),ENSMUSG00000038668(Lpar1),ENSMUSG00000056529(Ptafr),ENSMUSG00000054892(Txk),ENSMUSG00000026596(Abl2),ENSMUSG00000019768(Esr1),ENSMUSG00000034997(Htr2a),ENSMUSG00000031565(Fgfr1),	0.00903598	0.305902
GO:0045120	pronucleus	cellular_component	9	3107	21	20791	ENSMUSG00000024045(Akap8),ENSMUSG00000031314(Taf1),ENSMUSG00000026605(Cenpf),ENSMUSG00000030619(Eed),ENSMUSG00000018666(Cbx1),ENSMUSG00000060373(Hnrnpc),ENSMUSG00000014767(Tbp),ENSMUSG00000034832(Tet3),ENSMUSG00000030528(Blm),	0.00903598	0.305902
GO:0040015	negative regulation of multicellular organism growth	biological_process	6	3107	14	20791	ENSMUSG00000021466(Ptch1),ENSMUSG00000029322(Plac8),ENSMUSG00000020027(Socs2),ENSMUSG00000059363(Fxn),ENSMUSG00000027523(Gnas),ENSMUSG00000042605(Atxn2),	0.0276298	0.524808
GO:0008266	poly(U) RNA binding	molecular_function	6	3107	14	20791	ENSMUSG00000060373(Hnrnpc),ENSMUSG00000032940(Rbm11),ENSMUSG00000028790(Khdrbs1),ENSMUSG00000022283(Pabpc1),ENSMUSG00000069769(Msi2),ENSMUSG00000026058(Khdrbs2),	0.0276298	0.524808
GO:0051539	4 iron, 4 sulfur cluster binding	molecular_function	17	3107	40	20791	ENSMUSG00000034329(Brip1),ENSMUSG00000025825(Iscu),ENSMUSG00000020153(Ndufs7),ENSMUSG00000022477(Aco2),ENSMUSG00000035142(Nubpl),ENSMUSG00000064120(Mocs1),ENSMUSG00000039096(Rsad1),ENSMUSG00000026134(Prim2),ENSMUSG00000029993(Nfu1),ENSMUSG00000007080(Pole),ENSMUSG00000035842(Ddx11),ENSMUSG00000025968(Ndufs1),ENSMUSG00000006678(Pola1),ENSMUSG00000036875(Dna2),ENSMUSG00000027809(Etfdh),ENSMUSG00000…	0.000555282	0.0400487
GO:0050999	regulation of nitric-oxide synthase activity	biological_process	11	3107	26	20791	ENSMUSG00000005540(Fcer2a),ENSMUSG00000036438(Calm2),ENSMUSG00000022206(Npr3),ENSMUSG00000003421(Nosip),ENSMUSG00000026463(Atp2b4),ENSMUSG00000059456(Ptk2b),ENSMUSG00000022812(Gsk3b),ENSMUSG00000019768(Esr1),ENSMUSG00000020122(Egfr),ENSMUSG00000062585(Cnr2),ENSMUSG00000038058(Nod1),	0.00473907	0.204191
GO:0000421	autophagosome membrane	cellular_component	11	3107	26	20791	ENSMUSG00000029512(Ulk1),ENSMUSG00000027642(Rpn2),ENSMUSG00000022066(Gm21685),ENSMUSG00000046879(Irgm1),ENSMUSG00000079477(Rab7),ENSMUSG00000031812(Map1lc3b),ENSMUSG00000026289(Atg16l1),ENSMUSG00000066621(Tecpr1),ENSMUSG00000095463(Entpd4),ENSMUSG00000002320(Tm9sf1),ENSMUSG00000018171(Vmp1),	0.00473907	0.204191
GO:1902750	negative regulation of cell cycle G2/M phase transition	biological_process	11	3107	26	20791	ENSMUSG00000031928(Mre11a),ENSMUSG00000061288(Taok3),ENSMUSG00000056758(Hmga2),ENSMUSG00000033713(Foxn3),ENSMUSG00000030528(Blm),ENSMUSG00000020413(Hus1),ENSMUSG00000028999(Rint1),ENSMUSG00000031878(Nae1),ENSMUSG00000030322(Mbd4),ENSMUSG00000034218(Atm),ENSMUSG00000046591(Ticrr),	0.00473907	0.204191
GO:1903077	negative regulation of protein localization to plasma membrane	biological_process	8	3107	19	20791	ENSMUSG00000047126(Cltc),ENSMUSG00000025903(Lypla1),ENSMUSG00000002603(Tgfb1),ENSMUSG00000035247(Hectd1),ENSMUSG00000026626(Ppp2r5a),ENSMUSG00000045658(Pid1),ENSMUSG00000022841(Ap2m1),ENSMUSG00000006301(Tmbim1),	0.0142566	0.377384
GO:0051444	negative regulation of ubiquitin-protein transferase activity	biological_process	5	3107	12	20791	ENSMUSG00000026842(Abl1),ENSMUSG00000025880(Smad7),ENSMUSG00000028964(Park7),ENSMUSG00000048230(Fbxo43),ENSMUSG00000029910(Mad2l1),	0.044458	0.655542
GO:0043117	positive regulation of vascular permeability	biological_process	5	3107	12	20791	ENSMUSG00000018930(Ccl4),ENSMUSG00000026180(Cxcr2),ENSMUSG00000041741(Pde3a),ENSMUSG00000002603(Tgfb1),ENSMUSG00000059895(Ptp4a3),	0.044458	0.655542
GO:1990001	inhibition of cysteine-type endopeptidase activity involved in apoptotic process	biological_process	5	3107	12	20791	ENSMUSG00000032000(Birc3),ENSMUSG00000071203(Naip5),ENSMUSG00000017716(Birc5),ENSMUSG00000014776(Nol3),ENSMUSG00000078945(Naip2),	0.044458	0.655542
GO:0003906	DNA-(apurinic or apyrimidinic site) lyase activity	molecular_function	5	3107	12	20791	ENSMUSG00000025269(Apex2),ENSMUSG00000032298(Neil1),ENSMUSG00000039396(Neil3),ENSMUSG00000030051(Aplf),ENSMUSG00000056758(Hmga2),	0.044458	0.655542
GO:0001973	adenosine receptor signaling pathway	biological_process	5	3107	12	20791	ENSMUSG00000018500(Adora2b),ENSMUSG00000053024(Cntn2),ENSMUSG00000032561(Acpp),ENSMUSG00000000562(Adora3),ENSMUSG00000032562(Gnai2),	0.044458	0.655542
GO:0015682	ferric iron transport	biological_process	5	3107	12	20791	ENSMUSG00000029716(Tfr2),ENSMUSG00000047126(Cltc),ENSMUSG00000040121(Rep15),ENSMUSG00000077450(Rab11b),ENSMUSG00000032554(Trf),	0.044458	0.655542
GO:0008656	cysteine-type endopeptidase activator activity involved in apoptotic process	molecular_function	5	3107	12	20791	ENSMUSG00000019979(Apaf1),ENSMUSG00000020372(Gnb2l1),ENSMUSG00000030560(Ctsc),ENSMUSG00000022074(Tnfrsf10b),ENSMUSG00000003031(Cdkn1b),	0.044458	0.655542
GO:0005652	nuclear lamina	cellular_component	5	3107	12	20791	ENSMUSG00000028063(Lmna),ENSMUSG00000062075(Lmnb2),ENSMUSG00000027613(Eif6),ENSMUSG00000039231(Suv39h1),ENSMUSG00000024590(Lmnb1),	0.044458	0.655542
GO:0006670	sphingosine metabolic process	biological_process	5	3107	12	20791	ENSMUSG00000030760(Acer3),ENSMUSG00000045019(Acer1),ENSMUSG00000061878(Sphk1),ENSMUSG00000038007(Acer2),ENSMUSG00000032908(Sgpp2),	0.044458	0.655542
GO:0045019	negative regulation of nitric oxide biosynthetic process	biological_process	5	3107	12	20791	ENSMUSG00000009013(Dynll1),ENSMUSG00000016494(Cd34),ENSMUSG00000017969(Ptgis),ENSMUSG00000042677(Zc3h12a),ENSMUSG00000026463(Atp2b4),	0.044458	0.655542
GO:0036475	neuron death in response to oxidative stress	biological_process	5	3107	12	20791	ENSMUSG00000028964(Park7),ENSMUSG00000020372(Gnb2l1),ENSMUSG00000023826(Park2),ENSMUSG00000028341(Nr4a3),ENSMUSG00000009292(Trpm2),	0.044458	0.655542
GO:0048642	negative regulation of skeletal muscle tissue development	biological_process	5	3107	12	20791	ENSMUSG00000034460(Six4),ENSMUSG00000027852(Nras),ENSMUSG00000006676(Usp19),ENSMUSG00000032010(Usp2),ENSMUSG00000002603(Tgfb1),	0.044458	0.655542
GO:0008156	negative regulation of DNA replication	biological_process	17	3107	41	20791	ENSMUSG00000041096(Tspyl2),ENSMUSG00000036086(Zranb3),ENSMUSG00000020898(Ctc1),ENSMUSG00000029521(Chek2),ENSMUSG00000025925(Terf1),ENSMUSG00000032409(Atr),ENSMUSG00000020778(Ten1),ENSMUSG00000031928(Mre11a),ENSMUSG00000045658(Pid1),ENSMUSG00000041147(Brca2),ENSMUSG00000029202(Pds5a),ENSMUSG00000059552(Trp53),ENSMUSG00000020413(Hus1),ENSMUSG00000026803(Ttf1),ENSMUSG00000029676(Pot1a),ENSMUSG000000…	0.000702651	0.0485659
GO:0043044	ATP-dependent chromatin remodeling	biological_process	17	3107	41	20791	ENSMUSG00000060373(Hnrnpc),ENSMUSG00000049516(Spty2d1),ENSMUSG00000007880(Arid1a),ENSMUSG00000000902(Smarcb1),ENSMUSG00000028800(Hdac1),ENSMUSG00000042390(Gatad2b),ENSMUSG00000031715(Smarca5),ENSMUSG00000057236(Rbbp4),ENSMUSG00000008958(Vps72),ENSMUSG00000028693(Nasp),ENSMUSG00000028549(Itgb3bp),ENSMUSG00000044783(Hjurp),ENSMUSG00000024513(Mbd2),ENSMUSG00000090083(Rnf8),ENSMUSG00000047534(Mis18bp…	0.000702651	0.0485659
GO:0043486	histone exchange	biological_process	7	3107	17	20791	ENSMUSG00000028693(Nasp),ENSMUSG00000044783(Hjurp),ENSMUSG00000028549(Itgb3bp),ENSMUSG00000090083(Rnf8),ENSMUSG00000049516(Spty2d1),ENSMUSG00000008958(Vps72),ENSMUSG00000047534(Mis18bp1),	0.0226055	0.484898
GO:0060004	reflex	biological_process	9	3107	22	20791	ENSMUSG00000045875(Adra1a),ENSMUSG00000015134(Aldh1a3),ENSMUSG00000028020(Glrb),ENSMUSG00000060332(Tmc2),ENSMUSG00000000263(Glra1),ENSMUSG00000028341(Nr4a3),ENSMUSG00000029563(Foxp2),ENSMUSG00000034656(Cacna1a),ENSMUSG00000029673(Auts2),	0.0116339	0.337586
GO:0016922	ligand-dependent nuclear receptor binding	molecular_function	9	3107	22	20791	ENSMUSG00000018501(Ncor1),ENSMUSG00000029167(Ppargc1a),ENSMUSG00000048930(Tada3),ENSMUSG00000029833(Trim24),ENSMUSG00000032386(Trip4),ENSMUSG00000007880(Arid1a),ENSMUSG00000005886(Ncoa2),ENSMUSG00000030061(Uba3),ENSMUSG00000018160(Med1),	0.0116339	0.337586
GO:0030670	phagocytic vesicle membrane	cellular_component	15	3107	37	20791	ENSMUSG00000031488(Rab11fip1),ENSMUSG00000003037(Rab8a),ENSMUSG00000046879(Irgm1),ENSMUSG00000026878(Rab14),ENSMUSG00000067212(H2-T23),ENSMUSG00000060550(H2-Q7),ENSMUSG00000026177(Slc11a1),ENSMUSG00000079477(Rab7),ENSMUSG00000067235(H2-Q10),ENSMUSG00000077450(Rab11b),ENSMUSG00000036943(Rab8b),ENSMUSG00000001173(Ocrl),ENSMUSG00000073411(H2-D1),ENSMUSG00000016534(Lamp2),ENSMUSG00000055069(Rab39),	0.00166747	0.0948359
GO:0051974	negative regulation of telomerase activity	biological_process	4	3107	10	20791	ENSMUSG00000020778(Ten1),ENSMUSG00000029676(Pot1a),ENSMUSG00000020898(Ctc1),ENSMUSG00000025925(Terf1),	0.0723148	0.790933
GO:0060340	positive regulation of type I interferon-mediated signaling pathway	biological_process	4	3107	10	20791	ENSMUSG00000031077(Fadd),ENSMUSG00000029203(Ube2k),ENSMUSG00000072244(Trim6),ENSMUSG00000027514(Zbp1),	0.0723148	0.790933
GO:0035721	intraciliary retrograde transport	biological_process	4	3107	10	20791	ENSMUSG00000006464(Bbs1),ENSMUSG00000009013(Dynll1),ENSMUSG00000066643(Wdr35),ENSMUSG00000034848(Ttc21b),	0.0723148	0.790933
GO:0022616	DNA strand elongation	biological_process	4	3107	10	20791	ENSMUSG00000036875(Dna2),ENSMUSG00000027845(Dclre1b),ENSMUSG00000029676(Pot1a),ENSMUSG00000006678(Pola1),	0.0723148	0.790933
GO:1900087	positive regulation of G1/S transition of mitotic cell cycle	biological_process	10	3107	25	20791	ENSMUSG00000031446(Cul4a),ENSMUSG00000020184(Mdm2),ENSMUSG00000022521(Crebbp),ENSMUSG00000002297(Dbf4),ENSMUSG00000055204(Ankrd17),ENSMUSG00000044847(Lsm11),ENSMUSG00000024659(Anxa1),ENSMUSG00000051177(Plcb1),ENSMUSG00000058317(Ube2e2),ENSMUSG00000078763(Slfn1),	0.00943855	0.309019
GO:0006266	DNA ligation	biological_process	4	3107	10	20791	ENSMUSG00000021615(Xrcc4),ENSMUSG00000030051(Aplf),ENSMUSG00000020914(Top2a),ENSMUSG00000027323(Rad51),	0.0723148	0.790933
GO:0018206	peptidyl-methionine modification	biological_process	4	3107	10	20791	ENSMUSG00000063273(Naa15),ENSMUSG00000022020(Naa16),ENSMUSG00000036112(Metap2),ENSMUSG00000042719(Naa25),	0.0723148	0.790933
GO:0042135	neurotransmitter catabolic process	biological_process	4	3107	10	20791	ENSMUSG00000025037(Maoa),ENSMUSG00000023328(Ache),ENSMUSG00000043943(Naalad2),ENSMUSG00000000326(Comt),	0.0723148	0.790933
GO:0010452	histone H3-K36 methylation	biological_process	4	3107	10	20791	ENSMUSG00000024384(Iws1),ENSMUSG00000028053(Ash1l),ENSMUSG00000002221(Paxip1),ENSMUSG00000044791(Setd2),	0.0723148	0.790933
GO:0006268	DNA unwinding involved in DNA replication	biological_process	4	3107	10	20791	ENSMUSG00000094483(Purb),ENSMUSG00000002870(Mcm2),ENSMUSG00000020914(Top2a),ENSMUSG00000027323(Rad51),	0.0723148	0.790933
GO:0006388	tRNA splicing, via endonucleolytic cleavage and ligation	biological_process	4	3107	10	20791	ENSMUSG00000057572(Zbtb8os),ENSMUSG00000027079(Clp1),ENSMUSG00000014980(Tsen15),ENSMUSG00000042389(Tsen2),	0.0723148	0.790933
GO:0010369	chromocenter	cellular_component	6	3107	15	20791	ENSMUSG00000022034(Esco2),ENSMUSG00000009575(Cbx5),ENSMUSG00000072980(Oip5),ENSMUSG00000028873(Cdca8),ENSMUSG00000036792(Mbd5),ENSMUSG00000018666(Cbx1),	0.0360652	0.5943
GO:2000058	regulation of protein ubiquitination involved in ubiquitin-dependent protein catabolic process	biological_process	10	3107	25	20791	ENSMUSG00000006611(Hfe),ENSMUSG00000045409(Trim39),ENSMUSG00000059456(Ptk2b),ENSMUSG00000024182(Axin1),ENSMUSG00000043051(Disc1),ENSMUSG00000037075(Rnf139),ENSMUSG00000028017(Egf),ENSMUSG00000022607(Ptk2),ENSMUSG00000025326(Ube3a),ENSMUSG00000032309(Fbxo22),	0.00943855	0.309019
GO:0000712	resolution of meiotic recombination intermediates	biological_process	4	3107	10	20791	ENSMUSG00000020914(Top2a),ENSMUSG00000043410(Hfm1),ENSMUSG00000032498(Mlh1),ENSMUSG00000022545(Ercc4),	0.0723148	0.790933
GO:0000054	ribosomal subunit export from nucleus	biological_process	4	3107	10	20791	ENSMUSG00000027613(Eif6),ENSMUSG00000027787(Nmd3),ENSMUSG00000040667(Nup88),ENSMUSG00000020290(Xpo1),	0.0723148	0.790933
GO:0009081	branched-chain amino acid metabolic process	biological_process	6	3107	15	20791	ENSMUSG00000042096(Dao),ENSMUSG00000027709(Mccc1),ENSMUSG00000030826(Bcat2),ENSMUSG00000030802(Bckdk),ENSMUSG00000027332(Ivd),ENSMUSG00000041426(Hibch),	0.0360652	0.5943
GO:0050665	hydrogen peroxide biosynthetic process	biological_process	4	3107	10	20791	ENSMUSG00000006818(Sod2),ENSMUSG00000015950(Ncf1),ENSMUSG00000004040(Stat3),ENSMUSG00000022679(Mpv17l),	0.0723148	0.790933
GO:0072172	mesonephric tubule formation	biological_process	4	3107	10	20791	ENSMUSG00000034460(Six4),ENSMUSG00000018486(Wnt9b),ENSMUSG00000051367(Six1),ENSMUSG00000048387(Osr1),	0.0723148	0.790933
GO:0032740	positive regulation of interleukin-17 production	biological_process	4	3107	10	20791	ENSMUSG00000002603(Tgfb1),ENSMUSG00000055994(Nod2),ENSMUSG00000026778(Prkcq),ENSMUSG00000025383(Il23a),	0.0723148	0.790933
GO:0046520	sphingoid biosynthetic process	biological_process	4	3107	10	20791	ENSMUSG00000030760(Acer3),ENSMUSG00000045019(Acer1),ENSMUSG00000061878(Sphk1),ENSMUSG00000038007(Acer2),	0.0723148	0.790933
GO:0072015	glomerular visceral epithelial cell development	biological_process	4	3107	10	20791	ENSMUSG00000006649(Nphs1),ENSMUSG00000030536(Iqgap1),ENSMUSG00000032220(Myo1e),ENSMUSG00000040003(Magi2),	0.0723148	0.790933
GO:0090266	regulation of mitotic cell cycle spindle assembly checkpoint	biological_process	4	3107	10	20791	ENSMUSG00000029910(Mad2l1),ENSMUSG00000024190(Dusp1),ENSMUSG00000041431(Ccnb1),ENSMUSG00000032435(Dync1li1),	0.0723148	0.790933
GO:0008385	IkappaB kinase complex	cellular_component	4	3107	10	20791	ENSMUSG00000030172(Erc1),ENSMUSG00000004221(Ikbkg),ENSMUSG00000031537(Ikbkb),ENSMUSG00000025199(Chuk),	0.0723148	0.790933
GO:0040023	establishment of nucleus localization	biological_process	6	3107	15	20791	ENSMUSG00000022607(Ptk2),ENSMUSG00000020745(Pafah1b1),ENSMUSG00000026490(Cdc42bpa),ENSMUSG00000044700(Tmem201),ENSMUSG00000020902(Ntn1),ENSMUSG00000096054(Syne1),	0.0360652	0.5943
GO:0033180	proton-transporting V-type ATPase, V1 domain	cellular_component	4	3107	10	20791	ENSMUSG00000006273(Atp6v1b2),ENSMUSG00000052459(Atp6v1a),ENSMUSG00000021557(Agtpbp1),ENSMUSG00000033793(Atp6v1h),	0.0723148	0.790933
GO:0008143	poly(A) binding	molecular_function	6	3107	15	20791	ENSMUSG00000037058(Paip2),ENSMUSG00000032423(Syncrip),ENSMUSG00000026058(Khdrbs2),ENSMUSG00000028790(Khdrbs1),ENSMUSG00000045896(Paip2b),ENSMUSG00000022283(Pabpc1),	0.0360652	0.5943
GO:0000463	maturation of LSU-rRNA from tricistronic rRNA transcript (SSU-rRNA, 5.8S rRNA, LSU-rRNA)	biological_process	4	3107	10	20791	ENSMUSG00000020706(Ftsj3),ENSMUSG00000028948(Nol9),ENSMUSG00000063888(Rpl7l1),ENSMUSG00000026019(Wdr12),	0.0723148	0.790933
GO:0004000	adenosine deaminase activity	molecular_function	4	3107	10	20791	ENSMUSG00000052551(Adarb2),ENSMUSG00000031949(Adat1),ENSMUSG00000020262(Adarb1),ENSMUSG00000027514(Zbp1),	0.0723148	0.790933
GO:0000729	DNA double-strand break processing	biological_process	4	3107	10	20791	ENSMUSG00000030528(Blm),ENSMUSG00000036875(Dna2),ENSMUSG00000059772(Slx1b),ENSMUSG00000029920(Smarcad1),	0.0723148	0.790933
GO:0005451	monovalent cation:proton antiporter activity	molecular_function	4	3107	10	20791	ENSMUSG00000031129(Slc9a9),ENSMUSG00000026065(Slc9a4),ENSMUSG00000026062(Slc9a2),ENSMUSG00000039463(Slc9a8),	0.0723148	0.790933
GO:0017110	nucleoside-diphosphatase activity	molecular_function	6	3107	15	20791	ENSMUSG00000025817(Nudt5),ENSMUSG00000002346(Slc25a42),ENSMUSG00000033068(Entpd6),ENSMUSG00000022066(Gm21685),ENSMUSG00000095463(Entpd4),ENSMUSG00000048120(Entpd1),	0.0360652	0.5943
GO:0032042	mitochondrial DNA metabolic process	biological_process	8	3107	20	20791	ENSMUSG00000022292(Rrm2b),ENSMUSG00000032633(Flcn),ENSMUSG00000036875(Dna2),ENSMUSG00000059552(Trp53),ENSMUSG00000020718(Polg2),ENSMUSG00000029167(Ppargc1a),ENSMUSG00000045658(Pid1),ENSMUSG00000026496(Parp1),	0.0183269	0.427183
GO:0070129	regulation of mitochondrial translation	biological_process	4	3107	10	20791	ENSMUSG00000039069(Mtg2),ENSMUSG00000019763(Rmnd1),ENSMUSG00000024120(Lrpprc),ENSMUSG00000005882(Uqcc1),	0.0723148	0.790933
GO:0070498	interleukin-1-mediated signaling pathway	biological_process	6	3107	15	20791	ENSMUSG00000051177(Plcb1),ENSMUSG00000031537(Ikbkb),ENSMUSG00000026072(Il1r1),ENSMUSG00000031392(Irak1),ENSMUSG00000021180(Rps6ka5),ENSMUSG00000060477(Irak2),	0.0360652	0.5943
GO:0070534	protein K63-linked ubiquitination	biological_process	17	3107	43	20791	ENSMUSG00000035247(Hectd1),ENSMUSG00000078923(Ube2v1),ENSMUSG00000026942(Traf2),ENSMUSG00000014074(Rnf168),ENSMUSG00000024695(Zfp91),ENSMUSG00000026219(Trip12),ENSMUSG00000060860(Ube2s),ENSMUSG00000026429(Ube2t),ENSMUSG00000023826(Park2),ENSMUSG00000090083(Rnf8),ENSMUSG00000032216(Nedd4),ENSMUSG00000064145(Arih2),ENSMUSG00000029110(Rnf4),ENSMUSG00000027598(Itch),ENSMUSG00000021326(Trim27),ENSMUSG…	0.00110139	0.0698224
GO:0033539	fatty acid beta-oxidation using acyl-CoA dehydrogenase	biological_process	7	3107	18	20791	ENSMUSG00000042647(Acad12),ENSMUSG00000090150(Acad11),ENSMUSG00000029098(Acox3),ENSMUSG00000027710(Acad9),ENSMUSG00000029456(Acad10),ENSMUSG00000027332(Ivd),ENSMUSG00000027809(Etfdh),	0.0290027	0.539559
GO:0005657	replication fork	cellular_component	24	3107	62	20791	ENSMUSG00000020228(Helb),ENSMUSG00000029191(Rfc1),ENSMUSG00000006678(Pola1),ENSMUSG00000020974(Pole2),ENSMUSG00000026134(Prim2),ENSMUSG00000007080(Pole),ENSMUSG00000024833(Pola2),ENSMUSG00000007646(Rad51c),ENSMUSG00000028933(Xrcc2),ENSMUSG00000094483(Purb),ENSMUSG00000045751(Mms22l),ENSMUSG00000059552(Trp53),ENSMUSG00000029920(Smarcad1),ENSMUSG00000002748(Baz1b),ENSMUSG00000004099(Dnmt1),ENSMUSG0…	0.00016626	0.0143895
GO:0007202	activation of phospholipase C activity	biological_process	5	3107	13	20791	ENSMUSG00000038668(Lpar1),ENSMUSG00000031355(Arhgap6),ENSMUSG00000034997(Htr2a),ENSMUSG00000045875(Adra1a),ENSMUSG00000054892(Txk),	0.0579933	0.736234
GO:1901224	positive regulation of NIK/NF-kappaB signaling	biological_process	10	3107	26	20791	ENSMUSG00000024695(Zfp91),ENSMUSG00000038058(Nod1),ENSMUSG00000031392(Irak1),ENSMUSG00000032688(Malt1),ENSMUSG00000026942(Traf2),ENSMUSG00000075376(Rc3h2),ENSMUSG00000024079(Eif2ak2),ENSMUSG00000055994(Nod2),ENSMUSG00000004221(Ikbkg),ENSMUSG00000022521(Crebbp),	0.0118782	0.337781
GO:0043205	fibril	cellular_component	5	3107	13	20791	ENSMUSG00000024598(Fbn2),ENSMUSG00000032289(Thsd4),ENSMUSG00000027204(Fbn1),ENSMUSG00000001870(Ltbp1),ENSMUSG00000005360(Slc1a3),	0.0579933	0.736234
GO:0002693	positive regulation of cellular extravasation	biological_process	5	3107	13	20791	ENSMUSG00000027009(Itga4),ENSMUSG00000031077(Fadd),ENSMUSG00000019984(Med23),ENSMUSG00000056529(Ptafr),ENSMUSG00000049103(Ccr2),	0.0579933	0.736234
GO:0010614	negative regulation of cardiac muscle hypertrophy	biological_process	5	3107	13	20791	ENSMUSG00000029470(P2rx4),ENSMUSG00000022812(Gsk3b),ENSMUSG00000024011(Pi16),ENSMUSG00000032355(Mlip),ENSMUSG00000026463(Atp2b4),	0.0579933	0.736234
GO:1900015	regulation of cytokine production involved in inflammatory response	biological_process	5	3107	13	20791	ENSMUSG00000105504(Gbp5),ENSMUSG00000041872(Il17f),ENSMUSG00000025512(Chid1),ENSMUSG00000055994(Nod2),ENSMUSG00000022548(Apod),	0.0579933	0.736234
GO:0030296	protein tyrosine kinase activator activity	molecular_function	5	3107	13	20791	ENSMUSG00000062991(Nrg1),ENSMUSG00000054051(Ercc6),ENSMUSG00000058835(Abi1),ENSMUSG00000027460(Angpt4),ENSMUSG00000022781(Pak2),	0.0579933	0.736234
GO:0071281	cellular response to iron ion	biological_process	5	3107	13	20791	ENSMUSG00000029716(Tfr2),ENSMUSG00000041431(Ccnb1),ENSMUSG00000006611(Hfe),ENSMUSG00000022812(Gsk3b),ENSMUSG00000032554(Trf),	0.0579933	0.736234
GO:0042608	T cell receptor binding	molecular_function	5	3107	13	20791	ENSMUSG00000073409(H2-Q6),ENSMUSG00000073411(H2-D1),ENSMUSG00000035929(H2-Q4),ENSMUSG00000060550(H2-Q7),ENSMUSG00000067235(H2-Q10),	0.0579933	0.736234
GO:1904356	regulation of telomere maintenance via telomere lengthening	biological_process	5	3107	13	20791	ENSMUSG00000020898(Ctc1),ENSMUSG00000025925(Terf1),ENSMUSG00000031403(Dkc1),ENSMUSG00000020778(Ten1),ENSMUSG00000029676(Pot1a),	0.0579933	0.736234
GO:0000940	condensed chromosome outer kinetochore	cellular_component	5	3107	13	20791	ENSMUSG00000022521(Crebbp),ENSMUSG00000041431(Ccnb1),ENSMUSG00000021965(Ska3),ENSMUSG00000026605(Cenpf),ENSMUSG00000020492(Ska2),	0.0579933	0.736234
GO:0032039	integrator complex	cellular_component	5	3107	13	20791	ENSMUSG00000031864(Ints10),ENSMUSG00000037461(Ints7),ENSMUSG00000035161(Ints6),ENSMUSG00000040738(Ints8),ENSMUSG00000018068(Ints2),	0.0579933	0.736234
GO:0031116	positive regulation of microtubule polymerization	biological_process	5	3107	13	20791	ENSMUSG00000049550(Clip1),ENSMUSG00000003031(Cdkn1b),ENSMUSG00000053158(Fes),ENSMUSG00000036087(Slain2),ENSMUSG00000025925(Terf1),	0.0579933	0.736234
GO:0016505	peptidase activator activity involved in apoptotic process	molecular_function	5	3107	13	20791	ENSMUSG00000020372(Gnb2l1),ENSMUSG00000019979(Apaf1),ENSMUSG00000030560(Ctsc),ENSMUSG00000003031(Cdkn1b),ENSMUSG00000022074(Tnfrsf10b),	0.0579933	0.736234
GO:0071108	protein K48-linked deubiquitination	biological_process	8	3107	21	20791	ENSMUSG00000025437(Usp33),ENSMUSG00000038495(Otud7b),ENSMUSG00000056342(Usp34),ENSMUSG00000006676(Usp19),ENSMUSG00000036990(Otud4),ENSMUSG00000028964(Park7),ENSMUSG00000046404(Yod1),ENSMUSG00000033364(Usp37),	0.0232169	0.493756
GO:0042629	mast cell granule	cellular_component	8	3107	21	20791	ENSMUSG00000070547(Mrgprb1),ENSMUSG00000028341(Nr4a3),ENSMUSG00000040528(Milr1),ENSMUSG00000001642(Akr1b3),ENSMUSG00000024659(Anxa1),ENSMUSG00000026180(Cxcr2),ENSMUSG00000027287(Snap23),ENSMUSG00000034652(Cd300a),	0.0232169	0.493756
GO:0016180	snRNA processing	biological_process	8	3107	21	20791	ENSMUSG00000037461(Ints7),ENSMUSG00000034259(Exosc4),ENSMUSG00000018068(Ints2),ENSMUSG00000031864(Ints10),ENSMUSG00000035161(Ints6),ENSMUSG00000040738(Ints8),ENSMUSG00000039356(Exosc2),ENSMUSG00000061286(Exosc5),	0.0232169	0.493756
GO:0035861	site of double-strand break	cellular_component	11	3107	29	20791	ENSMUSG00000029920(Smarcad1),ENSMUSG00000059552(Trp53),ENSMUSG00000027323(Rad51),ENSMUSG00000031928(Mre11a),ENSMUSG00000027104(Atf2),ENSMUSG00000014074(Rnf168),ENSMUSG00000030051(Aplf),ENSMUSG00000022034(Esco2),ENSMUSG00000020413(Hus1),ENSMUSG00000090083(Rnf8),ENSMUSG00000030254(Rad18),	0.00952779	0.309902
GO:0017112	Rab guanyl-nucleotide exchange factor activity	molecular_function	11	3107	29	20791	ENSMUSG00000040818(Dennd6a),ENSMUSG00000036104(Rab3gap1),ENSMUSG00000035901(Dennd5a),ENSMUSG00000038371(Sbf2),ENSMUSG00000026024(Als2),ENSMUSG00000007379(Dennd2c),ENSMUSG00000040687(Madd),ENSMUSG00000038658(Ric1),ENSMUSG00000035392(Dennd1a),ENSMUSG00000030313(Dennd5b),ENSMUSG00000038456(Dennd2a),	0.00952779	0.309902
GO:1902808	positive regulation of cell cycle G1/S phase transition	biological_process	11	3107	29	20791	ENSMUSG00000002297(Dbf4),ENSMUSG00000020184(Mdm2),ENSMUSG00000022521(Crebbp),ENSMUSG00000031446(Cul4a),ENSMUSG00000044847(Lsm11),ENSMUSG00000055204(Ankrd17),ENSMUSG00000058317(Ube2e2),ENSMUSG00000051177(Plcb1),ENSMUSG00000024659(Anxa1),ENSMUSG00000020546(Stxbp4),ENSMUSG00000078763(Slfn1),	0.00952779	0.309902
GO:0072112	glomerular visceral epithelial cell differentiation	biological_process	6	3107	16	20791	ENSMUSG00000029086(Prom1),ENSMUSG00000032220(Myo1e),ENSMUSG00000006649(Nphs1),ENSMUSG00000030536(Iqgap1),ENSMUSG00000045763(Basp1),ENSMUSG00000040003(Magi2),	0.046156	0.656272
GO:0051000	positive regulation of nitric-oxide synthase activity	biological_process	6	3107	16	20791	ENSMUSG00000019768(Esr1),ENSMUSG00000038058(Nod1),ENSMUSG00000059456(Ptk2b),ENSMUSG00000036438(Calm2),ENSMUSG00000005540(Fcer2a),ENSMUSG00000022206(Npr3),	0.046156	0.656272
GO:0090330	regulation of platelet aggregation	biological_process	6	3107	16	20791	ENSMUSG00000030534(Vps33b),ENSMUSG00000032020(Ubash3b),ENSMUSG00000052920(Prkg1),ENSMUSG00000026249(Serpine2),ENSMUSG00000026778(Prkcq),ENSMUSG00000022099(Dmtn),	0.046156	0.656272
GO:0004520	endodeoxyribonuclease activity	molecular_function	18	3107	48	20791	ENSMUSG00000022545(Ercc4),ENSMUSG00000059772(Slx1b),ENSMUSG00000055994(Nod2),ENSMUSG00000025269(Apex2),ENSMUSG00000003812(Dnase2a),ENSMUSG00000039850(Endov),ENSMUSG00000026648(Dclre1c),ENSMUSG00000028933(Xrcc2),ENSMUSG00000007646(Rad51c),ENSMUSG00000031928(Mre11a),ENSMUSG00000027323(Rad51),ENSMUSG00000030051(Aplf),ENSMUSG00000039396(Neil3),ENSMUSG00000032298(Neil1),ENSMUSG00000039748(Exo1),ENSMUS…	0.00135284	0.0811135
GO:0032703	negative regulation of interleukin-2 production	biological_process	6	3107	16	20791	ENSMUSG00000079037(Prnp),ENSMUSG00000021326(Trim27),ENSMUSG00000016494(Cd34),ENSMUSG00000044206(Vsig4),ENSMUSG00000044244(Il20rb),ENSMUSG00000055994(Nod2),	0.046156	0.656272
GO:0052890	oxidoreductase activity, acting on the CH-CH group of donors, with a flavin as acceptor	molecular_function	6	3107	16	20791	ENSMUSG00000090150(Acad11),ENSMUSG00000029098(Acox3),ENSMUSG00000042647(Acad12),ENSMUSG00000029456(Acad10),ENSMUSG00000027710(Acad9),ENSMUSG00000027332(Ivd),	0.046156	0.656272
GO:0072422	signal transduction involved in DNA damage checkpoint	biological_process	6	3107	16	20791	ENSMUSG00000017843(Ppp2r5c),ENSMUSG00000059552(Trp53),ENSMUSG00000028999(Rint1),ENSMUSG00000029521(Chek2),ENSMUSG00000020184(Mdm2),ENSMUSG00000034218(Atm),	0.046156	0.656272
GO:0010869	regulation of receptor biosynthetic process	biological_process	7	3107	19	20791	ENSMUSG00000028800(Hdac1),ENSMUSG00000036391(Sec24a),ENSMUSG00000030530(Furin),ENSMUSG00000031161(Hdac6),ENSMUSG00000022383(Ppara),ENSMUSG00000039988(Ankrd13c),ENSMUSG00000020889(Nr1d1),	0.0366187	0.596507
GO:1903205	regulation of hydrogen peroxide-induced cell death	biological_process	7	3107	19	20791	ENSMUSG00000031161(Hdac6),ENSMUSG00000028964(Park7),ENSMUSG00000015839(Nfe2l2),ENSMUSG00000059552(Trp53),ENSMUSG00000025140(Pycr1),ENSMUSG00000020372(Gnb2l1),ENSMUSG00000028341(Nr4a3),	0.0366187	0.596507
GO:0042162	telomeric DNA binding	molecular_function	7	3107	19	20791	ENSMUSG00000026234(Ncl),ENSMUSG00000094483(Purb),ENSMUSG00000020778(Ten1),ENSMUSG00000025925(Terf1),ENSMUSG00000020898(Ctc1),ENSMUSG00000024174(Pot1b),ENSMUSG00000029676(Pot1a),	0.0366187	0.596507
GO:0002468	dendritic cell antigen processing and presentation	biological_process	4	3107	11	20791	ENSMUSG00000024101(Wash1),ENSMUSG00000055994(Nod2),ENSMUSG00000026177(Slc11a1),ENSMUSG00000038058(Nod1),	0.0942283	0.865978
GO:0030331	estrogen receptor binding	molecular_function	12	3107	33	20791	ENSMUSG00000030795(Fus),ENSMUSG00000032386(Trip4),ENSMUSG00000018160(Med1),ENSMUSG00000018501(Ncor1),ENSMUSG00000061882(Ccdc62),ENSMUSG00000025159(Mms19),ENSMUSG00000018909(Arrb1),ENSMUSG00000004099(Dnmt1),ENSMUSG00000028927(Padi2),ENSMUSG00000005886(Ncoa2),ENSMUSG00000027985(Lef1),ENSMUSG00000029167(Ppargc1a),	0.00939302	0.309565
GO:0010800	positive regulation of peptidyl-threonine phosphorylation	biological_process	8	3107	22	20791	ENSMUSG00000002603(Tgfb1),ENSMUSG00000052353(Cemip),ENSMUSG00000029203(Ube2k),ENSMUSG00000061878(Sphk1),ENSMUSG00000072244(Trim6),ENSMUSG00000022812(Gsk3b),ENSMUSG00000028017(Egf),ENSMUSG00000032253(Phip),	0.0290182	0.53884
GO:0000062	fatty-acyl-CoA binding	molecular_function	12	3107	33	20791	ENSMUSG00000021417(Eci2),ENSMUSG00000023045(Soat2),ENSMUSG00000090150(Acad11),ENSMUSG00000027332(Ivd),ENSMUSG00000033701(Acbd6),ENSMUSG00000026600(Soat1),ENSMUSG00000029098(Acox3),ENSMUSG00000026499(Acbd3),ENSMUSG00000042647(Acad12),ENSMUSG00000021416(Eci3),ENSMUSG00000027710(Acad9),ENSMUSG00000029456(Acad10),	0.00939302	0.309565
GO:0032205	negative regulation of telomere maintenance	biological_process	4	3107	11	20791	ENSMUSG00000025925(Terf1),ENSMUSG00000022545(Ercc4),ENSMUSG00000029676(Pot1a),ENSMUSG00000033430(Terf2ip),	0.0942283	0.865978
GO:0000012	single strand break repair	biological_process	4	3107	11	20791	ENSMUSG00000026496(Parp1),ENSMUSG00000020063(Sirt1),ENSMUSG00000030051(Aplf),ENSMUSG00000070425(Xntrpc),	0.0942283	0.865978
GO:0005885	Arp2/3 protein complex	cellular_component	4	3107	11	20791	ENSMUSG00000026755(Arpc5l),ENSMUSG00000029621(Arpc1a),ENSMUSG00000029622(Arpc1b),ENSMUSG00000020152(Actr2),	0.0942283	0.865978
GO:0005522	profilin binding	molecular_function	4	3107	11	20791	ENSMUSG00000022995(Enah),ENSMUSG00000029104(Htt),ENSMUSG00000061601(Pclo),ENSMUSG00000030447(Cyfip1),	0.0942283	0.865978
GO:0034244	negative regulation of transcription elongation from RNA polymerase II promoter	biological_process	4	3107	11	20791	ENSMUSG00000024182(Axin1),ENSMUSG00000090083(Rnf8),ENSMUSG00000014074(Rnf168),ENSMUSG00000054302(Eapp),	0.0942283	0.865978
GO:0051988	regulation of attachment of spindle microtubules to kinetochore	biological_process	4	3107	11	20791	ENSMUSG00000023015(Racgap1),ENSMUSG00000041431(Ccnb1),ENSMUSG00000035086(Becn1),ENSMUSG00000002055(Spag5),	0.0942283	0.865978
GO:0050664	oxidoreductase activity, acting on NAD(P)H, oxygen as acceptor	molecular_function	4	3107	11	20791	ENSMUSG00000015950(Ncf1),ENSMUSG00000039783(Kmo),ENSMUSG00000026480(Ncf2),ENSMUSG00000032872(Cyb5r4),	0.0942283	0.865978
GO:0008409	5'-3' exonuclease activity	molecular_function	4	3107	11	20791	ENSMUSG00000039748(Exo1),ENSMUSG00000032410(Xrn1),ENSMUSG00000027845(Dclre1b),ENSMUSG00000026648(Dclre1c),	0.0942283	0.865978
GO:0004715	non-membrane spanning protein tyrosine kinase activity	molecular_function	16	3107	44	20791	ENSMUSG00000032899(Styk1),ENSMUSG00000031805(Jak3),ENSMUSG00000026201(Stk16),ENSMUSG00000053158(Fes),ENSMUSG00000024079(Eif2ak2),ENSMUSG00000035683(Melk),ENSMUSG00000038751(Ptk6),ENSMUSG00000026842(Abl1),ENSMUSG00000026596(Abl2),ENSMUSG00000014932(Yes1),ENSMUSG00000074305(Peak1),ENSMUSG00000022607(Ptk2),ENSMUSG00000001583(Tnk1),ENSMUSG00000054892(Txk),ENSMUSG00000059456(Ptk2b),ENSMUSG00000002748(…	0.00312968	0.151212
GO:0010715	regulation of extracellular matrix disassembly	biological_process	4	3107	11	20791	ENSMUSG00000000392(Fap),ENSMUSG00000035000(Dpp4),ENSMUSG00000026674(Ddr2),ENSMUSG00000064302(Clasp1),	0.0942283	0.865978
GO:0042555	MCM complex	cellular_component	4	3107	11	20791	ENSMUSG00000027353(Mcm8),ENSMUSG00000005410(Mcm5),ENSMUSG00000045751(Mms22l),ENSMUSG00000002870(Mcm2),	0.0942283	0.865978
GO:0000470	maturation of LSU-rRNA	biological_process	4	3107	11	20791	ENSMUSG00000026019(Wdr12),ENSMUSG00000063888(Rpl7l1),ENSMUSG00000020706(Ftsj3),ENSMUSG00000028948(Nol9),	0.0942283	0.865978
GO:0014067	negative regulation of phosphatidylinositol 3-kinase signaling	biological_process	4	3107	11	20791	ENSMUSG00000026249(Serpine2),ENSMUSG00000006906(Stambp),ENSMUSG00000000724(Cryba1),ENSMUSG00000018501(Ncor1),	0.0942283	0.865978
GO:0003993	acid phosphatase activity	molecular_function	4	3107	11	20791	ENSMUSG00000028093(Acp6),ENSMUSG00000033526(Ppip5k1),ENSMUSG00000032561(Acpp),ENSMUSG00000002103(Acp2),	0.0942283	0.865978
GO:2000773	negative regulation of cellular senescence	biological_process	4	3107	11	20791	ENSMUSG00000040274(Cdk6),ENSMUSG00000020063(Sirt1),ENSMUSG00000021327(Zkscan3),ENSMUSG00000026842(Abl1),	0.0942283	0.865978
GO:0031125	rRNA 3'-end processing	biological_process	4	3107	11	20791	ENSMUSG00000034259(Exosc4),ENSMUSG00000030929(Eri2),ENSMUSG00000061286(Exosc5),ENSMUSG00000039356(Exosc2),	0.0942283	0.865978
GO:0001845	phagolysosome assembly	biological_process	4	3107	11	20791	ENSMUSG00000079477(Rab7),ENSMUSG00000002059(Rab34),ENSMUSG00000055069(Rab39),ENSMUSG00000026878(Rab14),	0.0942283	0.865978
GO:0071437	invadopodium	cellular_component	4	3107	11	20791	ENSMUSG00000000392(Fap),ENSMUSG00000024101(Wash1),ENSMUSG00000029291(Rufy3),ENSMUSG00000035000(Dpp4),	0.0942283	0.865978
GO:0045472	response to ether	biological_process	4	3107	11	20791	ENSMUSG00000029167(Ppargc1a),ENSMUSG00000042476(Abcb4),ENSMUSG00000012396(Nanog),ENSMUSG00000020184(Mdm2),	0.0942283	0.865978
GO:0030666	endocytic vesicle membrane	cellular_component	17	3107	47	20791	ENSMUSG00000077450(Rab11b),ENSMUSG00000022032(Scara5),ENSMUSG00000067235(H2-Q10),ENSMUSG00000028524(Sgip1),ENSMUSG00000016534(Lamp2),ENSMUSG00000073411(H2-D1),ENSMUSG00000055069(Rab39),ENSMUSG00000036943(Rab8b),ENSMUSG00000001173(Ocrl),ENSMUSG00000031488(Rab11fip1),ENSMUSG00000003037(Rab8a),ENSMUSG00000060550(H2-Q7),ENSMUSG00000067212(H2-T23),ENSMUSG00000026177(Slc11a1),ENSMUSG00000079477(Rab7),E…	0.00250395	0.129801
GO:0005876	spindle microtubule	cellular_component	17	3107	47	20791	ENSMUSG00000026276(2-Sep),ENSMUSG00000020492(Ska2),ENSMUSG00000027630(Tbl1xr1),ENSMUSG00000067276(Capn6),ENSMUSG00000021965(Ska3),ENSMUSG00000012443(Kif11),ENSMUSG00000027469(Tpx2),ENSMUSG00000002055(Spag5),ENSMUSG00000017716(Birc5),ENSMUSG00000027115(Kif18a),ENSMUSG00000018501(Ncor1),ENSMUSG00000064302(Clasp1),ENSMUSG00000036438(Calm2),ENSMUSG00000020745(Pafah1b1),ENSMUSG00000027285(Haus2),ENSMU…	0.00250395	0.129801
GO:0043596	nuclear replication fork	cellular_component	13	3107	36	20791	ENSMUSG00000006678(Pola1),ENSMUSG00000020228(Helb),ENSMUSG00000007080(Pole),ENSMUSG00000020974(Pole2),ENSMUSG00000024833(Pola2),ENSMUSG00000029920(Smarcad1),ENSMUSG00000045751(Mms22l),ENSMUSG00000094483(Purb),ENSMUSG00000002748(Baz1b),ENSMUSG00000070544(Top1),ENSMUSG00000031715(Smarca5),ENSMUSG00000005687(Bcas2),ENSMUSG00000036086(Zranb3),	0.00748625	0.271937
GO:2000772	regulation of cellular senescence	biological_process	9	3107	25	20791	ENSMUSG00000055116(Arntl),ENSMUSG00000020063(Sirt1),ENSMUSG00000005846(Rsl1d1),ENSMUSG00000026842(Abl1),ENSMUSG00000056758(Hmga2),ENSMUSG00000059552(Trp53),ENSMUSG00000021327(Zkscan3),ENSMUSG00000040274(Cdk6),ENSMUSG00000055917(Zfp277),	0.0229908	0.489994
GO:0051127	positive regulation of actin nucleation	biological_process	5	3107	14	20791	ENSMUSG00000038013(Wipf2),ENSMUSG00000030447(Cyfip1),ENSMUSG00000026782(Abi2),ENSMUSG00000044042(Fmn1),ENSMUSG00000021326(Trim27),	0.0739744	0.7816
GO:0002031	G-protein coupled receptor internalization	biological_process	5	3107	14	20791	ENSMUSG00000021639(Gtf2h2),ENSMUSG00000052783(Grk4),ENSMUSG00000026825(Dnm1),ENSMUSG00000020828(Pld2),ENSMUSG00000018909(Arrb1),	0.0739744	0.7816
GO:0060766	negative regulation of androgen receptor signaling pathway	biological_process	5	3107	14	20791	ENSMUSG00000021055(Esr2),ENSMUSG00000028800(Hdac1),ENSMUSG00000038845(Phb),ENSMUSG00000020063(Sirt1),ENSMUSG00000030067(Foxp1),	0.0739744	0.7816
GO:0008649	rRNA methyltransferase activity	molecular_function	5	3107	14	20791	ENSMUSG00000004268(Emg1),ENSMUSG00000037845(Fdxacb1),ENSMUSG00000010554(Mettl16),ENSMUSG00000020706(Ftsj3),ENSMUSG00000046865(Fbl),	0.0739744	0.7816
GO:0070742	C2H2 zinc finger domain binding	molecular_function	5	3107	14	20791	ENSMUSG00000027985(Lef1),ENSMUSG00000024513(Mbd2),ENSMUSG00000013787(Ehmt2),ENSMUSG00000057098(Ebf1),ENSMUSG00000056758(Hmga2),	0.0739744	0.7816
GO:0030449	regulation of complement activation	biological_process	5	3107	14	20791	ENSMUSG00000018446(C1qbp),ENSMUSG00000038845(Phb),ENSMUSG00000016481(Cr1l),ENSMUSG00000068686(Cd59b),ENSMUSG00000026399(Cd55),	0.0739744	0.7816
GO:0005487	nucleocytoplasmic transporter activity	molecular_function	5	3107	14	20791	ENSMUSG00000002718(Cse1l),ENSMUSG00000022100(Xpo7),ENSMUSG00000001855(Nup214),ENSMUSG00000040594(Ranbp17),ENSMUSG00000020290(Xpo1),	0.0739744	0.7816
GO:0071850	mitotic cell cycle arrest	biological_process	5	3107	14	20791	ENSMUSG00000000392(Fap),ENSMUSG00000003031(Cdkn1b),ENSMUSG00000059552(Trp53),ENSMUSG00000024190(Dusp1),ENSMUSG00000040003(Magi2),	0.0739744	0.7816
GO:0009435	NAD biosynthetic process	biological_process	5	3107	14	20791	ENSMUSG00000030674(Qprt),ENSMUSG00000039783(Kmo),ENSMUSG00000037847(Nmrk1),ENSMUSG00000004939(Nmrk2),ENSMUSG00000028992(Nmnat1),	0.0739744	0.7816
GO:0019013	viral nucleocapsid	cellular_component	5	3107	14	20791	ENSMUSG00000040824(Snrpd2),ENSMUSG00000066037(Hnrnpr),ENSMUSG00000020358(Hnrnpab),ENSMUSG00000024217(Snrpc),ENSMUSG00000025762(Larp1b),	0.0739744	0.7816
GO:0050855	regulation of B cell receptor signaling pathway	biological_process	5	3107	14	20791	ENSMUSG00000034652(Cd300a),ENSMUSG00000029254(Stap1),ENSMUSG00000052889(Prkcb),ENSMUSG00000025986(Slc39a10),ENSMUSG00000048031(Fcrl5),	0.0739744	0.7816
GO:0061631	ubiquitin conjugating enzyme activity	molecular_function	11	3107	31	20791	ENSMUSG00000024073(Birc6),ENSMUSG00000078578(Ube2d3),ENSMUSG00000021774(Ube2e1),ENSMUSG00000078923(Ube2v1),ENSMUSG00000023286(Ube2j2),ENSMUSG00000029203(Ube2k),ENSMUSG00000058317(Ube2e2),ENSMUSG00000060860(Ube2s),ENSMUSG00000026429(Ube2t),ENSMUSG00000001403(Ube2c),ENSMUSG00000025939(Ube2w),	0.0144483	0.37645
GO:0035313	wound healing, spreading of epidermal cells	biological_process	6	3107	17	20791	ENSMUSG00000064302(Clasp1),ENSMUSG00000049723(Mmp12),ENSMUSG00000039087(Rreb1),ENSMUSG00000032068(Plet1),ENSMUSG00000022178(Ajuba),ENSMUSG00000052593(Adam17),	0.0580332	0.722006
GO:0033003	regulation of mast cell activation	biological_process	12	3107	34	20791	ENSMUSG00000053158(Fes),ENSMUSG00000032369(Plscr1),ENSMUSG00000024122(Pdpk1),ENSMUSG00000033220(Rac2),ENSMUSG00000031289(Il13ra2),ENSMUSG00000028341(Nr4a3),ENSMUSG00000030347(D6Wsu163e),ENSMUSG00000034652(Cd300a),ENSMUSG00000018500(Adora2b),ENSMUSG00000057948(Unc13d),ENSMUSG00000040528(Milr1),ENSMUSG00000062585(Cnr2),	0.0114646	0.33561
GO:0090036	regulation of protein kinase C signaling	biological_process	6	3107	17	20791	ENSMUSG00000000632(Sez6),ENSMUSG00000050627(Gpd1l),ENSMUSG00000074037(Mc1r),ENSMUSG00000017652(Cd40),ENSMUSG00000045875(Adra1a),ENSMUSG00000015957(Wnt11),	0.0580332	0.722006
GO:0031442	positive regulation of mRNA 3'-end processing	biological_process	6	3107	17	20791	ENSMUSG00000026361(Cdc73),ENSMUSG00000025571(Tnrc6c),ENSMUSG00000022283(Pabpc1),ENSMUSG00000041431(Ccnb1),ENSMUSG00000039652(Cpeb3),ENSMUSG00000003437(Paf1),	0.0580332	0.722006
GO:0006925	inflammatory cell apoptotic process	biological_process	6	3107	17	20791	ENSMUSG00000024659(Anxa1),ENSMUSG00000079227(Ccr5),ENSMUSG00000026180(Cxcr2),ENSMUSG00000068039(Tcp1),ENSMUSG00000020063(Sirt1),ENSMUSG00000055994(Nod2),	0.0580332	0.722006
GO:0003995	acyl-CoA dehydrogenase activity	molecular_function	6	3107	17	20791	ENSMUSG00000027710(Acad9),ENSMUSG00000029456(Acad10),ENSMUSG00000029098(Acox3),ENSMUSG00000090150(Acad11),ENSMUSG00000042647(Acad12),ENSMUSG00000027332(Ivd),	0.0580332	0.722006
GO:1902176	negative regulation of oxidative stress-induced intrinsic apoptotic signaling pathway	biological_process	6	3107	17	20791	ENSMUSG00000014776(Nol3),ENSMUSG00000028964(Park7),ENSMUSG00000015839(Nfe2l2),ENSMUSG00000020063(Sirt1),ENSMUSG00000023826(Park2),ENSMUSG00000006818(Sod2),	0.0580332	0.722006
GO:0071157	negative regulation of cell cycle arrest	biological_process	6	3107	17	20791	ENSMUSG00000054387(Mdm4),ENSMUSG00000009555(Cdk9),ENSMUSG00000010067(Rassf1),ENSMUSG00000029521(Chek2),ENSMUSG00000020184(Mdm2),ENSMUSG00000006728(Cdk4),	0.0580332	0.722006
GO:0031690	adrenergic receptor binding	molecular_function	6	3107	17	20791	ENSMUSG00000018446(C1qbp),ENSMUSG00000062232(Rapgef2),ENSMUSG00000040003(Magi2),ENSMUSG00000027523(Gnas),ENSMUSG00000032216(Nedd4),ENSMUSG00000018909(Arrb1),	0.0580332	0.722006
GO:0043496	regulation of protein homodimerization activity	biological_process	6	3107	17	20791	ENSMUSG00000027009(Itga4),ENSMUSG00000026942(Traf2),ENSMUSG00000028964(Park7),ENSMUSG00000042901(Aida),ENSMUSG00000032041(Tirap),ENSMUSG00000005362(Crbn),	0.0580332	0.722006
GO:0072395	signal transduction involved in cell cycle checkpoint	biological_process	6	3107	17	20791	ENSMUSG00000028999(Rint1),ENSMUSG00000020184(Mdm2),ENSMUSG00000034218(Atm),ENSMUSG00000029521(Chek2),ENSMUSG00000059552(Trp53),ENSMUSG00000017843(Ppp2r5c),	0.0580332	0.722006
GO:0034045	pre-autophagosomal structure membrane	cellular_component	6	3107	17	20791	ENSMUSG00000024773(Atg2a),ENSMUSG00000029512(Ulk1),ENSMUSG00000079477(Rab7),ENSMUSG00000026289(Atg16l1),ENSMUSG00000025173(Wdr45b),ENSMUSG00000029578(Wipi2),	0.0580332	0.722006
GO:1903579	negative regulation of ATP metabolic process	biological_process	7	3107	20	20791	ENSMUSG00000045658(Pid1),ENSMUSG00000029167(Ppargc1a),ENSMUSG00000059552(Trp53),ENSMUSG00000032633(Flcn),ENSMUSG00000026313(Hdac4),ENSMUSG00000007815(Rhoa),ENSMUSG00000004040(Stat3),	0.0455635	0.652509
GO:0005070	SH3/SH2 adaptor activity	molecular_function	8	3107	23	20791	ENSMUSG00000061132(Blnk),ENSMUSG00000029254(Stap1),ENSMUSG00000017776(Crk),ENSMUSG00000028790(Khdrbs1),ENSMUSG00000059182(Skap2),ENSMUSG00000026058(Khdrbs2),ENSMUSG00000057058(Skap1),ENSMUSG00000026012(Cd28),	0.0358207	0.594206
GO:0032204	regulation of telomere maintenance	biological_process	8	3107	23	20791	ENSMUSG00000031403(Dkc1),ENSMUSG00000020778(Ten1),ENSMUSG00000033430(Terf2ip),ENSMUSG00000059772(Slx1b),ENSMUSG00000020898(Ctc1),ENSMUSG00000022545(Ercc4),ENSMUSG00000025925(Terf1),ENSMUSG00000029676(Pot1a),	0.0358207	0.594206
GO:0030904	retromer complex	cellular_component	8	3107	23	20791	ENSMUSG00000021326(Trim27),ENSMUSG00000027423(Snx5),ENSMUSG00000035901(Dennd5a),ENSMUSG00000020790(Ankfy1),ENSMUSG00000030982(9030624J02Rik),ENSMUSG00000079477(Rab7),ENSMUSG00000029462(Vps29),ENSMUSG00000031988(Vps26b),	0.0358207	0.594206
GO:0002039	p53 binding	molecular_function	22	3107	64	20791	ENSMUSG00000031314(Taf1),ENSMUSG00000020184(Mdm2),ENSMUSG00000000902(Smarcb1),ENSMUSG00000024182(Axin1),ENSMUSG00000059552(Trp53),ENSMUSG00000022812(Gsk3b),ENSMUSG00000014198(Zfp385c),ENSMUSG00000095567(Noc2l),ENSMUSG00000059146(Ntrk3),ENSMUSG00000022521(Crebbp),ENSMUSG00000029397(Rchy1),ENSMUSG00000027663(Zmat3),ENSMUSG00000020063(Sirt1),ENSMUSG00000025782(Taf3),ENSMUSG00000105340(Gm42878),ENSMU…	0.00117789	0.0732721
GO:0032508	DNA duplex unwinding	biological_process	16	3107	47	20791	ENSMUSG00000005410(Mcm5),ENSMUSG00000030243(Recql),ENSMUSG00000030528(Blm),ENSMUSG00000036875(Dna2),ENSMUSG00000020079(Supv3l1),ENSMUSG00000020914(Top2a),ENSMUSG00000035842(Ddx11),ENSMUSG00000002870(Mcm2),ENSMUSG00000020228(Helb),ENSMUSG00000029676(Pot1a),ENSMUSG00000024659(Anxa1),ENSMUSG00000094483(Purb),ENSMUSG00000034329(Brip1),ENSMUSG00000053754(Chd8),ENSMUSG00000027323(Rad51),ENSMUSG00000031…	0.00548954	0.222103
GO:0010389	regulation of G2/M transition of mitotic cell cycle	biological_process	18	3107	53	20791	ENSMUSG00000026778(Prkcq),ENSMUSG00000031928(Mre11a),ENSMUSG00000007646(Rad51c),ENSMUSG00000030322(Mbd4),ENSMUSG00000028999(Rint1),ENSMUSG00000020413(Hus1),ENSMUSG00000063275(Hacd1),ENSMUSG00000046591(Ticrr),ENSMUSG00000034218(Atm),ENSMUSG00000061288(Taok3),ENSMUSG00000024590(Lmnb1),ENSMUSG00000006728(Cdk4),ENSMUSG00000033713(Foxn3),ENSMUSG00000026605(Cenpf),ENSMUSG00000056758(Hmga2),ENSMUSG00000…	0.00347147	0.165318
GO:0032623	interleukin-2 production	biological_process	19	3107	56	20791	ENSMUSG00000021326(Trim27),ENSMUSG00000026778(Prkcq),ENSMUSG00000079037(Prnp),ENSMUSG00000032688(Malt1),ENSMUSG00000024659(Anxa1),ENSMUSG00000041872(Il17f),ENSMUSG00000044206(Vsig4),ENSMUSG00000044244(Il20rb),ENSMUSG00000022952(Runx1),ENSMUSG00000055994(Nod2),ENSMUSG00000026596(Abl2),ENSMUSG00000049103(Ccr2),ENSMUSG00000026842(Abl1),ENSMUSG00000026177(Slc11a1),ENSMUSG00000026942(Traf2),ENSMUSG000…	0.00276386	0.139638
GO:0051053	negative regulation of DNA metabolic process	biological_process	30	3107	89	20791	ENSMUSG00000030528(Blm),ENSMUSG00000025925(Terf1),ENSMUSG00000029521(Chek2),ENSMUSG00000033430(Terf2ip),ENSMUSG00000056758(Hmga2),ENSMUSG00000036086(Zranb3),ENSMUSG00000026219(Trip12),ENSMUSG00000055341(Zfp457),ENSMUSG00000067336(Bmpr2),ENSMUSG00000029676(Pot1a),ENSMUSG00000026803(Ttf1),ENSMUSG00000006715(Gmnn),ENSMUSG00000022545(Ercc4),ENSMUSG00000028974(Dffa),ENSMUSG00000041147(Brca2),ENSMUSG00…	0.00023397	0.0187798
GO:0010882	regulation of cardiac muscle contraction by calcium ion signaling	biological_process	4	3107	12	20791	ENSMUSG00000026313(Hdac4),ENSMUSG00000054640(Slc8a1),ENSMUSG00000026576(Atp1b1),ENSMUSG00000032826(Ank2),	0.119648	0.958048
GO:0032769	negative regulation of monooxygenase activity	biological_process	4	3107	12	20791	ENSMUSG00000022812(Gsk3b),ENSMUSG00000026463(Atp2b4),ENSMUSG00000062585(Cnr2),ENSMUSG00000003421(Nosip),	0.119648	0.958048
GO:0051307	meiotic chromosome separation	biological_process	4	3107	12	20791	ENSMUSG00000043410(Hfm1),ENSMUSG00000020914(Top2a),ENSMUSG00000022545(Ercc4),ENSMUSG00000032498(Mlh1),	0.119648	0.958048
GO:0043304	regulation of mast cell degranulation	biological_process	8	3107	24	20791	ENSMUSG00000031289(Il13ra2),ENSMUSG00000033220(Rac2),ENSMUSG00000034652(Cd300a),ENSMUSG00000053158(Fes),ENSMUSG00000030347(D6Wsu163e),ENSMUSG00000057948(Unc13d),ENSMUSG00000018500(Adora2b),ENSMUSG00000024122(Pdpk1),	0.0437116	0.652266
GO:0046527	glucosyltransferase activity	molecular_function	5	3107	15	20791	ENSMUSG00000034064(Poglut1),ENSMUSG00000037470(Uggt1),ENSMUSG00000003865(Gys1),ENSMUSG00000034487(Kdelc2),ENSMUSG00000004846(Plod3),	0.0925123	0.872772
GO:0005762	mitochondrial large ribosomal subunit	cellular_component	12	3107	36	20791	ENSMUSG00000106918(Mrpl33),ENSMUSG00000030335(Mrpl51),ENSMUSG00000033845(Mrpl15),ENSMUSG00000029486(Mrpl1),ENSMUSG00000024414(Mrpl27),ENSMUSG00000022370(Mrpl13),ENSMUSG00000037772(Mrpl23),ENSMUSG00000001445(Mrpl10),ENSMUSG00000047635(2810006K23Rik),ENSMUSG00000025208(Mrpl43),ENSMUSG00000029066(Mrpl20),ENSMUSG00000030045(Mrpl19),	0.0166922	0.415343
GO:0016641	oxidoreductase activity, acting on the CH-NH2 group of donors, oxygen as acceptor	molecular_function	6	3107	18	20791	ENSMUSG00000034205(Loxl2),ENSMUSG00000027962(Vcam1),ENSMUSG00000025037(Maoa),ENSMUSG00000078651(Aoc2),ENSMUSG00000042096(Dao),ENSMUSG00000032334(Loxl1),	0.0718107	0.79503
GO:0006054	N-acetylneuraminate metabolic process	biological_process	4	3107	12	20791	ENSMUSG00000016756(Cmah),ENSMUSG00000042684(Npl),ENSMUSG00000013846(St3gal1),ENSMUSG00000036820(Amdhd2),	0.119648	0.958048
GO:0004693	cyclin-dependent protein serine/threonine kinase activity	molecular_function	11	3107	33	20791	ENSMUSG00000097327(E030030I06Rik),ENSMUSG00000069089(Cdk7),ENSMUSG00000029635(Cdk8),ENSMUSG00000020389(Cdkl3),ENSMUSG00000006728(Cdk4),ENSMUSG00000040274(Cdk6),ENSMUSG00000031292(Cdkl5),ENSMUSG00000028926(Cdk14),ENSMUSG00000009828(Ick),ENSMUSG00000009555(Cdk9),ENSMUSG00000034165(Ccnd3),	0.0211703	0.469283
GO:0031258	lamellipodium membrane	cellular_component	6	3107	18	20791	ENSMUSG00000006445(Epha2),ENSMUSG00000028583(Pdpn),ENSMUSG00000035000(Dpp4),ENSMUSG00000000392(Fap),ENSMUSG00000037712(Fermt2),ENSMUSG00000033420(Antxr1),	0.0718107	0.79503
GO:0016594	glycine binding	molecular_function	4	3107	12	20791	ENSMUSG00000026959(Grin1),ENSMUSG00000001323(Srr),ENSMUSG00000028020(Glrb),ENSMUSG00000000263(Glra1),	0.119648	0.958048
GO:0032040	small-subunit processome	cellular_component	12	3107	36	20791	ENSMUSG00000035575(Utp6),ENSMUSG00000046865(Fbl),ENSMUSG00000004268(Emg1),ENSMUSG00000022313(Utp23),ENSMUSG00000079470(Utp14b),ENSMUSG00000041506(Rrp9),ENSMUSG00000040688(Tbl3),ENSMUSG00000063785(Utp14a),ENSMUSG00000063334(Krr1),ENSMUSG00000026020(Nop58),ENSMUSG00000028907(Utp11l),ENSMUSG00000026127(Imp4),	0.0166922	0.415343
GO:0016580	Sin3 complex	cellular_component	4	3107	12	20791	ENSMUSG00000028800(Hdac1),ENSMUSG00000018501(Ncor1),ENSMUSG00000039985(Fam60a),ENSMUSG00000062270(Morf4l1),	0.119648	0.958048
GO:0043584	nose development	biological_process	5	3107	15	20791	ENSMUSG00000051367(Six1),ENSMUSG00000015134(Aldh1a3),ENSMUSG00000029050(Ski),ENSMUSG00000034460(Six4),ENSMUSG00000024182(Axin1),	0.0925123	0.872772
GO:0032392	DNA geometric change	biological_process	17	3107	51	20791	ENSMUSG00000020914(Top2a),ENSMUSG00000036086(Zranb3),ENSMUSG00000036875(Dna2),ENSMUSG00000020079(Supv3l1),ENSMUSG00000030243(Recql),ENSMUSG00000005410(Mcm5),ENSMUSG00000030528(Blm),ENSMUSG00000027323(Rad51),ENSMUSG00000031928(Mre11a),ENSMUSG00000094483(Purb),ENSMUSG00000034329(Brip1),ENSMUSG00000024659(Anxa1),ENSMUSG00000053754(Chd8),ENSMUSG00000029676(Pot1a),ENSMUSG00000020228(Helb),ENSMUSG00000…	0.00519653	0.212844
GO:2000679	positive regulation of transcription regulatory region DNA binding	biological_process	5	3107	15	20791	ENSMUSG00000028964(Park7),ENSMUSG00000002603(Tgfb1),ENSMUSG00000056758(Hmga2),ENSMUSG00000072244(Trim6),ENSMUSG00000026496(Parp1),	0.0925123	0.872772
GO:0009414	response to water deprivation	biological_process	4	3107	12	20791	ENSMUSG00000030342(Cd9),ENSMUSG00000027104(Atf2),ENSMUSG00000021055(Esr2),ENSMUSG00000001642(Akr1b3),	0.119648	0.958048
GO:0000154	rRNA modification	biological_process	7	3107	21	20791	ENSMUSG00000046865(Fbl),ENSMUSG00000031403(Dkc1),ENSMUSG00000020706(Ftsj3),ENSMUSG00000010554(Mettl16),ENSMUSG00000004268(Emg1),ENSMUSG00000037845(Fdxacb1),ENSMUSG00000026020(Nop58),	0.0559394	0.723071
GO:0008536	Ran GTPase binding	molecular_function	8	3107	24	20791	ENSMUSG00000017716(Birc5),ENSMUSG00000022391(Rangap1),ENSMUSG00000040594(Ranbp17),ENSMUSG00000020290(Xpo1),ENSMUSG00000002718(Cse1l),ENSMUSG00000022100(Xpo7),ENSMUSG00000000131(Xpo6),ENSMUSG00000032892(Rangrf),	0.0437116	0.652266
GO:0097472	cyclin-dependent protein kinase activity	molecular_function	11	3107	33	20791	ENSMUSG00000009828(Ick),ENSMUSG00000028926(Cdk14),ENSMUSG00000009555(Cdk9),ENSMUSG00000034165(Ccnd3),ENSMUSG00000097327(E030030I06Rik),ENSMUSG00000069089(Cdk7),ENSMUSG00000029635(Cdk8),ENSMUSG00000031292(Cdkl5),ENSMUSG00000040274(Cdk6),ENSMUSG00000020389(Cdkl3),ENSMUSG00000006728(Cdk4),	0.0211703	0.469283
GO:0048339	paraxial mesoderm development	biological_process	7	3107	21	20791	ENSMUSG00000026383(Epb41l5),ENSMUSG00000027985(Lef1),ENSMUSG00000029104(Htt),ENSMUSG00000055320(Tead1),ENSMUSG00000015957(Wnt11),ENSMUSG00000031565(Fgfr1),ENSMUSG00000053110(Yap1),	0.0559394	0.723071
GO:0030553	cGMP binding	molecular_function	5	3107	15	20791	ENSMUSG00000025386(Pde6g),ENSMUSG00000053965(Pde5a),ENSMUSG00000064330(Pde6h),ENSMUSG00000026114(Cnga3),ENSMUSG00000052920(Prkg1),	0.0925123	0.872772
GO:0032743	positive regulation of interleukin-2 production	biological_process	11	3107	33	20791	ENSMUSG00000026778(Prkcq),ENSMUSG00000032688(Malt1),ENSMUSG00000024659(Anxa1),ENSMUSG00000022952(Runx1),ENSMUSG00000026596(Abl2),ENSMUSG00000049103(Ccr2),ENSMUSG00000026842(Abl1),ENSMUSG00000026942(Traf2),ENSMUSG00000041187(Prkd2),ENSMUSG00000026012(Cd28),ENSMUSG00000020315(Sptbn1),	0.0211703	0.469283
GO:2000651	positive regulation of sodium ion transmembrane transporter activity	biological_process	4	3107	12	20791	ENSMUSG00000026576(Atp1b1),ENSMUSG00000051177(Plcb1),ENSMUSG00000037989(Wnk2),ENSMUSG00000029359(Tesc),	0.119648	0.958048
GO:0097440	apical dendrite	cellular_component	5	3107	15	20791	ENSMUSG00000059456(Ptk2b),ENSMUSG00000029167(Ppargc1a),ENSMUSG00000019935(Slc17a8),ENSMUSG00000039652(Cpeb3),ENSMUSG00000000632(Sez6),	0.0925123	0.872772
GO:0004535	poly(A)-specific ribonuclease activity	molecular_function	4	3107	12	20791	ENSMUSG00000043702(Pde12),ENSMUSG00000023087(Noct),ENSMUSG00000020362(Cnot6),ENSMUSG00000029647(Pan3),	0.119648	0.958048
GO:0023026	MHC class II protein complex binding	molecular_function	5	3107	15	20791	ENSMUSG00000021270(Hsp90aa1),ENSMUSG00000037548(H2-DMb2),ENSMUSG00000024673(Ms4a1),ENSMUSG00000032294(Pkm),ENSMUSG00000026576(Atp1b1),	0.0925123	0.872772
GO:0002534	cytokine production involved in inflammatory response	biological_process	5	3107	15	20791	ENSMUSG00000022548(Apod),ENSMUSG00000055994(Nod2),ENSMUSG00000025512(Chid1),ENSMUSG00000041872(Il17f),ENSMUSG00000105504(Gbp5),	0.0925123	0.872772
GO:0006968	cellular defense response	biological_process	5	3107	15	20791	ENSMUSG00000015950(Ncf1),ENSMUSG00000059456(Ptk2b),ENSMUSG00000026180(Cxcr2),ENSMUSG00000049103(Ccr2),ENSMUSG00000030364(Clec2h),	0.0925123	0.872772
GO:0070530	K63-linked polyubiquitin binding	molecular_function	6	3107	18	20791	ENSMUSG00000014074(Rnf168),ENSMUSG00000004221(Ikbkg),ENSMUSG00000038495(Otud7b),ENSMUSG00000036086(Zranb3),ENSMUSG00000025878(Uimc1),ENSMUSG00000025646(Atrip),	0.0718107	0.79503
GO:0002691	regulation of cellular extravasation	biological_process	7	3107	21	20791	ENSMUSG00000027009(Itga4),ENSMUSG00000019984(Med23),ENSMUSG00000056529(Ptafr),ENSMUSG00000017631(Abr),ENSMUSG00000031077(Fadd),ENSMUSG00000049103(Ccr2),ENSMUSG00000051177(Plcb1),	0.0559394	0.723071
GO:0042581	specific granule	cellular_component	4	3107	12	20791	ENSMUSG00000004626(Stxbp2),ENSMUSG00000030337(Vamp1),ENSMUSG00000004319(Clcn3),ENSMUSG00000027287(Snap23),	0.119648	0.958048
GO:1903543	positive regulation of exosomal secretion	biological_process	4	3107	12	20791	ENSMUSG00000028249(Sdcbp),ENSMUSG00000079477(Rab7),ENSMUSG00000006058(Snf8),ENSMUSG00000026718(Stam),	0.119648	0.958048
GO:0000002	mitochondrial genome maintenance	biological_process	10	3107	30	20791	ENSMUSG00000036875(Dna2),ENSMUSG00000032633(Flcn),ENSMUSG00000033845(Mrpl15),ENSMUSG00000059552(Trp53),ENSMUSG00000029167(Ppargc1a),ENSMUSG00000020718(Polg2),ENSMUSG00000045658(Pid1),ENSMUSG00000026496(Parp1),ENSMUSG00000107283(Mpv17),ENSMUSG00000022292(Rrm2b),	0.0268992	0.517848
GO:0032800	receptor biosynthetic process	biological_process	8	3107	24	20791	ENSMUSG00000020889(Nr1d1),ENSMUSG00000039988(Ankrd13c),ENSMUSG00000030530(Furin),ENSMUSG00000028800(Hdac1),ENSMUSG00000036391(Sec24a),ENSMUSG00000022383(Ppara),ENSMUSG00000031161(Hdac6),ENSMUSG00000023328(Ache),	0.0437116	0.652266
GO:0005916	fascia adherens	cellular_component	4	3107	12	20791	ENSMUSG00000001552(Jup),ENSMUSG00000052698(Tln2),ENSMUSG00000026208(Des),ENSMUSG00000057738(Sptan1),	0.119648	0.958048
GO:0030213	hyaluronan biosynthetic process	biological_process	4	3107	12	20791	ENSMUSG00000047126(Cltc),ENSMUSG00000002603(Tgfb1),ENSMUSG00000010051(Hyal1),ENSMUSG00000028017(Egf),	0.119648	0.958048
GO:0016226	iron-sulfur cluster assembly	biological_process	6	3107	18	20791	ENSMUSG00000025159(Mms19),ENSMUSG00000025825(Iscu),ENSMUSG00000059363(Fxn),ENSMUSG00000044792(Isca1),ENSMUSG00000031879(Fam96b),ENSMUSG00000029993(Nfu1),	0.0718107	0.79503
GO:0046475	glycerophospholipid catabolic process	biological_process	4	3107	12	20791	ENSMUSG00000005899(Smpd4),ENSMUSG00000022425(Enpp2),ENSMUSG00000033847(Pla2g4c),ENSMUSG00000042105(Inpp5f),	0.119648	0.958048
GO:2000010	positive regulation of protein localization to cell surface	biological_process	4	3107	12	20791	ENSMUSG00000050296(Abca12),ENSMUSG00000050627(Gpd1l),ENSMUSG00000062991(Nrg1),ENSMUSG00000032892(Rangrf),	0.119648	0.958048
GO:0001961	positive regulation of cytokine-mediated signaling pathway	biological_process	9	3107	27	20791	ENSMUSG00000031077(Fadd),ENSMUSG00000026942(Traf2),ENSMUSG00000072244(Trim6),ENSMUSG00000029203(Ube2k),ENSMUSG00000023826(Park2),ENSMUSG00000020745(Pafah1b1),ENSMUSG00000054892(Txk),ENSMUSG00000027514(Zbp1),ENSMUSG00000018160(Med1),	0.0342494	0.583707
GO:0005797	Golgi medial cisterna	cellular_component	5	3107	15	20791	ENSMUSG00000067235(H2-Q10),ENSMUSG00000073411(H2-D1),ENSMUSG00000035929(H2-Q4),ENSMUSG00000060550(H2-Q7),ENSMUSG00000073409(H2-Q6),	0.0925123	0.872772
GO:0007250	activation of NF-kappaB-inducing kinase activity	biological_process	5	3107	15	20791	ENSMUSG00000026942(Traf2),ENSMUSG00000024695(Zfp91),ENSMUSG00000004221(Ikbkg),ENSMUSG00000032688(Malt1),ENSMUSG00000031392(Irak1),	0.0925123	0.872772
GO:0046961	proton-transporting ATPase activity, rotational mechanism	molecular_function	7	3107	21	20791	ENSMUSG00000052459(Atp6v1a),ENSMUSG00000015575(Atp6v0e),ENSMUSG00000025393(Atp5b),ENSMUSG00000039347(Atp6v0e2),ENSMUSG00000021557(Agtpbp1),ENSMUSG00000033793(Atp6v1h),ENSMUSG00000001750(Tcirg1),	0.0559394	0.723071
GO:0016581	NuRD complex	cellular_component	6	3107	18	20791	ENSMUSG00000018474(Chd3),ENSMUSG00000040760(Appl1),ENSMUSG00000028800(Hdac1),ENSMUSG00000020263(Appl2),ENSMUSG00000042390(Gatad2b),ENSMUSG00000057236(Rbbp4),	0.0718107	0.79503
GO:0035066	positive regulation of histone acetylation	biological_process	8	3107	24	20791	ENSMUSG00000002603(Tgfb1),ENSMUSG00000002221(Paxip1),ENSMUSG00000037447(Arid5a),ENSMUSG00000017146(Brca1),ENSMUSG00000018909(Arrb1),ENSMUSG00000029673(Auts2),ENSMUSG00000034341(Wbp2),ENSMUSG00000021180(Rps6ka5),	0.0437116	0.652266
GO:0045910	negative regulation of DNA recombination	biological_process	6	3107	18	20791	ENSMUSG00000030254(Rad18),ENSMUSG00000030528(Blm),ENSMUSG00000024174(Pot1b),ENSMUSG00000033430(Terf2ip),ENSMUSG00000036086(Zranb3),ENSMUSG00000032498(Mlh1),	0.0718107	0.79503
GO:0000289	nuclear-transcribed mRNA poly(A) tail shortening	biological_process	5	3107	15	20791	ENSMUSG00000039652(Cpeb3),ENSMUSG00000029647(Pan3),ENSMUSG00000032498(Mlh1),ENSMUSG00000022283(Pabpc1),ENSMUSG00000025571(Tnrc6c),	0.0925123	0.872772
GO:0070064	proline-rich region binding	molecular_function	6	3107	18	20791	ENSMUSG00000032216(Nedd4),ENSMUSG00000036712(Cyld),ENSMUSG00000022957(Itsn1),ENSMUSG00000026842(Abl1),ENSMUSG00000053110(Yap1),ENSMUSG00000026782(Abi2),	0.0718107	0.79503
GO:0031572	G2 DNA damage checkpoint	biological_process	12	3107	36	20791	ENSMUSG00000033713(Foxn3),ENSMUSG00000056758(Hmga2),ENSMUSG00000061288(Taok3),ENSMUSG00000030528(Blm),ENSMUSG00000017146(Brca1),ENSMUSG00000031928(Mre11a),ENSMUSG00000025878(Uimc1),ENSMUSG00000033102(Cdc14b),ENSMUSG00000034218(Atm),ENSMUSG00000026749(Nek6),ENSMUSG00000030322(Mbd4),ENSMUSG00000028999(Rint1),	0.0166922	0.415343
GO:0007638	mechanosensory behavior	biological_process	4	3107	12	20791	ENSMUSG00000026915(Strbp),ENSMUSG00000029563(Foxp2),ENSMUSG00000039419(Cntnap2),ENSMUSG00000005360(Slc1a3),	0.119648	0.958048
GO:0035358	regulation of peroxisome proliferator activated receptor signaling pathway	biological_process	4	3107	12	20791	ENSMUSG00000020891(Alox8),ENSMUSG00000020063(Sirt1),ENSMUSG00000017969(Ptgis),ENSMUSG00000037486(Asxl2),	0.119648	0.958048
GO:0071397	cellular response to cholesterol	biological_process	4	3107	12	20791	ENSMUSG00000030201(Lrp6),ENSMUSG00000038534(Osbpl7),ENSMUSG00000021466(Ptch1),ENSMUSG00000041324(Inhba),	0.119648	0.958048
GO:0090195	chemokine secretion	biological_process	4	3107	12	20791	ENSMUSG00000024810(Il33),ENSMUSG00000026069(Il1rl1),ENSMUSG00000020891(Alox8),ENSMUSG00000030067(Foxp1),	0.119648	0.958048
GO:0032968	positive regulation of transcription elongation from RNA polymerase II promoter	biological_process	5	3107	15	20791	ENSMUSG00000003437(Paf1),ENSMUSG00000079658(Tceb1),ENSMUSG00000026361(Cdc73),ENSMUSG00000054302(Eapp),ENSMUSG00000018654(Ikzf1),	0.0925123	0.872772
GO:0015813	L-glutamate transport	biological_process	6	3107	18	20791	ENSMUSG00000026276(2-Sep),ENSMUSG00000027737(Slc7a11),ENSMUSG00000029104(Htt),ENSMUSG00000019935(Slc17a8),ENSMUSG00000026317(Cln8),ENSMUSG00000005360(Slc1a3),	0.0718107	0.79503
GO:0030955	potassium ion binding	molecular_function	5	3107	15	20791	ENSMUSG00000034452(Slc24a1),ENSMUSG00000026576(Atp1b1),ENSMUSG00000026313(Hdac4),ENSMUSG00000032294(Pkm),ENSMUSG00000032788(Pdxk),	0.0925123	0.872772
GO:0031145	anaphase-promoting complex-dependent proteasomal ubiquitin-dependent protein catabolic process	biological_process	4	3107	12	20791	ENSMUSG00000001403(Ube2c),ENSMUSG00000066149(Cdc26),ENSMUSG00000029910(Mad2l1),ENSMUSG00000060860(Ube2s),	0.119648	0.958048
GO:1903206	negative regulation of hydrogen peroxide-induced cell death	biological_process	5	3107	15	20791	ENSMUSG00000020372(Gnb2l1),ENSMUSG00000028341(Nr4a3),ENSMUSG00000028964(Park7),ENSMUSG00000015839(Nfe2l2),ENSMUSG00000025140(Pycr1),	0.0925123	0.872772
GO:0031573	intra-S DNA damage checkpoint	biological_process	4	3107	12	20791	ENSMUSG00000029521(Chek2),ENSMUSG00000031928(Mre11a),ENSMUSG00000027104(Atf2),ENSMUSG00000020413(Hus1),	0.119648	0.958048
GO:0051593	response to folic acid	biological_process	5	3107	15	20791	ENSMUSG00000001827(Folr1),ENSMUSG00000020044(Timp3),ENSMUSG00000029802(Abcg2),ENSMUSG00000025747(Tyms),ENSMUSG00000058440(Nrf1),	0.0925123	0.872772
GO:0060760	positive regulation of response to cytokine stimulus	biological_process	9	3107	27	20791	ENSMUSG00000023826(Park2),ENSMUSG00000029203(Ube2k),ENSMUSG00000026942(Traf2),ENSMUSG00000072244(Trim6),ENSMUSG00000018160(Med1),ENSMUSG00000027514(Zbp1),ENSMUSG00000020745(Pafah1b1),ENSMUSG00000054892(Txk),ENSMUSG00000031077(Fadd),	0.0342494	0.583707
GO:0060396	growth hormone receptor signaling pathway	biological_process	4	3107	12	20791	ENSMUSG00000020027(Socs2),ENSMUSG00000022607(Ptk2),ENSMUSG00000036792(Mbd5),ENSMUSG00000004040(Stat3),	0.119648	0.958048
GO:0010569	regulation of double-strand break repair via homologous recombination	biological_process	6	3107	18	20791	ENSMUSG00000035455(Fignl1),ENSMUSG00000030697(Ppp4c),ENSMUSG00000052144(Ppp4r2),ENSMUSG00000033430(Terf2ip),ENSMUSG00000030346(Rad51ap1),ENSMUSG00000027323(Rad51),	0.0718107	0.79503
GO:0006303	double-strand break repair via nonhomologous end joining	biological_process	9	3107	27	20791	ENSMUSG00000031928(Mre11a),ENSMUSG00000056758(Hmga2),ENSMUSG00000021615(Xrcc4),ENSMUSG00000026648(Dclre1c),ENSMUSG00000032498(Mlh1),ENSMUSG00000090083(Rnf8),ENSMUSG00000006678(Pola1),ENSMUSG00000054611(Kdm2a),ENSMUSG00000027845(Dclre1b),	0.0342494	0.583707
GO:0001840	neural plate development	biological_process	4	3107	12	20791	ENSMUSG00000020888(Dvl2),ENSMUSG00000026383(Epb41l5),ENSMUSG00000021466(Ptch1),ENSMUSG00000029104(Htt),	0.119648	0.958048
GO:0048156	tau protein binding	molecular_function	4	3107	12	20791	ENSMUSG00000031161(Hdac6),ENSMUSG00000022812(Gsk3b),ENSMUSG00000024381(Bin1),ENSMUSG00000030357(Fkbp4),	0.119648	0.958048
GO:0006349	regulation of gene expression by genetic imprinting	biological_process	5	3107	15	20791	ENSMUSG00000070495(Ctcfl),ENSMUSG00000030619(Eed),ENSMUSG00000022812(Gsk3b),ENSMUSG00000017146(Brca1),ENSMUSG00000020661(Dnmt3a),	0.0925123	0.872772
GO:0018027	peptidyl-lysine dimethylation	biological_process	4	3107	12	20791	ENSMUSG00000039231(Suv39h1),ENSMUSG00000028053(Ash1l),ENSMUSG00000044791(Setd2),ENSMUSG00000013787(Ehmt2),	0.119648	0.958048
GO:0090005	negative regulation of establishment of protein localization to plasma membrane	biological_process	4	3107	12	20791	ENSMUSG00000026626(Ppp2r5a),ENSMUSG00000045658(Pid1),ENSMUSG00000006301(Tmbim1),ENSMUSG00000025903(Lypla1),	0.119648	0.958048
GO:0070491	repressing transcription factor binding	molecular_function	18	3107	54	20791	ENSMUSG00000022952(Runx1),ENSMUSG00000006464(Bbs1),ENSMUSG00000055116(Arntl),ENSMUSG00000006715(Gmnn),ENSMUSG00000027905(Ddx20),ENSMUSG00000022383(Ppara),ENSMUSG00000039153(Runx2),ENSMUSG00000095567(Noc2l),ENSMUSG00000009575(Cbx5),ENSMUSG00000026313(Hdac4),ENSMUSG00000014767(Tbp),ENSMUSG00000029050(Ski),ENSMUSG00000028800(Hdac1),ENSMUSG00000039191(Rbpj),ENSMUSG00000004040(Stat3),ENSMUSG0000002896…	0.00412871	0.185942
GO:0000076	DNA replication checkpoint	biological_process	4	3107	12	20791	ENSMUSG00000020413(Hus1),ENSMUSG00000031878(Nae1),ENSMUSG00000046591(Ticrr),ENSMUSG00000036875(Dna2),	0.119648	0.958048
GO:0008356	asymmetric cell division	biological_process	5	3107	15	20791	ENSMUSG00000020152(Actr2),ENSMUSG00000033952(Aspm),ENSMUSG00000028556(Dock7),ENSMUSG00000018486(Wnt9b),ENSMUSG00000031137(Fgf13),	0.0925123	0.872772
GO:0005868	cytoplasmic dynein complex	cellular_component	6	3107	18	20791	ENSMUSG00000027012(Dync1i2),ENSMUSG00000039715(Wdr34),ENSMUSG00000032435(Dync1li1),ENSMUSG00000018707(Dync1h1),ENSMUSG00000000579(Dynlt1c),ENSMUSG00000009013(Dynll1),	0.0718107	0.79503
GO:0014741	negative regulation of muscle hypertrophy	biological_process	5	3107	15	20791	ENSMUSG00000032355(Mlip),ENSMUSG00000026463(Atp2b4),ENSMUSG00000029470(P2rx4),ENSMUSG00000024011(Pi16),ENSMUSG00000022812(Gsk3b),	0.0925123	0.872772
GO:0071782	endoplasmic reticulum tubular network	cellular_component	4	3107	12	20791	ENSMUSG00000020189(Osbpl8),ENSMUSG00000028207(Asph),ENSMUSG00000036104(Rab3gap1),ENSMUSG00000018820(Zfyve27),	0.119648	0.958048
GO:0051536	iron-sulfur cluster binding	molecular_function	21	3107	64	20791	ENSMUSG00000044792(Isca1),ENSMUSG00000006191(Cdkal1),ENSMUSG00000063558(Aox1),ENSMUSG00000027809(Etfdh),ENSMUSG00000036875(Dna2),ENSMUSG00000059363(Fxn),ENSMUSG00000006678(Pola1),ENSMUSG00000016756(Cmah),ENSMUSG00000022477(Aco2),ENSMUSG00000020153(Ndufs7),ENSMUSG00000035142(Nubpl),ENSMUSG00000034329(Brip1),ENSMUSG00000025825(Iscu),ENSMUSG00000018196(Glrx2),ENSMUSG00000025968(Ndufs1),ENSMUSG000000…	0.00245756	0.128738
GO:0000775	chromosome, centromeric region	cellular_component	55	3107	168	20791	ENSMUSG00000028066(Pmf1),ENSMUSG00000009013(Dynll1),ENSMUSG00000064302(Clasp1),ENSMUSG00000026626(Ppp2r5a),ENSMUSG00000026708(Cenpl),ENSMUSG00000072980(Oip5),ENSMUSG00000020290(Xpo1),ENSMUSG00000062510(Nsl1),ENSMUSG00000028873(Cdca8),ENSMUSG00000029177(Cenpa),ENSMUSG00000017716(Birc5),ENSMUSG00000017843(Ppp2r5c),ENSMUSG00000009575(Cbx5),ENSMUSG00000037572(Wdhd1),ENSMUSG00000027635(Dsn1),ENSMUSG00…	1.82953e-06	0.000267784
GO:0044774	mitotic DNA integrity checkpoint	biological_process	18	3107	55	20791	ENSMUSG00000027104(Atf2),ENSMUSG00000020914(Top2a),ENSMUSG00000061288(Taok3),ENSMUSG00000056758(Hmga2),ENSMUSG00000033713(Foxn3),ENSMUSG00000030528(Blm),ENSMUSG00000031878(Nae1),ENSMUSG00000020184(Mdm2),ENSMUSG00000029521(Chek2),ENSMUSG00000031928(Mre11a),ENSMUSG00000059552(Trp53),ENSMUSG00000017843(Ppp2r5c),ENSMUSG00000020413(Hus1),ENSMUSG00000030322(Mbd4),ENSMUSG00000028999(Rint1),ENSMUSG000000…	0.00488764	0.20613
GO:0032922	circadian regulation of gene expression	biological_process	18	3107	55	20791	ENSMUSG00000018501(Ncor1),ENSMUSG00000020063(Sirt1),ENSMUSG00000030180(Kdm5a),ENSMUSG00000028957(Per3),ENSMUSG00000055116(Arntl),ENSMUSG00000032010(Usp2),ENSMUSG00000022383(Ppara),ENSMUSG00000029992(Gfpt1),ENSMUSG00000029167(Ppargc1a),ENSMUSG00000004455(Ppp1cc),ENSMUSG00000014956(Ppp1cb),ENSMUSG00000020889(Nr1d1),ENSMUSG00000002983(Relb),ENSMUSG00000028800(Hdac1),ENSMUSG00000023087(Noct),ENSMUSG0…	0.00488764	0.20613
GO:0045071	negative regulation of viral genome replication	biological_process	12	3107	37	20791	ENSMUSG00000029826(Zc3hav1),ENSMUSG00000066800(Rnasel),ENSMUSG00000009585(Apobec3),ENSMUSG00000023826(Park2),ENSMUSG00000072244(Trim6),ENSMUSG00000032369(Plscr1),ENSMUSG00000024079(Eif2ak2),ENSMUSG00000035692(Isg15),ENSMUSG00000062604(Srpk2),ENSMUSG00000032661(Oas3),ENSMUSG00000056758(Hmga2),ENSMUSG00000004865(Srpk1),	0.0199267	0.451777
GO:0008094	DNA-dependent ATPase activity	molecular_function	23	3107	71	20791	ENSMUSG00000023104(Rfc2),ENSMUSG00000030243(Recql),ENSMUSG00000030528(Blm),ENSMUSG00000036875(Dna2),ENSMUSG00000054051(Ercc6),ENSMUSG00000020228(Helb),ENSMUSG00000029191(Rfc1),ENSMUSG00000034329(Brip1),ENSMUSG00000053754(Chd8),ENSMUSG00000021639(Gtf2h2),ENSMUSG00000031928(Mre11a),ENSMUSG00000057236(Rbbp4),ENSMUSG00000069089(Cdk7),ENSMUSG00000070544(Top1),ENSMUSG00000030254(Rad18),ENSMUSG000000293…	0.00183317	0.101364
GO:0045773	positive regulation of axon extension	biological_process	11	3107	34	20791	ENSMUSG00000062991(Nrg1),ENSMUSG00000031292(Cdkl5),ENSMUSG00000026193(Fn1),ENSMUSG00000020745(Pafah1b1),ENSMUSG00000029291(Rufy3),ENSMUSG00000043051(Disc1),ENSMUSG00000020902(Ntn1),ENSMUSG00000022812(Gsk3b),ENSMUSG00000059146(Ntrk3),ENSMUSG00000018507(Trpv2),ENSMUSG00000067336(Bmpr2),	0.025327	0.511318
GO:0042462	eye photoreceptor cell development	biological_process	10	3107	31	20791	ENSMUSG00000029663(Gngt1),ENSMUSG00000037446(Tulp1),ENSMUSG00000008435(Rdh13),ENSMUSG00000037643(Prkci),ENSMUSG00000034837(Gnat1),ENSMUSG00000036192(Rorb),ENSMUSG00000025900(Rp1),ENSMUSG00000030523(Trpm1),ENSMUSG00000057132(Rpgrip1),ENSMUSG00000026114(Cnga3),	0.0322618	0.572374
GO:0045335	phagocytic vesicle	cellular_component	20	3107	62	20791	ENSMUSG00000004319(Clcn3),ENSMUSG00000003037(Rab8a),ENSMUSG00000031488(Rab11fip1),ENSMUSG00000026878(Rab14),ENSMUSG00000046879(Irgm1),ENSMUSG00000026177(Slc11a1),ENSMUSG00000002059(Rab34),ENSMUSG00000079477(Rab7),ENSMUSG00000060550(H2-Q7),ENSMUSG00000067212(H2-T23),ENSMUSG00000067235(H2-Q10),ENSMUSG00000077450(Rab11b),ENSMUSG00000001173(Ocrl),ENSMUSG00000035086(Becn1),ENSMUSG00000036943(Rab8b),EN…	0.00363425	0.16824
GO:0000803	sex chromosome	cellular_component	10	3107	31	20791	ENSMUSG00000017548(Suz12),ENSMUSG00000030619(Eed),ENSMUSG00000030254(Rad18),ENSMUSG00000000902(Smarcb1),ENSMUSG00000020661(Dnmt3a),ENSMUSG00000024054(Smchd1),ENSMUSG00000018537(Pcgf2),ENSMUSG00000025758(Plk4),ENSMUSG00000032409(Atr),ENSMUSG00000022034(Esco2),	0.0322618	0.572374
GO:0000777	condensed chromosome kinetochore	cellular_component	28	3107	87	20791	ENSMUSG00000029253(Cenpc1),ENSMUSG00000025626(Phf6),ENSMUSG00000027635(Dsn1),ENSMUSG00000074476(Spc24),ENSMUSG00000026491(Ahctf1),ENSMUSG00000022391(Rangap1),ENSMUSG00000044783(Hjurp),ENSMUSG00000026605(Cenpf),ENSMUSG00000004455(Ppp1cc),ENSMUSG00000028549(Itgb3bp),ENSMUSG00000028678(Kif2c),ENSMUSG00000020492(Ska2),ENSMUSG00000041431(Ccnb1),ENSMUSG00000020328(Nudcd2),ENSMUSG00000026276(2-Sep),ENSM…	0.000694326	0.048326
GO:0018023	peptidyl-lysine trimethylation	biological_process	9	3107	28	20791	ENSMUSG00000045098(Suv420h1),ENSMUSG00000022544(Eef2kmt),ENSMUSG00000024384(Iws1),ENSMUSG00000015697(Setdb1),ENSMUSG00000022948(Setd4),ENSMUSG00000044791(Setd2),ENSMUSG00000034832(Tet3),ENSMUSG00000038214(Bend3),ENSMUSG00000039231(Suv39h1),	0.0412004	0.626058
GO:0000183	chromatin silencing at rDNA	biological_process	16	3107	50	20791	ENSMUSG00000081058(Hist2h3c2),ENSMUSG00000004099(Dnmt1),ENSMUSG00000027395(Polr1b),ENSMUSG00000028318(Polr1e),ENSMUSG00000028800(Hdac1),ENSMUSG00000057236(Rbbp4),ENSMUSG00000031715(Smarca5),ENSMUSG00000069273(Hist1h3e),ENSMUSG00000069265(Hist1h3a),ENSMUSG00000026803(Ttf1),ENSMUSG00000020063(Sirt1),ENSMUSG00000038214(Bend3),ENSMUSG00000069310(Hist1h3c),ENSMUSG00000039231(Suv39h1),ENSMUSG0000006074…	0.00916861	0.307257
GO:0005540	hyaluronic acid binding	molecular_function	7	3107	22	20791	ENSMUSG00000020330(Hmmr),ENSMUSG00000018446(C1qbp),ENSMUSG00000053475(Tnfaip6),ENSMUSG00000021614(Vcan),ENSMUSG00000052353(Cemip),ENSMUSG00000002341(Ncan),ENSMUSG00000042286(Stab1),	0.0678384	0.782382
GO:0000030	mannosyltransferase activity	molecular_function	7	3107	22	20791	ENSMUSG00000039254(Pomt1),ENSMUSG00000079469(Pigb),ENSMUSG00000043257(Pigv),ENSMUSG00000045205(Dpy19l4),ENSMUSG00000043067(Dpy19l1),ENSMUSG00000063362(Alg11),ENSMUSG00000078919(Dpm1),	0.0678384	0.782382
GO:0032418	lysosome localization	biological_process	14	3107	44	20791	ENSMUSG00000030347(D6Wsu163e),ENSMUSG00000030534(Vps33b),ENSMUSG00000034652(Cd300a),ENSMUSG00000018500(Adora2b),ENSMUSG00000057948(Unc13d),ENSMUSG00000002059(Rab34),ENSMUSG00000040528(Milr1),ENSMUSG00000053158(Fes),ENSMUSG00000031161(Hdac6),ENSMUSG00000024122(Pdpk1),ENSMUSG00000027287(Snap23),ENSMUSG00000031289(Il13ra2),ENSMUSG00000033220(Rac2),ENSMUSG00000028341(Nr4a3),	0.0146706	0.378281
GO:0005680	anaphase-promoting complex	cellular_component	7	3107	22	20791	ENSMUSG00000060860(Ube2s),ENSMUSG00000024370(Cdc23),ENSMUSG00000029466(Anapc7),ENSMUSG00000001403(Ube2c),ENSMUSG00000014355(Anapc1),ENSMUSG00000020107(Anapc16),ENSMUSG00000066149(Cdc26),	0.0678384	0.782382
GO:0031063	regulation of histone deacetylation	biological_process	7	3107	22	20791	ENSMUSG00000048930(Tada3),ENSMUSG00000059552(Trp53),ENSMUSG00000018501(Ncor1),ENSMUSG00000002603(Tgfb1),ENSMUSG00000041187(Prkd2),ENSMUSG00000029050(Ski),ENSMUSG00000030180(Kdm5a),	0.0678384	0.782382
GO:0060602	branch elongation of an epithelium	biological_process	7	3107	22	20791	ENSMUSG00000053110(Yap1),ENSMUSG00000051367(Six1),ENSMUSG00000019768(Esr1),ENSMUSG00000034460(Six4),ENSMUSG00000028364(Tnc),ENSMUSG00000018160(Med1),ENSMUSG00000002603(Tgfb1),	0.0678384	0.782382
GO:0016799	hydrolase activity, hydrolyzing N-glycosyl compounds	molecular_function	7	3107	22	20791	ENSMUSG00000029084(Cd38),ENSMUSG00000040658(Dnph1),ENSMUSG00000030322(Mbd4),ENSMUSG00000038886(Man2a2),ENSMUSG00000032298(Neil1),ENSMUSG00000029082(Bst1),ENSMUSG00000039396(Neil3),	0.0678384	0.782382
GO:0072170	metanephric tubule development	biological_process	7	3107	22	20791	ENSMUSG00000034462(Pkd2),ENSMUSG00000048387(Osr1),ENSMUSG00000053110(Yap1),ENSMUSG00000032047(Acat1),ENSMUSG00000026180(Cxcr2),ENSMUSG00000018486(Wnt9b),ENSMUSG00000036856(Wnt4),	0.0678384	0.782382
GO:0019048	modulation by virus of host morphology or physiology	biological_process	7	3107	22	20791	ENSMUSG00000025747(Tyms),ENSMUSG00000059146(Ntrk3),ENSMUSG00000006369(Fbln1),ENSMUSG00000029826(Zc3hav1),ENSMUSG00000079227(Ccr5),ENSMUSG00000023826(Park2),ENSMUSG00000002603(Tgfb1),	0.0678384	0.782382
GO:2000279	negative regulation of DNA biosynthetic process	biological_process	7	3107	22	20791	ENSMUSG00000025925(Terf1),ENSMUSG00000020898(Ctc1),ENSMUSG00000024190(Dusp1),ENSMUSG00000029676(Pot1a),ENSMUSG00000067336(Bmpr2),ENSMUSG00000059552(Trp53),ENSMUSG00000020778(Ten1),	0.0678384	0.782382
GO:0005605	basal lamina	cellular_component	7	3107	22	20791	ENSMUSG00000022770(Dlg1),ENSMUSG00000023328(Ache),ENSMUSG00000026193(Fn1),ENSMUSG00000026479(Lamc2),ENSMUSG00000019899(Lama2),ENSMUSG00000026639(Lamb3),ENSMUSG00000048120(Entpd1),	0.0678384	0.782382
GO:0030852	regulation of granulocyte differentiation	biological_process	6	3107	19	20791	ENSMUSG00000029004(Kmt2e),ENSMUSG00000029359(Tesc),ENSMUSG00000022952(Runx1),ENSMUSG00000018654(Ikzf1),ENSMUSG00000031446(Cul4a),ENSMUSG00000027985(Lef1),	0.0875821	0.855451
GO:0009303	rRNA transcription	biological_process	6	3107	19	20791	ENSMUSG00000028318(Polr1e),ENSMUSG00000027395(Polr1b),ENSMUSG00000018433(Nol11),ENSMUSG00000026234(Ncl),ENSMUSG00000047649(Cd3eap),ENSMUSG00000059552(Trp53),	0.0875821	0.855451
GO:0034047	regulation of protein phosphatase type 2A activity	biological_process	6	3107	19	20791	ENSMUSG00000017843(Ppp2r5c),ENSMUSG00000026626(Ppp2r5a),ENSMUSG00000026779(Mastl),ENSMUSG00000032058(Ppp2r1b),ENSMUSG00000040843(Tiprl),ENSMUSG00000029104(Htt),	0.0875821	0.855451
GO:0046641	positive regulation of alpha-beta T cell proliferation	biological_process	6	3107	19	20791	ENSMUSG00000030528(Blm),ENSMUSG00000025383(Il23a),ENSMUSG00000026012(Cd28),ENSMUSG00000075122(Cd80),ENSMUSG00000067212(H2-T23),ENSMUSG00000049103(Ccr2),	0.0875821	0.855451
GO:0000779	condensed chromosome, centromeric region	cellular_component	30	3107	95	20791	ENSMUSG00000032435(Dync1li1),ENSMUSG00000002055(Spag5),ENSMUSG00000027326(Casc5),ENSMUSG00000041431(Ccnb1),ENSMUSG00000020328(Nudcd2),ENSMUSG00000026276(2-Sep),ENSMUSG00000022521(Crebbp),ENSMUSG00000047534(Mis18bp1),ENSMUSG00000020492(Ska2),ENSMUSG00000028678(Kif2c),ENSMUSG00000004455(Ppp1cc),ENSMUSG00000028549(Itgb3bp),ENSMUSG00000056501(Cebpb),ENSMUSG00000044783(Hjurp),ENSMUSG00000026605(Cenpf)…	0.000601468	0.0427601
GO:0021756	striatum development	biological_process	6	3107	19	20791	ENSMUSG00000015134(Aldh1a3),ENSMUSG00000039419(Cntnap2),ENSMUSG00000041324(Inhba),ENSMUSG00000006464(Bbs1),ENSMUSG00000029104(Htt),ENSMUSG00000029563(Foxp2),	0.0875821	0.855451
GO:0042800	histone methyltransferase activity (H3-K4 specific)	molecular_function	6	3107	19	20791	ENSMUSG00000031575(Ash2l),ENSMUSG00000051977(Prdm9),ENSMUSG00000028053(Ash1l),ENSMUSG00000020257(Wdr82),ENSMUSG00000054823(Whsc1l1),ENSMUSG00000029004(Kmt2e),	0.0875821	0.855451
GO:0051642	centrosome localization	biological_process	6	3107	19	20791	ENSMUSG00000026640(Plxna2),ENSMUSG00000044033(Ccdc141),ENSMUSG00000033952(Aspm),ENSMUSG00000040250(Asun),ENSMUSG00000020745(Pafah1b1),ENSMUSG00000022770(Dlg1),	0.0875821	0.855451
GO:0008175	tRNA methyltransferase activity	molecular_function	6	3107	19	20791	ENSMUSG00000053286(Trmt1l),ENSMUSG00000031171(Ftsj1),ENSMUSG00000025899(Alkbh8),ENSMUSG00000067369(Trmt2b),ENSMUSG00000020691(Mettl2),ENSMUSG00000001909(Trmt1),	0.0875821	0.855451
GO:0001741	XY body	cellular_component	6	3107	19	20791	ENSMUSG00000032409(Atr),ENSMUSG00000022034(Esco2),ENSMUSG00000025758(Plk4),ENSMUSG00000020661(Dnmt3a),ENSMUSG00000030254(Rad18),ENSMUSG00000000902(Smarcb1),	0.0875821	0.855451
GO:0010874	regulation of cholesterol efflux	biological_process	6	3107	19	20791	ENSMUSG00000031392(Irak1),ENSMUSG00000028017(Egf),ENSMUSG00000002588(Pon1),ENSMUSG00000020063(Sirt1),ENSMUSG00000050296(Abca12),ENSMUSG00000021466(Ptch1),	0.0875821	0.855451
GO:1902749	regulation of cell cycle G2/M phase transition	biological_process	18	3107	57	20791	ENSMUSG00000063275(Hacd1),ENSMUSG00000046591(Ticrr),ENSMUSG00000034218(Atm),ENSMUSG00000028999(Rint1),ENSMUSG00000030322(Mbd4),ENSMUSG00000020413(Hus1),ENSMUSG00000007646(Rad51c),ENSMUSG00000026778(Prkcq),ENSMUSG00000031928(Mre11a),ENSMUSG00000020898(Ctc1),ENSMUSG00000031878(Nae1),ENSMUSG00000030528(Blm),ENSMUSG00000026605(Cenpf),ENSMUSG00000033713(Foxn3),ENSMUSG00000056758(Hmga2),ENSMUSG00000024…	0.00675888	0.254815
GO:0060037	pharyngeal system development	biological_process	6	3107	19	20791	ENSMUSG00000001827(Folr1),ENSMUSG00000021466(Ptch1),ENSMUSG00000022941(Ripply3),ENSMUSG00000034460(Six4),ENSMUSG00000026640(Plxna2),ENSMUSG00000051367(Six1),	0.0875821	0.855451
GO:0000018	regulation of DNA recombination	biological_process	18	3107	57	20791	ENSMUSG00000032498(Mlh1),ENSMUSG00000029920(Smarcad1),ENSMUSG00000030346(Rad51ap1),ENSMUSG00000027323(Rad51),ENSMUSG00000002603(Tgfb1),ENSMUSG00000052144(Ppp4r2),ENSMUSG00000030697(Ppp4c),ENSMUSG00000035455(Fignl1),ENSMUSG00000036086(Zranb3),ENSMUSG00000033430(Terf2ip),ENSMUSG00000026012(Cd28),ENSMUSG00000030051(Aplf),ENSMUSG00000002221(Paxip1),ENSMUSG00000017652(Cd40),ENSMUSG00000024174(Pot1b),E…	0.00675888	0.254815
GO:0006611	protein export from nucleus	biological_process	17	3107	54	20791	ENSMUSG00000020184(Mdm2),ENSMUSG00000028964(Park7),ENSMUSG00000033411(Ctdspl2),ENSMUSG00000000131(Xpo6),ENSMUSG00000020290(Xpo1),ENSMUSG00000038128(Camk4),ENSMUSG00000022100(Xpo7),ENSMUSG00000040667(Nup88),ENSMUSG00000022391(Rangap1),ENSMUSG00000001855(Nup214),ENSMUSG00000002603(Tgfb1),ENSMUSG00000040312(Cchcr1),ENSMUSG00000040594(Ranbp17),ENSMUSG00000026222(Sp100),ENSMUSG00000022812(Gsk3b),ENSMU…	0.00852678	0.293657
GO:0010955	negative regulation of protein processing	biological_process	11	3107	35	20791	ENSMUSG00000071203(Naip5),ENSMUSG00000017716(Birc5),ENSMUSG00000014776(Nol3),ENSMUSG00000078945(Naip2),ENSMUSG00000016481(Cr1l),ENSMUSG00000044258(Ctla2a),ENSMUSG00000026249(Serpine2),ENSMUSG00000068686(Cd59b),ENSMUSG00000003316(Glg1),ENSMUSG00000020184(Mdm2),ENSMUSG00000032000(Birc3),	0.0300798	0.547321
GO:0015991	ATP hydrolysis coupled proton transport	biological_process	11	3107	35	20791	ENSMUSG00000006057(Atp5g1),ENSMUSG00000006273(Atp6v1b2),ENSMUSG00000040907(Atp1a3),ENSMUSG00000062683(Atp5g2),ENSMUSG00000052459(Atp6v1a),ENSMUSG00000015575(Atp6v0e),ENSMUSG00000025393(Atp5b),ENSMUSG00000021557(Agtpbp1),ENSMUSG00000039347(Atp6v0e2),ENSMUSG00000001750(Tcirg1),ENSMUSG00000033793(Atp6v1h),	0.0300798	0.547321
GO:0070734	histone H3-K27 methylation	biological_process	5	3107	16	20791	ENSMUSG00000030619(Eed),ENSMUSG00000013787(Ehmt2),ENSMUSG00000054823(Whsc1l1),ENSMUSG00000037486(Asxl2),ENSMUSG00000038214(Bend3),	0.11368	0.938968
GO:0051560	mitochondrial calcium ion homeostasis	biological_process	5	3107	16	20791	ENSMUSG00000032754(Slc8b1),ENSMUSG00000052337(Immt),ENSMUSG00000043051(Disc1),ENSMUSG00000022452(Smdt1),ENSMUSG00000079055(Slc8a3),	0.11368	0.938968
GO:0035371	microtubule plus-end	cellular_component	5	3107	16	20791	ENSMUSG00000002055(Spag5),ENSMUSG00000036087(Slain2),ENSMUSG00000028678(Kif2c),ENSMUSG00000049550(Clip1),ENSMUSG00000027479(Mapre1),	0.11368	0.938968
GO:0008301	DNA binding, bending	molecular_function	5	3107	16	20791	ENSMUSG00000056758(Hmga2),ENSMUSG00000020914(Top2a),ENSMUSG00000025925(Terf1),ENSMUSG00000027985(Lef1),ENSMUSG00000056216(Cebpg),	0.11368	0.938968
GO:0034391	regulation of smooth muscle cell apoptotic process	biological_process	5	3107	16	20791	ENSMUSG00000022812(Gsk3b),ENSMUSG00000018909(Arrb1),ENSMUSG00000037787(Apopt1),ENSMUSG00000020063(Sirt1),ENSMUSG00000030201(Lrp6),	0.11368	0.938968
GO:0000466	maturation of 5.8S rRNA from tricistronic rRNA transcript (SSU-rRNA, 5.8S rRNA, LSU-rRNA)	biological_process	5	3107	16	20791	ENSMUSG00000026019(Wdr12),ENSMUSG00000028948(Nol9),ENSMUSG00000020706(Ftsj3),ENSMUSG00000039356(Exosc2),ENSMUSG00000030929(Eri2),	0.11368	0.938968
GO:0000307	cyclin-dependent protein kinase holoenzyme complex	cellular_component	10	3107	32	20791	ENSMUSG00000040274(Cdk6),ENSMUSG00000011960(Ccnt1),ENSMUSG00000006728(Cdk4),ENSMUSG00000000184(Ccnd2),ENSMUSG00000034165(Ccnd3),ENSMUSG00000028252(Ccnc),ENSMUSG00000028926(Cdk14),ENSMUSG00000030180(Kdm5a),ENSMUSG00000009555(Cdk9),ENSMUSG00000025980(Hspd1),	0.0383852	0.611277
GO:0019028	viral capsid	cellular_component	5	3107	16	20791	ENSMUSG00000024217(Snrpc),ENSMUSG00000066037(Hnrnpr),ENSMUSG00000025762(Larp1b),ENSMUSG00000020358(Hnrnpab),ENSMUSG00000040824(Snrpd2),	0.11368	0.938968
GO:0055064	chloride ion homeostasis	biological_process	5	3107	16	20791	ENSMUSG00000037344(Slc12a9),ENSMUSG00000035506(Slc12a8),ENSMUSG00000032373(Car12),ENSMUSG00000034656(Cacna1a),ENSMUSG00000029925(Tbxas1),	0.11368	0.938968
GO:2000505	regulation of energy homeostasis	biological_process	5	3107	16	20791	ENSMUSG00000028341(Nr4a3),ENSMUSG00000039208(Metrnl),ENSMUSG00000029167(Ppargc1a),ENSMUSG00000032633(Flcn),ENSMUSG00000026274(Pask),	0.11368	0.938968
GO:2000310	regulation of N-methyl-D-aspartate selective glutamate receptor activity	biological_process	5	3107	16	20791	ENSMUSG00000059456(Ptk2b),ENSMUSG00000021559(Dapk1),ENSMUSG00000029167(Ppargc1a),ENSMUSG00000032356(Rasgrf1),ENSMUSG00000021708(Rasgrf2),	0.11368	0.938968
GO:0008340	determination of adult lifespan	biological_process	5	3107	16	20791	ENSMUSG00000059552(Trp53),ENSMUSG00000026380(Tfcp2l1),ENSMUSG00000034218(Atm),ENSMUSG00000056999(Ide),ENSMUSG00000029104(Htt),	0.11368	0.938968
GO:0033151	V(D)J recombination	biological_process	5	3107	16	20791	ENSMUSG00000034218(Atm),ENSMUSG00000027985(Lef1),ENSMUSG00000021615(Xrcc4),ENSMUSG00000026648(Dclre1c),ENSMUSG00000030067(Foxp1),	0.11368	0.938968
GO:0030286	dynein complex	cellular_component	15	3107	48	20791	ENSMUSG00000027012(Dync1i2),ENSMUSG00000030882(Dnhd1),ENSMUSG00000034706(Dnaic2),ENSMUSG00000009013(Dynll1),ENSMUSG00000042523(Dnal1),ENSMUSG00000022420(Dnal4),ENSMUSG00000043051(Disc1),ENSMUSG00000018707(Dync1h1),ENSMUSG00000032435(Dync1li1),ENSMUSG00000039715(Wdr34),ENSMUSG00000041144(Dnah7b),ENSMUSG00000040189(Ccdc114),ENSMUSG00000052273(Dnah3),ENSMUSG00000031161(Hdac6),ENSMUSG00000000579(Dynl…	0.0136227	0.368441
GO:0004536	deoxyribonuclease activity	molecular_function	20	3107	64	20791	ENSMUSG00000003812(Dnase2a),ENSMUSG00000025269(Apex2),ENSMUSG00000022545(Ercc4),ENSMUSG00000031928(Mre11a),ENSMUSG00000039850(Endov),ENSMUSG00000027845(Dclre1b),ENSMUSG00000036875(Dna2),ENSMUSG00000036086(Zranb3),ENSMUSG00000056758(Hmga2),ENSMUSG00000055994(Nod2),ENSMUSG00000059772(Slx1b),ENSMUSG00000027323(Rad51),ENSMUSG00000026648(Dclre1c),ENSMUSG00000028933(Xrcc2),ENSMUSG00000007646(Rad51c),EN…	0.0049755	0.205482
GO:0042921	glucocorticoid receptor signaling pathway	biological_process	5	3107	16	20791	ENSMUSG00000007880(Arid1a),ENSMUSG00000032216(Nedd4),ENSMUSG00000055116(Arntl),ENSMUSG00000005886(Ncoa2),ENSMUSG00000038845(Phb),	0.11368	0.938968
GO:1903202	negative regulation of oxidative stress-induced cell death	biological_process	9	3107	29	20791	ENSMUSG00000025140(Pycr1),ENSMUSG00000014776(Nol3),ENSMUSG00000020372(Gnb2l1),ENSMUSG00000028341(Nr4a3),ENSMUSG00000028964(Park7),ENSMUSG00000015839(Nfe2l2),ENSMUSG00000020063(Sirt1),ENSMUSG00000023826(Park2),ENSMUSG00000006818(Sod2),	0.0491245	0.67626
GO:0000776	kinetochore	cellular_component	36	3107	116	20791	ENSMUSG00000028678(Kif2c),ENSMUSG00000041431(Ccnb1),ENSMUSG00000042323(Pbrm1),ENSMUSG00000020328(Nudcd2),ENSMUSG00000026276(2-Sep),ENSMUSG00000047534(Mis18bp1),ENSMUSG00000022521(Crebbp),ENSMUSG00000030801(Kat8),ENSMUSG00000020492(Ska2),ENSMUSG00000002055(Spag5),ENSMUSG00000027326(Casc5),ENSMUSG00000032435(Dync1li1),ENSMUSG00000029253(Cenpc1),ENSMUSG00000025626(Phf6),ENSMUSG00000074476(Spc24),ENS…	0.000245694	0.019255
GO:0006536	glutamate metabolic process	biological_process	9	3107	29	20791	ENSMUSG00000036892(Prodh2),ENSMUSG00000020017(Hal),ENSMUSG00000034958(Atcay),ENSMUSG00000005360(Slc1a3),ENSMUSG00000026103(Gls),ENSMUSG00000026787(Gad2),ENSMUSG00000028124(Gclm),ENSMUSG00000003526(Prodh),ENSMUSG00000025190(Got1),	0.0491245	0.67626
GO:0032007	negative regulation of TOR signaling	biological_process	9	3107	29	20791	ENSMUSG00000032633(Flcn),ENSMUSG00000027272(Ubr1),ENSMUSG00000105340(Gm42878),ENSMUSG00000022419(Deptor),ENSMUSG00000055116(Arntl),ENSMUSG00000020289(Nprl3),ENSMUSG00000020063(Sirt1),ENSMUSG00000000724(Cryba1),ENSMUSG00000037426(Depdc5),	0.0491245	0.67626
GO:0030521	androgen receptor signaling pathway	biological_process	13	3107	42	20791	ENSMUSG00000013833(Med16),ENSMUSG00000020063(Sirt1),ENSMUSG00000043962(Thrap3),ENSMUSG00000021055(Esr2),ENSMUSG00000018160(Med1),ENSMUSG00000030067(Foxp1),ENSMUSG00000030357(Fkbp4),ENSMUSG00000007815(Rhoa),ENSMUSG00000028800(Hdac1),ENSMUSG00000007880(Arid1a),ENSMUSG00000028964(Park7),ENSMUSG00000038845(Phb),ENSMUSG00000025326(Ube3a),	0.0218979	0.479011
GO:0042461	photoreceptor cell development	biological_process	13	3107	42	20791	ENSMUSG00000026114(Cnga3),ENSMUSG00000057132(Rpgrip1),ENSMUSG00000025900(Rp1),ENSMUSG00000037643(Prkci),ENSMUSG00000008435(Rdh13),ENSMUSG00000031450(Grk1),ENSMUSG00000037446(Tulp1),ENSMUSG00000006464(Bbs1),ENSMUSG00000030523(Trpm1),ENSMUSG00000056832(Ttc26),ENSMUSG00000034837(Gnat1),ENSMUSG00000036192(Rorb),ENSMUSG00000029663(Gngt1),	0.0218979	0.479011
GO:2000479	regulation of cAMP-dependent protein kinase activity	biological_process	4	3107	13	20791	ENSMUSG00000026463(Atp2b4),ENSMUSG00000019876(Pkib),ENSMUSG00000020063(Sirt1),ENSMUSG00000062232(Rapgef2),	0.148567	1
GO:0047555	3',5'-cyclic-GMP phosphodiesterase activity	molecular_function	4	3107	13	20791	ENSMUSG00000004347(Pde1c),ENSMUSG00000064330(Pde6h),ENSMUSG00000053965(Pde5a),ENSMUSG00000025386(Pde6g),	0.148567	1
GO:0006984	ER-nucleus signaling pathway	biological_process	8	3107	26	20791	ENSMUSG00000028063(Lmna),ENSMUSG00000015839(Nfe2l2),ENSMUSG00000027540(Ptpn1),ENSMUSG00000027810(Eif2a),ENSMUSG00000059552(Trp53),ENSMUSG00000066877(Nck2),ENSMUSG00000022812(Gsk3b),ENSMUSG00000078622(Ccdc47),	0.0630827	0.747455
GO:0032516	positive regulation of phosphoprotein phosphatase activity	biological_process	4	3107	13	20791	ENSMUSG00000040003(Magi2),ENSMUSG00000036438(Calm2),ENSMUSG00000034652(Cd300a),ENSMUSG00000025986(Slc39a10),	0.148567	1
GO:1903830	magnesium ion transmembrane transport	biological_process	4	3107	13	20791	ENSMUSG00000047037(Nipa1),ENSMUSG00000028803(Nipal3),ENSMUSG00000031232(Magt1),ENSMUSG00000048497(Mmgt2),	0.148567	1
GO:0032717	negative regulation of interleukin-8 production	biological_process	4	3107	13	20791	ENSMUSG00000038495(Otud7b),ENSMUSG00000018909(Arrb1),ENSMUSG00000029994(Anxa4),ENSMUSG00000024659(Anxa1),	0.148567	1
GO:0060612	adipose tissue development	biological_process	12	3107	39	20791	ENSMUSG00000028063(Lmna),ENSMUSG00000027630(Tbl1xr1),ENSMUSG00000027665(Pik3ca),ENSMUSG00000002221(Paxip1),ENSMUSG00000019947(Arid5b),ENSMUSG00000032047(Acat1),ENSMUSG00000024913(Lrp5),ENSMUSG00000056758(Hmga2),ENSMUSG00000022186(Oxct1),ENSMUSG00000029167(Ppargc1a),ENSMUSG00000027104(Atf2),ENSMUSG00000037270(4932438A13Rik),	0.0278417	0.525822
GO:0006264	mitochondrial DNA replication	biological_process	4	3107	13	20791	ENSMUSG00000036875(Dna2),ENSMUSG00000045658(Pid1),ENSMUSG00000022292(Rrm2b),ENSMUSG00000020718(Polg2),	0.148567	1
GO:0030684	preribosome	cellular_component	16	3107	52	20791	ENSMUSG00000040688(Tbl3),ENSMUSG00000063334(Krr1),ENSMUSG00000063785(Utp14a),ENSMUSG00000020706(Ftsj3),ENSMUSG00000003848(Nob1),ENSMUSG00000026127(Imp4),ENSMUSG00000026020(Nop58),ENSMUSG00000058392(Rrp1b),ENSMUSG00000028907(Utp11l),ENSMUSG00000035575(Utp6),ENSMUSG00000046865(Fbl),ENSMUSG00000026019(Wdr12),ENSMUSG00000004268(Emg1),ENSMUSG00000022313(Utp23),ENSMUSG00000079470(Utp14b),ENSMUSG0000004…	0.0125925	0.35305
GO:0009086	methionine biosynthetic process	biological_process	4	3107	13	20791	ENSMUSG00000004996(Mri1),ENSMUSG00000034617(Mtrr),ENSMUSG00000029376(Mthfd2l),ENSMUSG00000020629(Adi1),	0.148567	1
GO:0006684	sphingomyelin metabolic process	biological_process	4	3107	13	20791	ENSMUSG00000050931(Sgms2),ENSMUSG00000005899(Smpd4),ENSMUSG00000040451(Sgms1),ENSMUSG00000021770(Samd8),	0.148567	1
GO:2000273	positive regulation of receptor activity	biological_process	12	3107	39	20791	ENSMUSG00000028017(Egf),ENSMUSG00000013833(Med16),ENSMUSG00000029104(Htt),ENSMUSG00000018160(Med1),ENSMUSG00000034462(Pkd2),ENSMUSG00000006050(Sra1),ENSMUSG00000052593(Adam17),ENSMUSG00000002748(Baz1b),ENSMUSG00000005886(Ncoa2),ENSMUSG00000006611(Hfe),ENSMUSG00000028964(Park7),ENSMUSG00000036438(Calm2),	0.0278417	0.525822
GO:0014889	muscle atrophy	biological_process	4	3107	13	20791	ENSMUSG00000026031(Cflar),ENSMUSG00000014776(Nol3),ENSMUSG00000029167(Ppargc1a),ENSMUSG00000039233(Tbce),	0.148567	1
GO:0030914	STAGA complex	cellular_component	4	3107	13	20791	ENSMUSG00000053134(Supt7l),ENSMUSG00000048930(Tada3),ENSMUSG00000045482(Trrap),ENSMUSG00000026563(Tada1),	0.148567	1
GO:0008574	ATP-dependent microtubule motor activity, plus-end-directed	molecular_function	4	3107	13	20791	ENSMUSG00000006740(Kif5b),ENSMUSG00000012443(Kif11),ENSMUSG00000027115(Kif18a),ENSMUSG00000063077(Kif1b),	0.148567	1
GO:0005736	DNA-directed RNA polymerase I complex	cellular_component	4	3107	13	20791	ENSMUSG00000047649(Cd3eap),ENSMUSG00000038489(Polr2l),ENSMUSG00000027395(Polr1b),ENSMUSG00000028318(Polr1e),	0.148567	1
GO:0070006	metalloaminopeptidase activity	molecular_function	4	3107	13	20791	ENSMUSG00000041926(Rnpep),ENSMUSG00000001441(Npepps),ENSMUSG00000025027(Xpnpep1),ENSMUSG00000036112(Metap2),	0.148567	1
GO:0072176	nephric duct development	biological_process	4	3107	13	20791	ENSMUSG00000048387(Osr1),ENSMUSG00000034462(Pkd2),ENSMUSG00000018486(Wnt9b),ENSMUSG00000015957(Wnt11),	0.148567	1
GO:0010875	positive regulation of cholesterol efflux	biological_process	4	3107	13	20791	ENSMUSG00000020063(Sirt1),ENSMUSG00000050296(Abca12),ENSMUSG00000021466(Ptch1),ENSMUSG00000002588(Pon1),	0.148567	1
GO:0060544	regulation of necroptotic process	biological_process	4	3107	13	20791	ENSMUSG00000032000(Birc3),ENSMUSG00000026031(Cflar),ENSMUSG00000031077(Fadd),ENSMUSG00000047098(Rnf31),	0.148567	1
GO:0010878	cholesterol storage	biological_process	4	3107	13	20791	ENSMUSG00000022383(Ppara),ENSMUSG00000015568(Lpl),ENSMUSG00000026600(Soat1),ENSMUSG00000025044(Msr1),	0.148567	1
GO:2000696	regulation of epithelial cell differentiation involved in kidney development	biological_process	4	3107	13	20791	ENSMUSG00000029086(Prom1),ENSMUSG00000053110(Yap1),ENSMUSG00000035725(Prkx),ENSMUSG00000048387(Osr1),	0.148567	1
GO:2000758	positive regulation of peptidyl-lysine acetylation	biological_process	8	3107	26	20791	ENSMUSG00000018909(Arrb1),ENSMUSG00000017146(Brca1),ENSMUSG00000037447(Arid5a),ENSMUSG00000002603(Tgfb1),ENSMUSG00000002221(Paxip1),ENSMUSG00000021180(Rps6ka5),ENSMUSG00000029673(Auts2),ENSMUSG00000034341(Wbp2),	0.0630827	0.747455
GO:0005123	death receptor binding	molecular_function	4	3107	13	20791	ENSMUSG00000031077(Fadd),ENSMUSG00000006301(Tmbim1),ENSMUSG00000014776(Nol3),ENSMUSG00000026031(Cflar),	0.148567	1
GO:0021702	cerebellar Purkinje cell differentiation	biological_process	4	3107	13	20791	ENSMUSG00000042605(Atxn2),ENSMUSG00000034656(Cacna1a),ENSMUSG00000038664(Herc1),ENSMUSG00000021557(Agtpbp1),	0.148567	1
GO:0030676	Rac guanyl-nucleotide exchange factor activity	molecular_function	4	3107	13	20791	ENSMUSG00000028059(Arhgef2),ENSMUSG00000048960(Prex2),ENSMUSG00000037509(Arhgef4),ENSMUSG00000026024(Als2),	0.148567	1
GO:0016556	mRNA modification	biological_process	4	3107	13	20791	ENSMUSG00000022160(Mettl3),ENSMUSG00000031403(Dkc1),ENSMUSG00000025086(Trub1),ENSMUSG00000032423(Syncrip),	0.148567	1
GO:0035988	chondrocyte proliferation	biological_process	4	3107	13	20791	ENSMUSG00000028226(Mmp16),ENSMUSG00000067336(Bmpr2),ENSMUSG00000026674(Ddr2),ENSMUSG00000056758(Hmga2),	0.148567	1
GO:0034243	regulation of transcription elongation from RNA polymerase II promoter	biological_process	8	3107	26	20791	ENSMUSG00000054302(Eapp),ENSMUSG00000014074(Rnf168),ENSMUSG00000018654(Ikzf1),ENSMUSG00000024182(Axin1),ENSMUSG00000090083(Rnf8),ENSMUSG00000026361(Cdc73),ENSMUSG00000003437(Paf1),ENSMUSG00000079658(Tceb1),	0.0630827	0.747455
GO:0071514	genetic imprinting	biological_process	8	3107	26	20791	ENSMUSG00000022812(Gsk3b),ENSMUSG00000030619(Eed),ENSMUSG00000070495(Ctcfl),ENSMUSG00000027523(Gnas),ENSMUSG00000017146(Brca1),ENSMUSG00000027665(Pik3ca),ENSMUSG00000024182(Axin1),ENSMUSG00000020661(Dnmt3a),	0.0630827	0.747455
GO:0032480	negative regulation of type I interferon production	biological_process	4	3107	13	20791	ENSMUSG00000033124(Atg9a),ENSMUSG00000002983(Relb),ENSMUSG00000079363(Gbp4),ENSMUSG00000061130(Ppm1b),	0.148567	1
GO:0039529	RIG-I signaling pathway	biological_process	4	3107	13	20791	ENSMUSG00000018446(C1qbp),ENSMUSG00000055204(Ankrd17),ENSMUSG00000029826(Zc3hav1),ENSMUSG00000040296(Ddx58),	0.148567	1
GO:0032785	negative regulation of DNA-templated transcription, elongation	biological_process	4	3107	13	20791	ENSMUSG00000024182(Axin1),ENSMUSG00000090083(Rnf8),ENSMUSG00000014074(Rnf168),ENSMUSG00000054302(Eapp),	0.148567	1
GO:0031065	positive regulation of histone deacetylation	biological_process	4	3107	13	20791	ENSMUSG00000041187(Prkd2),ENSMUSG00000059552(Trp53),ENSMUSG00000002603(Tgfb1),ENSMUSG00000018501(Ncor1),	0.148567	1
GO:0043248	proteasome assembly	biological_process	4	3107	13	20791	ENSMUSG00000017428(Psmd11),ENSMUSG00000029440(Psmd9),ENSMUSG00000026869(Psmd5),ENSMUSG00000029649(Pomp),	0.148567	1
GO:0044773	mitotic DNA damage checkpoint	biological_process	15	3107	49	20791	ENSMUSG00000033713(Foxn3),ENSMUSG00000056758(Hmga2),ENSMUSG00000061288(Taok3),ENSMUSG00000027104(Atf2),ENSMUSG00000029521(Chek2),ENSMUSG00000020184(Mdm2),ENSMUSG00000030528(Blm),ENSMUSG00000017843(Ppp2r5c),ENSMUSG00000059552(Trp53),ENSMUSG00000031928(Mre11a),ENSMUSG00000048000(Gigyf2),ENSMUSG00000034218(Atm),ENSMUSG00000028999(Rint1),ENSMUSG00000030322(Mbd4),ENSMUSG00000020413(Hus1),	0.0159331	0.403517
GO:0007131	reciprocal meiotic recombination	biological_process	11	3107	36	20791	ENSMUSG00000032555(Topbp1),ENSMUSG00000022545(Ercc4),ENSMUSG00000027323(Rad51),ENSMUSG00000043410(Hfm1),ENSMUSG00000007646(Rad51c),ENSMUSG00000028933(Xrcc2),ENSMUSG00000032498(Mlh1),ENSMUSG00000051977(Prdm9),ENSMUSG00000078653(Cntd1),ENSMUSG00000020914(Top2a),ENSMUSG00000005493(Msh4),	0.0354782	0.591481
GO:0031491	nucleosome binding	molecular_function	14	3107	46	20791	ENSMUSG00000028759(Hp1bp3),ENSMUSG00000029110(Rnf4),ENSMUSG00000020156(Mum1),ENSMUSG00000095567(Noc2l),ENSMUSG00000057236(Rbbp4),ENSMUSG00000014074(Rnf168),ENSMUSG00000031715(Smarca5),ENSMUSG00000042390(Gatad2b),ENSMUSG00000028800(Hdac1),ENSMUSG00000007880(Arid1a),ENSMUSG00000000902(Smarcb1),ENSMUSG00000060373(Hnrnpc),ENSMUSG00000024513(Mbd2),ENSMUSG00000056758(Hmga2),	0.0201914	0.456739
GO:0004181	metallocarboxypeptidase activity	molecular_function	7	3107	23	20791	ENSMUSG00000042501(Cpa6),ENSMUSG00000038836(Agbl3),ENSMUSG00000021557(Agtpbp1),ENSMUSG00000020183(Cpm),ENSMUSG00000025754(Agbl1),ENSMUSG00000040812(Agbl2),ENSMUSG00000027408(Cpxm1),	0.0813411	0.822752
GO:0032770	positive regulation of monooxygenase activity	biological_process	7	3107	23	20791	ENSMUSG00000019768(Esr1),ENSMUSG00000038058(Nod1),ENSMUSG00000005540(Fcer2a),ENSMUSG00000036438(Calm2),ENSMUSG00000022206(Npr3),ENSMUSG00000028964(Park7),ENSMUSG00000059456(Ptk2b),	0.0813411	0.822752
GO:0000209	protein polyubiquitination	biological_process	49	3107	161	20791	ENSMUSG00000047098(Rnf31),ENSMUSG00000035247(Hectd1),ENSMUSG00000078578(Ube2d3),ENSMUSG00000023286(Ube2j2),ENSMUSG00000026219(Trip12),ENSMUSG00000066149(Cdc26),ENSMUSG00000072244(Trim6),ENSMUSG00000031161(Hdac6),ENSMUSG00000027598(Itch),ENSMUSG00000032309(Fbxo22),ENSMUSG00000040785(Ttc3),ENSMUSG00000022684(Bfar),ENSMUSG00000036469(1-Mar),ENSMUSG00000021774(Ube2e1),ENSMUSG00000075376(Rc3h2),ENSMUS…	3.28527e-05	0.00347854
GO:0046966	thyroid hormone receptor binding	molecular_function	7	3107	23	20791	ENSMUSG00000005886(Ncoa2),ENSMUSG00000043962(Thrap3),ENSMUSG00000018160(Med1),ENSMUSG00000013833(Med16),ENSMUSG00000030795(Fus),ENSMUSG00000026219(Trip12),ENSMUSG00000018501(Ncor1),	0.0813411	0.822752
GO:0001754	eye photoreceptor cell differentiation	biological_process	14	3107	46	20791	ENSMUSG00000037643(Prkci),ENSMUSG00000008435(Rdh13),ENSMUSG00000041592(Sdk2),ENSMUSG00000037446(Tulp1),ENSMUSG00000029086(Prom1),ENSMUSG00000057132(Rpgrip1),ENSMUSG00000026114(Cnga3),ENSMUSG00000025900(Rp1),ENSMUSG00000004040(Stat3),ENSMUSG00000036192(Rorb),ENSMUSG00000034837(Gnat1),ENSMUSG00000029663(Gngt1),ENSMUSG00000030523(Trpm1),ENSMUSG00000021557(Agtpbp1),	0.0201914	0.456739
GO:0008608	attachment of spindle microtubules to kinetochore	biological_process	7	3107	23	20791	ENSMUSG00000023015(Racgap1),ENSMUSG00000027326(Casc5),ENSMUSG00000035086(Becn1),ENSMUSG00000041147(Brca2),ENSMUSG00000002055(Spag5),ENSMUSG00000041431(Ccnb1),ENSMUSG00000026683(Nuf2),	0.0813411	0.822752
GO:0016627	oxidoreductase activity, acting on the CH-CH group of donors	molecular_function	17	3107	56	20791	ENSMUSG00000031730(Dhodh),ENSMUSG00000038641(Akr1d1),ENSMUSG00000090150(Acad11),ENSMUSG00000036775(Decr2),ENSMUSG00000058454(Dhcr7),ENSMUSG00000036138(Acaa1a),ENSMUSG00000031901(Dus2),ENSMUSG00000011382(Dhdh),ENSMUSG00000022742(Cpox),ENSMUSG00000058076(Sdhc),ENSMUSG00000025155(Dus1l),ENSMUSG00000029098(Acox3),ENSMUSG00000042647(Acad12),ENSMUSG00000039096(Rsad1),ENSMUSG00000029456(Acad10),ENSMUSG0…	0.0115985	0.337544
GO:0005720	nuclear heterochromatin	cellular_component	10	3107	33	20791	ENSMUSG00000030619(Eed),ENSMUSG00000068039(Tcp1),ENSMUSG00000017548(Suz12),ENSMUSG00000009575(Cbx5),ENSMUSG00000022034(Esco2),ENSMUSG00000018537(Pcgf2),ENSMUSG00000020063(Sirt1),ENSMUSG00000020661(Dnmt3a),ENSMUSG00000038214(Bend3),ENSMUSG00000039231(Suv39h1),	0.0453268	0.653823
GO:0010611	regulation of cardiac muscle hypertrophy	biological_process	10	3107	33	20791	ENSMUSG00000022371(Col14a1),ENSMUSG00000029470(P2rx4),ENSMUSG00000026463(Atp2b4),ENSMUSG00000053965(Pde5a),ENSMUSG00000024011(Pi16),ENSMUSG00000009555(Cdk9),ENSMUSG00000022812(Gsk3b),ENSMUSG00000028341(Nr4a3),ENSMUSG00000026496(Parp1),ENSMUSG00000032355(Mlip),	0.0453268	0.653823
GO:0019209	kinase activator activity	molecular_function	16	3107	53	20791	ENSMUSG00000022957(Itsn1),ENSMUSG00000030536(Iqgap1),ENSMUSG00000026024(Als2),ENSMUSG00000062991(Nrg1),ENSMUSG00000035027(Map2k2),ENSMUSG00000022488(Nckap1l),ENSMUSG00000015957(Wnt11),ENSMUSG00000058835(Abi1),ENSMUSG00000027460(Angpt4),ENSMUSG00000022781(Pak2),ENSMUSG00000032688(Malt1),ENSMUSG00000006262(Mob1b),ENSMUSG00000031137(Fgf13),ENSMUSG00000027665(Pik3ca),ENSMUSG00000054051(Ercc6),ENSMUSG…	0.0146563	0.379882
GO:0006306	DNA methylation	biological_process	16	3107	53	20791	ENSMUSG00000070495(Ctcfl),ENSMUSG00000027523(Gnas),ENSMUSG00000042390(Gatad2b),ENSMUSG00000017146(Brca1),ENSMUSG00000004099(Dnmt1),ENSMUSG00000013787(Ehmt2),ENSMUSG00000025001(Hells),ENSMUSG00000034832(Tet3),ENSMUSG00000027665(Pik3ca),ENSMUSG00000020661(Dnmt3a),ENSMUSG00000030322(Mbd4),ENSMUSG00000038214(Bend3),ENSMUSG00000029004(Kmt2e),ENSMUSG00000030213(Atf7ip),ENSMUSG00000022812(Gsk3b),ENSMUSG…	0.0146563	0.379882
GO:1903076	regulation of protein localization to plasma membrane	biological_process	19	3107	63	20791	ENSMUSG00000035247(Hectd1),ENSMUSG00000020903(Stx8),ENSMUSG00000025903(Lypla1),ENSMUSG00000032892(Rangrf),ENSMUSG00000047126(Cltc),ENSMUSG00000020315(Sptbn1),ENSMUSG00000026626(Ppp2r5a),ENSMUSG00000006445(Epha2),ENSMUSG00000020372(Gnb2l1),ENSMUSG00000006301(Tmbim1),ENSMUSG00000024122(Pdpk1),ENSMUSG00000006740(Kif5b),ENSMUSG00000022770(Dlg1),ENSMUSG00000037643(Prkci),ENSMUSG00000036815(Dpp10),ENSM…	0.00845082	0.296165
GO:0006261	DNA-dependent DNA replication	biological_process	30	3107	100	20791	ENSMUSG00000027323(Rad51),ENSMUSG00000004642(Slbp),ENSMUSG00000045658(Pid1),ENSMUSG00000024833(Pola2),ENSMUSG00000094483(Purb),ENSMUSG00000045751(Mms22l),ENSMUSG00000046179(E2f8),ENSMUSG00000046591(Ticrr),ENSMUSG00000026134(Prim2),ENSMUSG00000020974(Pole2),ENSMUSG00000059772(Slx1b),ENSMUSG00000002870(Mcm2),ENSMUSG00000020914(Top2a),ENSMUSG00000029363(Rfc5),ENSMUSG00000025395(Prim1),ENSMUSG0000002…	0.00123207	0.0756962
GO:0070936	protein K48-linked ubiquitination	biological_process	15	3107	50	20791	ENSMUSG00000029203(Ube2k),ENSMUSG00000064145(Arih2),ENSMUSG00000023826(Park2),ENSMUSG00000090083(Rnf8),ENSMUSG00000027598(Itch),ENSMUSG00000029110(Rnf4),ENSMUSG00000040785(Ttc3),ENSMUSG00000022684(Bfar),ENSMUSG00000058317(Ube2e2),ENSMUSG00000021774(Ube2e1),ENSMUSG00000078578(Ube2d3),ENSMUSG00000014164(Klhl3),ENSMUSG00000025326(Ube3a),ENSMUSG00000001403(Ube2c),ENSMUSG00000026429(Ube2t),	0.0185462	0.429279
GO:0010833	telomere maintenance via telomere lengthening	biological_process	6	3107	20	20791	ENSMUSG00000029676(Pot1a),ENSMUSG00000020898(Ctc1),ENSMUSG00000025925(Terf1),ENSMUSG00000020778(Ten1),ENSMUSG00000031403(Dkc1),ENSMUSG00000033430(Terf2ip),	0.105419	0.913175
GO:0014808	release of sequestered calcium ion into cytosol by sarcoplasmic reticulum	biological_process	6	3107	20	20791	ENSMUSG00000054640(Slc8a1),ENSMUSG00000036438(Calm2),ENSMUSG00000019787(Trdn),ENSMUSG00000079227(Ccr5),ENSMUSG00000032826(Ank2),ENSMUSG00000014776(Nol3),	0.105419	0.913175
GO:0048103	somatic stem cell division	biological_process	6	3107	20	20791	ENSMUSG00000031565(Fgfr1),ENSMUSG00000031137(Fgf13),ENSMUSG00000028556(Dock7),ENSMUSG00000033952(Aspm),ENSMUSG00000027985(Lef1),ENSMUSG00000063160(Numbl),	0.105419	0.913175
GO:0043153	entrainment of circadian clock by photoperiod	biological_process	6	3107	20	20791	ENSMUSG00000004455(Ppp1cc),ENSMUSG00000059552(Trp53),ENSMUSG00000014956(Ppp1cb),ENSMUSG00000022124(Fbxl3),ENSMUSG00000032010(Usp2),ENSMUSG00000033760(Rbm4b),	0.105419	0.913175
GO:0030506	ankyrin binding	molecular_function	6	3107	20	20791	ENSMUSG00000022565(Plec),ENSMUSG00000016346(Kcnq2),ENSMUSG00000054640(Slc8a1),ENSMUSG00000020315(Sptbn1),ENSMUSG00000023926(Rhag),ENSMUSG00000015968(Cacna1d),	0.105419	0.913175
GO:0061512	protein localization to cilium	biological_process	9	3107	30	20791	ENSMUSG00000001521(Tulp3),ENSMUSG00000084957(Bbip1),ENSMUSG00000034848(Ttc21b),ENSMUSG00000035919(Bbs9),ENSMUSG00000038301(Snx10),ENSMUSG00000066643(Wdr35),ENSMUSG00000034377(Tulp4),ENSMUSG00000037446(Tulp1),ENSMUSG00000006464(Bbs1),	0.0580865	0.712866
GO:0046825	regulation of protein export from nucleus	biological_process	9	3107	30	20791	ENSMUSG00000028964(Park7),ENSMUSG00000020184(Mdm2),ENSMUSG00000033411(Ctdspl2),ENSMUSG00000022812(Gsk3b),ENSMUSG00000020290(Xpo1),ENSMUSG00000038128(Camk4),ENSMUSG00000026222(Sp100),ENSMUSG00000026196(Bard1),ENSMUSG00000022391(Rangap1),	0.0580865	0.712866
GO:0009200	deoxyribonucleoside triphosphate metabolic process	biological_process	6	3107	20	20791	ENSMUSG00000022292(Rrm2b),ENSMUSG00000027639(Samhd1),ENSMUSG00000096528(G430049J08Rik),ENSMUSG00000091415(Ak9),ENSMUSG00000026281(Dtymk),ENSMUSG00000025747(Tyms),	0.105419	0.913175
GO:0043507	positive regulation of JUN kinase activity	biological_process	18	3107	60	20791	ENSMUSG00000032041(Tirap),ENSMUSG00000026872(Zeb2),ENSMUSG00000003233(Dvl3),ENSMUSG00000026321(Tnfrsf11a),ENSMUSG00000071369(Map3k5),ENSMUSG00000032554(Trf),ENSMUSG00000061288(Taok3),ENSMUSG00000004085(Zak),ENSMUSG00000026942(Traf2),ENSMUSG00000024182(Axin1),ENSMUSG00000059456(Ptk2b),ENSMUSG00000081683(Fzd10),ENSMUSG00000031392(Irak1),ENSMUSG00000033542(Arhgef5),ENSMUSG00000020888(Dvl2),ENSMUSG00…	0.0106523	0.324226
GO:0036003	positive regulation of transcription from RNA polymerase II promoter in response to stress	biological_process	6	3107	20	20791	ENSMUSG00000056501(Cebpb),ENSMUSG00000046873(Mbtps2),ENSMUSG00000059552(Trp53),ENSMUSG00000039191(Rbpj),ENSMUSG00000041638(Gcn1l1),ENSMUSG00000015839(Nfe2l2),	0.105419	0.913175
GO:0046530	photoreceptor cell differentiation	biological_process	18	3107	60	20791	ENSMUSG00000057132(Rpgrip1),ENSMUSG00000026114(Cnga3),ENSMUSG00000025900(Rp1),ENSMUSG00000041578(Crx),ENSMUSG00000037643(Prkci),ENSMUSG00000008435(Rdh13),ENSMUSG00000041592(Sdk2),ENSMUSG00000031450(Grk1),ENSMUSG00000037446(Tulp1),ENSMUSG00000006464(Bbs1),ENSMUSG00000029086(Prom1),ENSMUSG00000030523(Trpm1),ENSMUSG00000056832(Ttc26),ENSMUSG00000021557(Agtpbp1),ENSMUSG00000004040(Stat3),ENSMUSG00000…	0.0106523	0.324226
GO:0006998	nuclear envelope organization	biological_process	9	3107	30	20791	ENSMUSG00000029501(Ankle2),ENSMUSG00000050565(Tor1aip2),ENSMUSG00000038180(Spag4),ENSMUSG00000036817(Sun1),ENSMUSG00000020745(Pafah1b1),ENSMUSG00000020189(Osbpl8),ENSMUSG00000028063(Lmna),ENSMUSG00000040250(Asun),ENSMUSG00000019873(Reep3),	0.0580865	0.712866
GO:0035258	steroid hormone receptor binding	molecular_function	20	3107	67	20791	ENSMUSG00000018160(Med1),ENSMUSG00000032386(Trip4),ENSMUSG00000061882(Ccdc62),ENSMUSG00000052889(Prkcb),ENSMUSG00000018501(Ncor1),ENSMUSG00000028964(Park7),ENSMUSG00000027985(Lef1),ENSMUSG00000004040(Stat3),ENSMUSG00000042817(Flt3),ENSMUSG00000023034(Nr4a1),ENSMUSG00000030795(Fus),ENSMUSG00000030357(Fkbp4),ENSMUSG00000025159(Mms19),ENSMUSG00000028341(Nr4a3),ENSMUSG00000028927(Padi2),ENSMUSG000000…	0.00775295	0.277572
GO:0032200	telomere organization	biological_process	17	3107	57	20791	ENSMUSG00000022545(Ercc4),ENSMUSG00000059772(Slx1b),ENSMUSG00000029676(Pot1a),ENSMUSG00000026222(Sp100),ENSMUSG00000026648(Dclre1c),ENSMUSG00000026496(Parp1),ENSMUSG00000020778(Ten1),ENSMUSG00000031928(Mre11a),ENSMUSG00000027323(Rad51),ENSMUSG00000020898(Ctc1),ENSMUSG00000027845(Dclre1b),ENSMUSG00000025925(Terf1),ENSMUSG00000030528(Blm),ENSMUSG00000024174(Pot1b),ENSMUSG00000033430(Terf2ip),ENSMUS…	0.0134422	0.364552
GO:0016836	hydro-lyase activity	molecular_function	14	3107	47	20791	ENSMUSG00000025317(Car5a),ENSMUSG00000028964(Park7),ENSMUSG00000060600(Eno3),ENSMUSG00000032373(Car12),ENSMUSG00000031373(Car5b),ENSMUSG00000021460(Auh),ENSMUSG00000025465(Echs1),ENSMUSG00000060519(Tor3a),ENSMUSG00000035376(Hacd2),ENSMUSG00000059040(Eno1b),ENSMUSG00000022477(Aco2),ENSMUSG00000063275(Hacd1),ENSMUSG00000019718(L3hypdh),ENSMUSG00000022853(Ehhadh),	0.023505	0.4946
GO:0043303	mast cell degranulation	biological_process	11	3107	37	20791	ENSMUSG00000034652(Cd300a),ENSMUSG00000030347(D6Wsu163e),ENSMUSG00000057948(Unc13d),ENSMUSG00000018500(Adora2b),ENSMUSG00000040528(Milr1),ENSMUSG00000053158(Fes),ENSMUSG00000027287(Snap23),ENSMUSG00000024122(Pdpk1),ENSMUSG00000028341(Nr4a3),ENSMUSG00000031289(Il13ra2),ENSMUSG00000033220(Rac2),	0.0415709	0.629765
GO:0000407	pre-autophagosomal structure	cellular_component	11	3107	37	20791	ENSMUSG00000018171(Vmp1),ENSMUSG00000025173(Wdr45b),ENSMUSG00000031812(Map1lc3b),ENSMUSG00000027244(Atg13),ENSMUSG00000029512(Ulk1),ENSMUSG00000024773(Atg2a),ENSMUSG00000035086(Becn1),ENSMUSG00000029578(Wipi2),ENSMUSG00000079477(Rab7),ENSMUSG00000026289(Atg16l1),ENSMUSG00000033124(Atg9a),	0.0415709	0.629765
GO:0031440	regulation of mRNA 3'-end processing	biological_process	8	3107	27	20791	ENSMUSG00000025571(Tnrc6c),ENSMUSG00000022283(Pabpc1),ENSMUSG00000039652(Cpeb3),ENSMUSG00000041431(Ccnb1),ENSMUSG00000009555(Cdk9),ENSMUSG00000026361(Cdc73),ENSMUSG00000003437(Paf1),ENSMUSG00000011960(Ccnt1),	0.0747092	0.778619
GO:0031113	regulation of microtubule polymerization	biological_process	8	3107	27	20791	ENSMUSG00000026842(Abl1),ENSMUSG00000036087(Slain2),ENSMUSG00000030357(Fkbp4),ENSMUSG00000049550(Clip1),ENSMUSG00000053158(Fes),ENSMUSG00000003031(Cdkn1b),ENSMUSG00000027479(Mapre1),ENSMUSG00000025925(Terf1),	0.0747092	0.778619
GO:2000378	negative regulation of reactive oxygen species metabolic process	biological_process	13	3107	44	20791	ENSMUSG00000009013(Dynll1),ENSMUSG00000004040(Stat3),ENSMUSG00000016494(Cd34),ENSMUSG00000017146(Brca1),ENSMUSG00000026463(Atp2b4),ENSMUSG00000007815(Rhoa),ENSMUSG00000042677(Zc3h12a),ENSMUSG00000022679(Mpv17l),ENSMUSG00000021055(Esr2),ENSMUSG00000023826(Park2),ENSMUSG00000059552(Trp53),ENSMUSG00000017969(Ptgis),ENSMUSG00000035086(Becn1),	0.0298422	0.548007
GO:0001967	suckling behavior	biological_process	5	3107	17	20791	ENSMUSG00000023140(Reg2),ENSMUSG00000020283(Pex13),ENSMUSG00000026103(Gls),ENSMUSG00000026959(Grin1),ENSMUSG00000018442(Derl2),	0.137512	1
GO:0019363	pyridine nucleotide biosynthetic process	biological_process	5	3107	17	20791	ENSMUSG00000028992(Nmnat1),ENSMUSG00000004939(Nmrk2),ENSMUSG00000037847(Nmrk1),ENSMUSG00000030674(Qprt),ENSMUSG00000039783(Kmo),	0.137512	1
GO:0005858	axonemal dynein complex	cellular_component	5	3107	17	20791	ENSMUSG00000034706(Dnaic2),ENSMUSG00000052273(Dnah3),ENSMUSG00000040189(Ccdc114),ENSMUSG00000041144(Dnah7b),ENSMUSG00000042523(Dnal1),	0.137512	1
GO:0045815	positive regulation of gene expression, epigenetic	biological_process	5	3107	17	20791	ENSMUSG00000028927(Padi2),ENSMUSG00000031575(Ash2l),ENSMUSG00000002748(Baz1b),ENSMUSG00000034341(Wbp2),ENSMUSG00000022360(Atad2),	0.137512	1
GO:0032376	positive regulation of cholesterol transport	biological_process	5	3107	17	20791	ENSMUSG00000020063(Sirt1),ENSMUSG00000021466(Ptch1),ENSMUSG00000050296(Abca12),ENSMUSG00000042476(Abcb4),ENSMUSG00000002588(Pon1),	0.137512	1
GO:0031430	M band	cellular_component	5	3107	17	20791	ENSMUSG00000031461(Myom2),ENSMUSG00000026626(Ppp2r5a),ENSMUSG00000032826(Ank2),ENSMUSG00000020315(Sptbn1),ENSMUSG00000075307(Klhl41),	0.137512	1
GO:0044390	ubiquitin-like protein conjugating enzyme binding	molecular_function	10	3107	34	20791	ENSMUSG00000040351(Ankib1),ENSMUSG00000025234(Arih1),ENSMUSG00000020448(Rnf185),ENSMUSG00000023826(Park2),ENSMUSG00000038506(Dcun1d2),ENSMUSG00000064145(Arih2),ENSMUSG00000033107(Rnf125),ENSMUSG00000022383(Ppara),ENSMUSG00000078923(Ube2v1),ENSMUSG00000028964(Park7),	0.0531422	0.711876
GO:0046785	microtubule polymerization	biological_process	15	3107	51	20791	ENSMUSG00000053158(Fes),ENSMUSG00000031137(Fgf13),ENSMUSG00000049550(Clip1),ENSMUSG00000040407(Akap9),ENSMUSG00000030357(Fkbp4),ENSMUSG00000014846(Tppp3),ENSMUSG00000025900(Rp1),ENSMUSG00000025925(Terf1),ENSMUSG00000027479(Mapre1),ENSMUSG00000064302(Clasp1),ENSMUSG00000003031(Cdkn1b),ENSMUSG00000000759(Tubgcp3),ENSMUSG00000027263(Tubgcp4),ENSMUSG00000036087(Slain2),ENSMUSG00000026842(Abl1),	0.0214881	0.472123
GO:0031167	rRNA methylation	biological_process	5	3107	17	20791	ENSMUSG00000020706(Ftsj3),ENSMUSG00000010554(Mettl16),ENSMUSG00000004268(Emg1),ENSMUSG00000046865(Fbl),ENSMUSG00000037845(Fdxacb1),	0.137512	1
GO:0033178	proton-transporting two-sector ATPase complex, catalytic domain	cellular_component	5	3107	17	20791	ENSMUSG00000052459(Atp6v1a),ENSMUSG00000021557(Agtpbp1),ENSMUSG00000033793(Atp6v1h),ENSMUSG00000025393(Atp5b),ENSMUSG00000006273(Atp6v1b2),	0.137512	1
GO:0003085	negative regulation of systemic arterial blood pressure	biological_process	5	3107	17	20791	ENSMUSG00000027335(Adra1d),ENSMUSG00000045875(Adra1a),ENSMUSG00000006818(Sod2),ENSMUSG00000067336(Bmpr2),ENSMUSG00000046410(Kcnk6),	0.137512	1
GO:0031297	replication fork processing	biological_process	5	3107	17	20791	ENSMUSG00000009555(Cdk9),ENSMUSG00000030528(Blm),ENSMUSG00000027323(Rad51),ENSMUSG00000036086(Zranb3),ENSMUSG00000045751(Mms22l),	0.137512	1
GO:0015485	cholesterol binding	molecular_function	10	3107	34	20791	ENSMUSG00000038534(Osbpl7),ENSMUSG00000020189(Osbpl8),ENSMUSG00000040875(Osbpl10),ENSMUSG00000026600(Soat1),ENSMUSG00000021466(Ptch1),ENSMUSG00000079608(Stard6),ENSMUSG00000023045(Soat2),ENSMUSG00000024378(Stard4),ENSMUSG00000022548(Apod),ENSMUSG00000024413(Npc1),	0.0531422	0.711876
GO:0008272	sulfate transport	biological_process	5	3107	17	20791	ENSMUSG00000023015(Racgap1),ENSMUSG00000029700(Slc13a1),ENSMUSG00000034320(Slc26a2),ENSMUSG00000036196(Slc26a8),ENSMUSG00000029843(Slc13a4),	0.137512	1
GO:0031110	regulation of microtubule polymerization or depolymerization	biological_process	17	3107	58	20791	ENSMUSG00000020492(Ska2),ENSMUSG00000041431(Ccnb1),ENSMUSG00000053158(Fes),ENSMUSG00000031161(Hdac6),ENSMUSG00000031137(Fgf13),ENSMUSG00000028059(Arhgef2),ENSMUSG00000049550(Clip1),ENSMUSG00000030357(Fkbp4),ENSMUSG00000021965(Ska3),ENSMUSG00000035299(Mid1),ENSMUSG00000025900(Rp1),ENSMUSG00000025925(Terf1),ENSMUSG00000003031(Cdkn1b),ENSMUSG00000064302(Clasp1),ENSMUSG00000027479(Mapre1),ENSMUSG0000…	0.0155164	0.395985
GO:0006302	double-strand break repair	biological_process	46	3107	157	20791	ENSMUSG00000045751(Mms22l),ENSMUSG00000027323(Rad51),ENSMUSG00000030346(Rad51ap1),ENSMUSG00000059772(Slx1b),ENSMUSG00000034218(Atm),ENSMUSG00000054611(Kdm2a),ENSMUSG00000020413(Hus1),ENSMUSG00000035455(Fignl1),ENSMUSG00000052144(Ppp4r2),ENSMUSG00000026107(Nabp1),ENSMUSG00000030051(Aplf),ENSMUSG00000032498(Mlh1),ENSMUSG00000031928(Mre11a),ENSMUSG00000041147(Brca2),ENSMUSG00000056758(Hmga2),ENSMUSG…	0.000121462	0.0110909
GO:0006338	chromatin remodeling	biological_process	36	3107	123	20791	ENSMUSG00000047534(Mis18bp1),ENSMUSG00000026313(Hdac4),ENSMUSG00000029920(Smarcad1),ENSMUSG00000031715(Smarca5),ENSMUSG00000008958(Vps72),ENSMUSG00000057236(Rbbp4),ENSMUSG00000042390(Gatad2b),ENSMUSG00000028927(Padi2),ENSMUSG00000016831(Tox4),ENSMUSG00000070544(Top1),ENSMUSG00000002748(Baz1b),ENSMUSG00000035623(Rsf1),ENSMUSG00000028800(Hdac1),ENSMUSG00000000902(Smarcb1),ENSMUSG00000049516(Spty2d1…	0.000638049	0.045039
GO:0048365	Rac GTPase binding	molecular_function	12	3107	41	20791	ENSMUSG00000020121(Srgap1),ENSMUSG00000028556(Dock7),ENSMUSG00000079477(Rab7),ENSMUSG00000026024(Als2),ENSMUSG00000030536(Iqgap1),ENSMUSG00000031292(Cdkl5),ENSMUSG00000026480(Ncf2),ENSMUSG00000028059(Arhgef2),ENSMUSG00000030447(Cyfip1),ENSMUSG00000026782(Abi2),ENSMUSG00000022781(Pak2),ENSMUSG00000001173(Ocrl),	0.0379637	0.611412
GO:0061005	cell differentiation involved in kidney development	biological_process	12	3107	41	20791	ENSMUSG00000036856(Wnt4),ENSMUSG00000032220(Myo1e),ENSMUSG00000016494(Cd34),ENSMUSG00000048387(Osr1),ENSMUSG00000035725(Prkx),ENSMUSG00000030536(Iqgap1),ENSMUSG00000006649(Nphs1),ENSMUSG00000029086(Prom1),ENSMUSG00000021466(Ptch1),ENSMUSG00000053110(Yap1),ENSMUSG00000045763(Basp1),ENSMUSG00000040003(Magi2),	0.0379637	0.611412
GO:0000725	recombinational repair	biological_process	24	3107	82	20791	ENSMUSG00000020413(Hus1),ENSMUSG00000027353(Mcm8),ENSMUSG00000030697(Ppp4c),ENSMUSG00000035455(Fignl1),ENSMUSG00000052144(Ppp4r2),ENSMUSG00000059772(Slx1b),ENSMUSG00000034218(Atm),ENSMUSG00000044627(Swi5),ENSMUSG00000030346(Rad51ap1),ENSMUSG00000027323(Rad51),ENSMUSG00000028820(Sfpq),ENSMUSG00000045751(Mms22l),ENSMUSG00000007646(Rad51c),ENSMUSG00000028933(Xrcc2),ENSMUSG00000017146(Brca1),ENSMUSG0…	0.00472681	0.204548
GO:0043028	cysteine-type endopeptidase regulator activity involved in apoptotic process	molecular_function	12	3107	41	20791	ENSMUSG00000020372(Gnb2l1),ENSMUSG00000003031(Cdkn1b),ENSMUSG00000022074(Tnfrsf10b),ENSMUSG00000027985(Lef1),ENSMUSG00000032000(Birc3),ENSMUSG00000018909(Arrb1),ENSMUSG00000017716(Birc5),ENSMUSG00000019979(Apaf1),ENSMUSG00000071203(Naip5),ENSMUSG00000078945(Naip2),ENSMUSG00000014776(Nol3),ENSMUSG00000030560(Ctsc),	0.0379637	0.611412
GO:0001221	transcription cofactor binding	molecular_function	7	3107	24	20791	ENSMUSG00000044167(Foxo1),ENSMUSG00000015839(Nfe2l2),ENSMUSG00000022383(Ppara),ENSMUSG00000028341(Nr4a3),ENSMUSG00000019768(Esr1),ENSMUSG00000059552(Trp53),ENSMUSG00000020889(Nr1d1),	0.0965146	0.858454
GO:0033176	proton-transporting V-type ATPase complex	cellular_component	7	3107	24	20791	ENSMUSG00000006273(Atp6v1b2),ENSMUSG00000039347(Atp6v0e2),ENSMUSG00000021557(Agtpbp1),ENSMUSG00000033793(Atp6v1h),ENSMUSG00000001750(Tcirg1),ENSMUSG00000052459(Atp6v1a),ENSMUSG00000015575(Atp6v0e),	0.0965146	0.858454
GO:0042133	neurotransmitter metabolic process	biological_process	7	3107	24	20791	ENSMUSG00000023328(Ache),ENSMUSG00000043943(Naalad2),ENSMUSG00000025037(Maoa),ENSMUSG00000034656(Cacna1a),ENSMUSG00000026787(Gad2),ENSMUSG00000021557(Agtpbp1),ENSMUSG00000000326(Comt),	0.0965146	0.858454
GO:0032801	receptor catabolic process	biological_process	7	3107	24	20791	ENSMUSG00000002603(Tgfb1),ENSMUSG00000032216(Nedd4),ENSMUSG00000030530(Furin),ENSMUSG00000027540(Ptpn1),ENSMUSG00000043384(Gprasp1),ENSMUSG00000038291(Snx25),ENSMUSG00000035086(Becn1),	0.0965146	0.858454
GO:0000723	telomere maintenance	biological_process	16	3107	55	20791	ENSMUSG00000029676(Pot1a),ENSMUSG00000059772(Slx1b),ENSMUSG00000022545(Ercc4),ENSMUSG00000020778(Ten1),ENSMUSG00000031928(Mre11a),ENSMUSG00000026496(Parp1),ENSMUSG00000026222(Sp100),ENSMUSG00000026648(Dclre1c),ENSMUSG00000030528(Blm),ENSMUSG00000024174(Pot1b),ENSMUSG00000020898(Ctc1),ENSMUSG00000025925(Terf1),ENSMUSG00000027845(Dclre1b),ENSMUSG00000031403(Dkc1),ENSMUSG00000033430(Terf2ip),ENSMUSG…	0.0195979	0.446357
GO:1901992	positive regulation of mitotic cell cycle phase transition	biological_process	16	3107	55	20791	ENSMUSG00000058317(Ube2e2),ENSMUSG00000024659(Anxa1),ENSMUSG00000007646(Rad51c),ENSMUSG00000017716(Birc5),ENSMUSG00000002603(Tgfb1),ENSMUSG00000022521(Crebbp),ENSMUSG00000058587(Tmod3),ENSMUSG00000044847(Lsm11),ENSMUSG00000051177(Plcb1),ENSMUSG00000006728(Cdk4),ENSMUSG00000078763(Slfn1),ENSMUSG00000001403(Ube2c),ENSMUSG00000002297(Dbf4),ENSMUSG00000020184(Mdm2),ENSMUSG00000031446(Cul4a),ENSMUSG00…	0.0195979	0.446357
GO:0033598	mammary gland epithelial cell proliferation	biological_process	9	3107	31	20791	ENSMUSG00000019768(Esr1),ENSMUSG00000041147(Brca2),ENSMUSG00000006445(Epha2),ENSMUSG00000025199(Chuk),ENSMUSG00000056501(Cebpb),ENSMUSG00000039087(Rreb1),ENSMUSG00000018160(Med1),ENSMUSG00000028068(Iqgap3),ENSMUSG00000042207(Kdm5b),	0.0681469	0.774276
GO:1901985	positive regulation of protein acetylation	biological_process	9	3107	31	20791	ENSMUSG00000002603(Tgfb1),ENSMUSG00000002221(Paxip1),ENSMUSG00000037447(Arid5a),ENSMUSG00000018909(Arrb1),ENSMUSG00000017146(Brca1),ENSMUSG00000029673(Auts2),ENSMUSG00000034341(Wbp2),ENSMUSG00000021180(Rps6ka5),ENSMUSG00000033430(Terf2ip),	0.0681469	0.774276
GO:0016073	snRNA metabolic process	biological_process	9	3107	31	20791	ENSMUSG00000040738(Ints8),ENSMUSG00000031864(Ints10),ENSMUSG00000035161(Ints6),ENSMUSG00000039356(Exosc2),ENSMUSG00000061286(Exosc5),ENSMUSG00000037461(Ints7),ENSMUSG00000034259(Exosc4),ENSMUSG00000031403(Dkc1),ENSMUSG00000018068(Ints2),	0.0681469	0.774276
GO:0032633	interleukin-4 production	biological_process	9	3107	31	20791	ENSMUSG00000054892(Txk),ENSMUSG00000027985(Lef1),ENSMUSG00000024810(Il33),ENSMUSG00000044244(Il20rb),ENSMUSG00000039191(Rbpj),ENSMUSG00000049577(Zfpm1),ENSMUSG00000067212(H2-T23),ENSMUSG00000056501(Cebpb),ENSMUSG00000026778(Prkcq),	0.0681469	0.774276
GO:0031672	A band	cellular_component	9	3107	31	20791	ENSMUSG00000032826(Ank2),ENSMUSG00000026626(Ppp2r5a),ENSMUSG00000073557(Ppp1r12b),ENSMUSG00000031461(Myom2),ENSMUSG00000026313(Hdac4),ENSMUSG00000056328(Myh1),ENSMUSG00000013936(Myl2),ENSMUSG00000075307(Klhl41),ENSMUSG00000020315(Sptbn1),	0.0681469	0.774276
GO:0017069	snRNA binding	molecular_function	9	3107	31	20791	ENSMUSG00000018199(Trove2),ENSMUSG00000048878(Hexim1),ENSMUSG00000043372(Hexim2),ENSMUSG00000024217(Snrpc),ENSMUSG00000011960(Ccnt1),ENSMUSG00000031433(Rbm41),ENSMUSG00000009555(Cdk9),ENSMUSG00000063511(Snrnp70),ENSMUSG00000044847(Lsm11),	0.0681469	0.774276
GO:0010165	response to X-ray	biological_process	9	3107	31	20791	ENSMUSG00000030528(Blm),ENSMUSG00000054051(Ercc6),ENSMUSG00000027323(Rad51),ENSMUSG00000041147(Brca2),ENSMUSG00000024659(Anxa1),ENSMUSG00000028933(Xrcc2),ENSMUSG00000056758(Hmga2),ENSMUSG00000059552(Trp53),ENSMUSG00000021615(Xrcc4),	0.0681469	0.774276
GO:0097502	mannosylation	biological_process	9	3107	31	20791	ENSMUSG00000028414(Fktn),ENSMUSG00000078919(Dpm1),ENSMUSG00000043257(Pigv),ENSMUSG00000045205(Dpy19l4),ENSMUSG00000043067(Dpy19l1),ENSMUSG00000063362(Alg11),ENSMUSG00000039254(Pomt1),ENSMUSG00000048920(Fkrp),ENSMUSG00000079469(Pigb),	0.0681469	0.774276
GO:0002448	mast cell mediated immunity	biological_process	11	3107	38	20791	ENSMUSG00000034652(Cd300a),ENSMUSG00000030347(D6Wsu163e),ENSMUSG00000057948(Unc13d),ENSMUSG00000018500(Adora2b),ENSMUSG00000040528(Milr1),ENSMUSG00000053158(Fes),ENSMUSG00000027287(Snap23),ENSMUSG00000024122(Pdpk1),ENSMUSG00000028341(Nr4a3),ENSMUSG00000031289(Il13ra2),ENSMUSG00000033220(Rac2),	0.048406	0.671945
GO:0006284	base-excision repair	biological_process	11	3107	38	20791	ENSMUSG00000032298(Neil1),ENSMUSG00000039396(Neil3),ENSMUSG00000056758(Hmga2),ENSMUSG00000036875(Dna2),ENSMUSG00000025261(Huwe1),ENSMUSG00000007080(Pole),ENSMUSG00000054051(Ercc6),ENSMUSG00000025269(Apex2),ENSMUSG00000030322(Mbd4),ENSMUSG00000031928(Mre11a),ENSMUSG00000026496(Parp1),	0.048406	0.671945
GO:0010517	regulation of phospholipase activity	biological_process	13	3107	45	20791	ENSMUSG00000026842(Abl1),ENSMUSG00000034997(Htr2a),ENSMUSG00000026596(Abl2),ENSMUSG00000056529(Ptafr),ENSMUSG00000054892(Txk),ENSMUSG00000031355(Arhgap6),ENSMUSG00000045875(Adra1a),ENSMUSG00000024659(Anxa1),ENSMUSG00000031565(Fgfr1),ENSMUSG00000019768(Esr1),ENSMUSG00000003452(Bicd1),ENSMUSG00000038668(Lpar1),ENSMUSG00000024122(Pdpk1),	0.0345623	0.582061
GO:0030295	protein kinase activator activity	molecular_function	13	3107	45	20791	ENSMUSG00000058835(Abi1),ENSMUSG00000015957(Wnt11),ENSMUSG00000062991(Nrg1),ENSMUSG00000035027(Map2k2),ENSMUSG00000022488(Nckap1l),ENSMUSG00000030536(Iqgap1),ENSMUSG00000026024(Als2),ENSMUSG00000054051(Ercc6),ENSMUSG00000002603(Tgfb1),ENSMUSG00000031137(Fgf13),ENSMUSG00000027665(Pik3ca),ENSMUSG00000027460(Angpt4),ENSMUSG00000022781(Pak2),	0.0345623	0.582061
GO:0006402	mRNA catabolic process	biological_process	30	3107	104	20791	ENSMUSG00000001415(Smg5),ENSMUSG00000030655(Smg1),ENSMUSG00000032498(Mlh1),ENSMUSG00000068823(Csde1),ENSMUSG00000061286(Exosc5),ENSMUSG00000022283(Pabpc1),ENSMUSG00000043962(Thrap3),ENSMUSG00000020079(Supv3l1),ENSMUSG00000039449(Prpf18),ENSMUSG00000020362(Cnot6),ENSMUSG00000038374(Rbm8a),ENSMUSG00000038784(Cnot4),ENSMUSG00000002210(Smg9),ENSMUSG00000021127(Zfp36l1),ENSMUSG00000031683(Lsm6),ENSMUS…	0.00209759	0.114084
GO:0051438	regulation of ubiquitin-protein transferase activity	biological_process	15	3107	52	20791	ENSMUSG00000039686(Zer1),ENSMUSG00000029910(Mad2l1),ENSMUSG00000032171(Pin1),ENSMUSG00000026842(Abl1),ENSMUSG00000025880(Smad7),ENSMUSG00000060860(Ube2s),ENSMUSG00000024182(Axin1),ENSMUSG00000048230(Fbxo43),ENSMUSG00000028964(Park7),ENSMUSG00000032435(Dync1li1),ENSMUSG00000038506(Dcun1d2),ENSMUSG00000024190(Dusp1),ENSMUSG00000026779(Mastl),ENSMUSG00000041431(Ccnb1),ENSMUSG00000033102(Cdc14b),	0.024786	0.507602
GO:0045576	mast cell activation	biological_process	15	3107	52	20791	ENSMUSG00000062585(Cnr2),ENSMUSG00000040528(Milr1),ENSMUSG00000057948(Unc13d),ENSMUSG00000018500(Adora2b),ENSMUSG00000002699(Lcp2),ENSMUSG00000034652(Cd300a),ENSMUSG00000030347(D6Wsu163e),ENSMUSG00000028341(Nr4a3),ENSMUSG00000031289(Il13ra2),ENSMUSG00000033220(Rac2),ENSMUSG00000027287(Snap23),ENSMUSG00000024122(Pdpk1),ENSMUSG00000029204(Rhoh),ENSMUSG00000053158(Fes),ENSMUSG00000032369(Plscr1),	0.024786	0.507602
GO:1901989	positive regulation of cell cycle phase transition	biological_process	17	3107	59	20791	ENSMUSG00000017716(Birc5),ENSMUSG00000058317(Ube2e2),ENSMUSG00000007646(Rad51c),ENSMUSG00000020546(Stxbp4),ENSMUSG00000024659(Anxa1),ENSMUSG00000044847(Lsm11),ENSMUSG00000058587(Tmod3),ENSMUSG00000002603(Tgfb1),ENSMUSG00000022521(Crebbp),ENSMUSG00000078763(Slfn1),ENSMUSG00000001403(Ube2c),ENSMUSG00000006728(Cdk4),ENSMUSG00000051177(Plcb1),ENSMUSG00000055204(Ankrd17),ENSMUSG00000020184(Mdm2),ENSMU…	0.0178408	0.419785
GO:0030903	notochord development	biological_process	6	3107	21	20791	ENSMUSG00000053110(Yap1),ENSMUSG00000006445(Epha2),ENSMUSG00000037369(Kdm6a),ENSMUSG00000030117(Gdf3),ENSMUSG00000015957(Wnt11),ENSMUSG00000055320(Tead1),	0.125371	0.964311
GO:0035307	positive regulation of protein dephosphorylation	biological_process	12	3107	42	20791	ENSMUSG00000040003(Magi2),ENSMUSG00000048922(Cdca2),ENSMUSG00000025986(Slc39a10),ENSMUSG00000029550(Sppl3),ENSMUSG00000026275(Ppp1r7),ENSMUSG00000037754(Ppp1r16b),ENSMUSG00000002603(Tgfb1),ENSMUSG00000026626(Ppp2r5a),ENSMUSG00000029501(Ankle2),ENSMUSG00000023118(Sympk),ENSMUSG00000036438(Calm2),ENSMUSG00000034652(Cd300a),	0.0439568	0.652014
GO:0034314	Arp2/3 complex-mediated actin nucleation	biological_process	8	3107	28	20791	ENSMUSG00000026755(Arpc5l),ENSMUSG00000020152(Actr2),ENSMUSG00000021326(Trim27),ENSMUSG00000026782(Abi2),ENSMUSG00000024101(Wash1),ENSMUSG00000030447(Cyfip1),ENSMUSG00000029622(Arpc1b),ENSMUSG00000029621(Arpc1a),	0.0877142	0.847591
GO:0044030	regulation of DNA methylation	biological_process	6	3107	21	20791	ENSMUSG00000020661(Dnmt3a),ENSMUSG00000004099(Dnmt1),ENSMUSG00000027665(Pik3ca),ENSMUSG00000017146(Brca1),ENSMUSG00000022812(Gsk3b),ENSMUSG00000013787(Ehmt2),	0.125371	0.964311
GO:0000291	nuclear-transcribed mRNA catabolic process, exonucleolytic	biological_process	4	3107	14	20791	ENSMUSG00000020362(Cnot6),ENSMUSG00000034259(Exosc4),ENSMUSG00000039356(Exosc2),ENSMUSG00000061286(Exosc5),	0.180915	1
GO:0033116	endoplasmic reticulum-Golgi intermediate compartment membrane	cellular_component	10	3107	35	20791	ENSMUSG00000027879(Sec22b),ENSMUSG00000018171(Vmp1),ENSMUSG00000028789(Azin2),ENSMUSG00000063406(Tmed5),ENSMUSG00000029550(Sppl3),ENSMUSG00000025142(Aspscr1),ENSMUSG00000030304(Ergic2),ENSMUSG00000032353(Tmed3),ENSMUSG00000010110(Stx5a),ENSMUSG00000026317(Cln8),	0.0618841	0.738528
GO:0019908	nuclear cyclin-dependent protein kinase holoenzyme complex	cellular_component	4	3107	14	20791	ENSMUSG00000030180(Kdm5a),ENSMUSG00000009555(Cdk9),ENSMUSG00000025980(Hspd1),ENSMUSG00000011960(Ccnt1),	0.180915	1
GO:0014856	skeletal muscle cell proliferation	biological_process	4	3107	14	20791	ENSMUSG00000051367(Six1),ENSMUSG00000026031(Cflar),ENSMUSG00000004040(Stat3),ENSMUSG00000025574(Tk1),	0.180915	1
GO:0007252	I-kappaB phosphorylation	biological_process	4	3107	14	20791	ENSMUSG00000026942(Traf2),ENSMUSG00000030172(Erc1),ENSMUSG00000025199(Chuk),ENSMUSG00000031537(Ikbkb),	0.180915	1
GO:0010181	FMN binding	molecular_function	4	3107	14	20791	ENSMUSG00000040713(Creg1),ENSMUSG00000050967(Creg2),ENSMUSG00000034617(Mtrr),ENSMUSG00000031730(Dhodh),	0.180915	1
GO:0010763	positive regulation of fibroblast migration	biological_process	4	3107	14	20791	ENSMUSG00000054640(Slc8a1),ENSMUSG00000026674(Ddr2),ENSMUSG00000002603(Tgfb1),ENSMUSG00000022099(Dmtn),	0.180915	1
GO:0043457	regulation of cellular respiration	biological_process	6	3107	21	20791	ENSMUSG00000029167(Ppargc1a),ENSMUSG00000032633(Flcn),ENSMUSG00000027665(Pik3ca),ENSMUSG00000036285(Noa1),ENSMUSG00000046329(Slc25a23),ENSMUSG00000028964(Park7),	0.125371	0.964311
GO:0035268	protein mannosylation	biological_process	6	3107	21	20791	ENSMUSG00000028414(Fktn),ENSMUSG00000078919(Dpm1),ENSMUSG00000043067(Dpy19l1),ENSMUSG00000045205(Dpy19l4),ENSMUSG00000039254(Pomt1),ENSMUSG00000048920(Fkrp),	0.125371	0.964311
GO:0030898	actin-dependent ATPase activity	molecular_function	4	3107	14	20791	ENSMUSG00000017774(Myo1c),ENSMUSG00000053093(Myh7),ENSMUSG00000018417(Myo1b),ENSMUSG00000040752(Myh6),	0.180915	1
GO:1902017	regulation of cilium assembly	biological_process	6	3107	21	20791	ENSMUSG00000029104(Htt),ENSMUSG00000036712(Cyld),ENSMUSG00000002486(Tchp),ENSMUSG00000032221(Mns1),ENSMUSG00000002031(Ift46),ENSMUSG00000026790(Odf2),	0.125371	0.964311
GO:0071004	U2-type prespliceosome	cellular_component	4	3107	14	20791	ENSMUSG00000024217(Snrpc),ENSMUSG00000025982(Sf3b1),ENSMUSG00000063511(Snrnp70),ENSMUSG00000029823(Luc7l2),	0.180915	1
GO:0019843	rRNA binding	molecular_function	16	3107	56	20791	ENSMUSG00000026127(Imp4),ENSMUSG00000008668(Rps18),ENSMUSG00000066983(Gm16519),ENSMUSG00000024608(Rps14),ENSMUSG00000038900(Rpl12),ENSMUSG00000034211(Mrps17),ENSMUSG00000029066(Mrpl20),ENSMUSG00000020832(Eral1),ENSMUSG00000090862(Rps13),ENSMUSG00000033099(Nol12),ENSMUSG00000022313(Utp23),ENSMUSG00000026234(Ncl),ENSMUSG00000041841(Rpl37),ENSMUSG00000004268(Emg1),ENSMUSG00000004044(Ptrf),ENSMUSG000…	0.0225218	0.485194
GO:0003697	single-stranded DNA binding	molecular_function	22	3107	77	20791	ENSMUSG00000041147(Brca2),ENSMUSG00000020778(Ten1),ENSMUSG00000026234(Ncl),ENSMUSG00000003992(Ssbp2),ENSMUSG00000032498(Mlh1),ENSMUSG00000024120(Lrpprc),ENSMUSG00000029676(Pot1a),ENSMUSG00000022545(Ercc4),ENSMUSG00000051695(Pcbp1),ENSMUSG00000030528(Blm),ENSMUSG00000030346(Rad51ap1),ENSMUSG00000027323(Rad51),ENSMUSG00000024659(Anxa1),ENSMUSG00000007646(Rad51c),ENSMUSG00000028933(Xrcc2),ENSMUSG000…	0.00848434	0.295261
GO:0051567	histone H3-K9 methylation	biological_process	8	3107	28	20791	ENSMUSG00000004099(Dnmt1),ENSMUSG00000039231(Suv39h1),ENSMUSG00000038214(Bend3),ENSMUSG00000020063(Sirt1),ENSMUSG00000017146(Brca1),ENSMUSG00000029913(Prdm5),ENSMUSG00000013787(Ehmt2),ENSMUSG00000015697(Setdb1),	0.0877142	0.847591
GO:0043425	bHLH transcription factor binding	molecular_function	8	3107	28	20791	ENSMUSG00000032228(Tcf12),ENSMUSG00000053477(Tcf4),ENSMUSG00000039153(Runx2),ENSMUSG00000055116(Arntl),ENSMUSG00000022521(Crebbp),ENSMUSG00000058239(Usf2),ENSMUSG00000020063(Sirt1),ENSMUSG00000029440(Psmd9),	0.0877142	0.847591
GO:0004180	carboxypeptidase activity	molecular_function	10	3107	35	20791	ENSMUSG00000040812(Agbl2),ENSMUSG00000017760(Ctsa),ENSMUSG00000025754(Agbl1),ENSMUSG00000000278(Scpep1),ENSMUSG00000021557(Agtpbp1),ENSMUSG00000038836(Agbl3),ENSMUSG00000027408(Cpxm1),ENSMUSG00000043943(Naalad2),ENSMUSG00000020183(Cpm),ENSMUSG00000042501(Cpa6),	0.0618841	0.738528
GO:0048255	mRNA stabilization	biological_process	8	3107	28	20791	ENSMUSG00000060373(Hnrnpc),ENSMUSG00000023087(Noct),ENSMUSG00000013415(Igf2bp1),ENSMUSG00000042699(Dhx9),ENSMUSG00000043962(Thrap3),ENSMUSG00000026177(Slc11a1),ENSMUSG00000032041(Tirap),ENSMUSG00000032423(Syncrip),	0.0877142	0.847591
GO:0072202	cell differentiation involved in metanephros development	biological_process	4	3107	14	20791	ENSMUSG00000048387(Osr1),ENSMUSG00000053110(Yap1),ENSMUSG00000036856(Wnt4),ENSMUSG00000016494(Cd34),	0.180915	1
GO:0005669	transcription factor TFIID complex	cellular_component	6	3107	21	20791	ENSMUSG00000036980(Taf6),ENSMUSG00000059552(Trp53),ENSMUSG00000031314(Taf1),ENSMUSG00000014767(Tbp),ENSMUSG00000025782(Taf3),ENSMUSG00000022545(Ercc4),	0.125371	0.964311
GO:0051457	maintenance of protein location in nucleus	biological_process	4	3107	14	20791	ENSMUSG00000096054(Syne1),ENSMUSG00000053134(Supt7l),ENSMUSG00000036817(Sun1),ENSMUSG00000025782(Taf3),	0.180915	1
GO:0036315	cellular response to sterol	biological_process	4	3107	14	20791	ENSMUSG00000041324(Inhba),ENSMUSG00000021466(Ptch1),ENSMUSG00000038534(Osbpl7),ENSMUSG00000030201(Lrp6),	0.180915	1
GO:0015095	magnesium ion transmembrane transporter activity	molecular_function	4	3107	14	20791	ENSMUSG00000047037(Nipa1),ENSMUSG00000028803(Nipal3),ENSMUSG00000031232(Magt1),ENSMUSG00000048497(Mmgt2),	0.180915	1
GO:0000086	G2/M transition of mitotic cell cycle	biological_process	24	3107	84	20791	ENSMUSG00000026778(Prkcq),ENSMUSG00000007646(Rad51c),ENSMUSG00000020413(Hus1),ENSMUSG00000030322(Mbd4),ENSMUSG00000026779(Mastl),ENSMUSG00000034218(Atm),ENSMUSG00000046591(Ticrr),ENSMUSG00000061288(Taok3),ENSMUSG00000026605(Cenpf),ENSMUSG00000020898(Ctc1),ENSMUSG00000017716(Birc5),ENSMUSG00000031928(Mre11a),ENSMUSG00000028999(Rint1),ENSMUSG00000028926(Cdk14),ENSMUSG00000063275(Hacd1),ENSMUSG00000…	0.00615925	0.237608
GO:0070723	response to cholesterol	biological_process	6	3107	21	20791	ENSMUSG00000030201(Lrp6),ENSMUSG00000038534(Osbpl7),ENSMUSG00000002603(Tgfb1),ENSMUSG00000041324(Inhba),ENSMUSG00000021466(Ptch1),ENSMUSG00000079227(Ccr5),	0.125371	0.964311
GO:0006555	methionine metabolic process	biological_process	4	3107	14	20791	ENSMUSG00000020629(Adi1),ENSMUSG00000029376(Mthfd2l),ENSMUSG00000034617(Mtrr),ENSMUSG00000004996(Mri1),	0.180915	1
GO:0000177	cytoplasmic exosome (RNase complex)	cellular_component	4	3107	14	20791	ENSMUSG00000034259(Exosc4),ENSMUSG00000039356(Exosc2),ENSMUSG00000061286(Exosc5),ENSMUSG00000020079(Supv3l1),	0.180915	1
GO:0071378	cellular response to growth hormone stimulus	biological_process	4	3107	14	20791	ENSMUSG00000020027(Socs2),ENSMUSG00000036792(Mbd5),ENSMUSG00000022607(Ptk2),ENSMUSG00000004040(Stat3),	0.180915	1
GO:0090231	regulation of spindle checkpoint	biological_process	4	3107	14	20791	ENSMUSG00000024190(Dusp1),ENSMUSG00000029910(Mad2l1),ENSMUSG00000032435(Dync1li1),ENSMUSG00000041431(Ccnb1),	0.180915	1
GO:0021694	cerebellar Purkinje cell layer formation	biological_process	4	3107	14	20791	ENSMUSG00000034656(Cacna1a),ENSMUSG00000042605(Atxn2),ENSMUSG00000021557(Agtpbp1),ENSMUSG00000038664(Herc1),	0.180915	1
GO:0004559	alpha-mannosidase activity	molecular_function	4	3107	14	20791	ENSMUSG00000003746(Man1a),ENSMUSG00000008763(Man1a2),ENSMUSG00000038886(Man2a2),ENSMUSG00000032295(Man2c1),	0.180915	1
GO:0016638	oxidoreductase activity, acting on the CH-NH2 group of donors	molecular_function	6	3107	21	20791	ENSMUSG00000078651(Aoc2),ENSMUSG00000042096(Dao),ENSMUSG00000032334(Loxl1),ENSMUSG00000034205(Loxl2),ENSMUSG00000027962(Vcam1),ENSMUSG00000025037(Maoa),	0.125371	0.964311
GO:0017085	response to insecticide	biological_process	4	3107	14	20791	ENSMUSG00000041431(Ccnb1),ENSMUSG00000070304(Scn2b),ENSMUSG00000021055(Esr2),ENSMUSG00000022742(Cpox),	0.180915	1
GO:0006521	regulation of cellular amino acid metabolic process	biological_process	4	3107	14	20791	ENSMUSG00000028964(Park7),ENSMUSG00000034958(Atcay),ENSMUSG00000000326(Comt),ENSMUSG00000026463(Atp2b4),	0.180915	1
GO:0051568	histone H3-K4 methylation	biological_process	14	3107	49	20791	ENSMUSG00000029004(Kmt2e),ENSMUSG00000029673(Auts2),ENSMUSG00000031575(Ash2l),ENSMUSG00000034832(Tet3),ENSMUSG00000038214(Bend3),ENSMUSG00000013787(Ehmt2),ENSMUSG00000054823(Whsc1l1),ENSMUSG00000070495(Ctcfl),ENSMUSG00000020257(Wdr82),ENSMUSG00000002221(Paxip1),ENSMUSG00000017146(Brca1),ENSMUSG00000051977(Prdm9),ENSMUSG00000028053(Ash1l),ENSMUSG00000004099(Dnmt1),	0.0313938	0.560974
GO:2001014	regulation of skeletal muscle cell differentiation	biological_process	4	3107	14	20791	ENSMUSG00000055116(Arntl),ENSMUSG00000051367(Six1),ENSMUSG00000075307(Klhl41),ENSMUSG00000034460(Six4),	0.180915	1
GO:0071479	cellular response to ionizing radiation	biological_process	16	3107	56	20791	ENSMUSG00000032409(Atr),ENSMUSG00000022248(Rad1),ENSMUSG00000030528(Blm),ENSMUSG00000056758(Hmga2),ENSMUSG00000034218(Atm),ENSMUSG00000048668(Rhno1),ENSMUSG00000044627(Swi5),ENSMUSG00000035455(Fignl1),ENSMUSG00000020413(Hus1),ENSMUSG00000020063(Sirt1),ENSMUSG00000059552(Trp53),ENSMUSG00000053110(Yap1),ENSMUSG00000037461(Ints7),ENSMUSG00000020694(Tlk2),ENSMUSG00000030346(Rad51ap1),ENSMUSG000000273…	0.0225218	0.485194
GO:0070822	Sin3-type complex	cellular_component	4	3107	14	20791	ENSMUSG00000039985(Fam60a),ENSMUSG00000062270(Morf4l1),ENSMUSG00000018501(Ncor1),ENSMUSG00000028800(Hdac1),	0.180915	1
GO:0051092	positive regulation of NF-kappaB transcription factor activity	biological_process	29	3107	102	20791	ENSMUSG00000078923(Ube2v1),ENSMUSG00000026637(Traf5),ENSMUSG00000047098(Rnf31),ENSMUSG00000059327(Eda),ENSMUSG00000021180(Rps6ka5),ENSMUSG00000033430(Terf2ip),ENSMUSG00000032041(Tirap),ENSMUSG00000026321(Tnfrsf11a),ENSMUSG00000028059(Arhgef2),ENSMUSG00000024079(Eif2ak2),ENSMUSG00000037643(Prkci),ENSMUSG00000038058(Nod1),ENSMUSG00000026031(Cflar),ENSMUSG00000052889(Prkcb),ENSMUSG00000031392(Irak1)…	0.00297085	0.14638
GO:0031109	microtubule polymerization or depolymerization	biological_process	25	3107	88	20791	ENSMUSG00000027115(Kif18a),ENSMUSG00000035299(Mid1),ENSMUSG00000021965(Ska3),ENSMUSG00000028059(Arhgef2),ENSMUSG00000028438(Kif24),ENSMUSG00000031161(Hdac6),ENSMUSG00000021693(Kif2a),ENSMUSG00000036087(Slain2),ENSMUSG00000000759(Tubgcp3),ENSMUSG00000027479(Mapre1),ENSMUSG00000003031(Cdkn1b),ENSMUSG00000064302(Clasp1),ENSMUSG00000025925(Terf1),ENSMUSG00000025900(Rp1),ENSMUSG00000040407(Akap9),ENSM…	0.00560028	0.222958
GO:0000724	double-strand break repair via homologous recombination	biological_process	23	3107	81	20791	ENSMUSG00000017146(Brca1),ENSMUSG00000032409(Atr),ENSMUSG00000026107(Nabp1),ENSMUSG00000039623(Ap5z1),ENSMUSG00000035455(Fignl1),ENSMUSG00000030697(Ppp4c),ENSMUSG00000027353(Mcm8),ENSMUSG00000020413(Hus1),ENSMUSG00000052144(Ppp4r2),ENSMUSG00000034218(Atm),ENSMUSG00000059772(Slx1b),ENSMUSG00000044627(Swi5),ENSMUSG00000030346(Rad51ap1),ENSMUSG00000027323(Rad51),ENSMUSG00000045751(Mms22l),ENSMUSG000…	0.00771105	0.278073
GO:0071156	regulation of cell cycle arrest	biological_process	15	3107	53	20791	ENSMUSG00000002603(Tgfb1),ENSMUSG00000010067(Rassf1),ENSMUSG00000009555(Cdk9),ENSMUSG00000054387(Mdm4),ENSMUSG00000059552(Trp53),ENSMUSG00000000392(Fap),ENSMUSG00000017843(Ppp2r5c),ENSMUSG00000020184(Mdm2),ENSMUSG00000029521(Chek2),ENSMUSG00000017146(Brca1),ENSMUSG00000056758(Hmga2),ENSMUSG00000024381(Bin1),ENSMUSG00000006728(Cdk4),ENSMUSG00000034462(Pkd2),ENSMUSG00000017561(Crlf3),	0.028467	0.534589
GO:0006289	nucleotide-excision repair	biological_process	15	3107	53	20791	ENSMUSG00000039396(Neil3),ENSMUSG00000027845(Dclre1b),ENSMUSG00000032298(Neil1),ENSMUSG00000031446(Cul4a),ENSMUSG00000030726(Pold3),ENSMUSG00000037355(Uvssa),ENSMUSG00000022545(Ercc4),ENSMUSG00000007080(Pole),ENSMUSG00000054051(Ercc6),ENSMUSG00000020413(Hus1),ENSMUSG00000020063(Sirt1),ENSMUSG00000021639(Gtf2h2),ENSMUSG00000059552(Trp53),ENSMUSG00000026648(Dclre1c),ENSMUSG00000041147(Brca2),	0.028467	0.534589
GO:0043621	protein self-association	molecular_function	13	3107	46	20791	ENSMUSG00000022099(Dmtn),ENSMUSG00000059552(Trp53),ENSMUSG00000032688(Malt1),ENSMUSG00000028127(Abcd3),ENSMUSG00000030560(Ctsc),ENSMUSG00000031391(L1cam),ENSMUSG00000023328(Ache),ENSMUSG00000020888(Dvl2),ENSMUSG00000021182(Ccdc88c),ENSMUSG00000063767(S100a7a),ENSMUSG00000053024(Cntn2),ENSMUSG00000024182(Axin1),ENSMUSG00000096351(Samd11),	0.0398292	0.611759
GO:0000792	heterochromatin	cellular_component	22	3107	78	20791	ENSMUSG00000020063(Sirt1),ENSMUSG00000020661(Dnmt3a),ENSMUSG00000038214(Bend3),ENSMUSG00000039231(Suv39h1),ENSMUSG00000022034(Esco2),ENSMUSG00000018666(Cbx1),ENSMUSG00000029920(Smarcad1),ENSMUSG00000004099(Dnmt1),ENSMUSG00000002748(Baz1b),ENSMUSG00000028800(Hdac1),ENSMUSG00000058392(Rrp1b),ENSMUSG00000018654(Ikzf1),ENSMUSG00000029253(Cenpc1),ENSMUSG00000025001(Hells),ENSMUSG00000068039(Tcp1),ENSM…	0.00965888	0.308124
GO:0032873	negative regulation of stress-activated MAPK cascade	biological_process	11	3107	39	20791	ENSMUSG00000018501(Ncor1),ENSMUSG00000023826(Park2),ENSMUSG00000027598(Itch),ENSMUSG00000022770(Dlg1),ENSMUSG00000042901(Aida),ENSMUSG00000061288(Taok3),ENSMUSG00000003518(Dusp3),ENSMUSG00000039384(Dusp10),ENSMUSG00000028414(Fktn),ENSMUSG00000020745(Pafah1b1),ENSMUSG00000044167(Foxo1),	0.0560295	0.720494
GO:0003678	DNA helicase activity	molecular_function	11	3107	39	20791	ENSMUSG00000030528(Blm),ENSMUSG00000005410(Mcm5),ENSMUSG00000030243(Recql),ENSMUSG00000020079(Supv3l1),ENSMUSG00000036875(Dna2),ENSMUSG00000020228(Helb),ENSMUSG00000002870(Mcm2),ENSMUSG00000035842(Ddx11),ENSMUSG00000031928(Mre11a),ENSMUSG00000053754(Chd8),ENSMUSG00000034329(Brip1),	0.0560295	0.720494
GO:0070613	regulation of protein processing	biological_process	18	3107	64	20791	ENSMUSG00000032000(Birc3),ENSMUSG00000020184(Mdm2),ENSMUSG00000048058(Ldlrad3),ENSMUSG00000053024(Cntn2),ENSMUSG00000038845(Phb),ENSMUSG00000037075(Rnf139),ENSMUSG00000014776(Nol3),ENSMUSG00000078945(Naip2),ENSMUSG00000068686(Cd59b),ENSMUSG00000003316(Glg1),ENSMUSG00000026249(Serpine2),ENSMUSG00000018446(C1qbp),ENSMUSG00000026399(Cd55),ENSMUSG00000044258(Ctla2a),ENSMUSG00000016481(Cr1l),ENSMUSG00…	0.018523	0.429741
GO:1900408	negative regulation of cellular response to oxidative stress	biological_process	9	3107	32	20791	ENSMUSG00000020372(Gnb2l1),ENSMUSG00000006818(Sod2),ENSMUSG00000028964(Park7),ENSMUSG00000014776(Nol3),ENSMUSG00000028341(Nr4a3),ENSMUSG00000025140(Pycr1),ENSMUSG00000020063(Sirt1),ENSMUSG00000023826(Park2),ENSMUSG00000015839(Nfe2l2),	0.0793609	0.806823
GO:0046329	negative regulation of JNK cascade	biological_process	9	3107	32	20791	ENSMUSG00000018501(Ncor1),ENSMUSG00000023826(Park2),ENSMUSG00000027598(Itch),ENSMUSG00000042901(Aida),ENSMUSG00000061288(Taok3),ENSMUSG00000003518(Dusp3),ENSMUSG00000039384(Dusp10),ENSMUSG00000028414(Fktn),ENSMUSG00000020745(Pafah1b1),	0.0793609	0.806823
GO:0030515	snoRNA binding	molecular_function	7	3107	25	20791	ENSMUSG00000041506(Rrp9),ENSMUSG00000026127(Imp4),ENSMUSG00000025817(Nudt5),ENSMUSG00000026020(Nop58),ENSMUSG00000040688(Tbl3),ENSMUSG00000035575(Utp6),ENSMUSG00000022009(Nufip1),	0.113412	0.945381
GO:1902175	regulation of oxidative stress-induced intrinsic apoptotic signaling pathway	biological_process	7	3107	25	20791	ENSMUSG00000028820(Sfpq),ENSMUSG00000014776(Nol3),ENSMUSG00000015839(Nfe2l2),ENSMUSG00000028964(Park7),ENSMUSG00000020063(Sirt1),ENSMUSG00000006818(Sod2),ENSMUSG00000023826(Park2),	0.113412	0.945381
GO:0051647	nucleus localization	biological_process	7	3107	25	20791	ENSMUSG00000096054(Syne1),ENSMUSG00000044700(Tmem201),ENSMUSG00000020745(Pafah1b1),ENSMUSG00000026490(Cdc42bpa),ENSMUSG00000020902(Ntn1),ENSMUSG00000037270(4932438A13Rik),ENSMUSG00000022607(Ptk2),	0.113412	0.945381
GO:0045745	positive regulation of G-protein coupled receptor protein signaling pathway	biological_process	7	3107	25	20791	ENSMUSG00000064330(Pde6h),ENSMUSG00000032561(Acpp),ENSMUSG00000053965(Pde5a),ENSMUSG00000025386(Pde6g),ENSMUSG00000072875(Gpr27),ENSMUSG00000053024(Cntn2),ENSMUSG00000038845(Phb),	0.113412	0.945381
GO:0043015	gamma-tubulin binding	molecular_function	7	3107	25	20791	ENSMUSG00000000759(Tubgcp3),ENSMUSG00000031922(Cep57),ENSMUSG00000041147(Brca2),ENSMUSG00000019813(Cep57l1),ENSMUSG00000027263(Tubgcp4),ENSMUSG00000024101(Wash1),ENSMUSG00000023015(Racgap1),	0.113412	0.945381
GO:1901186	positive regulation of ERBB signaling pathway	biological_process	7	3107	25	20791	ENSMUSG00000025386(Pde6g),ENSMUSG00000039191(Rbpj),ENSMUSG00000064330(Pde6h),ENSMUSG00000021055(Esr2),ENSMUSG00000019768(Esr1),ENSMUSG00000052593(Adam17),ENSMUSG00000028017(Egf),	0.113412	0.945381
GO:0051537	2 iron, 2 sulfur cluster binding	molecular_function	7	3107	25	20791	ENSMUSG00000025825(Iscu),ENSMUSG00000063558(Aox1),ENSMUSG00000018196(Glrx2),ENSMUSG00000016756(Cmah),ENSMUSG00000059363(Fxn),ENSMUSG00000044792(Isca1),ENSMUSG00000025968(Ndufs1),	0.113412	0.945381
GO:0070076	histone lysine demethylation	biological_process	7	3107	25	20791	ENSMUSG00000042207(Kdm5b),ENSMUSG00000042599(Kdm7a),ENSMUSG00000068457(Uty),ENSMUSG00000030180(Kdm5a),ENSMUSG00000054611(Kdm2a),ENSMUSG00000056673(Kdm5d),ENSMUSG00000037369(Kdm6a),	0.113412	0.945381
GO:0043124	negative regulation of I-kappaB kinase/NF-kappaB signaling	biological_process	14	3107	50	20791	ENSMUSG00000026069(Il1rl1),ENSMUSG00000038495(Otud7b),ENSMUSG00000020063(Sirt1),ENSMUSG00000049871(Nlrc3),ENSMUSG00000036712(Cyld),ENSMUSG00000029204(Rhoh),ENSMUSG00000019768(Esr1),ENSMUSG00000044162(Tnip3),ENSMUSG00000028800(Hdac1),ENSMUSG00000028053(Ash1l),ENSMUSG00000007815(Rhoa),ENSMUSG00000026104(Stat1),ENSMUSG00000061130(Ppm1b),ENSMUSG00000026842(Abl1),	0.036032	0.594737
GO:0044319	wound healing, spreading of cells	biological_process	7	3107	25	20791	ENSMUSG00000022178(Ajuba),ENSMUSG00000052593(Adam17),ENSMUSG00000032068(Plet1),ENSMUSG00000049723(Mmp12),ENSMUSG00000039087(Rreb1),ENSMUSG00000007815(Rhoa),ENSMUSG00000064302(Clasp1),	0.113412	0.945381
GO:0043114	regulation of vascular permeability	biological_process	7	3107	25	20791	ENSMUSG00000041741(Pde3a),ENSMUSG00000059895(Ptp4a3),ENSMUSG00000026180(Cxcr2),ENSMUSG00000018930(Ccl4),ENSMUSG00000017631(Abr),ENSMUSG00000025314(Ptprj),ENSMUSG00000002603(Tgfb1),	0.113412	0.945381
GO:1901522	positive regulation of transcription from RNA polymerase II promoter involved in cellular response to chemical stimulus	biological_process	7	3107	25	20791	ENSMUSG00000029167(Ppargc1a),ENSMUSG00000039153(Runx2),ENSMUSG00000059552(Trp53),ENSMUSG00000039191(Rbpj),ENSMUSG00000058239(Usf2),ENSMUSG00000026017(Carf),ENSMUSG00000015839(Nfe2l2),	0.113412	0.945381
GO:0008408	3'-5' exonuclease activity	molecular_function	12	3107	43	20791	ENSMUSG00000023087(Noct),ENSMUSG00000020362(Cnot6),ENSMUSG00000030051(Aplf),ENSMUSG00000022248(Rad1),ENSMUSG00000048647(Exd1),ENSMUSG00000029647(Pan3),ENSMUSG00000025269(Apex2),ENSMUSG00000043702(Pde12),ENSMUSG00000006678(Pola1),ENSMUSG00000030929(Eri2),ENSMUSG00000007080(Pole),ENSMUSG00000031928(Mre11a),	0.0506257	0.690243
GO:0000288	nuclear-transcribed mRNA catabolic process, deadenylation-dependent decay	biological_process	12	3107	43	20791	ENSMUSG00000022283(Pabpc1),ENSMUSG00000025571(Tnrc6c),ENSMUSG00000061286(Exosc5),ENSMUSG00000039652(Cpeb3),ENSMUSG00000039356(Exosc2),ENSMUSG00000032498(Mlh1),ENSMUSG00000021460(Auh),ENSMUSG00000021127(Zfp36l1),ENSMUSG00000038784(Cnot4),ENSMUSG00000023087(Noct),ENSMUSG00000020362(Cnot6),ENSMUSG00000029647(Pan3),	0.0506257	0.690243
GO:0035306	positive regulation of dephosphorylation	biological_process	12	3107	43	20791	ENSMUSG00000029501(Ankle2),ENSMUSG00000026626(Ppp2r5a),ENSMUSG00000023118(Sympk),ENSMUSG00000036438(Calm2),ENSMUSG00000034652(Cd300a),ENSMUSG00000048922(Cdca2),ENSMUSG00000040003(Magi2),ENSMUSG00000025986(Slc39a10),ENSMUSG00000029550(Sppl3),ENSMUSG00000026275(Ppp1r7),ENSMUSG00000037754(Ppp1r16b),ENSMUSG00000002603(Tgfb1),	0.0506257	0.690243
GO:1903426	regulation of reactive oxygen species biosynthetic process	biological_process	17	3107	61	20791	ENSMUSG00000019768(Esr1),ENSMUSG00000017969(Ptgis),ENSMUSG00000026313(Hdac4),ENSMUSG00000021270(Hsp90aa1),ENSMUSG00000022679(Mpv17l),ENSMUSG00000042677(Zc3h12a),ENSMUSG00000034462(Pkd2),ENSMUSG00000020122(Egfr),ENSMUSG00000004319(Clcn3),ENSMUSG00000026463(Atp2b4),ENSMUSG00000007815(Rhoa),ENSMUSG00000059456(Ptk2b),ENSMUSG00000006818(Sod2),ENSMUSG00000016494(Cd34),ENSMUSG00000028964(Park7),ENSMUSG0…	0.0233229	0.492852
GO:0035357	peroxisome proliferator activated receptor signaling pathway	biological_process	5	3107	18	20791	ENSMUSG00000020891(Alox8),ENSMUSG00000017969(Ptgis),ENSMUSG00000037486(Asxl2),ENSMUSG00000018160(Med1),ENSMUSG00000020063(Sirt1),	0.164005	1
GO:0002360	T cell lineage commitment	biological_process	5	3107	18	20791	ENSMUSG00000040329(Il7),ENSMUSG00000059552(Trp53),ENSMUSG00000025383(Il23a),ENSMUSG00000007815(Rhoa),ENSMUSG00000002603(Tgfb1),	0.164005	1
GO:0010224	response to UV-B	biological_process	5	3107	18	20791	ENSMUSG00000059552(Trp53),ENSMUSG00000027820(Mme),ENSMUSG00000054051(Ercc6),ENSMUSG00000010051(Hyal1),ENSMUSG00000036091(Hyal3),	0.164005	1
GO:0070884	regulation of calcineurin-NFAT signaling cascade	biological_process	5	3107	18	20791	ENSMUSG00000079037(Prnp),ENSMUSG00000029550(Sppl3),ENSMUSG00000062991(Nrg1),ENSMUSG00000026463(Atp2b4),ENSMUSG00000003847(Nfat5),	0.164005	1
GO:0031489	myosin V binding	molecular_function	5	3107	18	20791	ENSMUSG00000026878(Rab14),ENSMUSG00000003037(Rab8a),ENSMUSG00000077450(Rab11b),ENSMUSG00000030795(Fus),ENSMUSG00000024511(Rab27b),	0.164005	1
GO:0044342	type B pancreatic cell proliferation	biological_process	5	3107	18	20791	ENSMUSG00000020889(Nr1d1),ENSMUSG00000017716(Birc5),ENSMUSG00000017493(Igfbp4),ENSMUSG00000028341(Nr4a3),ENSMUSG00000023034(Nr4a1),	0.164005	1
GO:0070063	RNA polymerase binding	molecular_function	10	3107	36	20791	ENSMUSG00000026361(Cdc73),ENSMUSG00000049516(Spty2d1),ENSMUSG00000027167(Elp4),ENSMUSG00000037572(Wdhd1),ENSMUSG00000003437(Paf1),ENSMUSG00000037355(Uvssa),ENSMUSG00000024381(Bin1),ENSMUSG00000032216(Nedd4),ENSMUSG00000034653(Ythdc2),ENSMUSG00000029290(Zfp326),	0.0716021	0.796263
GO:0001891	phagocytic cup	cellular_component	5	3107	18	20791	ENSMUSG00000026596(Abl2),ENSMUSG00000027423(Snx5),ENSMUSG00000046879(Irgm1),ENSMUSG00000020372(Gnb2l1),ENSMUSG00000021998(Lcp1),	0.164005	1
GO:0006995	cellular response to nitrogen starvation	biological_process	5	3107	18	20791	ENSMUSG00000025173(Wdr45b),ENSMUSG00000029578(Wipi2),ENSMUSG00000031812(Map1lc3b),ENSMUSG00000035086(Becn1),ENSMUSG00000024773(Atg2a),	0.164005	1
GO:0060707	trophoblast giant cell differentiation	biological_process	5	3107	18	20791	ENSMUSG00000025758(Plk4),ENSMUSG00000035247(Hectd1),ENSMUSG00000046179(E2f8),ENSMUSG00000020185(E2f7),ENSMUSG00000057446(Cts8),	0.164005	1
GO:0051898	negative regulation of protein kinase B signaling	biological_process	10	3107	36	20791	ENSMUSG00000032633(Flcn),ENSMUSG00000073725(Lmbrd1),ENSMUSG00000040003(Magi2),ENSMUSG00000022770(Dlg1),ENSMUSG00000040268(Plekha1),ENSMUSG00000000724(Cryba1),ENSMUSG00000020063(Sirt1),ENSMUSG00000020372(Gnb2l1),ENSMUSG00000025314(Ptprj),ENSMUSG00000006445(Epha2),	0.0716021	0.796263
GO:1901222	regulation of NIK/NF-kappaB signaling	biological_process	10	3107	36	20791	ENSMUSG00000026942(Traf2),ENSMUSG00000075376(Rc3h2),ENSMUSG00000004221(Ikbkg),ENSMUSG00000024695(Zfp91),ENSMUSG00000022521(Crebbp),ENSMUSG00000055994(Nod2),ENSMUSG00000024079(Eif2ak2),ENSMUSG00000038058(Nod1),ENSMUSG00000032688(Malt1),ENSMUSG00000031392(Irak1),	0.0716021	0.796263
GO:0042438	melanin biosynthetic process	biological_process	5	3107	18	20791	ENSMUSG00000030450(Oca2),ENSMUSG00000062232(Rapgef2),ENSMUSG00000026872(Zeb2),ENSMUSG00000004651(Tyr),ENSMUSG00000074037(Mc1r),	0.164005	1
GO:0097421	liver regeneration	biological_process	5	3107	18	20791	ENSMUSG00000006611(Hfe),ENSMUSG00000021134(Srsf5),ENSMUSG00000059654(Reg1),ENSMUSG00000056501(Cebpb),ENSMUSG00000026234(Ncl),	0.164005	1
GO:0010829	negative regulation of glucose transport	biological_process	5	3107	18	20791	ENSMUSG00000045658(Pid1),ENSMUSG00000019768(Esr1),ENSMUSG00000073725(Lmbrd1),ENSMUSG00000052889(Prkcb),ENSMUSG00000037370(Enpp1),	0.164005	1
GO:0006312	mitotic recombination	biological_process	5	3107	18	20791	ENSMUSG00000027323(Rad51),ENSMUSG00000007646(Rad51c),ENSMUSG00000028933(Xrcc2),ENSMUSG00000032498(Mlh1),ENSMUSG00000030528(Blm),	0.164005	1
GO:0035855	megakaryocyte development	biological_process	5	3107	18	20791	ENSMUSG00000026721(Rabgap1l),ENSMUSG00000030534(Vps33b),ENSMUSG00000058835(Abi1),ENSMUSG00000018160(Med1),ENSMUSG00000049577(Zfpm1),	0.164005	1
GO:0006400	tRNA modification	biological_process	13	3107	47	20791	ENSMUSG00000031901(Dus2),ENSMUSG00000031171(Ftsj1),ENSMUSG00000001909(Trmt1),ENSMUSG00000004127(Trmt10a),ENSMUSG00000006191(Cdkal1),ENSMUSG00000025086(Trub1),ENSMUSG00000020691(Mettl2),ENSMUSG00000022704(Qtrtd1),ENSMUSG00000025899(Alkbh8),ENSMUSG00000059183(Mtfmt),ENSMUSG00000007610(Gtpbp3),ENSMUSG00000025155(Dus1l),ENSMUSG00000032342(Mto1),	0.0456787	0.653219
GO:0008033	tRNA processing	biological_process	26	3107	94	20791	ENSMUSG00000001909(Trmt1),ENSMUSG00000054226(Tprkb),ENSMUSG00000006191(Cdkal1),ENSMUSG00000067369(Trmt2b),ENSMUSG00000014980(Tsen15),ENSMUSG00000057572(Zbtb8os),ENSMUSG00000007610(Gtpbp3),ENSMUSG00000025155(Dus1l),ENSMUSG00000015289(Lage3),ENSMUSG00000022704(Qtrtd1),ENSMUSG00000020691(Mettl2),ENSMUSG00000027079(Clp1),ENSMUSG00000004127(Trmt10a),ENSMUSG00000042389(Tsen2),ENSMUSG00000031901(Dus2),E…	0.00651755	0.25046
GO:0005793	endoplasmic reticulum-Golgi intermediate compartment	cellular_component	21	3107	76	20791	ENSMUSG00000050812(AI314180),ENSMUSG00000037470(Uggt1),ENSMUSG00000018171(Vmp1),ENSMUSG00000063406(Tmed5),ENSMUSG00000028789(Azin2),ENSMUSG00000029086(Prom1),ENSMUSG00000019579(Mydgf),ENSMUSG00000003746(Man1a),ENSMUSG00000025142(Aspscr1),ENSMUSG00000030824(Nucb1),ENSMUSG00000030304(Ergic2),ENSMUSG00000029502(Golga3),ENSMUSG00000062169(Cnih4),ENSMUSG00000026317(Cln8),ENSMUSG00000033184(Tmed7),ENSM…	0.0137311	0.370366
GO:0051351	positive regulation of ligase activity	biological_process	8	3107	29	20791	ENSMUSG00000026779(Mastl),ENSMUSG00000033102(Cdc14b),ENSMUSG00000038506(Dcun1d2),ENSMUSG00000024182(Axin1),ENSMUSG00000032171(Pin1),ENSMUSG00000021615(Xrcc4),ENSMUSG00000028124(Gclm),ENSMUSG00000060860(Ube2s),	0.102149	0.891055
GO:0002686	negative regulation of leukocyte migration	biological_process	8	3107	29	20791	ENSMUSG00000024810(Il33),ENSMUSG00000028927(Padi2),ENSMUSG00000034652(Cd300a),ENSMUSG00000029254(Stap1),ENSMUSG00000051177(Plcb1),ENSMUSG00000022548(Apod),ENSMUSG00000074361(C5ar2),ENSMUSG00000017631(Abr),	0.102149	0.891055
GO:0071339	MLL1 complex	cellular_component	8	3107	29	20791	ENSMUSG00000033943(Mga),ENSMUSG00000053754(Chd8),ENSMUSG00000005204(Senp3),ENSMUSG00000057421(Las1l),ENSMUSG00000031314(Taf1),ENSMUSG00000036980(Taf6),ENSMUSG00000030801(Kat8),ENSMUSG00000031575(Ash2l),	0.102149	0.891055
GO:0030148	sphingolipid biosynthetic process	biological_process	19	3107	69	20791	ENSMUSG00000026811(St6galnac6),ENSMUSG00000021770(Samd8),ENSMUSG00000038007(Acer2),ENSMUSG00000047878(A4galt),ENSMUSG00000061878(Sphk1),ENSMUSG00000008206(Cers4),ENSMUSG00000030760(Acer3),ENSMUSG00000056124(B4galt6),ENSMUSG00000013846(St3gal1),ENSMUSG00000038633(Degs1),ENSMUSG00000035376(Hacd2),ENSMUSG00000027035(Cers6),ENSMUSG00000063275(Hacd1),ENSMUSG00000005899(Smpd4),ENSMUSG00000040451(Sgms1)…	0.0190496	0.436867
GO:0098657	import into cell	biological_process	11	3107	40	20791	ENSMUSG00000041313(Slc7a1),ENSMUSG00000027009(Itga4),ENSMUSG00000023826(Park2),ENSMUSG00000031596(Slc7a2),ENSMUSG00000029716(Tfr2),ENSMUSG00000028964(Park7),ENSMUSG00000006611(Hfe),ENSMUSG00000079055(Slc8a3),ENSMUSG00000009292(Trpm2),ENSMUSG00000032554(Trf),ENSMUSG00000026317(Cln8),	0.0644859	0.757766
GO:0032784	regulation of DNA-templated transcription, elongation	biological_process	11	3107	40	20791	ENSMUSG00000090083(Rnf8),ENSMUSG00000033813(Tcea1),ENSMUSG00000029290(Zfp326),ENSMUSG00000054051(Ercc6),ENSMUSG00000024182(Axin1),ENSMUSG00000026361(Cdc73),ENSMUSG00000014074(Rnf168),ENSMUSG00000054302(Eapp),ENSMUSG00000018654(Ikzf1),ENSMUSG00000003437(Paf1),ENSMUSG00000079658(Tceb1),	0.0644859	0.757766
GO:0005978	glycogen biosynthetic process	biological_process	11	3107	40	20791	ENSMUSG00000046794(Ppp1r3b),ENSMUSG00000029992(Gfpt1),ENSMUSG00000020889(Nr1d1),ENSMUSG00000014956(Ppp1cb),ENSMUSG00000026274(Pask),ENSMUSG00000037370(Enpp1),ENSMUSG00000003865(Gys1),ENSMUSG00000046785(Epm2aip1),ENSMUSG00000025537(Phkg1),ENSMUSG00000030815(Phkg2),ENSMUSG00000033400(Agl),	0.0644859	0.757766
GO:0051353	positive regulation of oxidoreductase activity	biological_process	11	3107	40	20791	ENSMUSG00000019768(Esr1),ENSMUSG00000038058(Nod1),ENSMUSG00000005540(Fcer2a),ENSMUSG00000055994(Nod2),ENSMUSG00000059363(Fxn),ENSMUSG00000026842(Abl1),ENSMUSG00000026596(Abl2),ENSMUSG00000036438(Calm2),ENSMUSG00000028964(Park7),ENSMUSG00000022206(Npr3),ENSMUSG00000059456(Ptk2b),	0.0644859	0.757766
GO:0042147	retrograde transport, endosome to Golgi	biological_process	17	3107	62	20791	ENSMUSG00000035901(Dennd5a),ENSMUSG00000027423(Snx5),ENSMUSG00000021326(Trim27),ENSMUSG00000030172(Erc1),ENSMUSG00000020790(Ankfy1),ENSMUSG00000026470(Stx6),ENSMUSG00000029462(Vps29),ENSMUSG00000038456(Dennd2a),ENSMUSG00000017288(Vps53),ENSMUSG00000038658(Ric1),ENSMUSG00000025949(Pikfyve),ENSMUSG00000079477(Rab7),ENSMUSG00000030982(9030624J02Rik),ENSMUSG00000010110(Stx5a),ENSMUSG00000024101(Wash1…	0.0265233	0.52903
GO:0031058	positive regulation of histone modification	biological_process	20	3107	73	20791	ENSMUSG00000037447(Arid5a),ENSMUSG00000009555(Cdk9),ENSMUSG00000018501(Ncor1),ENSMUSG00000002221(Paxip1),ENSMUSG00000030619(Eed),ENSMUSG00000034341(Wbp2),ENSMUSG00000021180(Rps6ka5),ENSMUSG00000003437(Paf1),ENSMUSG00000002603(Tgfb1),ENSMUSG00000041431(Ccnb1),ENSMUSG00000034218(Atm),ENSMUSG00000054611(Kdm2a),ENSMUSG00000020063(Sirt1),ENSMUSG00000029673(Auts2),ENSMUSG00000059552(Trp53),ENSMUSG00000…	0.0172035	0.419672
GO:0042787	protein ubiquitination involved in ubiquitin-dependent protein catabolic process	biological_process	29	3107	106	20791	ENSMUSG00000006611(Hfe),ENSMUSG00000031446(Cul4a),ENSMUSG00000020184(Mdm2),ENSMUSG00000024182(Axin1),ENSMUSG00000040387(Klhl32),ENSMUSG00000052557(Gan),ENSMUSG00000022607(Ptk2),ENSMUSG00000000275(Trim25),ENSMUSG00000026705(Klhl20),ENSMUSG00000029397(Rchy1),ENSMUSG00000023826(Park2),ENSMUSG00000064145(Arih2),ENSMUSG00000032216(Nedd4),ENSMUSG00000037075(Rnf139),ENSMUSG00000028017(Egf),ENSMUSG000000…	0.00483381	0.204727
GO:0030140	trans-Golgi network transport vesicle	cellular_component	6	3107	22	20791	ENSMUSG00000047126(Cltc),ENSMUSG00000003037(Rab8a),ENSMUSG00000024511(Rab27b),ENSMUSG00000030530(Furin),ENSMUSG00000023830(Igf2r),ENSMUSG00000036943(Rab8b),	0.147463	1
GO:0008483	transaminase activity	molecular_function	6	3107	22	20791	ENSMUSG00000029992(Gfpt1),ENSMUSG00000030826(Bcat2),ENSMUSG00000025190(Got1),ENSMUSG00000032607(Amt),ENSMUSG00000040213(Ccbl2),ENSMUSG00000020359(Phykpl),	0.147463	1
GO:0048745	smooth muscle tissue development	biological_process	6	3107	22	20791	ENSMUSG00000030067(Foxp1),ENSMUSG00000034462(Pkd2),ENSMUSG00000048387(Osr1),ENSMUSG00000051367(Six1),ENSMUSG00000029563(Foxp2),ENSMUSG00000022770(Dlg1),	0.147463	1
GO:0046854	phosphatidylinositol phosphorylation	biological_process	9	3107	33	20791	ENSMUSG00000024525(Impa2),ENSMUSG00000027665(Pik3ca),ENSMUSG00000026617(Bpnt1),ENSMUSG00000030655(Smg1),ENSMUSG00000032594(Ip6k1),ENSMUSG00000041720(Pi4ka),ENSMUSG00000026102(Inpp1),ENSMUSG00000025949(Pikfyve),ENSMUSG00000030660(Pik3c2a),	0.0917778	0.871627
GO:0033137	negative regulation of peptidyl-serine phosphorylation	biological_process	6	3107	22	20791	ENSMUSG00000055725(Paqr3),ENSMUSG00000020372(Gnb2l1),ENSMUSG00000022099(Dmtn),ENSMUSG00000025880(Smad7),ENSMUSG00000050627(Gpd1l),ENSMUSG00000066877(Nck2),	0.147463	1
GO:0032786	positive regulation of DNA-templated transcription, elongation	biological_process	6	3107	22	20791	ENSMUSG00000018654(Ikzf1),ENSMUSG00000054302(Eapp),ENSMUSG00000054051(Ercc6),ENSMUSG00000026361(Cdc73),ENSMUSG00000079658(Tceb1),ENSMUSG00000003437(Paf1),	0.147463	1
GO:0038061	NIK/NF-kappaB signaling	biological_process	12	3107	44	20791	ENSMUSG00000032688(Malt1),ENSMUSG00000031392(Irak1),ENSMUSG00000038058(Nod1),ENSMUSG00000055994(Nod2),ENSMUSG00000024079(Eif2ak2),ENSMUSG00000022521(Crebbp),ENSMUSG00000030697(Ppp4c),ENSMUSG00000002983(Relb),ENSMUSG00000024695(Zfp91),ENSMUSG00000004221(Ikbkg),ENSMUSG00000026942(Traf2),ENSMUSG00000075376(Rc3h2),	0.05801	0.724433
GO:1903078	positive regulation of protein localization to plasma membrane	biological_process	9	3107	33	20791	ENSMUSG00000024122(Pdpk1),ENSMUSG00000006740(Kif5b),ENSMUSG00000037643(Prkci),ENSMUSG00000036815(Dpp10),ENSMUSG00000022770(Dlg1),ENSMUSG00000006445(Epha2),ENSMUSG00000020372(Gnb2l1),ENSMUSG00000032892(Rangrf),ENSMUSG00000020315(Sptbn1),	0.0917778	0.871627
GO:0042119	neutrophil activation	biological_process	6	3107	22	20791	ENSMUSG00000029004(Kmt2e),ENSMUSG00000026180(Cxcr2),ENSMUSG00000017631(Abr),ENSMUSG00000056529(Ptafr),ENSMUSG00000034652(Cd300a),ENSMUSG00000004626(Stxbp2),	0.147463	1
GO:0000956	nuclear-transcribed mRNA catabolic process	biological_process	24	3107	88	20791	ENSMUSG00000038374(Rbm8a),ENSMUSG00000020362(Cnot6),ENSMUSG00000038784(Cnot4),ENSMUSG00000039449(Prpf18),ENSMUSG00000068823(Csde1),ENSMUSG00000043962(Thrap3),ENSMUSG00000022283(Pabpc1),ENSMUSG00000061286(Exosc5),ENSMUSG00000030655(Smg1),ENSMUSG00000001415(Smg5),ENSMUSG00000032498(Mlh1),ENSMUSG00000023087(Noct),ENSMUSG00000071723(Gspt2),ENSMUSG00000032410(Xrn1),ENSMUSG00000034259(Exosc4),ENSMUSG00…	0.010138	0.320329
GO:0070932	histone H3 deacetylation	biological_process	6	3107	22	20791	ENSMUSG00000029920(Smarcad1),ENSMUSG00000028820(Sfpq),ENSMUSG00000026313(Hdac4),ENSMUSG00000031161(Hdac6),ENSMUSG00000028800(Hdac1),ENSMUSG00000020063(Sirt1),	0.147463	1
GO:0060749	mammary gland alveolus development	biological_process	6	3107	22	20791	ENSMUSG00000020027(Socs2),ENSMUSG00000005268(Prlr),ENSMUSG00000019768(Esr1),ENSMUSG00000025199(Chuk),ENSMUSG00000028017(Egf),ENSMUSG00000026321(Tnfrsf11a),	0.147463	1
GO:0005201	extracellular matrix structural constituent	molecular_function	9	3107	33	20791	ENSMUSG00000001506(Col1a1),ENSMUSG00000027966(Col11a1),ENSMUSG00000029661(Col1a2),ENSMUSG00000006369(Fbln1),ENSMUSG00000026042(Col5a2),ENSMUSG00000024598(Fbn2),ENSMUSG00000029163(Emilin1),ENSMUSG00000045672(Col27a1),ENSMUSG00000027204(Fbn1),	0.0917778	0.871627
GO:0031124	mRNA 3'-end processing	biological_process	15	3107	55	20791	ENSMUSG00000027079(Clp1),ENSMUSG00000004642(Slbp),ENSMUSG00000048012(Zfp473),ENSMUSG00000028948(Nol9),ENSMUSG00000044847(Lsm11),ENSMUSG00000020273(Papolg),ENSMUSG00000009555(Cdk9),ENSMUSG00000039652(Cpeb3),ENSMUSG00000041431(Ccnb1),ENSMUSG00000022283(Pabpc1),ENSMUSG00000025571(Tnrc6c),ENSMUSG00000011960(Ccnt1),ENSMUSG00000003437(Paf1),ENSMUSG00000023118(Sympk),ENSMUSG00000026361(Cdc73),	0.03709	0.601233
GO:1902108	regulation of mitochondrial membrane permeability involved in apoptotic process	biological_process	9	3107	33	20791	ENSMUSG00000022679(Mpv17l),ENSMUSG00000059552(Trp53),ENSMUSG00000022812(Gsk3b),ENSMUSG00000014776(Nol3),ENSMUSG00000016319(Slc25a5),ENSMUSG00000027282(Mtch2),ENSMUSG00000017686(Rhot1),ENSMUSG00000028145(Them4),ENSMUSG00000027104(Atf2),	0.0917778	0.871627
GO:0006260	DNA replication	biological_process	69	3107	253	20791	ENSMUSG00000094483(Purb),ENSMUSG00000059552(Trp53),ENSMUSG00000004642(Slbp),ENSMUSG00000024833(Pola2),ENSMUSG00000026134(Prim2),ENSMUSG00000029012(Orc5),ENSMUSG00000040044(Orc3),ENSMUSG00000022034(Esco2),ENSMUSG00000002603(Tgfb1),ENSMUSG00000027353(Mcm8),ENSMUSG00000030689(Ino80e),ENSMUSG00000025395(Prim1),ENSMUSG00000020914(Top2a),ENSMUSG00000022945(Chaf1b),ENSMUSG00000032409(Atr),ENSMUSG0000004…	2.26351e-05	0.00256009
GO:0030332	cyclin binding	molecular_function	6	3107	22	20791	ENSMUSG00000040274(Cdk6),ENSMUSG00000006728(Cdk4),ENSMUSG00000021466(Ptch1),ENSMUSG00000029798(Herc6),ENSMUSG00000032010(Usp2),ENSMUSG00000028926(Cdk14),	0.147463	1
GO:0061377	mammary gland lobule development	biological_process	6	3107	22	20791	ENSMUSG00000005268(Prlr),ENSMUSG00000020027(Socs2),ENSMUSG00000026321(Tnfrsf11a),ENSMUSG00000025199(Chuk),ENSMUSG00000028017(Egf),ENSMUSG00000019768(Esr1),	0.147463	1
GO:0071158	positive regulation of cell cycle arrest	biological_process	9	3107	33	20791	ENSMUSG00000020184(Mdm2),ENSMUSG00000017146(Brca1),ENSMUSG00000056758(Hmga2),ENSMUSG00000034462(Pkd2),ENSMUSG00000017561(Crlf3),ENSMUSG00000002603(Tgfb1),ENSMUSG00000059552(Trp53),ENSMUSG00000000392(Fap),ENSMUSG00000017843(Ppp2r5c),	0.0917778	0.871627
GO:0000460	maturation of 5.8S rRNA	biological_process	6	3107	22	20791	ENSMUSG00000020706(Ftsj3),ENSMUSG00000028948(Nol9),ENSMUSG00000026019(Wdr12),ENSMUSG00000034259(Exosc4),ENSMUSG00000030929(Eri2),ENSMUSG00000039356(Exosc2),	0.147463	1
GO:0000077	DNA damage checkpoint	biological_process	27	3107	99	20791	ENSMUSG00000048668(Rhno1),ENSMUSG00000033102(Cdc14b),ENSMUSG00000048000(Gigyf2),ENSMUSG00000028999(Rint1),ENSMUSG00000017843(Ppp2r5c),ENSMUSG00000032534(Cep63),ENSMUSG00000031928(Mre11a),ENSMUSG00000037461(Ints7),ENSMUSG00000029521(Chek2),ENSMUSG00000030528(Blm),ENSMUSG00000033713(Foxn3),ENSMUSG00000056758(Hmga2),ENSMUSG00000027104(Atf2),ENSMUSG00000034218(Atm),ENSMUSG00000026749(Nek6),ENSMUSG000…	0.00664668	0.253465
GO:0004843	thiol-dependent ubiquitin-specific protease activity	molecular_function	22	3107	81	20791	ENSMUSG00000058976(Usp17lc),ENSMUSG00000038250(Usp38),ENSMUSG00000036712(Cyld),ENSMUSG00000036990(Otud4),ENSMUSG00000040455(Usp45),ENSMUSG00000025437(Usp33),ENSMUSG00000031010(Usp9x),ENSMUSG00000018189(Uchl5),ENSMUSG00000033909(Usp36),ENSMUSG00000062627(Mysm1),ENSMUSG00000006906(Stambp),ENSMUSG00000046269(Usp27x),ENSMUSG00000006676(Usp19),ENSMUSG00000005501(Usp40),ENSMUSG00000056342(Usp34),ENSMUS…	0.0140175	0.376054
GO:0031123	RNA 3'-end processing	biological_process	22	3107	81	20791	ENSMUSG00000004642(Slbp),ENSMUSG00000046865(Fbl),ENSMUSG00000048012(Zfp473),ENSMUSG00000028948(Nol9),ENSMUSG00000020273(Papolg),ENSMUSG00000039652(Cpeb3),ENSMUSG00000041431(Ccnb1),ENSMUSG00000039356(Exosc2),ENSMUSG00000025571(Tnrc6c),ENSMUSG00000030929(Eri2),ENSMUSG00000034259(Exosc4),ENSMUSG00000011960(Ccnt1),ENSMUSG00000023118(Sympk),ENSMUSG00000026361(Cdc73),ENSMUSG00000027079(Clp1),ENSMUSG000…	0.0140175	0.376054
GO:0005776	autophagosome	cellular_component	19	3107	70	20791	ENSMUSG00000018171(Vmp1),ENSMUSG00000038534(Osbpl7),ENSMUSG00000002320(Tm9sf1),ENSMUSG00000022066(Gm21685),ENSMUSG00000029512(Ulk1),ENSMUSG00000031812(Map1lc3b),ENSMUSG00000095463(Entpd4),ENSMUSG00000029578(Wipi2),ENSMUSG00000025437(Usp33),ENSMUSG00000046879(Irgm1),ENSMUSG00000024101(Wash1),ENSMUSG00000033124(Atg9a),ENSMUSG00000029104(Htt),ENSMUSG00000035086(Becn1),ENSMUSG00000066621(Tecpr1),ENSM…	0.021566	0.472789
GO:0045069	regulation of viral genome replication	biological_process	16	3107	59	20791	ENSMUSG00000009585(Apobec3),ENSMUSG00000071866(Ppia),ENSMUSG00000066800(Rnasel),ENSMUSG00000029826(Zc3hav1),ENSMUSG00000024079(Eif2ak2),ENSMUSG00000020262(Adarb1),ENSMUSG00000032369(Plscr1),ENSMUSG00000072244(Trim6),ENSMUSG00000034653(Ythdc2),ENSMUSG00000023826(Park2),ENSMUSG00000056758(Hmga2),ENSMUSG00000020914(Top2a),ENSMUSG00000032661(Oas3),ENSMUSG00000062604(Srpk2),ENSMUSG00000035692(Isg15),E…	0.033395	0.582102
GO:0003727	single-stranded RNA binding	molecular_function	16	3107	59	20791	ENSMUSG00000026915(Strbp),ENSMUSG00000032423(Syncrip),ENSMUSG00000042500(Ago4),ENSMUSG00000024217(Snrpc),ENSMUSG00000032940(Rbm11),ENSMUSG00000018654(Ikzf1),ENSMUSG00000060373(Hnrnpc),ENSMUSG00000024659(Anxa1),ENSMUSG00000039850(Endov),ENSMUSG00000028790(Khdrbs1),ENSMUSG00000045896(Paip2b),ENSMUSG00000069769(Msi2),ENSMUSG00000040296(Ddx58),ENSMUSG00000022283(Pabpc1),ENSMUSG00000026058(Khdrbs2),EN…	0.033395	0.582102
GO:0090003	regulation of establishment of protein localization to plasma membrane	biological_process	13	3107	48	20791	ENSMUSG00000022770(Dlg1),ENSMUSG00000037643(Prkci),ENSMUSG00000036815(Dpp10),ENSMUSG00000024122(Pdpk1),ENSMUSG00000006740(Kif5b),ENSMUSG00000040760(Appl1),ENSMUSG00000045658(Pid1),ENSMUSG00000032892(Rangrf),ENSMUSG00000025903(Lypla1),ENSMUSG00000006445(Epha2),ENSMUSG00000026626(Ppp2r5a),ENSMUSG00000020372(Gnb2l1),ENSMUSG00000006301(Tmbim1),	0.0521461	0.702313
GO:1901990	regulation of mitotic cell cycle phase transition	biological_process	53	3107	196	20791	ENSMUSG00000058317(Ube2e2),ENSMUSG00000024659(Anxa1),ENSMUSG00000045658(Pid1),ENSMUSG00000041431(Ccnb1),ENSMUSG00000034218(Atm),ENSMUSG00000022521(Crebbp),ENSMUSG00000046591(Ticrr),ENSMUSG00000058587(Tmod3),ENSMUSG00000020413(Hus1),ENSMUSG00000030322(Mbd4),ENSMUSG00000026749(Nek6),ENSMUSG00000024370(Cdc23),ENSMUSG00000020122(Egfr),ENSMUSG00000052593(Adam17),ENSMUSG00000034462(Pkd2),ENSMUSG0000002…	0.000229128	0.0186927
GO:0042073	intraciliary transport	biological_process	10	3107	37	20791	ENSMUSG00000006464(Bbs1),ENSMUSG00000009828(Ick),ENSMUSG00000066643(Wdr35),ENSMUSG00000027778(Ift80),ENSMUSG00000009013(Dynll1),ENSMUSG00000063172(Hspb11),ENSMUSG00000056832(Ttc26),ENSMUSG00000026575(Nme7),ENSMUSG00000002031(Ift46),ENSMUSG00000034848(Ttc21b),	0.0823416	0.826155
GO:0005484	SNAP receptor activity	molecular_function	10	3107	37	20791	ENSMUSG00000029125(Stx18),ENSMUSG00000010110(Stx5a),ENSMUSG00000030337(Vamp1),ENSMUSG00000020903(Stx8),ENSMUSG00000047854(Stx19),ENSMUSG00000028955(Vamp3),ENSMUSG00000026470(Stx6),ENSMUSG00000061536(Sec22c),ENSMUSG00000027879(Sec22b),ENSMUSG00000027287(Snap23),	0.0823416	0.826155
GO:0010518	positive regulation of phospholipase activity	biological_process	10	3107	37	20791	ENSMUSG00000054892(Txk),ENSMUSG00000056529(Ptafr),ENSMUSG00000031355(Arhgap6),ENSMUSG00000045875(Adra1a),ENSMUSG00000034997(Htr2a),ENSMUSG00000026596(Abl2),ENSMUSG00000038668(Lpar1),ENSMUSG00000024122(Pdpk1),ENSMUSG00000031565(Fgfr1),ENSMUSG00000019768(Esr1),	0.0823416	0.826155
GO:0048525	negative regulation of viral process	biological_process	20	3107	74	20791	ENSMUSG00000023826(Park2),ENSMUSG00000024457(Trim26),ENSMUSG00000006369(Fbln1),ENSMUSG00000021326(Trim27),ENSMUSG00000066800(Rnasel),ENSMUSG00000029826(Zc3hav1),ENSMUSG00000009585(Apobec3),ENSMUSG00000028800(Hdac1),ENSMUSG00000032661(Oas3),ENSMUSG00000000275(Trim25),ENSMUSG00000072244(Trim6),ENSMUSG00000024079(Eif2ak2),ENSMUSG00000032369(Plscr1),ENSMUSG00000018930(Ccl4),ENSMUSG00000031928(Mre11a)…	0.0194387	0.444767
GO:0002532	production of molecular mediator involved in inflammatory response	biological_process	10	3107	37	20791	ENSMUSG00000027287(Snap23),ENSMUSG00000055994(Nod2),ENSMUSG00000105504(Gbp5),ENSMUSG00000041872(Il17f),ENSMUSG00000031596(Slc7a2),ENSMUSG00000039384(Dusp10),ENSMUSG00000034652(Cd300a),ENSMUSG00000052593(Adam17),ENSMUSG00000022548(Apod),ENSMUSG00000025512(Chid1),	0.0823416	0.826155
GO:0005761	mitochondrial ribosome	cellular_component	20	3107	74	20791	ENSMUSG00000022370(Mrpl13),ENSMUSG00000034729(Mrps10),ENSMUSG00000001445(Mrpl10),ENSMUSG00000047635(2810006K23Rik),ENSMUSG00000029066(Mrpl20),ENSMUSG00000030045(Mrpl19),ENSMUSG00000022706(Mrpl40),ENSMUSG00000030335(Mrpl51),ENSMUSG00000029486(Mrpl1),ENSMUSG00000024414(Mrpl27),ENSMUSG00000037772(Mrpl23),ENSMUSG00000030706(Mrpl48),ENSMUSG00000016833(Mrps18c),ENSMUSG00000034211(Mrps17),ENSMUSG0000002…	0.0194387	0.444767
GO:0004527	exonuclease activity	molecular_function	17	3107	63	20791	ENSMUSG00000022425(Enpp2),ENSMUSG00000026648(Dclre1c),ENSMUSG00000031928(Mre11a),ENSMUSG00000030929(Eri2),ENSMUSG00000007080(Pole),ENSMUSG00000043702(Pde12),ENSMUSG00000025269(Apex2),ENSMUSG00000006678(Pola1),ENSMUSG00000029647(Pan3),ENSMUSG00000032410(Xrn1),ENSMUSG00000048647(Exd1),ENSMUSG00000022248(Rad1),ENSMUSG00000027845(Dclre1b),ENSMUSG00000030051(Aplf),ENSMUSG00000023087(Noct),ENSMUSG00000…	0.0300588	0.54794
GO:0007026	negative regulation of microtubule depolymerization	biological_process	7	3107	26	20791	ENSMUSG00000025900(Rp1),ENSMUSG00000035299(Mid1),ENSMUSG00000031137(Fgf13),ENSMUSG00000028059(Arhgef2),ENSMUSG00000064302(Clasp1),ENSMUSG00000031161(Hdac6),ENSMUSG00000041431(Ccnb1),	0.132069	0.996579
GO:0080008	Cul4-RING E3 ubiquitin ligase complex	cellular_component	7	3107	26	20791	ENSMUSG00000026554(Dcaf8),ENSMUSG00000038324(Trpc4ap),ENSMUSG00000005362(Crbn),ENSMUSG00000035572(Dcaf10),ENSMUSG00000041966(Dcaf17),ENSMUSG00000031446(Cul4a),ENSMUSG00000003031(Cdkn1b),	0.132069	0.996579
GO:0016577	histone demethylation	biological_process	7	3107	26	20791	ENSMUSG00000042599(Kdm7a),ENSMUSG00000042207(Kdm5b),ENSMUSG00000068457(Uty),ENSMUSG00000030180(Kdm5a),ENSMUSG00000054611(Kdm2a),ENSMUSG00000056673(Kdm5d),ENSMUSG00000037369(Kdm6a),	0.132069	0.996579
GO:1901021	positive regulation of calcium ion transmembrane transporter activity	biological_process	7	3107	26	20791	ENSMUSG00000026576(Atp1b1),ENSMUSG00000036438(Calm2),ENSMUSG00000029104(Htt),ENSMUSG00000028207(Asph),ENSMUSG00000039156(Stim2),ENSMUSG00000034462(Pkd2),ENSMUSG00000032826(Ank2),	0.132069	0.996579
GO:0072207	metanephric epithelium development	biological_process	7	3107	26	20791	ENSMUSG00000026180(Cxcr2),ENSMUSG00000048387(Osr1),ENSMUSG00000053110(Yap1),ENSMUSG00000032047(Acat1),ENSMUSG00000034462(Pkd2),ENSMUSG00000036856(Wnt4),ENSMUSG00000018486(Wnt9b),	0.132069	0.996579
GO:2000008	regulation of protein localization to cell surface	biological_process	7	3107	26	20791	ENSMUSG00000050627(Gpd1l),ENSMUSG00000028017(Egf),ENSMUSG00000040158(Tax1bp3),ENSMUSG00000062991(Nrg1),ENSMUSG00000050296(Abca12),ENSMUSG00000077450(Rab11b),ENSMUSG00000032892(Rangrf),	0.132069	0.996579
GO:1902235	regulation of endoplasmic reticulum stress-induced intrinsic apoptotic signaling pathway	biological_process	7	3107	26	20791	ENSMUSG00000066877(Nck2),ENSMUSG00000029616(Erp29),ENSMUSG00000028964(Park7),ENSMUSG00000004221(Ikbkg),ENSMUSG00000027540(Ptpn1),ENSMUSG00000020063(Sirt1),ENSMUSG00000023826(Park2),	0.132069	0.996579
GO:0043506	regulation of JUN kinase activity	biological_process	21	3107	78	20791	ENSMUSG00000003233(Dvl3),ENSMUSG00000026872(Zeb2),ENSMUSG00000071369(Map3k5),ENSMUSG00000042901(Aida),ENSMUSG00000061288(Taok3),ENSMUSG00000004085(Zak),ENSMUSG00000024182(Axin1),ENSMUSG00000026942(Traf2),ENSMUSG00000039384(Dusp10),ENSMUSG00000081683(Fzd10),ENSMUSG00000020888(Dvl2),ENSMUSG00000027540(Ptpn1),ENSMUSG00000026321(Tnfrsf11a),ENSMUSG00000032041(Tirap),ENSMUSG00000032554(Trf),ENSMUSG0000…	0.0175185	0.415147
GO:0033687	osteoblast proliferation	biological_process	7	3107	26	20791	ENSMUSG00000026842(Abl1),ENSMUSG00000024913(Lrp5),ENSMUSG00000054196(Cthrc1),ENSMUSG00000022206(Npr3),ENSMUSG00000024079(Eif2ak2),ENSMUSG00000035455(Fignl1),ENSMUSG00000007815(Rhoa),	0.132069	0.996579
GO:0051653	spindle localization	biological_process	11	3107	41	20791	ENSMUSG00000033952(Aspm),ENSMUSG00000064302(Clasp1),ENSMUSG00000020152(Actr2),ENSMUSG00000020745(Pafah1b1),ENSMUSG00000002055(Spag5),ENSMUSG00000029177(Cenpa),ENSMUSG00000032479(Map4),ENSMUSG00000018707(Dync1h1),ENSMUSG00000029104(Htt),ENSMUSG00000028059(Arhgef2),ENSMUSG00000000579(Dynlt1c),	0.0738167	0.784095
GO:0016574	histone ubiquitination	biological_process	11	3107	41	20791	ENSMUSG00000003437(Paf1),ENSMUSG00000017548(Suz12),ENSMUSG00000025261(Huwe1),ENSMUSG00000026219(Trip12),ENSMUSG00000049502(Dtx3l),ENSMUSG00000026361(Cdc73),ENSMUSG00000021774(Ube2e1),ENSMUSG00000014074(Rnf168),ENSMUSG00000009555(Cdk9),ENSMUSG00000054611(Kdm2a),ENSMUSG00000090083(Rnf8),	0.0738167	0.784095
GO:0045190	isotype switching	biological_process	11	3107	41	20791	ENSMUSG00000032498(Mlh1),ENSMUSG00000090083(Rnf8),ENSMUSG00000025980(Hspd1),ENSMUSG00000002603(Tgfb1),ENSMUSG00000021615(Xrcc4),ENSMUSG00000039748(Exo1),ENSMUSG00000017652(Cd40),ENSMUSG00000002221(Paxip1),ENSMUSG00000014074(Rnf168),ENSMUSG00000030051(Aplf),ENSMUSG00000026012(Cd28),	0.0738167	0.784095
GO:0006310	DNA recombination	biological_process	55	3107	205	20791	ENSMUSG00000030697(Ppp4c),ENSMUSG00000027353(Mcm8),ENSMUSG00000044627(Swi5),ENSMUSG00000002603(Tgfb1),ENSMUSG00000007646(Rad51c),ENSMUSG00000028933(Xrcc2),ENSMUSG00000043289(Mei4),ENSMUSG00000026648(Dclre1c),ENSMUSG00000028820(Sfpq),ENSMUSG00000029920(Smarcad1),ENSMUSG00000018189(Uchl5),ENSMUSG00000024174(Pot1b),ENSMUSG00000017146(Brca1),ENSMUSG00000030254(Rad18),ENSMUSG00000078653(Cntd1),ENSMUSG…	0.000209649	0.0172449
GO:0002204	somatic recombination of immunoglobulin genes involved in immune response	biological_process	11	3107	41	20791	ENSMUSG00000090083(Rnf8),ENSMUSG00000025980(Hspd1),ENSMUSG00000002603(Tgfb1),ENSMUSG00000032498(Mlh1),ENSMUSG00000017652(Cd40),ENSMUSG00000039748(Exo1),ENSMUSG00000026012(Cd28),ENSMUSG00000014074(Rnf168),ENSMUSG00000030051(Aplf),ENSMUSG00000002221(Paxip1),ENSMUSG00000021615(Xrcc4),	0.0738167	0.784095
GO:0000152	nuclear ubiquitin ligase complex	cellular_component	11	3107	41	20791	ENSMUSG00000060860(Ube2s),ENSMUSG00000024370(Cdc23),ENSMUSG00000001403(Ube2c),ENSMUSG00000020107(Anapc16),ENSMUSG00000014355(Anapc1),ENSMUSG00000017146(Brca1),ENSMUSG00000029466(Anapc7),ENSMUSG00000026196(Bard1),ENSMUSG00000029110(Rnf4),ENSMUSG00000018537(Pcgf2),ENSMUSG00000066149(Cdc26),	0.0738167	0.784095
GO:1901991	negative regulation of mitotic cell cycle phase transition	biological_process	26	3107	97	20791	ENSMUSG00000031928(Mre11a),ENSMUSG00000017843(Ppp2r5c),ENSMUSG00000020185(E2f7),ENSMUSG00000028999(Rint1),ENSMUSG00000048000(Gigyf2),ENSMUSG00000078763(Slfn1),ENSMUSG00000029910(Mad2l1),ENSMUSG00000056758(Hmga2),ENSMUSG00000033713(Foxn3),ENSMUSG00000030528(Blm),ENSMUSG00000031878(Nae1),ENSMUSG00000025925(Terf1),ENSMUSG00000059552(Trp53),ENSMUSG00000007812(Zfp655),ENSMUSG00000032435(Dync1li1),ENSM…	0.00928824	0.307129
GO:0036459	thiol-dependent ubiquitinyl hydrolase activity	molecular_function	23	3107	86	20791	ENSMUSG00000005204(Senp3),ENSMUSG00000046404(Yod1),ENSMUSG00000033364(Usp37),ENSMUSG00000039701(Usp53),ENSMUSG00000032376(Usp3),ENSMUSG00000046269(Usp27x),ENSMUSG00000062627(Mysm1),ENSMUSG00000006906(Stambp),ENSMUSG00000005501(Usp40),ENSMUSG00000006676(Usp19),ENSMUSG00000038495(Otud7b),ENSMUSG00000056342(Usp34),ENSMUSG00000032010(Usp2),ENSMUSG00000032612(Usp4),ENSMUSG00000040455(Usp45),ENSMUSG000…	0.0142247	0.377544
GO:0030139	endocytic vesicle	cellular_component	35	3107	131	20791	ENSMUSG00000032220(Myo1e),ENSMUSG00000003037(Rab8a),ENSMUSG00000031488(Rab11fip1),ENSMUSG00000037533(Rapgef6),ENSMUSG00000073725(Lmbrd1),ENSMUSG00000036943(Rab8b),ENSMUSG00000026470(Stx6),ENSMUSG00000035000(Dpp4),ENSMUSG00000073411(H2-D1),ENSMUSG00000026878(Rab14),ENSMUSG00000026177(Slc11a1),ENSMUSG00000067212(H2-T23),ENSMUSG00000027695(Pld1),ENSMUSG00000035086(Becn1),ENSMUSG00000055069(Rab39),EN…	0.00295791	0.1472
GO:0008235	metalloexopeptidase activity	molecular_function	12	3107	45	20791	ENSMUSG00000025027(Xpnpep1),ENSMUSG00000027408(Cpxm1),ENSMUSG00000001441(Npepps),ENSMUSG00000053687(Dpep2),ENSMUSG00000042501(Cpa6),ENSMUSG00000036112(Metap2),ENSMUSG00000020183(Cpm),ENSMUSG00000040812(Agbl2),ENSMUSG00000025754(Agbl1),ENSMUSG00000021557(Agtpbp1),ENSMUSG00000038836(Agbl3),ENSMUSG00000041926(Rnpep),	0.0661473	0.772728
GO:0070828	heterochromatin organization	biological_process	4	3107	15	20791	ENSMUSG00000056758(Hmga2),ENSMUSG00000028759(Hp1bp3),ENSMUSG00000037572(Wdhd1),ENSMUSG00000025001(Hells),	0.216561	1
GO:0031935	regulation of chromatin silencing	biological_process	4	3107	15	20791	ENSMUSG00000068457(Uty),ENSMUSG00000022360(Atad2),ENSMUSG00000028522(Mier1),ENSMUSG00000020063(Sirt1),	0.216561	1
GO:0000469	cleavage involved in rRNA processing	biological_process	4	3107	15	20791	ENSMUSG00000039356(Exosc2),ENSMUSG00000028948(Nol9),ENSMUSG00000030929(Eri2),ENSMUSG00000003848(Nob1),	0.216561	1
GO:0010225	response to UV-C	biological_process	4	3107	15	20791	ENSMUSG00000038425(Poli),ENSMUSG00000059552(Trp53),ENSMUSG00000020184(Mdm2),ENSMUSG00000041147(Brca2),	0.216561	1
GO:0016572	histone phosphorylation	biological_process	8	3107	30	20791	ENSMUSG00000009555(Cdk9),ENSMUSG00000002748(Baz1b),ENSMUSG00000041431(Ccnb1),ENSMUSG00000034218(Atm),ENSMUSG00000021180(Rps6ka5),ENSMUSG00000056758(Hmga2),ENSMUSG00000052889(Prkcb),ENSMUSG00000023050(Map3k12),	0.118057	0.950664
GO:0006474	N-terminal protein amino acid acetylation	biological_process	4	3107	15	20791	ENSMUSG00000042719(Naa25),ENSMUSG00000022020(Naa16),ENSMUSG00000022521(Crebbp),ENSMUSG00000063273(Naa15),	0.216561	1
GO:0034237	protein kinase A regulatory subunit binding	molecular_function	4	3107	15	20791	ENSMUSG00000026499(Acbd3),ENSMUSG00000040407(Akap9),ENSMUSG00000024045(Akap8),ENSMUSG00000022016(Akap11),	0.216561	1
GO:0000242	pericentriolar material	cellular_component	4	3107	15	20791	ENSMUSG00000068039(Tcp1),ENSMUSG00000040407(Akap9),ENSMUSG00000035919(Bbs9),ENSMUSG00000024811(Tnks2),	0.216561	1
GO:0060644	mammary gland epithelial cell differentiation	biological_process	4	3107	15	20791	ENSMUSG00000021466(Ptch1),ENSMUSG00000027186(Elf5),ENSMUSG00000056501(Cebpb),ENSMUSG00000005268(Prlr),	0.216561	1
GO:0001046	core promoter sequence-specific DNA binding	molecular_function	24	3107	90	20791	ENSMUSG00000027109(Sp3),ENSMUSG00000026104(Stat1),ENSMUSG00000039191(Rbpj),ENSMUSG00000034341(Wbp2),ENSMUSG00000017548(Suz12),ENSMUSG00000055917(Zfp277),ENSMUSG00000043962(Thrap3),ENSMUSG00000055116(Arntl),ENSMUSG00000009555(Cdk9),ENSMUSG00000053110(Yap1),ENSMUSG00000049577(Zfpm1),ENSMUSG00000039153(Runx2),ENSMUSG00000018654(Ikzf1),ENSMUSG00000070544(Top1),ENSMUSG00000066613(Zfp932),ENSMUSG000000…	0.0128173	0.356343
GO:0050687	negative regulation of defense response to virus	biological_process	4	3107	15	20791	ENSMUSG00000027598(Itch),ENSMUSG00000018446(C1qbp),ENSMUSG00000061130(Ppm1b),ENSMUSG00000026770(Il2ra),	0.216561	1
GO:0016075	rRNA catabolic process	biological_process	4	3107	15	20791	ENSMUSG00000032410(Xrn1),ENSMUSG00000034259(Exosc4),ENSMUSG00000039356(Exosc2),ENSMUSG00000061286(Exosc5),	0.216561	1
GO:0035065	regulation of histone acetylation	biological_process	12	3107	45	20791	ENSMUSG00000002603(Tgfb1),ENSMUSG00000037447(Arid5a),ENSMUSG00000020063(Sirt1),ENSMUSG00000032633(Flcn),ENSMUSG00000029673(Auts2),ENSMUSG00000095567(Noc2l),ENSMUSG00000002221(Paxip1),ENSMUSG00000018909(Arrb1),ENSMUSG00000017146(Brca1),ENSMUSG00000034341(Wbp2),ENSMUSG00000024384(Iws1),ENSMUSG00000021180(Rps6ka5),	0.0661473	0.772728
GO:0015693	magnesium ion transport	biological_process	4	3107	15	20791	ENSMUSG00000048497(Mmgt2),ENSMUSG00000031232(Magt1),ENSMUSG00000028803(Nipal3),ENSMUSG00000047037(Nipa1),	0.216561	1
GO:0060307	regulation of ventricular cardiac muscle cell membrane repolarization	biological_process	4	3107	15	20791	ENSMUSG00000040407(Akap9),ENSMUSG00000058498(Rnf207),ENSMUSG00000005103(Wdr1),ENSMUSG00000032826(Ank2),	0.216561	1
GO:0098901	regulation of cardiac muscle cell action potential	biological_process	4	3107	15	20791	ENSMUSG00000001552(Jup),ENSMUSG00000032826(Ank2),ENSMUSG00000058498(Rnf207),ENSMUSG00000022865(Cxadr),	0.216561	1
GO:2000269	regulation of fibroblast apoptotic process	biological_process	4	3107	15	20791	ENSMUSG00000028933(Xrcc2),ENSMUSG00000053754(Chd8),ENSMUSG00000059552(Trp53),ENSMUSG00000027665(Pik3ca),	0.216561	1
GO:0070577	lysine-acetylated histone binding	molecular_function	4	3107	15	20791	ENSMUSG00000032253(Phip),ENSMUSG00000029833(Trim24),ENSMUSG00000002748(Baz1b),ENSMUSG00000031314(Taf1),	0.216561	1
GO:0006309	apoptotic DNA fragmentation	biological_process	4	3107	15	20791	ENSMUSG00000019979(Apaf1),ENSMUSG00000003812(Dnase2a),ENSMUSG00000063694(Cycs),ENSMUSG00000028974(Dffa),	0.216561	1
GO:0017121	phospholipid scrambling	biological_process	4	3107	15	20791	ENSMUSG00000032372(Plscr2),ENSMUSG00000032369(Plscr1),ENSMUSG00000026275(Ppp1r7),ENSMUSG00000037752(Xkr8),	0.216561	1
GO:0008271	secondary active sulfate transmembrane transporter activity	molecular_function	4	3107	15	20791	ENSMUSG00000029843(Slc13a4),ENSMUSG00000029700(Slc13a1),ENSMUSG00000034320(Slc26a2),ENSMUSG00000036196(Slc26a8),	0.216561	1
GO:0070208	protein heterotrimerization	biological_process	4	3107	15	20791	ENSMUSG00000020349(Ppp2ca),ENSMUSG00000029661(Col1a2),ENSMUSG00000024050(Wiz),ENSMUSG00000001506(Col1a1),	0.216561	1
GO:0043032	positive regulation of macrophage activation	biological_process	4	3107	15	20791	ENSMUSG00000026069(Il1rl1),ENSMUSG00000025980(Hspd1),ENSMUSG00000029254(Stap1),ENSMUSG00000024810(Il33),	0.216561	1
GO:0043981	histone H4-K5 acetylation	biological_process	4	3107	15	20791	ENSMUSG00000030801(Kat8),ENSMUSG00000030330(Ing4),ENSMUSG00000038909(Kat7),ENSMUSG00000020387(Jade2),	0.216561	1
GO:0006635	fatty acid beta-oxidation	biological_process	16	3107	60	20791	ENSMUSG00000028127(Abcd3),ENSMUSG00000022853(Ehhadh),ENSMUSG00000027710(Acad9),ENSMUSG00000029456(Acad10),ENSMUSG00000029098(Acox3),ENSMUSG00000042647(Acad12),ENSMUSG00000021416(Eci3),ENSMUSG00000027984(Hadh),ENSMUSG00000027332(Ivd),ENSMUSG00000059447(Hadhb),ENSMUSG00000025465(Echs1),ENSMUSG00000090150(Acad11),ENSMUSG00000055782(Abcd2),ENSMUSG00000003623(Crot),ENSMUSG00000027809(Etfdh),ENSMUSG000…	0.037802	0.609794
GO:0046321	positive regulation of fatty acid oxidation	biological_process	4	3107	15	20791	ENSMUSG00000028341(Nr4a3),ENSMUSG00000055782(Abcd2),ENSMUSG00000029167(Ppargc1a),ENSMUSG00000022383(Ppara),	0.216561	1
GO:1901018	positive regulation of potassium ion transmembrane transporter activity	biological_process	4	3107	15	20791	ENSMUSG00000032826(Ank2),ENSMUSG00000058498(Rnf207),ENSMUSG00000040407(Akap9),ENSMUSG00000026576(Atp1b1),	0.216561	1
GO:0051294	establishment of spindle orientation	biological_process	8	3107	30	20791	ENSMUSG00000064302(Clasp1),ENSMUSG00000000579(Dynlt1c),ENSMUSG00000020745(Pafah1b1),ENSMUSG00000029104(Htt),ENSMUSG00000028059(Arhgef2),ENSMUSG00000032479(Map4),ENSMUSG00000002055(Spag5),ENSMUSG00000029177(Cenpa),	0.118057	0.950664
GO:0043539	protein serine/threonine kinase activator activity	molecular_function	4	3107	15	20791	ENSMUSG00000002603(Tgfb1),ENSMUSG00000035027(Map2k2),ENSMUSG00000026024(Als2),ENSMUSG00000030536(Iqgap1),	0.216561	1
GO:0030730	sequestering of triglyceride	biological_process	4	3107	15	20791	ENSMUSG00000020189(Osbpl8),ENSMUSG00000022383(Ppara),ENSMUSG00000037370(Enpp1),ENSMUSG00000015568(Lpl),	0.216561	1
GO:0046827	positive regulation of protein export from nucleus	biological_process	4	3107	15	20791	ENSMUSG00000022812(Gsk3b),ENSMUSG00000038128(Camk4),ENSMUSG00000020184(Mdm2),ENSMUSG00000033411(Ctdspl2),	0.216561	1
GO:0016888	endodeoxyribonuclease activity, producing 5'-phosphomonoesters	molecular_function	4	3107	15	20791	ENSMUSG00000059772(Slx1b),ENSMUSG00000039850(Endov),ENSMUSG00000036875(Dna2),ENSMUSG00000055994(Nod2),	0.216561	1
GO:0031083	BLOC-1 complex	cellular_component	4	3107	15	20791	ENSMUSG00000005804(Bloc1s6),ENSMUSG00000057667(Bloc1s3),ENSMUSG00000034560(A230046K03Rik),ENSMUSG00000024101(Wash1),	0.216561	1
GO:0015923	mannosidase activity	molecular_function	4	3107	15	20791	ENSMUSG00000008763(Man1a2),ENSMUSG00000003746(Man1a),ENSMUSG00000032295(Man2c1),ENSMUSG00000038886(Man2a2),	0.216561	1
GO:0042599	lamellar body	cellular_component	4	3107	15	20791	ENSMUSG00000079477(Rab7),ENSMUSG00000024130(Abca3),ENSMUSG00000026878(Rab14),ENSMUSG00000050296(Abca12),	0.216561	1
GO:0043982	histone H4-K8 acetylation	biological_process	4	3107	15	20791	ENSMUSG00000030330(Ing4),ENSMUSG00000030801(Kat8),ENSMUSG00000020387(Jade2),ENSMUSG00000038909(Kat7),	0.216561	1
GO:0017136	NAD-dependent histone deacetylase activity	molecular_function	4	3107	15	20791	ENSMUSG00000031161(Hdac6),ENSMUSG00000026313(Hdac4),ENSMUSG00000028800(Hdac1),ENSMUSG00000020063(Sirt1),	0.216561	1
GO:0016706	oxidoreductase activity, acting on paired donors, with incorporation or reduction of molecular oxygen, 2-oxoglutarate as one donor, and incorporation of one atom each of oxygen into both donors	molecular_function	12	3107	45	20791	ENSMUSG00000004846(Plod3),ENSMUSG00000068457(Uty),ENSMUSG00000018906(P4ha2),ENSMUSG00000028207(Asph),ENSMUSG00000034832(Tet3),ENSMUSG00000030180(Kdm5a),ENSMUSG00000023191(P3h3),ENSMUSG00000042599(Kdm7a),ENSMUSG00000042207(Kdm5b),ENSMUSG00000025899(Alkbh8),ENSMUSG00000079834(Tmlhe),ENSMUSG00000056673(Kdm5d),	0.0661473	0.772728
GO:0002579	positive regulation of antigen processing and presentation	biological_process	4	3107	15	20791	ENSMUSG00000026177(Slc11a1),ENSMUSG00000055994(Nod2),ENSMUSG00000072791(Abcb5),ENSMUSG00000038058(Nod1),	0.216561	1
GO:0046325	negative regulation of glucose import	biological_process	4	3107	15	20791	ENSMUSG00000073725(Lmbrd1),ENSMUSG00000037370(Enpp1),ENSMUSG00000019768(Esr1),ENSMUSG00000045658(Pid1),	0.216561	1
GO:0035097	histone methyltransferase complex	cellular_component	20	3107	75	20791	ENSMUSG00000036980(Taf6),ENSMUSG00000024006(Stk38),ENSMUSG00000014956(Ppp1cb),ENSMUSG00000031314(Taf1),ENSMUSG00000004455(Ppp1cc),ENSMUSG00000057236(Rbbp4),ENSMUSG00000020257(Wdr82),ENSMUSG00000037369(Kdm6a),ENSMUSG00000020063(Sirt1),ENSMUSG00000030801(Kat8),ENSMUSG00000017548(Suz12),ENSMUSG00000005204(Senp3),ENSMUSG00000030619(Eed),ENSMUSG00000033943(Mga),ENSMUSG00000002221(Paxip1),ENSMUSG000000…	0.0219019	0.477002
GO:2001273	regulation of glucose import in response to insulin stimulus	biological_process	4	3107	15	20791	ENSMUSG00000045658(Pid1),ENSMUSG00000066800(Rnasel),ENSMUSG00000030279(C2cd5),ENSMUSG00000020189(Osbpl8),	0.216561	1
GO:0000922	spindle pole	cellular_component	32	3107	120	20791	ENSMUSG00000020349(Ppp2ca),ENSMUSG00000056602(Fry),ENSMUSG00000033952(Aspm),ENSMUSG00000036438(Calm2),ENSMUSG00000004221(Ikbkg),ENSMUSG00000026790(Odf2),ENSMUSG00000027263(Tubgcp4),ENSMUSG00000026605(Cenpf),ENSMUSG00000063810(Alms1),ENSMUSG00000024073(Birc6),ENSMUSG00000035842(Ddx11),ENSMUSG00000041431(Ccnb1),ENSMUSG00000020328(Nudcd2),ENSMUSG00000023072(Cep89),ENSMUSG00000026393(Nek7),ENSMUSG000…	0.00448364	0.194872
GO:0090004	positive regulation of establishment of protein localization to plasma membrane	biological_process	8	3107	30	20791	ENSMUSG00000037643(Prkci),ENSMUSG00000036815(Dpp10),ENSMUSG00000022770(Dlg1),ENSMUSG00000032892(Rangrf),ENSMUSG00000024122(Pdpk1),ENSMUSG00000006740(Kif5b),ENSMUSG00000006445(Epha2),ENSMUSG00000020372(Gnb2l1),	0.118057	0.950664
GO:0032695	negative regulation of interleukin-12 production	biological_process	4	3107	15	20791	ENSMUSG00000018446(C1qbp),ENSMUSG00000042190(Cmklr1),ENSMUSG00000049871(Nlrc3),ENSMUSG00000055994(Nod2),	0.216561	1
GO:0034389	lipid particle organization	biological_process	4	3107	15	20791	ENSMUSG00000071866(Ppia),ENSMUSG00000071657(Bscl2),ENSMUSG00000036104(Rab3gap1),ENSMUSG00000027864(Ptgfrn),	0.216561	1
GO:0006281	DNA repair	biological_process	106	3107	399	20791	ENSMUSG00000045751(Mms22l),ENSMUSG00000025159(Mms19),ENSMUSG00000035401(2210018M11Rik),ENSMUSG00000027323(Rad51),ENSMUSG00000030346(Rad51ap1),ENSMUSG00000007080(Pole),ENSMUSG00000046591(Ticrr),ENSMUSG00000020974(Pole2),ENSMUSG00000030322(Mbd4),ENSMUSG00000026842(Abl1),ENSMUSG00000026107(Nabp1),ENSMUSG00000020122(Egfr),ENSMUSG00000025646(Atrip),ENSMUSG00000030726(Pold3),ENSMUSG00000039396(Neil3),E…	5.12844e-07	8.95497e-05
GO:0016575	histone deacetylation	biological_process	17	3107	64	20791	ENSMUSG00000018501(Ncor1),ENSMUSG00000027630(Tbl1xr1),ENSMUSG00000031161(Hdac6),ENSMUSG00000062270(Morf4l1),ENSMUSG00000026313(Hdac4),ENSMUSG00000029920(Smarcad1),ENSMUSG00000028820(Sfpq),ENSMUSG00000059552(Trp53),ENSMUSG00000030180(Kdm5a),ENSMUSG00000020063(Sirt1),ENSMUSG00000002603(Tgfb1),ENSMUSG00000038845(Phb),ENSMUSG00000029913(Prdm5),ENSMUSG00000048930(Tada3),ENSMUSG00000028800(Hdac1),ENSMU…	0.0339517	0.58464
GO:0051219	phosphoprotein binding	molecular_function	17	3107	64	20791	ENSMUSG00000018909(Arrb1),ENSMUSG00000025626(Phf6),ENSMUSG00000034462(Pkd2),ENSMUSG00000032216(Nedd4),ENSMUSG00000002103(Acp2),ENSMUSG00000030357(Fkbp4),ENSMUSG00000005374(Tbl2),ENSMUSG00000020745(Pafah1b1),ENSMUSG00000032171(Pin1),ENSMUSG00000032384(Csnk1g1),ENSMUSG00000006464(Bbs1),ENSMUSG00000043962(Thrap3),ENSMUSG00000056055(Sag),ENSMUSG00000017776(Crk),ENSMUSG00000029254(Stap1),ENSMUSG000000…	0.0339517	0.58464
GO:0002474	antigen processing and presentation of peptide antigen via MHC class I	biological_process	13	3107	49	20791	ENSMUSG00000067235(H2-Q10),ENSMUSG00000038213(Tapbpl),ENSMUSG00000035929(H2-Q4),ENSMUSG00000073411(H2-D1),ENSMUSG00000072791(Abcb5),ENSMUSG00000053835(H2-T24),ENSMUSG00000006611(Hfe),ENSMUSG00000079492(Gm11127),ENSMUSG00000073409(H2-Q6),ENSMUSG00000024308(Tapbp),ENSMUSG00000067212(H2-T23),ENSMUSG00000060550(H2-Q7),ENSMUSG00000054128(H2-T3),	0.0592653	0.721992
GO:0042612	MHC class I protein complex	cellular_component	9	3107	34	20791	ENSMUSG00000067235(H2-Q10),ENSMUSG00000035929(H2-Q4),ENSMUSG00000073411(H2-D1),ENSMUSG00000053835(H2-T24),ENSMUSG00000079492(Gm11127),ENSMUSG00000073409(H2-Q6),ENSMUSG00000060550(H2-Q7),ENSMUSG00000067212(H2-T23),ENSMUSG00000054128(H2-T3),	0.10544	0.907823
GO:0019079	viral genome replication	biological_process	18	3107	68	20791	ENSMUSG00000020914(Top2a),ENSMUSG00000032661(Oas3),ENSMUSG00000000902(Smarcb1),ENSMUSG00000071866(Ppia),ENSMUSG00000009585(Apobec3),ENSMUSG00000066800(Rnasel),ENSMUSG00000029826(Zc3hav1),ENSMUSG00000023826(Park2),ENSMUSG00000056758(Hmga2),ENSMUSG00000026289(Atg16l1),ENSMUSG00000035692(Isg15),ENSMUSG00000062604(Srpk2),ENSMUSG00000004865(Srpk1),ENSMUSG00000032369(Plscr1),ENSMUSG00000020262(Adarb1),…	0.0304949	0.551848
GO:0033144	negative regulation of intracellular steroid hormone receptor signaling pathway	biological_process	9	3107	34	20791	ENSMUSG00000030067(Foxp1),ENSMUSG00000020063(Sirt1),ENSMUSG00000021055(Esr2),ENSMUSG00000055116(Arntl),ENSMUSG00000038845(Phb),ENSMUSG00000056758(Hmga2),ENSMUSG00000007815(Rhoa),ENSMUSG00000028800(Hdac1),ENSMUSG00000017146(Brca1),	0.10544	0.907823
GO:0004177	aminopeptidase activity	molecular_function	9	3107	34	20791	ENSMUSG00000025027(Xpnpep1),ENSMUSG00000001441(Npepps),ENSMUSG00000053687(Dpep2),ENSMUSG00000036112(Metap2),ENSMUSG00000041763(Tpp2),ENSMUSG00000000392(Fap),ENSMUSG00000035000(Dpp4),ENSMUSG00000037005(Xpnpep2),ENSMUSG00000041926(Rnpep),	0.10544	0.907823
GO:0040019	positive regulation of embryonic development	biological_process	9	3107	34	20791	ENSMUSG00000020372(Gnb2l1),ENSMUSG00000051177(Plcb1),ENSMUSG00000029594(Rbm19),ENSMUSG00000048387(Osr1),ENSMUSG00000036856(Wnt4),ENSMUSG00000064302(Clasp1),ENSMUSG00000020745(Pafah1b1),ENSMUSG00000034460(Six4),ENSMUSG00000051367(Six1),	0.10544	0.907823
GO:2000045	regulation of G1/S transition of mitotic cell cycle	biological_process	24	3107	91	20791	ENSMUSG00000031446(Cul4a),ENSMUSG00000021810(Ecd),ENSMUSG00000020184(Mdm2),ENSMUSG00000026176(Ctdsp1),ENSMUSG00000026361(Cdc73),ENSMUSG00000034462(Pkd2),ENSMUSG00000052593(Adam17),ENSMUSG00000020122(Egfr),ENSMUSG00000022521(Crebbp),ENSMUSG00000024659(Anxa1),ENSMUSG00000007812(Zfp655),ENSMUSG00000058317(Ube2e2),ENSMUSG00000059552(Trp53),ENSMUSG00000045658(Pid1),ENSMUSG00000002297(Dbf4),ENSMUSG0000…	0.0143616	0.375174
GO:0033962	cytoplasmic mRNA processing body assembly	biological_process	5	3107	19	20791	ENSMUSG00000042605(Atxn2),ENSMUSG00000023087(Noct),ENSMUSG00000020362(Cnot6),ENSMUSG00000018707(Dync1h1),ENSMUSG00000029647(Pan3),	0.193119	1
GO:0010039	response to iron ion	biological_process	10	3107	38	20791	ENSMUSG00000032554(Trf),ENSMUSG00000029802(Abcg2),ENSMUSG00000020184(Mdm2),ENSMUSG00000006611(Hfe),ENSMUSG00000029716(Tfr2),ENSMUSG00000022812(Gsk3b),ENSMUSG00000027015(Cybrd1),ENSMUSG00000041431(Ccnb1),ENSMUSG00000022742(Cpox),ENSMUSG00000059363(Fxn),	0.0941437	0.869213
GO:0036120	cellular response to platelet-derived growth factor stimulus	biological_process	5	3107	19	20791	ENSMUSG00000014932(Yes1),ENSMUSG00000030536(Iqgap1),ENSMUSG00000010051(Hyal1),ENSMUSG00000026193(Fn1),ENSMUSG00000004099(Dnmt1),	0.193119	1
GO:0000780	condensed nuclear chromosome, centromeric region	cellular_component	5	3107	19	20791	ENSMUSG00000045098(Suv420h1),ENSMUSG00000029177(Cenpa),ENSMUSG00000047534(Mis18bp1),ENSMUSG00000029253(Cenpc1),ENSMUSG00000041431(Ccnb1),	0.193119	1
GO:0030136	clathrin-coated vesicle	cellular_component	25	3107	95	20791	ENSMUSG00000041216(Clvs1),ENSMUSG00000028955(Vamp3),ENSMUSG00000047126(Cltc),ENSMUSG00000030534(Vps33b),ENSMUSG00000001173(Ocrl),ENSMUSG00000023830(Igf2r),ENSMUSG00000024511(Rab27b),ENSMUSG00000052353(Cemip),ENSMUSG00000001827(Folr1),ENSMUSG00000029104(Htt),ENSMUSG00000030872(Gga2),ENSMUSG00000000915(Hip1r),ENSMUSG00000057230(Aak1),ENSMUSG00000042476(Abcb4),ENSMUSG00000000194(Gpr107),ENSMUSG00000…	0.0129263	0.357377
GO:0050901	leukocyte tethering or rolling	biological_process	5	3107	19	20791	ENSMUSG00000048163(Selplg),ENSMUSG00000027962(Vcam1),ENSMUSG00000038843(Gcnt1),ENSMUSG00000027009(Itga4),ENSMUSG00000056529(Ptafr),	0.193119	1
GO:0007020	microtubule nucleation	biological_process	5	3107	19	20791	ENSMUSG00000040407(Akap9),ENSMUSG00000036087(Slain2),ENSMUSG00000027263(Tubgcp4),ENSMUSG00000064302(Clasp1),ENSMUSG00000000759(Tubgcp3),	0.193119	1
GO:0046653	tetrahydrofolate metabolic process	biological_process	5	3107	19	20791	ENSMUSG00000025747(Tyms),ENSMUSG00000029376(Mthfd2l),ENSMUSG00000030088(Aldh1l1),ENSMUSG00000066442(Mthfs),ENSMUSG00000020256(Aldh1l2),	0.193119	1
GO:0005402	cation:sugar symporter activity	molecular_function	5	3107	19	20791	ENSMUSG00000020226(Slc5a4b),ENSMUSG00000003153(Slc2a3),ENSMUSG00000022664(Slc35a5),ENSMUSG00000036067(Slc2a6),ENSMUSG00000027957(Slc35a3),	0.193119	1
GO:0015297	antiporter activity	molecular_function	25	3107	95	20791	ENSMUSG00000027737(Slc7a11),ENSMUSG00000031129(Slc9a9),ENSMUSG00000000605(Clcn4),ENSMUSG00000020334(Slc22a4),ENSMUSG00000031596(Slc7a2),ENSMUSG00000069072(Slc7a14),ENSMUSG00000054640(Slc8a1),ENSMUSG00000026065(Slc9a4),ENSMUSG00000038497(Tmco3),ENSMUSG00000079055(Slc8a3),ENSMUSG00000032754(Slc8b1),ENSMUSG00000028962(Slc4a2),ENSMUSG00000041313(Slc7a1),ENSMUSG00000050150(Slc9b1),ENSMUSG00000039463(S…	0.0129263	0.357377
GO:0032452	histone demethylase activity	molecular_function	5	3107	19	20791	ENSMUSG00000037369(Kdm6a),ENSMUSG00000056673(Kdm5d),ENSMUSG00000068457(Uty),ENSMUSG00000042207(Kdm5b),ENSMUSG00000042599(Kdm7a),	0.193119	1
GO:0031305	integral component of mitochondrial inner membrane	cellular_component	5	3107	19	20791	ENSMUSG00000031158(Timm17b),ENSMUSG00000052337(Immt),ENSMUSG00000027809(Etfdh),ENSMUSG00000022452(Smdt1),ENSMUSG00000062580(Timm17a),	0.193119	1
GO:0006582	melanin metabolic process	biological_process	5	3107	19	20791	ENSMUSG00000004651(Tyr),ENSMUSG00000074037(Mc1r),ENSMUSG00000030450(Oca2),ENSMUSG00000062232(Rapgef2),ENSMUSG00000026872(Zeb2),	0.193119	1
GO:0006883	cellular sodium ion homeostasis	biological_process	5	3107	19	20791	ENSMUSG00000040907(Atp1a3),ENSMUSG00000025915(Sgk3),ENSMUSG00000029359(Tesc),ENSMUSG00000054640(Slc8a1),ENSMUSG00000026576(Atp1b1),	0.193119	1
GO:0010458	exit from mitosis	biological_process	5	3107	19	20791	ENSMUSG00000017716(Birc5),ENSMUSG00000001403(Ube2c),ENSMUSG00000060860(Ube2s),ENSMUSG00000002603(Tgfb1),ENSMUSG00000064302(Clasp1),	0.193119	1
GO:0010803	regulation of tumor necrosis factor-mediated signaling pathway	biological_process	5	3107	19	20791	ENSMUSG00000004934(Pias4),ENSMUSG00000061878(Sphk1),ENSMUSG00000026942(Traf2),ENSMUSG00000023826(Park2),ENSMUSG00000014776(Nol3),	0.193119	1
GO:0046834	lipid phosphorylation	biological_process	10	3107	38	20791	ENSMUSG00000030655(Smg1),ENSMUSG00000026617(Bpnt1),ENSMUSG00000041720(Pi4ka),ENSMUSG00000032594(Ip6k1),ENSMUSG00000061878(Sphk1),ENSMUSG00000027665(Pik3ca),ENSMUSG00000024525(Impa2),ENSMUSG00000025949(Pikfyve),ENSMUSG00000030660(Pik3c2a),ENSMUSG00000026102(Inpp1),	0.0941437	0.869213
GO:0032934	sterol binding	molecular_function	10	3107	38	20791	ENSMUSG00000038534(Osbpl7),ENSMUSG00000020189(Osbpl8),ENSMUSG00000026600(Soat1),ENSMUSG00000040875(Osbpl10),ENSMUSG00000079608(Stard6),ENSMUSG00000021466(Ptch1),ENSMUSG00000022548(Apod),ENSMUSG00000024413(Npc1),ENSMUSG00000023045(Soat2),ENSMUSG00000024378(Stard4),	0.0941437	0.869213
GO:0080025	phosphatidylinositol-3,5-bisphosphate binding	molecular_function	5	3107	19	20791	ENSMUSG00000041216(Clvs1),ENSMUSG00000032422(Snx14),ENSMUSG00000030231(Plekha5),ENSMUSG00000029578(Wipi2),ENSMUSG00000025173(Wdr45b),	0.193119	1
GO:1903409	reactive oxygen species biosynthetic process	biological_process	20	3107	76	20791	ENSMUSG00000020122(Egfr),ENSMUSG00000034462(Pkd2),ENSMUSG00000016494(Cd34),ENSMUSG00000026463(Atp2b4),ENSMUSG00000031596(Slc7a2),ENSMUSG00000026313(Hdac4),ENSMUSG00000017969(Ptgis),ENSMUSG00000019768(Esr1),ENSMUSG00000042677(Zc3h12a),ENSMUSG00000029470(P2rx4),ENSMUSG00000009013(Dynll1),ENSMUSG00000004040(Stat3),ENSMUSG00000028964(Park7),ENSMUSG00000006818(Sod2),ENSMUSG00000059456(Ptk2b),ENSMUSG00…	0.0246089	0.508158
GO:0033599	regulation of mammary gland epithelial cell proliferation	biological_process	5	3107	19	20791	ENSMUSG00000039087(Rreb1),ENSMUSG00000018160(Med1),ENSMUSG00000028068(Iqgap3),ENSMUSG00000042207(Kdm5b),ENSMUSG00000041147(Brca2),	0.193119	1
GO:0033209	tumor necrosis factor-mediated signaling pathway	biological_process	15	3107	57	20791	ENSMUSG00000026321(Tnfrsf11a),ENSMUSG00000028599(Tnfrsf1b),ENSMUSG00000059456(Ptk2b),ENSMUSG00000026942(Traf2),ENSMUSG00000017652(Cd40),ENSMUSG00000004934(Pias4),ENSMUSG00000026104(Stat1),ENSMUSG00000022074(Tnfrsf10b),ENSMUSG00000014776(Nol3),ENSMUSG00000004071(Cdip1),ENSMUSG00000056941(Commd7),ENSMUSG00000031537(Ikbkb),ENSMUSG00000061878(Sphk1),ENSMUSG00000023826(Park2),ENSMUSG00000037860(Aim2),	0.0475799	0.669821
GO:0072686	mitotic spindle	cellular_component	15	3107	57	20791	ENSMUSG00000032479(Map4),ENSMUSG00000041215(Yeats2),ENSMUSG00000002055(Spag5),ENSMUSG00000012443(Kif11),ENSMUSG00000027115(Kif18a),ENSMUSG00000004221(Ikbkg),ENSMUSG00000033952(Aspm),ENSMUSG00000009013(Dynll1),ENSMUSG00000048930(Tada3),ENSMUSG00000023015(Racgap1),ENSMUSG00000027263(Tubgcp4),ENSMUSG00000022391(Rangap1),ENSMUSG00000034462(Pkd2),ENSMUSG00000029910(Mad2l1),ENSMUSG00000058070(Eml1),	0.0475799	0.669821
GO:0061099	negative regulation of protein tyrosine kinase activity	biological_process	5	3107	19	20791	ENSMUSG00000013646(Sh3bp5l),ENSMUSG00000037224(Zfyve28),ENSMUSG00000020372(Gnb2l1),ENSMUSG00000030681(Mvp),ENSMUSG00000038751(Ptk6),	0.193119	1
GO:0097352	autophagosome maturation	biological_process	5	3107	19	20791	ENSMUSG00000049288(Lix1l),ENSMUSG00000032422(Snx14),ENSMUSG00000066621(Tecpr1),ENSMUSG00000047786(Lix1),ENSMUSG00000039840(Epg5),	0.193119	1
GO:0016444	somatic cell DNA recombination	biological_process	15	3107	57	20791	ENSMUSG00000017652(Cd40),ENSMUSG00000039748(Exo1),ENSMUSG00000014074(Rnf168),ENSMUSG00000030051(Aplf),ENSMUSG00000027985(Lef1),ENSMUSG00000026012(Cd28),ENSMUSG00000002221(Paxip1),ENSMUSG00000021615(Xrcc4),ENSMUSG00000090083(Rnf8),ENSMUSG00000025980(Hspd1),ENSMUSG00000034218(Atm),ENSMUSG00000002603(Tgfb1),ENSMUSG00000030067(Foxp1),ENSMUSG00000026648(Dclre1c),ENSMUSG00000032498(Mlh1),	0.0475799	0.669821
GO:1902806	regulation of cell cycle G1/S phase transition	biological_process	26	3107	99	20791	ENSMUSG00000020185(E2f7),ENSMUSG00000017843(Ppp2r5c),ENSMUSG00000020546(Stxbp4),ENSMUSG00000044847(Lsm11),ENSMUSG00000063275(Hacd1),ENSMUSG00000048000(Gigyf2),ENSMUSG00000078763(Slfn1),ENSMUSG00000028583(Pdpn),ENSMUSG00000051177(Plcb1),ENSMUSG00000055204(Ankrd17),ENSMUSG00000002297(Dbf4),ENSMUSG00000045658(Pid1),ENSMUSG00000024659(Anxa1),ENSMUSG00000007812(Zfp655),ENSMUSG00000058317(Ube2e2),ENSMU…	0.0116358	0.335684
GO:0043967	histone H4 acetylation	biological_process	16	3107	61	20791	ENSMUSG00000027985(Lef1),ENSMUSG00000027167(Elp4),ENSMUSG00000018909(Arrb1),ENSMUSG00000017146(Brca1),ENSMUSG00000062270(Morf4l1),ENSMUSG00000038909(Kat7),ENSMUSG00000024384(Iws1),ENSMUSG00000030801(Kat8),ENSMUSG00000045482(Trrap),ENSMUSG00000020063(Sirt1),ENSMUSG00000038214(Bend3),ENSMUSG00000003778(Brd8),ENSMUSG00000030330(Ing4),ENSMUSG00000029673(Auts2),ENSMUSG00000020387(Jade2),ENSMUSG0000004…	0.0426417	0.64014
GO:0045123	cellular extravasation	biological_process	11	3107	42	20791	ENSMUSG00000038843(Gcnt1),ENSMUSG00000020717(Pecam1),ENSMUSG00000027009(Itga4),ENSMUSG00000019984(Med23),ENSMUSG00000031077(Fadd),ENSMUSG00000017631(Abr),ENSMUSG00000048163(Selplg),ENSMUSG00000051177(Plcb1),ENSMUSG00000049103(Ccr2),ENSMUSG00000027962(Vcam1),ENSMUSG00000056529(Ptafr),	0.0840604	0.836653
GO:0007019	microtubule depolymerization	biological_process	11	3107	42	20791	ENSMUSG00000027115(Kif18a),ENSMUSG00000025900(Rp1),ENSMUSG00000035299(Mid1),ENSMUSG00000028059(Arhgef2),ENSMUSG00000031137(Fgf13),ENSMUSG00000028438(Kif24),ENSMUSG00000028678(Kif2c),ENSMUSG00000041431(Ccnb1),ENSMUSG00000031161(Hdac6),ENSMUSG00000021693(Kif2a),ENSMUSG00000064302(Clasp1),	0.0840604	0.836653
GO:0019205	nucleobase-containing compound kinase activity	molecular_function	11	3107	42	20791	ENSMUSG00000091415(Ak9),ENSMUSG00000028719(Cmpk1),ENSMUSG00000026575(Nme7),ENSMUSG00000026281(Dtymk),ENSMUSG00000060090(Rp2),ENSMUSG00000022770(Dlg1),ENSMUSG00000025574(Tk1),ENSMUSG00000073016(Uprt),ENSMUSG00000037795(N4bp2),ENSMUSG00000028948(Nol9),ENSMUSG00000027079(Clp1),	0.0840604	0.836653
GO:0045668	negative regulation of osteoblast differentiation	biological_process	11	3107	42	20791	ENSMUSG00000021466(Ptch1),ENSMUSG00000039286(Fndc3b),ENSMUSG00000026313(Hdac4),ENSMUSG00000031565(Fgfr1),ENSMUSG00000029050(Ski),ENSMUSG00000023087(Noct),ENSMUSG00000066613(Zfp932),ENSMUSG00000036192(Rorb),ENSMUSG00000021451(Sema4d),ENSMUSG00000040274(Cdk6),ENSMUSG00000024913(Lrp5),	0.0840604	0.836653
GO:0007059	chromosome segregation	biological_process	66	3107	252	20791	ENSMUSG00000041431(Ccnb1),ENSMUSG00000031922(Cep57),ENSMUSG00000034218(Atm),ENSMUSG00000026749(Nek6),ENSMUSG00000028678(Kif2c),ENSMUSG00000025159(Mms19),ENSMUSG00000043410(Hfm1),ENSMUSG00000027326(Casc5),ENSMUSG00000038902(Pogz),ENSMUSG00000022779(Top3b),ENSMUSG00000070544(Top1),ENSMUSG00000020152(Actr2),ENSMUSG00000069825(Spata22),ENSMUSG00000034349(Smc4),ENSMUSG00000024370(Cdc23),ENSMUSG0000004…	9.60676e-05	0.00893608
GO:1901987	regulation of cell cycle phase transition	biological_process	56	3107	214	20791	ENSMUSG00000030528(Blm),ENSMUSG00000031878(Nae1),ENSMUSG00000029521(Chek2),ENSMUSG00000025925(Terf1),ENSMUSG00000078763(Slfn1),ENSMUSG00000028583(Pdpn),ENSMUSG00000006728(Cdk4),ENSMUSG00000056758(Hmga2),ENSMUSG00000033713(Foxn3),ENSMUSG00000066149(Cdc26),ENSMUSG00000028999(Rint1),ENSMUSG00000031928(Mre11a),ENSMUSG00000017716(Birc5),ENSMUSG00000020546(Stxbp4),ENSMUSG00000017843(Ppp2r5c),ENSMUSG000…	0.000319573	0.0246567
GO:0003725	double-stranded RNA binding	molecular_function	17	3107	65	20791	ENSMUSG00000020079(Supv3l1),ENSMUSG00000047126(Cltc),ENSMUSG00000039737(Prkrip1),ENSMUSG00000001016(Ilf2),ENSMUSG00000040296(Ddx58),ENSMUSG00000024079(Eif2ak2),ENSMUSG00000029561(Oasl2),ENSMUSG00000020262(Adarb1),ENSMUSG00000032480(Dhx30),ENSMUSG00000025980(Hspd1),ENSMUSG00000022718(Dgcr8),ENSMUSG00000026915(Strbp),ENSMUSG00000031901(Dus2),ENSMUSG00000042500(Ago4),ENSMUSG00000032661(Oas3),ENSMUSG…	0.0382243	0.610669
GO:0016363	nuclear matrix	cellular_component	23	3107	88	20791	ENSMUSG00000002221(Paxip1),ENSMUSG00000004865(Srpk1),ENSMUSG00000030528(Blm),ENSMUSG00000024045(Akap8),ENSMUSG00000024590(Lmnb1),ENSMUSG00000028063(Lmna),ENSMUSG00000029290(Zfp326),ENSMUSG00000006678(Pola1),ENSMUSG00000004934(Pias4),ENSMUSG00000037236(Matr3),ENSMUSG00000018593(Sparc),ENSMUSG00000056501(Cebpb),ENSMUSG00000026605(Cenpf),ENSMUSG00000026491(Ahctf1),ENSMUSG00000056260(Lrif1),ENSMUSG00…	0.0178599	0.419244
GO:0006275	regulation of DNA replication	biological_process	29	3107	111	20791	ENSMUSG00000025925(Terf1),ENSMUSG00000029521(Chek2),ENSMUSG00000024050(Wiz),ENSMUSG00000055204(Ankrd17),ENSMUSG00000028019(Pdgfc),ENSMUSG00000036086(Zranb3),ENSMUSG00000036875(Dna2),ENSMUSG00000013787(Ehmt2),ENSMUSG00000031403(Dkc1),ENSMUSG00000006715(Gmnn),ENSMUSG00000026516(Nvl),ENSMUSG00000029676(Pot1a),ENSMUSG00000026803(Ttf1),ENSMUSG00000020185(E2f7),ENSMUSG00000029202(Pds5a),ENSMUSG00000041…	0.00849342	0.294547
GO:0070603	SWI/SNF superfamily-type complex	cellular_component	18	3107	69	20791	ENSMUSG00000042390(Gatad2b),ENSMUSG00000057236(Rbbp4),ENSMUSG00000031715(Smarca5),ENSMUSG00000035623(Rsf1),ENSMUSG00000018189(Uchl5),ENSMUSG00000028800(Hdac1),ENSMUSG00000000902(Smarcb1),ENSMUSG00000030689(Ino80e),ENSMUSG00000042323(Pbrm1),ENSMUSG00000024826(Dpf2),ENSMUSG00000003778(Brd8),ENSMUSG00000040760(Appl1),ENSMUSG00000042185(Nfrkb),ENSMUSG00000007880(Arid1a),ENSMUSG00000020263(Appl2),ENSM…	0.034273	0.581123
GO:0000784	nuclear chromosome, telomeric region	cellular_component	18	3107	69	20791	ENSMUSG00000018666(Cbx1),ENSMUSG00000026648(Dclre1c),ENSMUSG00000002870(Mcm2),ENSMUSG00000040044(Orc3),ENSMUSG00000029012(Orc5),ENSMUSG00000026361(Cdc73),ENSMUSG00000024174(Pot1b),ENSMUSG00000020898(Ctc1),ENSMUSG00000020778(Ten1),ENSMUSG00000031928(Mre11a),ENSMUSG00000026496(Parp1),ENSMUSG00000009575(Cbx5),ENSMUSG00000029676(Pot1a),ENSMUSG00000022545(Ercc4),ENSMUSG00000033430(Terf2ip),ENSMUSG0000…	0.034273	0.581123
GO:0048305	immunoglobulin secretion	biological_process	6	3107	23	20791	ENSMUSG00000067212(H2-T23),ENSMUSG00000024810(Il33),ENSMUSG00000031497(Tnfsf13b),ENSMUSG00000026942(Traf2),ENSMUSG00000017652(Cd40),ENSMUSG00000019842(Traf3ip2),	0.171697	1
GO:0070296	sarcoplasmic reticulum calcium ion transport	biological_process	6	3107	23	20791	ENSMUSG00000014776(Nol3),ENSMUSG00000032826(Ank2),ENSMUSG00000079227(Ccr5),ENSMUSG00000019787(Trdn),ENSMUSG00000036438(Calm2),ENSMUSG00000054640(Slc8a1),	0.171697	1
GO:0008173	RNA methyltransferase activity	molecular_function	12	3107	46	20791	ENSMUSG00000001909(Trmt1),ENSMUSG00000067369(Trmt2b),ENSMUSG00000020706(Ftsj3),ENSMUSG00000010554(Mettl16),ENSMUSG00000031171(Ftsj1),ENSMUSG00000037845(Fdxacb1),ENSMUSG00000022160(Mettl3),ENSMUSG00000004268(Emg1),ENSMUSG00000020691(Mettl2),ENSMUSG00000046865(Fbl),ENSMUSG00000053286(Trmt1l),ENSMUSG00000025899(Alkbh8),	0.0750735	0.779152
GO:0043954	cellular component maintenance	biological_process	6	3107	23	20791	ENSMUSG00000045659(Plekha7),ENSMUSG00000026596(Abl2),ENSMUSG00000039671(Zmynd8),ENSMUSG00000020079(Supv3l1),ENSMUSG00000035168(Tanc1),ENSMUSG00000037572(Wdhd1),	0.171697	1
GO:0008344	adult locomotory behavior	biological_process	24	3107	92	20791	ENSMUSG00000034656(Cacna1a),ENSMUSG00000053024(Cntn2),ENSMUSG00000030077(Chl1),ENSMUSG00000028328(Tmod1),ENSMUSG00000026317(Cln8),ENSMUSG00000026825(Dnm1),ENSMUSG00000053286(Trmt1l),ENSMUSG00000026959(Grin1),ENSMUSG00000022681(Ntan1),ENSMUSG00000048960(Prex2),ENSMUSG00000023826(Park2),ENSMUSG00000000632(Sez6),ENSMUSG00000028020(Glrb),ENSMUSG00000024413(Npc1),ENSMUSG00000021557(Agtpbp1),ENSMUSG000…	0.0160557	0.404562
GO:0006301	postreplication repair	biological_process	6	3107	23	20791	ENSMUSG00000038425(Poli),ENSMUSG00000040204(2810417H13Rik),ENSMUSG00000020974(Pole2),ENSMUSG00000030254(Rad18),ENSMUSG00000017146(Brca1),ENSMUSG00000078923(Ube2v1),	0.171697	1
GO:0060765	regulation of androgen receptor signaling pathway	biological_process	6	3107	23	20791	ENSMUSG00000028800(Hdac1),ENSMUSG00000020063(Sirt1),ENSMUSG00000021055(Esr2),ENSMUSG00000028964(Park7),ENSMUSG00000038845(Phb),ENSMUSG00000030067(Foxp1),	0.171697	1
GO:0051341	regulation of oxidoreductase activity	biological_process	18	3107	69	20791	ENSMUSG00000022206(Npr3),ENSMUSG00000028964(Park7),ENSMUSG00000059456(Ptk2b),ENSMUSG00000003421(Nosip),ENSMUSG00000026596(Abl2),ENSMUSG00000062585(Cnr2),ENSMUSG00000059363(Fxn),ENSMUSG00000079834(Tmlhe),ENSMUSG00000038058(Nod1),ENSMUSG00000036438(Calm2),ENSMUSG00000026463(Atp2b4),ENSMUSG00000026842(Abl1),ENSMUSG00000020122(Egfr),ENSMUSG00000055994(Nod2),ENSMUSG00000005540(Fcer2a),ENSMUSG000000238…	0.034273	0.581123
GO:0033688	regulation of osteoblast proliferation	biological_process	6	3107	23	20791	ENSMUSG00000054196(Cthrc1),ENSMUSG00000026842(Abl1),ENSMUSG00000024913(Lrp5),ENSMUSG00000007815(Rhoa),ENSMUSG00000024079(Eif2ak2),ENSMUSG00000022206(Npr3),	0.171697	1
GO:0030546	receptor activator activity	molecular_function	6	3107	23	20791	ENSMUSG00000027460(Angpt4),ENSMUSG00000006050(Sra1),ENSMUSG00000002748(Baz1b),ENSMUSG00000013833(Med16),ENSMUSG00000005886(Ncoa2),ENSMUSG00000018160(Med1),	0.171697	1
GO:0008209	androgen metabolic process	biological_process	6	3107	23	20791	ENSMUSG00000029167(Ppargc1a),ENSMUSG00000019768(Esr1),ENSMUSG00000036856(Wnt4),ENSMUSG00000038641(Akr1d1),ENSMUSG00000040268(Plekha1),ENSMUSG00000018160(Med1),	0.171697	1
GO:0005881	cytoplasmic microtubule	cellular_component	13	3107	50	20791	ENSMUSG00000024182(Axin1),ENSMUSG00000027479(Mapre1),ENSMUSG00000064302(Clasp1),ENSMUSG00000020745(Pafah1b1),ENSMUSG00000017716(Birc5),ENSMUSG00000027808(Serp1),ENSMUSG00000035299(Mid1),ENSMUSG00000049550(Clip1),ENSMUSG00000038828(Tmem214),ENSMUSG00000028678(Kif2c),ENSMUSG00000036712(Cyld),ENSMUSG00000031161(Hdac6),ENSMUSG00000003452(Bicd1),	0.0670693	0.777114
GO:0010659	cardiac muscle cell apoptotic process	biological_process	7	3107	27	20791	ENSMUSG00000062991(Nrg1),ENSMUSG00000059552(Trp53),ENSMUSG00000026180(Cxcr2),ENSMUSG00000014776(Nol3),ENSMUSG00000019979(Apaf1),ENSMUSG00000029663(Gngt1),ENSMUSG00000024122(Pdpk1),	0.15251	1
GO:1903053	regulation of extracellular matrix organization	biological_process	7	3107	27	20791	ENSMUSG00000064302(Clasp1),ENSMUSG00000026674(Ddr2),ENSMUSG00000026596(Abl2),ENSMUSG00000048661(Lemd3),ENSMUSG00000035000(Dpp4),ENSMUSG00000000392(Fap),ENSMUSG00000026842(Abl1),	0.15251	1
GO:0097009	energy homeostasis	biological_process	7	3107	27	20791	ENSMUSG00000027665(Pik3ca),ENSMUSG00000030527(Crtc3),ENSMUSG00000029167(Ppargc1a),ENSMUSG00000039208(Metrnl),ENSMUSG00000028341(Nr4a3),ENSMUSG00000032633(Flcn),ENSMUSG00000026274(Pask),	0.15251	1
GO:0071173	spindle assembly checkpoint	biological_process	7	3107	27	20791	ENSMUSG00000032435(Dync1li1),ENSMUSG00000029910(Mad2l1),ENSMUSG00000027326(Casc5),ENSMUSG00000041431(Ccnb1),ENSMUSG00000034218(Atm),ENSMUSG00000025925(Terf1),ENSMUSG00000024190(Dusp1),	0.15251	1
GO:0090022	regulation of neutrophil chemotaxis	biological_process	7	3107	27	20791	ENSMUSG00000022488(Nckap1l),ENSMUSG00000026180(Cxcr2),ENSMUSG00000018446(C1qbp),ENSMUSG00000074361(C5ar2),ENSMUSG00000033220(Rac2),ENSMUSG00000055994(Nod2),ENSMUSG00000025383(Il23a),	0.15251	1
GO:0001706	endoderm formation	biological_process	14	3107	54	20791	ENSMUSG00000063060(Sox7),ENSMUSG00000027009(Itga4),ENSMUSG00000024190(Dusp1),ENSMUSG00000025571(Tnrc6c),ENSMUSG00000026639(Lamb3),ENSMUSG00000031790(Mmp15),ENSMUSG00000026042(Col5a2),ENSMUSG00000026361(Cdc73),ENSMUSG00000041324(Inhba),ENSMUSG00000026193(Fn1),ENSMUSG00000012396(Nanog),ENSMUSG00000003437(Paf1),ENSMUSG00000056758(Hmga2),ENSMUSG00000027966(Col11a1),	0.0599417	0.726674
GO:0000303	response to superoxide	biological_process	7	3107	27	20791	ENSMUSG00000006818(Sod2),ENSMUSG00000054051(Ercc6),ENSMUSG00000015839(Nfe2l2),ENSMUSG00000028964(Park7),ENSMUSG00000026496(Parp1),ENSMUSG00000028691(Prdx1),ENSMUSG00000018196(Glrx2),	0.15251	1
GO:0000118	histone deacetylase complex	cellular_component	14	3107	54	20791	ENSMUSG00000042390(Gatad2b),ENSMUSG00000057236(Rbbp4),ENSMUSG00000028800(Hdac1),ENSMUSG00000024513(Mbd2),ENSMUSG00000039985(Fam60a),ENSMUSG00000062270(Morf4l1),ENSMUSG00000020263(Appl2),ENSMUSG00000031161(Hdac6),ENSMUSG00000027630(Tbl1xr1),ENSMUSG00000040760(Appl1),ENSMUSG00000026313(Hdac4),ENSMUSG00000018474(Chd3),ENSMUSG00000009575(Cbx5),ENSMUSG00000018501(Ncor1),	0.0599417	0.726674
GO:0006513	protein monoubiquitination	biological_process	14	3107	54	20791	ENSMUSG00000023826(Park2),ENSMUSG00000032216(Nedd4),ENSMUSG00000049502(Dtx3l),ENSMUSG00000026429(Ube2t),ENSMUSG00000025261(Huwe1),ENSMUSG00000003437(Paf1),ENSMUSG00000000275(Trim25),ENSMUSG00000025939(Ube2w),ENSMUSG00000014074(Rnf168),ENSMUSG00000030254(Rad18),ENSMUSG00000078578(Ube2d3),ENSMUSG00000026455(Klhl12),ENSMUSG00000021774(Ube2e1),ENSMUSG00000026361(Cdc73),	0.0599417	0.726674
GO:0033032	regulation of myeloid cell apoptotic process	biological_process	7	3107	27	20791	ENSMUSG00000020063(Sirt1),ENSMUSG00000055994(Nod2),ENSMUSG00000052593(Adam17),ENSMUSG00000024659(Anxa1),ENSMUSG00000068039(Tcp1),ENSMUSG00000026180(Cxcr2),ENSMUSG00000079227(Ccr5),	0.15251	1
GO:0016814	hydrolase activity, acting on carbon-nitrogen (but not peptide) bonds, in cyclic amidines	molecular_function	7	3107	27	20791	ENSMUSG00000027514(Zbp1),ENSMUSG00000020262(Adarb1),ENSMUSG00000029376(Mthfd2l),ENSMUSG00000009585(Apobec3),ENSMUSG00000058624(Gda),ENSMUSG00000031949(Adat1),ENSMUSG00000052551(Adarb2),	0.15251	1
GO:0051721	protein phosphatase 2A binding	molecular_function	7	3107	27	20791	ENSMUSG00000001415(Smg5),ENSMUSG00000029501(Ankle2),ENSMUSG00000059552(Trp53),ENSMUSG00000027540(Ptpn1),ENSMUSG00000061878(Sphk1),ENSMUSG00000026779(Mastl),ENSMUSG00000044167(Foxo1),	0.15251	1
GO:0060444	branching involved in mammary gland duct morphogenesis	biological_process	7	3107	27	20791	ENSMUSG00000006445(Epha2),ENSMUSG00000019768(Esr1),ENSMUSG00000024913(Lrp5),ENSMUSG00000036856(Wnt4),ENSMUSG00000042207(Kdm5b),ENSMUSG00000018160(Med1),ENSMUSG00000002603(Tgfb1),	0.15251	1
GO:0009262	deoxyribonucleotide metabolic process	biological_process	7	3107	27	20791	ENSMUSG00000027639(Samhd1),ENSMUSG00000022292(Rrm2b),ENSMUSG00000030225(Dera),ENSMUSG00000091415(Ak9),ENSMUSG00000096528(G430049J08Rik),ENSMUSG00000025747(Tyms),ENSMUSG00000026281(Dtymk),	0.15251	1
GO:0006929	substrate-dependent cell migration	biological_process	7	3107	27	20791	ENSMUSG00000026383(Epb41l5),ENSMUSG00000026193(Fn1),ENSMUSG00000025393(Atp5b),ENSMUSG00000020902(Ntn1),ENSMUSG00000031565(Fgfr1),ENSMUSG00000006369(Fbln1),ENSMUSG00000026596(Abl2),	0.15251	1
GO:2001259	positive regulation of cation channel activity	biological_process	8	3107	31	20791	ENSMUSG00000039156(Stim2),ENSMUSG00000032826(Ank2),ENSMUSG00000034462(Pkd2),ENSMUSG00000028207(Asph),ENSMUSG00000031537(Ikbkb),ENSMUSG00000058498(Rnf207),ENSMUSG00000029104(Htt),ENSMUSG00000036438(Calm2),	0.135468	1
GO:0031624	ubiquitin conjugating enzyme binding	molecular_function	8	3107	31	20791	ENSMUSG00000022383(Ppara),ENSMUSG00000033107(Rnf125),ENSMUSG00000023826(Park2),ENSMUSG00000064145(Arih2),ENSMUSG00000038506(Dcun1d2),ENSMUSG00000078923(Ube2v1),ENSMUSG00000040351(Ankib1),ENSMUSG00000025234(Arih1),	0.135468	1
GO:0006304	DNA modification	biological_process	18	3107	70	20791	ENSMUSG00000013787(Ehmt2),ENSMUSG00000061286(Exosc5),ENSMUSG00000029004(Kmt2e),ENSMUSG00000041912(Tdrkh),ENSMUSG00000027523(Gnas),ENSMUSG00000042390(Gatad2b),ENSMUSG00000070495(Ctcfl),ENSMUSG00000004099(Dnmt1),ENSMUSG00000017146(Brca1),ENSMUSG00000025001(Hells),ENSMUSG00000034259(Exosc4),ENSMUSG00000038214(Bend3),ENSMUSG00000030322(Mbd4),ENSMUSG00000020661(Dnmt3a),ENSMUSG00000034832(Tet3),ENSMUSG…	0.0384051	0.610617
GO:0060325	face morphogenesis	biological_process	9	3107	35	20791	ENSMUSG00000002603(Tgfb1),ENSMUSG00000040268(Plekha1),ENSMUSG00000001497(Pax9),ENSMUSG00000036104(Rab3gap1),ENSMUSG00000027985(Lef1),ENSMUSG00000029050(Ski),ENSMUSG00000019947(Arid5b),ENSMUSG00000028207(Asph),ENSMUSG00000001506(Col1a1),	0.120382	0.940473
GO:0050850	positive regulation of calcium-mediated signaling	biological_process	9	3107	35	20791	ENSMUSG00000062991(Nrg1),ENSMUSG00000034462(Pkd2),ENSMUSG00000036438(Calm2),ENSMUSG00000029470(P2rx4),ENSMUSG00000029550(Sppl3),ENSMUSG00000018930(Ccl4),ENSMUSG00000029104(Htt),ENSMUSG00000030830(Itgal),ENSMUSG00000031391(L1cam),	0.120382	0.940473
GO:0046395	carboxylic acid catabolic process	biological_process	47	3107	183	20791	ENSMUSG00000033540(Idua),ENSMUSG00000021416(Eci3),ENSMUSG00000027710(Acad9),ENSMUSG00000029456(Acad10),ENSMUSG00000003526(Prodh),ENSMUSG00000003623(Crot),ENSMUSG00000020283(Pex13),ENSMUSG00000029098(Acox3),ENSMUSG00000050002(Idnk),ENSMUSG00000042647(Acad12),ENSMUSG00000027709(Mccc1),ENSMUSG00000034424(Gcsh),ENSMUSG00000032607(Amt),ENSMUSG00000028692(Akr1a1),ENSMUSG00000038641(Akr1d1),ENSMUSG00000…	0.00131611	0.0798733
GO:0005694	chromosome	cellular_component	219	3107	854	20791	ENSMUSG00000045482(Trrap),ENSMUSG00000018160(Med1),ENSMUSG00000028759(Hp1bp3),ENSMUSG00000029191(Rfc1),ENSMUSG00000009575(Cbx5),ENSMUSG00000017843(Ppp2r5c),ENSMUSG00000032228(Tcf12),ENSMUSG00000032498(Mlh1),ENSMUSG00000020778(Ten1),ENSMUSG00000018501(Ncor1),ENSMUSG00000027845(Dclre1b),ENSMUSG00000009013(Dynll1),ENSMUSG00000030528(Blm),ENSMUSG00000026708(Cenpl),ENSMUSG00000015697(Setdb1),ENSMUSG00…	1.17767e-11	5.09626e-09
GO:0035591	signaling adaptor activity	molecular_function	10	3107	39	20791	ENSMUSG00000057058(Skap1),ENSMUSG00000026012(Cd28),ENSMUSG00000059182(Skap2),ENSMUSG00000061578(Ksr2),ENSMUSG00000020372(Gnb2l1),ENSMUSG00000026058(Khdrbs2),ENSMUSG00000028790(Khdrbs1),ENSMUSG00000017776(Crk),ENSMUSG00000029254(Stap1),ENSMUSG00000061132(Blnk),	0.107044	0.908277
GO:0035254	glutamate receptor binding	molecular_function	10	3107	39	20791	ENSMUSG00000027523(Gnas),ENSMUSG00000026072(Il1r1),ENSMUSG00000036438(Calm2),ENSMUSG00000040265(Dnm3),ENSMUSG00000032356(Rasgrf1),ENSMUSG00000022770(Dlg1),ENSMUSG00000026959(Grin1),ENSMUSG00000030795(Fus),ENSMUSG00000022812(Gsk3b),ENSMUSG00000019768(Esr1),	0.107044	0.908277
GO:0060968	regulation of gene silencing	biological_process	10	3107	39	20791	ENSMUSG00000068457(Uty),ENSMUSG00000081058(Hist2h3c2),ENSMUSG00000069310(Hist1h3c),ENSMUSG00000020063(Sirt1),ENSMUSG00000028522(Mier1),ENSMUSG00000025571(Tnrc6c),ENSMUSG00000002603(Tgfb1),ENSMUSG00000069273(Hist1h3e),ENSMUSG00000022178(Ajuba),ENSMUSG00000022360(Atad2),	0.107044	0.908277
GO:0045931	positive regulation of mitotic cell cycle	biological_process	31	3107	121	20791	ENSMUSG00000002603(Tgfb1),ENSMUSG00000022521(Crebbp),ENSMUSG00000041431(Ccnb1),ENSMUSG00000061878(Sphk1),ENSMUSG00000058587(Tmod3),ENSMUSG00000007646(Rad51c),ENSMUSG00000032435(Dync1li1),ENSMUSG00000024659(Anxa1),ENSMUSG00000028017(Egf),ENSMUSG00000058317(Ube2e2),ENSMUSG00000026012(Cd28),ENSMUSG00000031446(Cul4a),ENSMUSG00000012396(Nanog),ENSMUSG00000020184(Mdm2),ENSMUSG00000003518(Dusp3),ENSMUSG…	0.00849792	0.29368
GO:0018024	histone-lysine N-methyltransferase activity	molecular_function	11	3107	43	20791	ENSMUSG00000031575(Ash2l),ENSMUSG00000039231(Suv39h1),ENSMUSG00000029004(Kmt2e),ENSMUSG00000045098(Suv420h1),ENSMUSG00000051977(Prdm9),ENSMUSG00000028053(Ash1l),ENSMUSG00000044791(Setd2),ENSMUSG00000020257(Wdr82),ENSMUSG00000054823(Whsc1l1),ENSMUSG00000015697(Setdb1),ENSMUSG00000013787(Ehmt2),	0.0952521	0.854094
GO:0034440	lipid oxidation	biological_process	22	3107	86	20791	ENSMUSG00000025465(Echs1),ENSMUSG00000059447(Hadhb),ENSMUSG00000027332(Ivd),ENSMUSG00000042647(Acad12),ENSMUSG00000022383(Ppara),ENSMUSG00000029098(Acox3),ENSMUSG00000022548(Apod),ENSMUSG00000036138(Acaa1a),ENSMUSG00000027809(Etfdh),ENSMUSG00000021884(Hacl1),ENSMUSG00000028341(Nr4a3),ENSMUSG00000027984(Hadh),ENSMUSG00000021416(Eci3),ENSMUSG00000027710(Acad9),ENSMUSG00000029456(Acad10),ENSMUSG0000…	0.0247685	0.50934
GO:0043021	ribonucleoprotein complex binding	molecular_function	22	3107	86	20791	ENSMUSG00000031167(Rbm3),ENSMUSG00000027787(Nmd3),ENSMUSG00000063273(Naa15),ENSMUSG00000025816(Sec61a2),ENSMUSG00000027642(Rpn2),ENSMUSG00000020707(Rnf135),ENSMUSG00000027598(Itch),ENSMUSG00000026516(Nvl),ENSMUSG00000026740(Dnajc1),ENSMUSG00000033434(Gtpbp6),ENSMUSG00000036323(Srp72),ENSMUSG00000025626(Phf6),ENSMUSG00000026127(Imp4),ENSMUSG00000027810(Eif2a),ENSMUSG00000020459(Mtif2),ENSMUSG00000…	0.0247685	0.50934
GO:0000245	spliceosomal complex assembly	biological_process	11	3107	43	20791	ENSMUSG00000032580(Rbm5),ENSMUSG00000062604(Srpk2),ENSMUSG00000024217(Snrpc),ENSMUSG00000033228(Scaf11),ENSMUSG00000029823(Luc7l2),ENSMUSG00000014776(Nol3),ENSMUSG00000060121(Gemin2),ENSMUSG00000025982(Sf3b1),ENSMUSG00000002107(Celf2),ENSMUSG00000035851(Ythdc1),ENSMUSG00000030056(Isy1),	0.0952521	0.854094
GO:0030173	integral component of Golgi membrane	cellular_component	11	3107	43	20791	ENSMUSG00000013418(B4galnt2),ENSMUSG00000033684(Qsox1),ENSMUSG00000029705(Cux1),ENSMUSG00000025425(St8sia5),ENSMUSG00000038007(Acer2),ENSMUSG00000040451(Sgms1),ENSMUSG00000040710(St8sia4),ENSMUSG00000030760(Acer3),ENSMUSG00000050931(Sgms2),ENSMUSG00000014748(Tex261),ENSMUSG00000013846(St3gal1),	0.0952521	0.854094
GO:0008023	transcription elongation factor complex	cellular_component	11	3107	43	20791	ENSMUSG00000009555(Cdk9),ENSMUSG00000054051(Ercc6),ENSMUSG00000022009(Nufip1),ENSMUSG00000045751(Mms22l),ENSMUSG00000049470(Aff4),ENSMUSG00000027167(Elp4),ENSMUSG00000026361(Cdc73),ENSMUSG00000021890(Eaf1),ENSMUSG00000003437(Paf1),ENSMUSG00000079658(Tceb1),ENSMUSG00000011960(Ccnt1),	0.0952521	0.854094
GO:0016605	PML body	cellular_component	23	3107	90	20791	ENSMUSG00000037214(Thap1),ENSMUSG00000022521(Crebbp),ENSMUSG00000026705(Klhl20),ENSMUSG00000020063(Sirt1),ENSMUSG00000059552(Trp53),ENSMUSG00000021326(Trim27),ENSMUSG00000027323(Rad51),ENSMUSG00000032409(Atr),ENSMUSG00000020454(Eif4enif1),ENSMUSG00000004934(Pias4),ENSMUSG00000029050(Ski),ENSMUSG00000029167(Ppargc1a),ENSMUSG00000032555(Topbp1),ENSMUSG00000055116(Arntl),ENSMUSG00000029110(Rnf4),ENS…	0.0222167	0.47966
GO:0048008	platelet-derived growth factor receptor signaling pathway	biological_process	12	3107	47	20791	ENSMUSG00000019947(Arid5b),ENSMUSG00000032220(Myo1e),ENSMUSG00000028019(Pdgfc),ENSMUSG00000026842(Abl1),ENSMUSG00000022548(Apod),ENSMUSG00000030536(Iqgap1),ENSMUSG00000025314(Ptprj),ENSMUSG00000026596(Abl2),ENSMUSG00000040268(Plekha1),ENSMUSG00000027540(Ptpn1),ENSMUSG00000029623(Pdap1),ENSMUSG00000029629(Phf14),	0.0848219	0.838364
GO:0016447	somatic recombination of immunoglobulin gene segments	biological_process	12	3107	47	20791	ENSMUSG00000021615(Xrcc4),ENSMUSG00000039748(Exo1),ENSMUSG00000017652(Cd40),ENSMUSG00000026012(Cd28),ENSMUSG00000014074(Rnf168),ENSMUSG00000030051(Aplf),ENSMUSG00000002221(Paxip1),ENSMUSG00000030067(Foxp1),ENSMUSG00000032498(Mlh1),ENSMUSG00000025980(Hspd1),ENSMUSG00000090083(Rnf8),ENSMUSG00000002603(Tgfb1),	0.0848219	0.838364
GO:0007093	mitotic cell cycle checkpoint	biological_process	26	3107	102	20791	ENSMUSG00000059552(Trp53),ENSMUSG00000032435(Dync1li1),ENSMUSG00000002603(Tgfb1),ENSMUSG00000034218(Atm),ENSMUSG00000041431(Ccnb1),ENSMUSG00000046591(Ticrr),ENSMUSG00000020413(Hus1),ENSMUSG00000024190(Dusp1),ENSMUSG00000030322(Mbd4),ENSMUSG00000026107(Nabp1),ENSMUSG00000020914(Top2a),ENSMUSG00000061288(Taok3),ENSMUSG00000020184(Mdm2),ENSMUSG00000017843(Ppp2r5c),ENSMUSG00000031928(Mre11a),ENSMUSG0…	0.0160653	0.403783
GO:0016279	protein-lysine N-methyltransferase activity	molecular_function	13	3107	51	20791	ENSMUSG00000029004(Kmt2e),ENSMUSG00000045098(Suv420h1),ENSMUSG00000022544(Eef2kmt),ENSMUSG00000031575(Ash2l),ENSMUSG00000039231(Suv39h1),ENSMUSG00000022948(Setd4),ENSMUSG00000054823(Whsc1l1),ENSMUSG00000015697(Setdb1),ENSMUSG00000013787(Ehmt2),ENSMUSG00000051977(Prdm9),ENSMUSG00000028053(Ash1l),ENSMUSG00000020257(Wdr82),ENSMUSG00000044791(Setd2),	0.0755894	0.778821
GO:0016579	protein deubiquitination	biological_process	26	3107	102	20791	ENSMUSG00000025878(Uimc1),ENSMUSG00000038250(Usp38),ENSMUSG00000058976(Usp17lc),ENSMUSG00000036990(Otud4),ENSMUSG00000036712(Cyld),ENSMUSG00000031010(Usp9x),ENSMUSG00000040455(Usp45),ENSMUSG00000025437(Usp33),ENSMUSG00000033909(Usp36),ENSMUSG00000018189(Uchl5),ENSMUSG00000006906(Stambp),ENSMUSG00000046269(Usp27x),ENSMUSG00000062627(Mysm1),ENSMUSG00000056342(Usp34),ENSMUSG00000038495(Otud7b),ENSMU…	0.0160653	0.403783
GO:0070373	negative regulation of ERK1 and ERK2 cascade	biological_process	14	3107	55	20791	ENSMUSG00000022770(Dlg1),ENSMUSG00000000724(Cryba1),ENSMUSG00000048581(E130311K13Rik),ENSMUSG00000024190(Dusp1),ENSMUSG00000027540(Ptpn1),ENSMUSG00000020151(Ptprr),ENSMUSG00000032633(Flcn),ENSMUSG00000006369(Fbln1),ENSMUSG00000018909(Arrb1),ENSMUSG00000032171(Pin1),ENSMUSG00000026842(Abl1),ENSMUSG00000003518(Dusp3),ENSMUSG00000037989(Wnk2),ENSMUSG00000038845(Phb),	0.0674097	0.778339
GO:0005905	coated pit	cellular_component	15	3107	59	20791	ENSMUSG00000022841(Ap2m1),ENSMUSG00000001173(Ocrl),ENSMUSG00000001998(Ap4e1),ENSMUSG00000057230(Aak1),ENSMUSG00000000915(Hip1r),ENSMUSG00000052353(Cemip),ENSMUSG00000028524(Sgip1),ENSMUSG00000025980(Hspd1),ENSMUSG00000054702(Ap1s3),ENSMUSG00000019854(Reps1),ENSMUSG00000019518(Ap4m1),ENSMUSG00000022957(Itsn1),ENSMUSG00000032554(Trf),ENSMUSG00000047126(Cltc),ENSMUSG00000018909(Arrb1),	0.060156	0.725737
GO:0048146	positive regulation of fibroblast proliferation	biological_process	15	3107	59	20791	ENSMUSG00000020122(Egfr),ENSMUSG00000006728(Cdk4),ENSMUSG00000040274(Cdk6),ENSMUSG00000021615(Xrcc4),ENSMUSG00000028019(Pdgfc),ENSMUSG00000020898(Ctc1),ENSMUSG00000026674(Ddr2),ENSMUSG00000026193(Fn1),ENSMUSG00000019768(Esr1),ENSMUSG00000006369(Fbln1),ENSMUSG00000039286(Fndc3b),ENSMUSG00000027852(Nras),ENSMUSG00000061878(Sphk1),ENSMUSG00000041431(Ccnb1),ENSMUSG00000002603(Tgfb1),	0.060156	0.725737
GO:0070059	intrinsic apoptotic signaling pathway in response to endoplasmic reticulum stress	biological_process	15	3107	59	20791	ENSMUSG00000028964(Park7),ENSMUSG00000004221(Ikbkg),ENSMUSG00000022074(Tnfrsf10b),ENSMUSG00000071369(Map3k5),ENSMUSG00000056501(Cebpb),ENSMUSG00000029616(Erp29),ENSMUSG00000029203(Ube2k),ENSMUSG00000020063(Sirt1),ENSMUSG00000027540(Ptpn1),ENSMUSG00000023826(Park2),ENSMUSG00000033538(Casp4),ENSMUSG00000019979(Apaf1),ENSMUSG00000022812(Gsk3b),ENSMUSG00000066877(Nck2),ENSMUSG00000059552(Trp53),	0.060156	0.725737
GO:0046777	protein autophosphorylation	biological_process	55	3107	217	20791	ENSMUSG00000068917(Clk2),ENSMUSG00000022812(Gsk3b),ENSMUSG00000020385(Clk4),ENSMUSG00000029512(Ulk1),ENSMUSG00000059146(Ntrk3),ENSMUSG00000034218(Atm),ENSMUSG00000037112(Sik2),ENSMUSG00000026749(Nek6),ENSMUSG00000026842(Abl1),ENSMUSG00000023050(Map3k12),ENSMUSG00000035725(Prkx),ENSMUSG00000020122(Egfr),ENSMUSG00000037989(Wnk2),ENSMUSG00000026674(Ddr2),ENSMUSG00000041187(Prkd2),ENSMUSG00000054892(…	0.000704528	0.0477018
GO:0010212	response to ionizing radiation	biological_process	39	3107	154	20791	ENSMUSG00000090083(Rnf8),ENSMUSG00000054051(Ercc6),ENSMUSG00000032555(Topbp1),ENSMUSG00000037461(Ints7),ENSMUSG00000006818(Sod2),ENSMUSG00000020063(Sirt1),ENSMUSG00000020661(Dnmt3a),ENSMUSG00000044627(Swi5),ENSMUSG00000020694(Tlk2),ENSMUSG00000025878(Uimc1),ENSMUSG00000028933(Xrcc2),ENSMUSG00000007646(Rad51c),ENSMUSG00000026648(Dclre1c),ENSMUSG00000059552(Trp53),ENSMUSG00000004099(Dnmt1),ENSMUSG0…	0.00405195	0.184996
GO:0000075	cell cycle checkpoint	biological_process	42	3107	166	20791	ENSMUSG00000036875(Dna2),ENSMUSG00000029910(Mad2l1),ENSMUSG00000037461(Ints7),ENSMUSG00000048000(Gigyf2),ENSMUSG00000033102(Cdc14b),ENSMUSG00000020914(Top2a),ENSMUSG00000061288(Taok3),ENSMUSG00000020184(Mdm2),ENSMUSG00000022248(Rad1),ENSMUSG00000032409(Atr),ENSMUSG00000017146(Brca1),ENSMUSG00000059552(Trp53),ENSMUSG00000032435(Dync1li1),ENSMUSG00000025878(Uimc1),ENSMUSG00000002603(Tgfb1),ENSMUSG0…	0.00296296	0.146718
GO:0030674	protein binding, bridging	molecular_function	24	3107	95	20791	ENSMUSG00000027787(Nmd3),ENSMUSG00000014748(Tex261),ENSMUSG00000029661(Col1a2),ENSMUSG00000061132(Blnk),ENSMUSG00000029254(Stap1),ENSMUSG00000017776(Crk),ENSMUSG00000009575(Cbx5),ENSMUSG00000022684(Bfar),ENSMUSG00000072244(Trim6),ENSMUSG00000003452(Bicd1),ENSMUSG00000032826(Ank2),ENSMUSG00000095620(2010005H15Rik),ENSMUSG00000018909(Arrb1),ENSMUSG00000059182(Skap2),ENSMUSG00000026012(Cd28),ENSMUSG…	0.0221414	0.479073
GO:0000793	condensed chromosome	cellular_component	48	3107	190	20791	ENSMUSG00000026683(Nuf2),ENSMUSG00000029910(Mad2l1),ENSMUSG00000032555(Topbp1),ENSMUSG00000045273(Cenph),ENSMUSG00000021965(Ska3),ENSMUSG00000045098(Suv420h1),ENSMUSG00000024120(Lrpprc),ENSMUSG00000022248(Rad1),ENSMUSG00000031715(Smarca5),ENSMUSG00000029253(Cenpc1),ENSMUSG00000025626(Phf6),ENSMUSG00000002748(Baz1b),ENSMUSG00000017146(Brca1),ENSMUSG00000026605(Cenpf),ENSMUSG00000020914(Top2a),ENSM…	0.00159092	0.0920604
GO:0016874	ligase activity	molecular_function	97	3107	384	20791	ENSMUSG00000029110(Rnf4),ENSMUSG00000039000(Ube3c),ENSMUSG00000029203(Ube2k),ENSMUSG00000090083(Rnf8),ENSMUSG00000029804(Herc3),ENSMUSG00000035299(Mid1),ENSMUSG00000026977(7-Mar),ENSMUSG00000022442(Ttll1),ENSMUSG00000025234(Arih1),ENSMUSG00000033949(Trim36),ENSMUSG00000022771(Ppil2),ENSMUSG00000020899(Pfas),ENSMUSG00000020707(Rnf135),ENSMUSG00000001403(Ube2c),ENSMUSG00000024073(Birc6),ENSMUSG0000…	9.35365e-06	0.00113533
GO:0009451	RNA modification	biological_process	26	3107	103	20791	ENSMUSG00000031171(Ftsj1),ENSMUSG00000031901(Dus2),ENSMUSG00000032423(Syncrip),ENSMUSG00000070780(Rbm47),ENSMUSG00000004127(Trmt10a),ENSMUSG00000026020(Nop58),ENSMUSG00000025899(Alkbh8),ENSMUSG00000057541(Pus7),ENSMUSG00000046865(Fbl),ENSMUSG00000025086(Trub1),ENSMUSG00000032342(Mto1),ENSMUSG00000059183(Mtfmt),ENSMUSG00000037845(Fdxacb1),ENSMUSG00000031403(Dkc1),ENSMUSG00000020706(Ftsj3),ENSMUSG0…	0.0178183	0.420249
GO:0042623	ATPase activity, coupled	molecular_function	78	3107	309	20791	ENSMUSG00000005907(Pex1),ENSMUSG00000029191(Rfc1),ENSMUSG00000029480(Dhx37),ENSMUSG00000030986(Dhx32),ENSMUSG00000040907(Atp1a3),ENSMUSG00000018474(Chd3),ENSMUSG00000030528(Blm),ENSMUSG00000029408(Abcb9),ENSMUSG00000031441(Atp11a),ENSMUSG00000029802(Abcg2),ENSMUSG00000035455(Fignl1),ENSMUSG00000017774(Myo1c),ENSMUSG00000027905(Ddx20),ENSMUSG00000034187(Nsf),ENSMUSG00000026404(Ddx59),ENSMUSG000000…	6.85531e-05	0.00662436
GO:0002020	protease binding	molecular_function	28	3107	111	20791	ENSMUSG00000035000(Dpp4),ENSMUSG00000059552(Trp53),ENSMUSG00000037075(Rnf139),ENSMUSG00000014776(Nol3),ENSMUSG00000001930(Vwf),ENSMUSG00000030530(Furin),ENSMUSG00000023826(Park2),ENSMUSG00000003233(Dvl3),ENSMUSG00000026715(Serpinc1),ENSMUSG00000095620(2010005H15Rik),ENSMUSG00000030077(Chl1),ENSMUSG00000026072(Il1r1),ENSMUSG00000026012(Cd28),ENSMUSG00000022074(Tnfrsf10b),ENSMUSG00000020044(Timp3),…	0.0143591	0.376095
GO:0016829	lyase activity	molecular_function	43	3107	171	20791	ENSMUSG00000001323(Srr),ENSMUSG00000026335(Pam),ENSMUSG00000031373(Car5b),ENSMUSG00000029084(Cd38),ENSMUSG00000063275(Hacd1),ENSMUSG00000029082(Bst1),ENSMUSG00000020359(Phykpl),ENSMUSG00000026348(Acmsd),ENSMUSG00000006517(Mvd),ENSMUSG00000022407(Adsl),ENSMUSG00000028964(Park7),ENSMUSG00000021460(Auh),ENSMUSG00000064120(Mocs1),ENSMUSG00000030225(Dera),ENSMUSG00000042389(Tsen2),ENSMUSG00000032298(N…	0.00294071	0.14708
GO:0005671	Ada2/Gcn5/Ada3 transcription activator complex	cellular_component	4	3107	16	20791	ENSMUSG00000042520(Ubap2l),ENSMUSG00000039068(Zzz3),ENSMUSG00000048930(Tada3),ENSMUSG00000041215(Yeats2),	0.255327	1
GO:0006399	tRNA metabolic process	biological_process	36	3107	144	20791	ENSMUSG00000007610(Gtpbp3),ENSMUSG00000015289(Lage3),ENSMUSG00000027079(Clp1),ENSMUSG00000014980(Tsen15),ENSMUSG00000067369(Trmt2b),ENSMUSG00000039356(Exosc2),ENSMUSG00000059183(Mtfmt),ENSMUSG00000026356(Dars),ENSMUSG00000028811(Yars),ENSMUSG00000025899(Alkbh8),ENSMUSG00000004127(Trmt10a),ENSMUSG00000042389(Tsen2),ENSMUSG00000031901(Dus2),ENSMUSG00000057572(Zbtb8os),ENSMUSG00000025155(Dus1l),ENSM…	0.00675112	0.256465
GO:0043175	RNA polymerase core enzyme binding	molecular_function	6	3107	24	20791	ENSMUSG00000029290(Zfp326),ENSMUSG00000027167(Elp4),ENSMUSG00000049516(Spty2d1),ENSMUSG00000026361(Cdc73),ENSMUSG00000003437(Paf1),ENSMUSG00000037355(Uvssa),	0.19805	1
GO:0042130	negative regulation of T cell proliferation	biological_process	13	3107	52	20791	ENSMUSG00000079037(Prnp),ENSMUSG00000026977(7-Mar),ENSMUSG00000033767(D930015E06Rik),ENSMUSG00000044244(Il20rb),ENSMUSG00000044206(Vsig4),ENSMUSG00000002603(Tgfb1),ENSMUSG00000022770(Dlg1),ENSMUSG00000027598(Itch),ENSMUSG00000078763(Slfn1),ENSMUSG00000056501(Cebpb),ENSMUSG00000026770(Il2ra),ENSMUSG00000053965(Pde5a),ENSMUSG00000041202(Pla2g2d),	0.0848548	0.837027
GO:0006401	RNA catabolic process	biological_process	32	3107	128	20791	ENSMUSG00000023087(Noct),ENSMUSG00000032410(Xrn1),ENSMUSG00000034259(Exosc4),ENSMUSG00000042500(Ago4),ENSMUSG00000029647(Pan3),ENSMUSG00000007050(Lsm2),ENSMUSG00000025571(Tnrc6c),ENSMUSG00000039652(Cpeb3),ENSMUSG00000039356(Exosc2),ENSMUSG00000029826(Zc3hav1),ENSMUSG00000021127(Zfp36l1),ENSMUSG00000021460(Auh),ENSMUSG00000038374(Rbm8a),ENSMUSG00000020362(Cnot6),ENSMUSG00000039449(Prpf18),ENSMUSG0…	0.0103301	0.32434
GO:0071482	cellular response to light stimulus	biological_process	20	3107	80	20791	ENSMUSG00000031450(Grk1),ENSMUSG00000010051(Hyal1),ENSMUSG00000022521(Crebbp),ENSMUSG00000020063(Sirt1),ENSMUSG00000032216(Nedd4),ENSMUSG00000059552(Trp53),ENSMUSG00000095567(Noc2l),ENSMUSG00000025900(Rp1),ENSMUSG00000027820(Mme),ENSMUSG00000032409(Atr),ENSMUSG00000014074(Rnf168),ENSMUSG00000034837(Gnat1),ENSMUSG00000020184(Mdm2),ENSMUSG00000030523(Trpm1),ENSMUSG00000048668(Rhno1),ENSMUSG00000022…	0.0381984	0.612219
GO:0009648	photoperiodism	biological_process	6	3107	24	20791	ENSMUSG00000033760(Rbm4b),ENSMUSG00000032010(Usp2),ENSMUSG00000022124(Fbxl3),ENSMUSG00000004455(Ppp1cc),ENSMUSG00000059552(Trp53),ENSMUSG00000014956(Ppp1cb),	0.19805	1
GO:0030488	tRNA methylation	biological_process	5	3107	20	20791	ENSMUSG00000001909(Trmt1),ENSMUSG00000004127(Trmt10a),ENSMUSG00000020691(Mettl2),ENSMUSG00000031171(Ftsj1),ENSMUSG00000025899(Alkbh8),	0.22478	1
GO:0045502	dynein binding	molecular_function	5	3107	20	20791	ENSMUSG00000018707(Dync1h1),ENSMUSG00000026605(Cenpf),ENSMUSG00000020745(Pafah1b1),ENSMUSG00000003452(Bicd1),ENSMUSG00000029104(Htt),	0.22478	1
GO:0006376	mRNA splice site selection	biological_process	6	3107	24	20791	ENSMUSG00000014776(Nol3),ENSMUSG00000024217(Snrpc),ENSMUSG00000002107(Celf2),ENSMUSG00000035851(Ythdc1),ENSMUSG00000030056(Isy1),ENSMUSG00000029823(Luc7l2),	0.19805	1
GO:0032402	melanosome transport	biological_process	4	3107	16	20791	ENSMUSG00000057667(Bloc1s3),ENSMUSG00000077450(Rab11b),ENSMUSG00000005804(Bloc1s6),ENSMUSG00000024511(Rab27b),	0.255327	1
GO:0034979	NAD-dependent protein deacetylase activity	molecular_function	4	3107	16	20791	ENSMUSG00000031161(Hdac6),ENSMUSG00000028800(Hdac1),ENSMUSG00000020063(Sirt1),ENSMUSG00000026313(Hdac4),	0.255327	1
GO:0032728	positive regulation of interferon-beta production	biological_process	7	3107	28	20791	ENSMUSG00000027427(Polr3f),ENSMUSG00000020707(Rnf135),ENSMUSG00000029826(Zc3hav1),ENSMUSG00000022708(Zbtb20),ENSMUSG00000027551(Zfp64),ENSMUSG00000022967(Ifnar1),ENSMUSG00000040296(Ddx58),	0.174739	1
GO:0051571	positive regulation of histone H3-K4 methylation	biological_process	4	3107	16	20791	ENSMUSG00000029673(Auts2),ENSMUSG00000004099(Dnmt1),ENSMUSG00000017146(Brca1),ENSMUSG00000002221(Paxip1),	0.255327	1
GO:0009649	entrainment of circadian clock	biological_process	6	3107	24	20791	ENSMUSG00000022124(Fbxl3),ENSMUSG00000004455(Ppp1cc),ENSMUSG00000059552(Trp53),ENSMUSG00000014956(Ppp1cb),ENSMUSG00000032010(Usp2),ENSMUSG00000033760(Rbm4b),	0.19805	1
GO:0016830	carbon-carbon lyase activity	molecular_function	13	3107	52	20791	ENSMUSG00000064120(Mocs1),ENSMUSG00000021884(Hacl1),ENSMUSG00000093574(Gm20671),ENSMUSG00000053460(Ggcx),ENSMUSG00000006517(Mvd),ENSMUSG00000026348(Acmsd),ENSMUSG00000030225(Dera),ENSMUSG00000026787(Gad2),ENSMUSG00000030621(Me3),ENSMUSG00000025190(Got1),ENSMUSG00000042684(Npl),ENSMUSG00000022680(Pdxdc1),ENSMUSG00000023452(Pisd),	0.0848548	0.837027
GO:0001959	regulation of cytokine-mediated signaling pathway	biological_process	17	3107	68	20791	ENSMUSG00000061878(Sphk1),ENSMUSG00000023826(Park2),ENSMUSG00000014776(Nol3),ENSMUSG00000054892(Txk),ENSMUSG00000004934(Pias4),ENSMUSG00000028927(Padi2),ENSMUSG00000026942(Traf2),ENSMUSG00000060477(Irak2),ENSMUSG00000056427(Slit3),ENSMUSG00000018160(Med1),ENSMUSG00000072244(Trim6),ENSMUSG00000029203(Ube2k),ENSMUSG00000031392(Irak1),ENSMUSG00000029254(Stap1),ENSMUSG00000020745(Pafah1b1),ENSMUSG000…	0.0535423	0.71531
GO:1902307	positive regulation of sodium ion transmembrane transport	biological_process	4	3107	16	20791	ENSMUSG00000051177(Plcb1),ENSMUSG00000037989(Wnk2),ENSMUSG00000026576(Atp1b1),ENSMUSG00000029359(Tesc),	0.255327	1
GO:0018022	peptidyl-lysine methylation	biological_process	25	3107	100	20791	ENSMUSG00000029004(Kmt2e),ENSMUSG00000045098(Suv420h1),ENSMUSG00000022544(Eef2kmt),ENSMUSG00000031575(Ash2l),ENSMUSG00000054823(Whsc1l1),ENSMUSG00000024384(Iws1),ENSMUSG00000015697(Setdb1),ENSMUSG00000013787(Ehmt2),ENSMUSG00000030619(Eed),ENSMUSG00000051977(Prdm9),ENSMUSG00000028053(Ash1l),ENSMUSG00000044791(Setd2),ENSMUSG00000002221(Paxip1),ENSMUSG00000029673(Auts2),ENSMUSG00000034832(Tet3),ENSM…	0.021997	0.478025
GO:0032674	regulation of interleukin-5 production	biological_process	4	3107	16	20791	ENSMUSG00000026069(Il1rl1),ENSMUSG00000024810(Il33),ENSMUSG00000005364(Il5ra),ENSMUSG00000027985(Lef1),	0.255327	1
GO:0097186	amelogenesis	biological_process	5	3107	20	20791	ENSMUSG00000027111(Itga6),ENSMUSG00000044167(Foxo1),ENSMUSG00000022383(Ppara),ENSMUSG00000027104(Atf2),ENSMUSG00000028859(Csf3r),	0.22478	1
GO:0031593	polyubiquitin binding	molecular_function	11	3107	44	20791	ENSMUSG00000025878(Uimc1),ENSMUSG00000031161(Hdac6),ENSMUSG00000033400(Agl),ENSMUSG00000038495(Otud7b),ENSMUSG00000036086(Zranb3),ENSMUSG00000005262(Ufd1l),ENSMUSG00000025646(Atrip),ENSMUSG00000014074(Rnf168),ENSMUSG00000004221(Ikbkg),ENSMUSG00000030254(Rad18),ENSMUSG00000044162(Tnip3),	0.107423	0.909167
GO:0000217	DNA secondary structure binding	molecular_function	6	3107	24	20791	ENSMUSG00000039396(Neil3),ENSMUSG00000030254(Rad18),ENSMUSG00000030528(Blm),ENSMUSG00000028933(Xrcc2),ENSMUSG00000007646(Rad51c),ENSMUSG00000027323(Rad51),	0.19805	1
GO:2000278	regulation of DNA biosynthetic process	biological_process	12	3107	48	20791	ENSMUSG00000020778(Ten1),ENSMUSG00000059552(Trp53),ENSMUSG00000022812(Gsk3b),ENSMUSG00000067336(Bmpr2),ENSMUSG00000024190(Dusp1),ENSMUSG00000029676(Pot1a),ENSMUSG00000026516(Nvl),ENSMUSG00000031403(Dkc1),ENSMUSG00000059456(Ptk2b),ENSMUSG00000020898(Ctc1),ENSMUSG00000041187(Prkd2),ENSMUSG00000025925(Terf1),	0.0954232	0.851028
GO:0044804	nucleophagy	biological_process	6	3107	24	20791	ENSMUSG00000029578(Wipi2),ENSMUSG00000025173(Wdr45b),ENSMUSG00000033124(Atg9a),ENSMUSG00000031812(Map1lc3b),ENSMUSG00000035086(Becn1),ENSMUSG00000024773(Atg2a),	0.19805	1
GO:0035098	ESC/E(Z) complex	cellular_component	4	3107	16	20791	ENSMUSG00000057236(Rbbp4),ENSMUSG00000020063(Sirt1),ENSMUSG00000030619(Eed),ENSMUSG00000017548(Suz12),	0.255327	1
GO:0031062	positive regulation of histone methylation	biological_process	8	3107	32	20791	ENSMUSG00000004099(Dnmt1),ENSMUSG00000017146(Brca1),ENSMUSG00000002221(Paxip1),ENSMUSG00000037486(Asxl2),ENSMUSG00000003437(Paf1),ENSMUSG00000030619(Eed),ENSMUSG00000020063(Sirt1),ENSMUSG00000029673(Auts2),	0.154402	1
GO:0050860	negative regulation of T cell receptor signaling pathway	biological_process	4	3107	16	20791	ENSMUSG00000003518(Dusp3),ENSMUSG00000079037(Prnp),ENSMUSG00000025314(Ptprj),ENSMUSG00000036461(Elf1),	0.255327	1
GO:0009063	cellular amino acid catabolic process	biological_process	21	3107	84	20791	ENSMUSG00000032607(Amt),ENSMUSG00000041426(Hibch),ENSMUSG00000034424(Gcsh),ENSMUSG00000027332(Ivd),ENSMUSG00000027709(Mccc1),ENSMUSG00000020017(Hal),ENSMUSG00000030630(Fah),ENSMUSG00000025190(Got1),ENSMUSG00000026103(Gls),ENSMUSG00000030826(Bcat2),ENSMUSG00000003526(Prodh),ENSMUSG00000039783(Kmo),ENSMUSG00000030802(Bckdk),ENSMUSG00000020256(Aldh1l2),ENSMUSG00000030088(Aldh1l1),ENSMUSG00000036892(…	0.0341725	0.586413
GO:0061014	positive regulation of mRNA catabolic process	biological_process	5	3107	20	20791	ENSMUSG00000066037(Hnrnpr),ENSMUSG00000029826(Zc3hav1),ENSMUSG00000022283(Pabpc1),ENSMUSG00000025571(Tnrc6c),ENSMUSG00000039652(Cpeb3),	0.22478	1
GO:0010823	negative regulation of mitochondrion organization	biological_process	10	3107	40	20791	ENSMUSG00000029167(Ppargc1a),ENSMUSG00000016319(Slc25a5),ENSMUSG00000045658(Pid1),ENSMUSG00000014776(Nol3),ENSMUSG00000059552(Trp53),ENSMUSG00000032633(Flcn),ENSMUSG00000023826(Park2),ENSMUSG00000059363(Fxn),ENSMUSG00000022679(Mpv17l),ENSMUSG00000028063(Lmna),	0.121073	0.941437
GO:0008320	protein transmembrane transporter activity	molecular_function	4	3107	16	20791	ENSMUSG00000002984(Tomm40),ENSMUSG00000031158(Timm17b),ENSMUSG00000062580(Timm17a),ENSMUSG00000057667(Bloc1s3),	0.255327	1
GO:0005798	Golgi-associated vesicle	cellular_component	15	3107	60	20791	ENSMUSG00000030530(Furin),ENSMUSG00000024511(Rab27b),ENSMUSG00000023830(Igf2r),ENSMUSG00000032096(Arcn1),ENSMUSG00000029550(Sppl3),ENSMUSG00000036943(Rab8b),ENSMUSG00000026201(Stk16),ENSMUSG00000029229(Chic2),ENSMUSG00000030058(Copg1),ENSMUSG00000047126(Cltc),ENSMUSG00000003037(Rab8a),ENSMUSG00000030824(Nucb1),ENSMUSG00000032482(Cspg5),ENSMUSG00000032353(Tmed3),ENSMUSG00000027366(Sppl2a),	0.0672923	0.778791
GO:0017053	transcriptional repressor complex	cellular_component	18	3107	72	20791	ENSMUSG00000040760(Appl1),ENSMUSG00000026313(Hdac4),ENSMUSG00000029655(N4bp2l2),ENSMUSG00000027905(Ddx20),ENSMUSG00000030970(Ctbp2),ENSMUSG00000028522(Mier1),ENSMUSG00000042390(Gatad2b),ENSMUSG00000057236(Rbbp4),ENSMUSG00000029050(Ski),ENSMUSG00000028800(Hdac1),ENSMUSG00000049577(Zfpm1),ENSMUSG00000009575(Cbx5),ENSMUSG00000085793(Lin52),ENSMUSG00000018474(Chd3),ENSMUSG00000018501(Ncor1),ENSMUSG00…	0.0478118	0.670241
GO:0071480	cellular response to gamma radiation	biological_process	5	3107	20	20791	ENSMUSG00000034218(Atm),ENSMUSG00000032409(Atr),ENSMUSG00000020694(Tlk2),ENSMUSG00000027323(Rad51),ENSMUSG00000053110(Yap1),	0.22478	1
GO:0035024	negative regulation of Rho protein signal transduction	biological_process	4	3107	16	20791	ENSMUSG00000045875(Adra1a),ENSMUSG00000026596(Abl2),ENSMUSG00000032633(Flcn),ENSMUSG00000035236(Scai),	0.255327	1
GO:0019395	fatty acid oxidation	biological_process	21	3107	84	20791	ENSMUSG00000020283(Pex13),ENSMUSG00000055782(Abcd2),ENSMUSG00000029167(Ppargc1a),ENSMUSG00000003623(Crot),ENSMUSG00000090150(Acad11),ENSMUSG00000028341(Nr4a3),ENSMUSG00000021884(Hacl1),ENSMUSG00000028127(Abcd3),ENSMUSG00000022853(Ehhadh),ENSMUSG00000029456(Acad10),ENSMUSG00000027710(Acad9),ENSMUSG00000027984(Hadh),ENSMUSG00000021416(Eci3),ENSMUSG00000036138(Acaa1a),ENSMUSG00000027809(Etfdh),ENSMU…	0.0341725	0.586413
GO:0000979	RNA polymerase II core promoter sequence-specific DNA binding	molecular_function	14	3107	56	20791	ENSMUSG00000027109(Sp3),ENSMUSG00000018654(Ikzf1),ENSMUSG00000026104(Stat1),ENSMUSG00000039191(Rbpj),ENSMUSG00000014767(Tbp),ENSMUSG00000034341(Wbp2),ENSMUSG00000017548(Suz12),ENSMUSG00000055917(Zfp277),ENSMUSG00000009555(Cdk9),ENSMUSG00000039087(Rreb1),ENSMUSG00000053110(Yap1),ENSMUSG00000049577(Zfpm1),ENSMUSG00000059552(Trp53),ENSMUSG00000039153(Runx2),	0.075531	0.779026
GO:0060712	spongiotrophoblast layer development	biological_process	4	3107	16	20791	ENSMUSG00000052854(Nrk),ENSMUSG00000021127(Zfp36l1),ENSMUSG00000024073(Birc6),ENSMUSG00000035247(Hectd1),	0.255327	1
GO:0050856	regulation of T cell receptor signaling pathway	biological_process	7	3107	28	20791	ENSMUSG00000041187(Prkd2),ENSMUSG00000036461(Elf1),ENSMUSG00000034652(Cd300a),ENSMUSG00000079037(Prnp),ENSMUSG00000025314(Ptprj),ENSMUSG00000032688(Malt1),ENSMUSG00000003518(Dusp3),	0.174739	1
GO:0060219	camera-type eye photoreceptor cell differentiation	biological_process	5	3107	20	20791	ENSMUSG00000029086(Prom1),ENSMUSG00000041592(Sdk2),ENSMUSG00000036192(Rorb),ENSMUSG00000025900(Rp1),ENSMUSG00000026114(Cnga3),	0.22478	1
GO:0001516	prostaglandin biosynthetic process	biological_process	6	3107	24	20791	ENSMUSG00000029925(Tbxas1),ENSMUSG00000024659(Anxa1),ENSMUSG00000017969(Ptgis),ENSMUSG00000020063(Sirt1),ENSMUSG00000061878(Sphk1),ENSMUSG00000029919(Hpgds),	0.19805	1
GO:2000647	negative regulation of stem cell proliferation	biological_process	5	3107	20	20791	ENSMUSG00000006369(Fbln1),ENSMUSG00000029629(Phf14),ENSMUSG00000059552(Trp53),ENSMUSG00000015957(Wnt11),ENSMUSG00000002603(Tgfb1),	0.22478	1
GO:0008353	RNA polymerase II carboxy-terminal domain kinase activity	molecular_function	4	3107	16	20791	ENSMUSG00000069089(Cdk7),ENSMUSG00000009555(Cdk9),ENSMUSG00000029635(Cdk8),ENSMUSG00000021639(Gtf2h2),	0.255327	1
GO:0046540	U4/U6 x U5 tri-snRNP complex	cellular_component	5	3107	20	20791	ENSMUSG00000039449(Prpf18),ENSMUSG00000031683(Lsm6),ENSMUSG00000007050(Lsm2),ENSMUSG00000044155(Lsm8),ENSMUSG00000040824(Snrpd2),	0.22478	1
GO:0015116	sulfate transmembrane transporter activity	molecular_function	4	3107	16	20791	ENSMUSG00000036196(Slc26a8),ENSMUSG00000034320(Slc26a2),ENSMUSG00000029700(Slc13a1),ENSMUSG00000029843(Slc13a4),	0.255327	1
GO:0005003	ephrin receptor activity	molecular_function	4	3107	16	20791	ENSMUSG00000028664(Ephb2),ENSMUSG00000006445(Epha2),ENSMUSG00000059146(Ntrk3),ENSMUSG00000028876(Epha10),	0.255327	1
GO:0007492	endoderm development	biological_process	21	3107	84	20791	ENSMUSG00000003437(Paf1),ENSMUSG00000056758(Hmga2),ENSMUSG00000027966(Col11a1),ENSMUSG00000041324(Inhba),ENSMUSG00000055204(Ankrd17),ENSMUSG00000030117(Gdf3),ENSMUSG00000026193(Fn1),ENSMUSG00000031790(Mmp15),ENSMUSG00000026042(Col5a2),ENSMUSG00000063060(Sox7),ENSMUSG00000028800(Hdac1),ENSMUSG00000026361(Cdc73),ENSMUSG00000026383(Epb41l5),ENSMUSG00000012396(Nanog),ENSMUSG00000001497(Pax9),ENSMUSG0…	0.0341725	0.586413
GO:0004114	3',5'-cyclic-nucleotide phosphodiesterase activity	molecular_function	6	3107	24	20791	ENSMUSG00000004347(Pde1c),ENSMUSG00000041741(Pde3a),ENSMUSG00000031842(Pde4c),ENSMUSG00000064330(Pde6h),ENSMUSG00000053965(Pde5a),ENSMUSG00000025386(Pde6g),	0.19805	1
GO:0051452	intracellular pH reduction	biological_process	7	3107	28	20791	ENSMUSG00000001750(Tcirg1),ENSMUSG00000055069(Rab39),ENSMUSG00000026177(Slc11a1),ENSMUSG00000079477(Rab7),ENSMUSG00000042797(Aqp11),ENSMUSG00000037242(Clic4),ENSMUSG00000004319(Clcn3),	0.174739	1
GO:0032456	endocytic recycling	biological_process	7	3107	28	20791	ENSMUSG00000026878(Rab14),ENSMUSG00000006058(Snf8),ENSMUSG00000039840(Epg5),ENSMUSG00000001376(Ccdc132),ENSMUSG00000027293(Ehd4),ENSMUSG00000017288(Vps53),ENSMUSG00000077450(Rab11b),	0.174739	1
GO:0005782	peroxisomal matrix	cellular_component	4	3107	16	20791	ENSMUSG00000021417(Eci2),ENSMUSG00000028127(Abcd3),ENSMUSG00000056999(Ide),ENSMUSG00000029098(Acox3),	0.255327	1
GO:0090382	phagosome maturation	biological_process	4	3107	16	20791	ENSMUSG00000002059(Rab34),ENSMUSG00000079477(Rab7),ENSMUSG00000055069(Rab39),ENSMUSG00000026878(Rab14),	0.255327	1
GO:0045070	positive regulation of viral genome replication	biological_process	6	3107	24	20791	ENSMUSG00000071866(Ppia),ENSMUSG00000020914(Top2a),ENSMUSG00000062604(Srpk2),ENSMUSG00000020262(Adarb1),ENSMUSG00000004865(Srpk1),ENSMUSG00000034653(Ythdc2),	0.19805	1
GO:0000993	RNA polymerase II core binding	molecular_function	5	3107	20	20791	ENSMUSG00000003437(Paf1),ENSMUSG00000037355(Uvssa),ENSMUSG00000029290(Zfp326),ENSMUSG00000026361(Cdc73),ENSMUSG00000027167(Elp4),	0.22478	1
GO:0070306	lens fiber cell differentiation	biological_process	7	3107	28	20791	ENSMUSG00000026872(Zeb2),ENSMUSG00000006445(Epha2),ENSMUSG00000059146(Ntrk3),ENSMUSG00000028328(Tmod1),ENSMUSG00000027737(Slc7a11),ENSMUSG00000042207(Kdm5b),ENSMUSG00000002603(Tgfb1),	0.174739	1
GO:0032753	positive regulation of interleukin-4 production	biological_process	5	3107	20	20791	ENSMUSG00000026778(Prkcq),ENSMUSG00000056501(Cebpb),ENSMUSG00000067212(H2-T23),ENSMUSG00000044244(Il20rb),ENSMUSG00000024810(Il33),	0.22478	1
GO:0043027	cysteine-type endopeptidase inhibitor activity involved in apoptotic process	molecular_function	7	3107	28	20791	ENSMUSG00000018909(Arrb1),ENSMUSG00000027985(Lef1),ENSMUSG00000032000(Birc3),ENSMUSG00000014776(Nol3),ENSMUSG00000078945(Naip2),ENSMUSG00000071203(Naip5),ENSMUSG00000017716(Birc5),	0.174739	1
GO:0060071	Wnt signaling pathway, planar cell polarity pathway	biological_process	8	3107	32	20791	ENSMUSG00000015957(Wnt11),ENSMUSG00000018486(Wnt9b),ENSMUSG00000026842(Abl1),ENSMUSG00000003233(Dvl3),ENSMUSG00000026596(Abl2),ENSMUSG00000020888(Dvl2),ENSMUSG00000040183(Ankrd6),ENSMUSG00000054196(Cthrc1),	0.154402	1
GO:0007064	mitotic sister chromatid cohesion	biological_process	4	3107	16	20791	ENSMUSG00000031858(Mau2),ENSMUSG00000029202(Pds5a),ENSMUSG00000034021(Pds5b),ENSMUSG00000038902(Pogz),	0.255327	1
GO:0071451	cellular response to superoxide	biological_process	6	3107	24	20791	ENSMUSG00000018196(Glrx2),ENSMUSG00000028691(Prdx1),ENSMUSG00000026496(Parp1),ENSMUSG00000028964(Park7),ENSMUSG00000015839(Nfe2l2),ENSMUSG00000006818(Sod2),	0.19805	1
GO:0045742	positive regulation of epidermal growth factor receptor signaling pathway	biological_process	6	3107	24	20791	ENSMUSG00000025386(Pde6g),ENSMUSG00000021055(Esr2),ENSMUSG00000064330(Pde6h),ENSMUSG00000052593(Adam17),ENSMUSG00000019768(Esr1),ENSMUSG00000028017(Egf),	0.19805	1
GO:0002076	osteoblast development	biological_process	5	3107	20	20791	ENSMUSG00000019768(Esr1),ENSMUSG00000039153(Runx2),ENSMUSG00000024913(Lrp5),ENSMUSG00000026313(Hdac4),ENSMUSG00000023328(Ache),	0.22478	1
GO:0032400	melanosome localization	biological_process	5	3107	20	20791	ENSMUSG00000057667(Bloc1s3),ENSMUSG00000077450(Rab11b),ENSMUSG00000030534(Vps33b),ENSMUSG00000024511(Rab27b),ENSMUSG00000005804(Bloc1s6),	0.22478	1
GO:0061003	positive regulation of dendritic spine morphogenesis	biological_process	4	3107	16	20791	ENSMUSG00000020745(Pafah1b1),ENSMUSG00000035064(Eef2k),ENSMUSG00000042589(Cux2),ENSMUSG00000030309(Caprin2),	0.255327	1
GO:1902911	protein kinase complex	cellular_component	21	3107	84	20791	ENSMUSG00000030180(Kdm5a),ENSMUSG00000031295(Phka2),ENSMUSG00000029512(Ulk1),ENSMUSG00000028252(Ccnc),ENSMUSG00000030815(Phkg2),ENSMUSG00000031537(Ikbkb),ENSMUSG00000030172(Erc1),ENSMUSG00000034165(Ccnd3),ENSMUSG00000027244(Atg13),ENSMUSG00000004221(Ikbkg),ENSMUSG00000069089(Cdk7),ENSMUSG00000011960(Ccnt1),ENSMUSG00000040274(Cdk6),ENSMUSG00000071369(Map3k5),ENSMUSG00000025980(Hspd1),ENSMUSG000000…	0.0341725	0.586413
GO:0032411	positive regulation of transporter activity	biological_process	17	3107	68	20791	ENSMUSG00000031537(Ikbkb),ENSMUSG00000040407(Akap9),ENSMUSG00000026576(Atp1b1),ENSMUSG00000028207(Asph),ENSMUSG00000002588(Pon1),ENSMUSG00000037989(Wnk2),ENSMUSG00000032826(Ank2),ENSMUSG00000034462(Pkd2),ENSMUSG00000036438(Calm2),ENSMUSG00000056529(Ptafr),ENSMUSG00000058498(Rnf207),ENSMUSG00000025915(Sgk3),ENSMUSG00000029104(Htt),ENSMUSG00000029359(Tesc),ENSMUSG00000051177(Plcb1),ENSMUSG000000391…	0.0535423	0.71531
GO:1900117	regulation of execution phase of apoptosis	biological_process	6	3107	24	20791	ENSMUSG00000022781(Pak2),ENSMUSG00000019979(Apaf1),ENSMUSG00000017969(Ptgis),ENSMUSG00000000392(Fap),ENSMUSG00000059552(Trp53),ENSMUSG00000028974(Dffa),	0.19805	1
GO:0004683	calmodulin-dependent protein kinase activity	molecular_function	8	3107	32	20791	ENSMUSG00000038128(Camk4),ENSMUSG00000105340(Gm42878),ENSMUSG00000025537(Phkg1),ENSMUSG00000059456(Ptk2b),ENSMUSG00000035064(Eef2k),ENSMUSG00000030815(Phkg2),ENSMUSG00000021559(Dapk1),ENSMUSG00000031295(Phka2),	0.154402	1
GO:0007512	adult heart development	biological_process	4	3107	16	20791	ENSMUSG00000053093(Myh7),ENSMUSG00000040752(Myh6),ENSMUSG00000037486(Asxl2),ENSMUSG00000045875(Adra1a),	0.255327	1
GO:0050716	positive regulation of interleukin-1 secretion	biological_process	5	3107	20	20791	ENSMUSG00000079227(Ccr5),ENSMUSG00000033538(Casp4),ENSMUSG00000022967(Ifnar1),ENSMUSG00000037860(Aim2),ENSMUSG00000055994(Nod2),	0.22478	1
GO:0090281	negative regulation of calcium ion import	biological_process	4	3107	16	20791	ENSMUSG00000021326(Trim27),ENSMUSG00000034462(Pkd2),ENSMUSG00000048031(Fcrl5),ENSMUSG00000002603(Tgfb1),	0.255327	1
GO:0001848	complement binding	molecular_function	4	3107	16	20791	ENSMUSG00000027435(Cd93),ENSMUSG00000068686(Cd59b),ENSMUSG00000038845(Phb),ENSMUSG00000018446(C1qbp),	0.255327	1
GO:0003729	mRNA binding	molecular_function	36	3107	144	20791	ENSMUSG00000039652(Cpeb3),ENSMUSG00000013415(Igf2bp1),ENSMUSG00000021460(Auh),ENSMUSG00000094483(Purb),ENSMUSG00000021127(Zfp36l1),ENSMUSG00000025982(Sf3b1),ENSMUSG00000004642(Slbp),ENSMUSG00000020454(Eif4enif1),ENSMUSG00000039607(Rbms3),ENSMUSG00000036371(Serbp1),ENSMUSG00000024608(Rps14),ENSMUSG00000023087(Noct),ENSMUSG00000032423(Syncrip),ENSMUSG00000026234(Ncl),ENSMUSG00000028964(Park7),ENSMU…	0.00675112	0.256465
GO:0060338	regulation of type I interferon-mediated signaling pathway	biological_process	4	3107	16	20791	ENSMUSG00000072244(Trim6),ENSMUSG00000029203(Ube2k),ENSMUSG00000027514(Zbp1),ENSMUSG00000031077(Fadd),	0.255327	1
GO:0035987	endodermal cell differentiation	biological_process	11	3107	44	20791	ENSMUSG00000041324(Inhba),ENSMUSG00000026361(Cdc73),ENSMUSG00000012396(Nanog),ENSMUSG00000026193(Fn1),ENSMUSG00000003437(Paf1),ENSMUSG00000027966(Col11a1),ENSMUSG00000056758(Hmga2),ENSMUSG00000027009(Itga4),ENSMUSG00000026639(Lamb3),ENSMUSG00000031790(Mmp15),ENSMUSG00000026042(Col5a2),	0.107423	0.909167
GO:0045066	regulatory T cell differentiation	biological_process	5	3107	20	20791	ENSMUSG00000018501(Ncor1),ENSMUSG00000044258(Ctla2a),ENSMUSG00000026012(Cd28),ENSMUSG00000041202(Pla2g2d),ENSMUSG00000002603(Tgfb1),	0.22478	1
GO:0006892	post-Golgi vesicle-mediated transport	biological_process	19	3107	76	20791	ENSMUSG00000027799(Nbea),ENSMUSG00000002059(Rab34),ENSMUSG00000019518(Ap4m1),ENSMUSG00000025903(Lypla1),ENSMUSG00000018417(Myo1b),ENSMUSG00000034187(Nsf),ENSMUSG00000029229(Chic2),ENSMUSG00000026705(Klhl20),ENSMUSG00000039637(Coro7),ENSMUSG00000030982(9030624J02Rik),ENSMUSG00000026878(Rab14),ENSMUSG00000020372(Gnb2l1),ENSMUSG00000036435(Exoc1),ENSMUSG00000020315(Sptbn1),ENSMUSG00000028955(Vamp3),…	0.0427226	0.640389
GO:0060218	hematopoietic stem cell differentiation	biological_process	4	3107	16	20791	ENSMUSG00000024079(Eif2ak2),ENSMUSG00000015839(Nfe2l2),ENSMUSG00000040274(Cdk6),ENSMUSG00000029655(N4bp2l2),	0.255327	1
GO:0032481	positive regulation of type I interferon production	biological_process	9	3107	36	20791	ENSMUSG00000022967(Ifnar1),ENSMUSG00000027551(Zfp64),ENSMUSG00000022708(Zbtb20),ENSMUSG00000020707(Rnf135),ENSMUSG00000040296(Ddx58),ENSMUSG00000025980(Hspd1),ENSMUSG00000031392(Irak1),ENSMUSG00000027427(Polr3f),ENSMUSG00000029826(Zc3hav1),	0.136631	1
GO:0045727	positive regulation of translation	biological_process	20	3107	80	20791	ENSMUSG00000027808(Serp1),ENSMUSG00000041815(Poldip3),ENSMUSG00000006728(Cdk4),ENSMUSG00000029208(Guf1),ENSMUSG00000031167(Rbm3),ENSMUSG00000007815(Rhoa),ENSMUSG00000051695(Pcbp1),ENSMUSG00000059456(Ptk2b),ENSMUSG00000025977(Boll),ENSMUSG00000066877(Nck2),ENSMUSG00000028790(Khdrbs1),ENSMUSG00000026483(Fam129a),ENSMUSG00000019763(Rmnd1),ENSMUSG00000039652(Cpeb3),ENSMUSG00000002603(Tgfb1),ENSMUSG00…	0.0381984	0.612219
GO:0016831	carboxy-lyase activity	molecular_function	9	3107	36	20791	ENSMUSG00000026787(Gad2),ENSMUSG00000030621(Me3),ENSMUSG00000025190(Got1),ENSMUSG00000023452(Pisd),ENSMUSG00000022680(Pdxdc1),ENSMUSG00000093574(Gm20671),ENSMUSG00000053460(Ggcx),ENSMUSG00000026348(Acmsd),ENSMUSG00000006517(Mvd),	0.136631	1
GO:0072659	protein localization to plasma membrane	biological_process	51	3107	204	20791	ENSMUSG00000040760(Appl1),ENSMUSG00000031537(Ikbkb),ENSMUSG00000084957(Bbip1),ENSMUSG00000034187(Nsf),ENSMUSG00000045658(Pid1),ENSMUSG00000022841(Ap2m1),ENSMUSG00000022770(Dlg1),ENSMUSG00000036815(Dpp10),ENSMUSG00000049550(Clip1),ENSMUSG00000002059(Rab34),ENSMUSG00000032826(Ank2),ENSMUSG00000020903(Stx8),ENSMUSG00000032892(Rangrf),ENSMUSG00000057058(Skap1),ENSMUSG00000025903(Lypla1),ENSMUSG000000…	0.00140993	0.083036
GO:0030660	Golgi-associated vesicle membrane	cellular_component	8	3107	32	20791	ENSMUSG00000030530(Furin),ENSMUSG00000030058(Copg1),ENSMUSG00000029550(Sppl3),ENSMUSG00000032096(Arcn1),ENSMUSG00000032482(Cspg5),ENSMUSG00000047126(Cltc),ENSMUSG00000027366(Sppl2a),ENSMUSG00000032353(Tmed3),	0.154402	1
GO:0032588	trans-Golgi network membrane	cellular_component	5	3107	20	20791	ENSMUSG00000020140(Lgr5),ENSMUSG00000036469(1-Mar),ENSMUSG00000026470(Stx6),ENSMUSG00000018417(Myo1b),ENSMUSG00000027523(Gnas),	0.22478	1
GO:0036119	response to platelet-derived growth factor	biological_process	5	3107	20	20791	ENSMUSG00000014932(Yes1),ENSMUSG00000030536(Iqgap1),ENSMUSG00000026193(Fn1),ENSMUSG00000010051(Hyal1),ENSMUSG00000004099(Dnmt1),	0.22478	1
GO:0031418	L-ascorbic acid binding	molecular_function	5	3107	20	20791	ENSMUSG00000018906(P4ha2),ENSMUSG00000026335(Pam),ENSMUSG00000079834(Tmlhe),ENSMUSG00000004846(Plod3),ENSMUSG00000023191(P3h3),	0.22478	1
GO:0045920	negative regulation of exocytosis	biological_process	6	3107	24	20791	ENSMUSG00000027739(Rab33b),ENSMUSG00000034652(Cd300a),ENSMUSG00000031289(Il13ra2),ENSMUSG00000017631(Abr),ENSMUSG00000049103(Ccr2),ENSMUSG00000024659(Anxa1),	0.19805	1
GO:0006482	protein demethylation	biological_process	7	3107	28	20791	ENSMUSG00000037369(Kdm6a),ENSMUSG00000056673(Kdm5d),ENSMUSG00000054611(Kdm2a),ENSMUSG00000030180(Kdm5a),ENSMUSG00000068457(Uty),ENSMUSG00000042207(Kdm5b),ENSMUSG00000042599(Kdm7a),	0.174739	1
GO:0050718	positive regulation of interleukin-1 beta secretion	biological_process	5	3107	20	20791	ENSMUSG00000079227(Ccr5),ENSMUSG00000033538(Casp4),ENSMUSG00000055994(Nod2),ENSMUSG00000022967(Ifnar1),ENSMUSG00000037860(Aim2),	0.22478	1
GO:0032620	interleukin-17 production	biological_process	6	3107	24	20791	ENSMUSG00000079037(Prnp),ENSMUSG00000026778(Prkcq),ENSMUSG00000022488(Nckap1l),ENSMUSG00000025383(Il23a),ENSMUSG00000002603(Tgfb1),ENSMUSG00000055994(Nod2),	0.19805	1
GO:0060999	positive regulation of dendritic spine development	biological_process	9	3107	36	20791	ENSMUSG00000062991(Nrg1),ENSMUSG00000020745(Pafah1b1),ENSMUSG00000052135(Foxo6),ENSMUSG00000035064(Eef2k),ENSMUSG00000039671(Zmynd8),ENSMUSG00000042589(Cux2),ENSMUSG00000030309(Caprin2),ENSMUSG00000039652(Cpeb3),ENSMUSG00000038668(Lpar1),	0.136631	1
GO:0017080	sodium channel regulator activity	molecular_function	8	3107	32	20791	ENSMUSG00000032216(Nedd4),ENSMUSG00000031137(Fgf13),ENSMUSG00000070304(Scn2b),ENSMUSG00000025915(Sgk3),ENSMUSG00000024124(Prss30),ENSMUSG00000026463(Atp2b4),ENSMUSG00000032892(Rangrf),ENSMUSG00000050627(Gpd1l),	0.154402	1
GO:2000573	positive regulation of DNA biosynthetic process	biological_process	6	3107	24	20791	ENSMUSG00000022812(Gsk3b),ENSMUSG00000031403(Dkc1),ENSMUSG00000041187(Prkd2),ENSMUSG00000026516(Nvl),ENSMUSG00000029676(Pot1a),ENSMUSG00000059456(Ptk2b),	0.19805	1
GO:0001103	RNA polymerase II repressing transcription factor binding	molecular_function	7	3107	28	20791	ENSMUSG00000014767(Tbp),ENSMUSG00000028800(Hdac1),ENSMUSG00000039191(Rbpj),ENSMUSG00000006464(Bbs1),ENSMUSG00000004040(Stat3),ENSMUSG00000022383(Ppara),ENSMUSG00000063145(Bbs5),	0.174739	1
GO:0035269	protein O-linked mannosylation	biological_process	4	3107	16	20791	ENSMUSG00000028414(Fktn),ENSMUSG00000078919(Dpm1),ENSMUSG00000048920(Fkrp),ENSMUSG00000039254(Pomt1),	0.255327	1
GO:0031111	negative regulation of microtubule polymerization or depolymerization	biological_process	9	3107	36	20791	ENSMUSG00000028059(Arhgef2),ENSMUSG00000031137(Fgf13),ENSMUSG00000031161(Hdac6),ENSMUSG00000041431(Ccnb1),ENSMUSG00000025900(Rp1),ENSMUSG00000035299(Mid1),ENSMUSG00000030357(Fkbp4),ENSMUSG00000064302(Clasp1),ENSMUSG00000027479(Mapre1),	0.136631	1
GO:0001772	immunological synapse	cellular_component	8	3107	32	20791	ENSMUSG00000026778(Prkcq),ENSMUSG00000030830(Itgal),ENSMUSG00000056153(Socs6),ENSMUSG00000022770(Dlg1),ENSMUSG00000029204(Rhoh),ENSMUSG00000025314(Ptprj),ENSMUSG00000003518(Dusp3),ENSMUSG00000026012(Cd28),	0.154402	1
GO:0002381	immunoglobulin production involved in immunoglobulin mediated immune response	biological_process	12	3107	48	20791	ENSMUSG00000026012(Cd28),ENSMUSG00000014074(Rnf168),ENSMUSG00000030051(Aplf),ENSMUSG00000002221(Paxip1),ENSMUSG00000039748(Exo1),ENSMUSG00000017652(Cd40),ENSMUSG00000021615(Xrcc4),ENSMUSG00000055994(Nod2),ENSMUSG00000002603(Tgfb1),ENSMUSG00000090083(Rnf8),ENSMUSG00000025980(Hspd1),ENSMUSG00000032498(Mlh1),	0.0954232	0.851028
GO:0017124	SH3 domain binding	molecular_function	27	3107	108	20791	ENSMUSG00000054520(Sh3bp2),ENSMUSG00000040990(Sh3kbp1),ENSMUSG00000019854(Reps1),ENSMUSG00000031165(Was),ENSMUSG00000022995(Enah),ENSMUSG00000028041(Adam15),ENSMUSG00000032372(Plscr2),ENSMUSG00000029094(Afap1),ENSMUSG00000013646(Sh3bp5l),ENSMUSG00000026782(Abi2),ENSMUSG00000030766(Arhgap17),ENSMUSG00000017670(Elmo2),ENSMUSG00000024725(Ostf1),ENSMUSG00000032369(Plscr1),ENSMUSG00000044042(Fmn1),ENS…	0.0176938	0.418305
GO:1990182	exosomal secretion	biological_process	4	3107	16	20791	ENSMUSG00000079477(Rab7),ENSMUSG00000006058(Snf8),ENSMUSG00000026718(Stam),ENSMUSG00000028249(Sdcbp),	0.255327	1
GO:0006760	folic acid-containing compound metabolic process	biological_process	6	3107	24	20791	ENSMUSG00000029376(Mthfd2l),ENSMUSG00000025747(Tyms),ENSMUSG00000030088(Aldh1l1),ENSMUSG00000066442(Mthfs),ENSMUSG00000020256(Aldh1l2),ENSMUSG00000001827(Folr1),	0.19805	1
GO:0031304	intrinsic component of mitochondrial inner membrane	cellular_component	5	3107	20	20791	ENSMUSG00000052337(Immt),ENSMUSG00000062580(Timm17a),ENSMUSG00000027809(Etfdh),ENSMUSG00000022452(Smdt1),ENSMUSG00000031158(Timm17b),	0.22478	1
GO:0043276	anoikis	biological_process	7	3107	28	20791	ENSMUSG00000022607(Ptk2),ENSMUSG00000039988(Ankrd13c),ENSMUSG00000040093(Bmf),ENSMUSG00000000724(Cryba1),ENSMUSG00000027665(Pik3ca),ENSMUSG00000029521(Chek2),ENSMUSG00000028262(Clca3a2),	0.174739	1
GO:0006336	DNA replication-independent nucleosome assembly	biological_process	5	3107	20	20791	ENSMUSG00000028693(Nasp),ENSMUSG00000044783(Hjurp),ENSMUSG00000028549(Itgb3bp),ENSMUSG00000057236(Rbbp4),ENSMUSG00000047534(Mis18bp1),	0.22478	1
GO:0005614	interstitial matrix	cellular_component	4	3107	16	20791	ENSMUSG00000042116(Vwa1),ENSMUSG00000028364(Tnc),ENSMUSG00000022371(Col14a1),ENSMUSG00000043631(Ecm2),	0.255327	1
GO:0002029	desensitization of G-protein coupled receptor protein signaling pathway	biological_process	5	3107	20	20791	ENSMUSG00000018909(Arrb1),ENSMUSG00000052783(Grk4),ENSMUSG00000020828(Pld2),ENSMUSG00000021639(Gtf2h2),ENSMUSG00000026825(Dnm1),	0.22478	1
GO:0019207	kinase regulator activity	molecular_function	36	3107	145	20791	ENSMUSG00000033220(Rac2),ENSMUSG00000027460(Angpt4),ENSMUSG00000048878(Hexim1),ENSMUSG00000027665(Pik3ca),ENSMUSG00000020027(Socs2),ENSMUSG00000022957(Itsn1),ENSMUSG00000058835(Abi1),ENSMUSG00000006262(Mob1b),ENSMUSG00000019876(Pkib),ENSMUSG00000056153(Socs6),ENSMUSG00000029359(Tesc),ENSMUSG00000043372(Hexim2),ENSMUSG00000062991(Nrg1),ENSMUSG00000035027(Map2k2),ENSMUSG00000028252(Ccnc),ENSMUSG000…	0.00743066	0.270906
GO:0070646	protein modification by small protein removal	biological_process	31	3107	125	20791	ENSMUSG00000019373(Cops3),ENSMUSG00000018189(Uchl5),ENSMUSG00000033909(Usp36),ENSMUSG00000040455(Usp45),ENSMUSG00000025437(Usp33),ENSMUSG00000031010(Usp9x),ENSMUSG00000036712(Cyld),ENSMUSG00000036990(Otud4),ENSMUSG00000033075(Senp1),ENSMUSG00000041264(Uspl1),ENSMUSG00000025878(Uimc1),ENSMUSG00000038250(Usp38),ENSMUSG00000058976(Usp17lc),ENSMUSG00000028964(Park7),ENSMUSG00000046404(Yod1),ENSMUSG00…	0.012675	0.354365
GO:0008168	methyltransferase activity	molecular_function	51	3107	206	20791	ENSMUSG00000020256(Aldh1l2),ENSMUSG00000030088(Aldh1l1),ENSMUSG00000037845(Fdxacb1),ENSMUSG00000044442(N6amt1),ENSMUSG00000046865(Fbl),ENSMUSG00000053286(Trmt1l),ENSMUSG00000062198(2700097O09Rik),ENSMUSG00000029913(Prdm5),ENSMUSG00000031171(Ftsj1),ENSMUSG00000031575(Ash2l),ENSMUSG00000022160(Mettl3),ENSMUSG00000029206(Nsun7),ENSMUSG00000029004(Kmt2e),ENSMUSG00000022544(Eef2kmt),ENSMUSG00000020691…	0.00169564	0.0948132
GO:1990778	protein localization to cell periphery	biological_process	51	3107	206	20791	ENSMUSG00000036856(Wnt4),ENSMUSG00000037533(Rapgef6),ENSMUSG00000061576(Dpp6),ENSMUSG00000003037(Rab8a),ENSMUSG00000031137(Fgf13),ENSMUSG00000050296(Abca12),ENSMUSG00000026576(Atp1b1),ENSMUSG00000002603(Tgfb1),ENSMUSG00000036943(Rab8b),ENSMUSG00000001552(Jup),ENSMUSG00000022148(Fyb),ENSMUSG00000028955(Vamp3),ENSMUSG00000047126(Cltc),ENSMUSG00000020315(Sptbn1),ENSMUSG00000006301(Tmbim1),ENSMUSG000…	0.00169564	0.0948132
GO:0000781	chromosome, telomeric region	cellular_component	24	3107	97	20791	ENSMUSG00000024811(Tnks2),ENSMUSG00000024170(Telo2),ENSMUSG00000026361(Cdc73),ENSMUSG00000024174(Pot1b),ENSMUSG00000020898(Ctc1),ENSMUSG00000018666(Cbx1),ENSMUSG00000026648(Dclre1c),ENSMUSG00000034218(Atm),ENSMUSG00000002870(Mcm2),ENSMUSG00000029012(Orc5),ENSMUSG00000040044(Orc3),ENSMUSG00000033430(Terf2ip),ENSMUSG00000030528(Blm),ENSMUSG00000005410(Mcm5),ENSMUSG00000027845(Dclre1b),ENSMUSG000000…	0.0271455	0.520576
GO:0051091	positive regulation of sequence-specific DNA binding transcription factor activity	biological_process	48	3107	194	20791	ENSMUSG00000038058(Nod1),ENSMUSG00000030527(Crtc3),ENSMUSG00000024079(Eif2ak2),ENSMUSG00000037643(Prkci),ENSMUSG00000027104(Atf2),ENSMUSG00000021180(Rps6ka5),ENSMUSG00000033430(Terf2ip),ENSMUSG00000026321(Tnfrsf11a),ENSMUSG00000024913(Lrp5),ENSMUSG00000056758(Hmga2),ENSMUSG00000026637(Traf5),ENSMUSG00000047098(Rnf31),ENSMUSG00000059327(Eda),ENSMUSG00000021326(Trim27),ENSMUSG00000019768(Esr1),ENSM…	0.0023147	0.124531
GO:0031234	extrinsic component of cytoplasmic side of plasma membrane	cellular_component	24	3107	97	20791	ENSMUSG00000032899(Styk1),ENSMUSG00000023015(Racgap1),ENSMUSG00000032562(Gnai2),ENSMUSG00000062585(Cnr2),ENSMUSG00000014932(Yes1),ENSMUSG00000026596(Abl2),ENSMUSG00000001583(Tnk1),ENSMUSG00000059456(Ptk2b),ENSMUSG00000029663(Gngt1),ENSMUSG00000027423(Snx5),ENSMUSG00000053158(Fes),ENSMUSG00000036712(Cyld),ENSMUSG00000038751(Ptk6),ENSMUSG00000026842(Abl1),ENSMUSG00000030536(Iqgap1),ENSMUSG000000276…	0.0271455	0.520576
GO:0034968	histone lysine methylation	biological_process	23	3107	93	20791	ENSMUSG00000029913(Prdm5),ENSMUSG00000017146(Brca1),ENSMUSG00000004099(Dnmt1),ENSMUSG00000037486(Asxl2),ENSMUSG00000020257(Wdr82),ENSMUSG00000070495(Ctcfl),ENSMUSG00000029673(Auts2),ENSMUSG00000034832(Tet3),ENSMUSG00000020063(Sirt1),ENSMUSG00000039231(Suv39h1),ENSMUSG00000038214(Bend3),ENSMUSG00000054823(Whsc1l1),ENSMUSG00000015697(Setdb1),ENSMUSG00000024384(Iws1),ENSMUSG00000013787(Ehmt2),ENSMUS…	0.0303169	0.549626
GO:0038127	ERBB signaling pathway	biological_process	22	3107	89	20791	ENSMUSG00000024122(Pdpk1),ENSMUSG00000030681(Mvp),ENSMUSG00000037224(Zfyve28),ENSMUSG00000020151(Ptprr),ENSMUSG00000039191(Rbpj),ENSMUSG00000051225(Fam83a),ENSMUSG00000059456(Ptk2b),ENSMUSG00000026596(Abl2),ENSMUSG00000025314(Ptprj),ENSMUSG00000062991(Nrg1),ENSMUSG00000079477(Rab7),ENSMUSG00000025386(Pde6g),ENSMUSG00000021055(Esr2),ENSMUSG00000002603(Tgfb1),ENSMUSG00000064330(Pde6h),ENSMUSG000000…	0.0338763	0.586383
GO:0006259	DNA metabolic process	biological_process	190	3107	769	20791	ENSMUSG00000063694(Cycs),ENSMUSG00000029363(Rfc5),ENSMUSG00000028693(Nasp),ENSMUSG00000029167(Ppargc1a),ENSMUSG00000069825(Spata22),ENSMUSG00000026012(Cd28),ENSMUSG00000037991(Rmi2),ENSMUSG00000030051(Aplf),ENSMUSG00000022812(Gsk3b),ENSMUSG00000026196(Bard1),ENSMUSG00000059772(Slx1b),ENSMUSG00000054611(Kdm2a),ENSMUSG00000027665(Pik3ca),ENSMUSG00000035455(Fignl1),ENSMUSG00000056758(Hmga2),ENSMUSG0…	3.03249e-09	7.01915e-07
GO:0031901	early endosome membrane	cellular_component	20	3107	81	20791	ENSMUSG00000024101(Wash1),ENSMUSG00000020122(Egfr),ENSMUSG00000025949(Pikfyve),ENSMUSG00000024659(Anxa1),ENSMUSG00000040760(Appl1),ENSMUSG00000027423(Snx5),ENSMUSG00000026347(Tmem163),ENSMUSG00000000605(Clcn4),ENSMUSG00000027293(Ehd4),ENSMUSG00000026878(Rab14),ENSMUSG00000026718(Stam),ENSMUSG00000041216(Clvs1),ENSMUSG00000030534(Vps33b),ENSMUSG00000048497(Mmgt2),ENSMUSG00000004319(Clcn3),ENSMUSG0…	0.0423691	0.639908
GO:0070301	cellular response to hydrogen peroxide	biological_process	19	3107	77	20791	ENSMUSG00000044167(Foxo1),ENSMUSG00000028964(Park7),ENSMUSG00000020372(Gnb2l1),ENSMUSG00000055917(Zfp277),ENSMUSG00000059363(Fxn),ENSMUSG00000018537(Pcgf2),ENSMUSG00000031161(Hdac6),ENSMUSG00000015839(Nfe2l2),ENSMUSG00000025140(Pycr1),ENSMUSG00000001642(Akr1b3),ENSMUSG00000020184(Mdm2),ENSMUSG00000071369(Map3k5),ENSMUSG00000020063(Sirt1),ENSMUSG00000061878(Sphk1),ENSMUSG00000040268(Plekha1),ENSMU…	0.0474275	0.66862
GO:0006282	regulation of DNA repair	biological_process	18	3107	73	20791	ENSMUSG00000020122(Egfr),ENSMUSG00000017146(Brca1),ENSMUSG00000031446(Cul4a),ENSMUSG00000014074(Rnf168),ENSMUSG00000027323(Rad51),ENSMUSG00000030346(Rad51ap1),ENSMUSG00000025878(Uimc1),ENSMUSG00000020063(Sirt1),ENSMUSG00000052144(Ppp4r2),ENSMUSG00000030697(Ppp4c),ENSMUSG00000035455(Fignl1),ENSMUSG00000033430(Terf2ip),ENSMUSG00000026219(Trip12),ENSMUSG00000056758(Hmga2),ENSMUSG00000056216(Cebpg),E…	0.0531264	0.712624
GO:0045787	positive regulation of cell cycle	biological_process	69	3107	280	20791	ENSMUSG00000017146(Brca1),ENSMUSG00000036856(Wnt4),ENSMUSG00000012396(Nanog),ENSMUSG00000030201(Lrp6),ENSMUSG00000011960(Ccnt1),ENSMUSG00000052712(BC004004),ENSMUSG00000028252(Ccnc),ENSMUSG00000055204(Ankrd17),ENSMUSG00000002297(Dbf4),ENSMUSG00000020745(Pafah1b1),ENSMUSG00000001403(Ube2c),ENSMUSG00000009555(Cdk9),ENSMUSG00000006676(Usp19),ENSMUSG00000032010(Usp2),ENSMUSG00000035086(Becn1),ENSMUSG…	0.000320285	0.0245215
GO:0045132	meiotic chromosome segregation	biological_process	16	3107	65	20791	ENSMUSG00000069825(Spata22),ENSMUSG00000020152(Actr2),ENSMUSG00000034349(Smc4),ENSMUSG00000036817(Sun1),ENSMUSG00000020914(Top2a),ENSMUSG00000005493(Msh4),ENSMUSG00000034218(Atm),ENSMUSG00000007646(Rad51c),ENSMUSG00000043289(Mei4),ENSMUSG00000043410(Hfm1),ENSMUSG00000025925(Terf1),ENSMUSG00000013787(Ehmt2),ENSMUSG00000022545(Ercc4),ENSMUSG00000032498(Mlh1),ENSMUSG00000031928(Mre11a),ENSMUSG000000…	0.066815	0.776881
GO:0055037	recycling endosome	cellular_component	31	3107	126	20791	ENSMUSG00000017288(Vps53),ENSMUSG00000033610(Pank1),ENSMUSG00000053291(Rab4b),ENSMUSG00000006058(Snf8),ENSMUSG00000040818(Dennd6a),ENSMUSG00000040121(Rep15),ENSMUSG00000025915(Sgk3),ENSMUSG00000021910(Nisch),ENSMUSG00000028955(Vamp3),ENSMUSG00000039470(Zdhhc2),ENSMUSG00000030534(Vps33b),ENSMUSG00000031441(Atp11a),ENSMUSG00000032554(Trf),ENSMUSG00000026878(Rab14),ENSMUSG00000001376(Ccdc132),ENSMUS…	0.0139521	0.375311
GO:0005088	Ras guanyl-nucleotide exchange factor activity	molecular_function	30	3107	122	20791	ENSMUSG00000028059(Arhgef2),ENSMUSG00000022788(Fgd4),ENSMUSG00000038658(Ric1),ENSMUSG00000030589(Rasgrp4),ENSMUSG00000066129(Kndc1),ENSMUSG00000071042(Rasgrp3),ENSMUSG00000033542(Arhgef5),ENSMUSG00000036104(Rab3gap1),ENSMUSG00000035901(Dennd5a),ENSMUSG00000037946(Fgd3),ENSMUSG00000040818(Dennd6a),ENSMUSG00000040687(Madd),ENSMUSG00000038371(Sbf2),ENSMUSG00000017631(Abr),ENSMUSG00000062232(Rapgef2)…	0.0155437	0.39567
GO:0042054	histone methyltransferase activity	molecular_function	14	3107	57	20791	ENSMUSG00000031575(Ash2l),ENSMUSG00000039231(Suv39h1),ENSMUSG00000046865(Fbl),ENSMUSG00000045098(Suv420h1),ENSMUSG00000029004(Kmt2e),ENSMUSG00000051977(Prdm9),ENSMUSG00000028053(Ash1l),ENSMUSG00000044791(Setd2),ENSMUSG00000020257(Wdr82),ENSMUSG00000054823(Whsc1l1),ENSMUSG00000015697(Setdb1),ENSMUSG00000017548(Suz12),ENSMUSG00000013787(Ehmt2),ENSMUSG00000030619(Eed),	0.0843318	0.836011
GO:0043966	histone H3 acetylation	biological_process	14	3107	57	20791	ENSMUSG00000034341(Wbp2),ENSMUSG00000053134(Supt7l),ENSMUSG00000048930(Tada3),ENSMUSG00000038909(Kat7),ENSMUSG00000026563(Tada1),ENSMUSG00000027985(Lef1),ENSMUSG00000027167(Elp4),ENSMUSG00000017146(Brca1),ENSMUSG00000041215(Yeats2),ENSMUSG00000030330(Ing4),ENSMUSG00000001632(Brpf1),ENSMUSG00000020387(Jade2),ENSMUSG00000041147(Brca2),ENSMUSG00000020063(Sirt1),	0.0843318	0.836011
GO:0019210	kinase inhibitor activity	molecular_function	14	3107	57	20791	ENSMUSG00000030201(Lrp6),ENSMUSG00000003031(Cdkn1b),ENSMUSG00000043372(Hexim2),ENSMUSG00000044948(Cfap43),ENSMUSG00000020372(Gnb2l1),ENSMUSG00000031901(Dus2),ENSMUSG00000019876(Pkib),ENSMUSG00000020027(Socs2),ENSMUSG00000029359(Tesc),ENSMUSG00000056153(Socs6),ENSMUSG00000029204(Rhoh),ENSMUSG00000048878(Hexim1),ENSMUSG00000039737(Prkrip1),ENSMUSG00000013646(Sh3bp5l),	0.0843318	0.836011
GO:0005819	spindle	cellular_component	67	3107	273	20791	ENSMUSG00000025925(Terf1),ENSMUSG00000027285(Haus2),ENSMUSG00000021693(Kif2a),ENSMUSG00000032479(Map4),ENSMUSG00000028873(Cdca8),ENSMUSG00000017716(Birc5),ENSMUSG00000033952(Aspm),ENSMUSG00000026790(Odf2),ENSMUSG00000063810(Alms1),ENSMUSG00000020328(Nudcd2),ENSMUSG00000023072(Cep89),ENSMUSG00000026749(Nek6),ENSMUSG00000010067(Rassf1),ENSMUSG00000025159(Mms19),ENSMUSG00000018666(Cbx1),ENSMUSG00000…	0.000428689	0.0318413
GO:0017016	Ras GTPase binding	molecular_function	53	3107	216	20791	ENSMUSG00000035437(Rabgap1),ENSMUSG00000036104(Rab3gap1),ENSMUSG00000022781(Pak2),ENSMUSG00000071042(Rasgrp3),ENSMUSG00000026782(Abi2),ENSMUSG00000020790(Ankfy1),ENSMUSG00000028059(Arhgef2),ENSMUSG00000038658(Ric1),ENSMUSG00000036435(Exoc1),ENSMUSG00000026024(Als2),ENSMUSG00000061244(Exoc5),ENSMUSG00000034480(Diap2),ENSMUSG00000040594(Ranbp17),ENSMUSG00000030447(Cyfip1),ENSMUSG00000030172(Erc1),E…	0.0016514	0.0944618
GO:0005507	copper ion binding	molecular_function	13	3107	53	20791	ENSMUSG00000026335(Pam),ENSMUSG00000059552(Trp53),ENSMUSG00000004561(Mettl17),ENSMUSG00000079037(Prnp),ENSMUSG00000034205(Loxl2),ENSMUSG00000004651(Tyr),ENSMUSG00000078651(Aoc2),ENSMUSG00000064354(mt-Co2),ENSMUSG00000046516(Cox17),ENSMUSG00000029470(P2rx4),ENSMUSG00000032334(Loxl1),ENSMUSG00000069844(Sco1),ENSMUSG00000028964(Park7),	0.0948928	0.854722
GO:0043487	regulation of RNA stability	biological_process	13	3107	53	20791	ENSMUSG00000032423(Syncrip),ENSMUSG00000032041(Tirap),ENSMUSG00000026177(Slc11a1),ENSMUSG00000028599(Tnfrsf1b),ENSMUSG00000066037(Hnrnpr),ENSMUSG00000060373(Hnrnpc),ENSMUSG00000023087(Noct),ENSMUSG00000042699(Dhx9),ENSMUSG00000021127(Zfp36l1),ENSMUSG00000066800(Rnasel),ENSMUSG00000013415(Igf2bp1),ENSMUSG00000039652(Cpeb3),ENSMUSG00000043962(Thrap3),	0.0948928	0.854722
GO:1900407	regulation of cellular response to oxidative stress	biological_process	13	3107	53	20791	ENSMUSG00000028964(Park7),ENSMUSG00000006818(Sod2),ENSMUSG00000009292(Trpm2),ENSMUSG00000020372(Gnb2l1),ENSMUSG00000031161(Hdac6),ENSMUSG00000015839(Nfe2l2),ENSMUSG00000023826(Park2),ENSMUSG00000020063(Sirt1),ENSMUSG00000025140(Pycr1),ENSMUSG00000028820(Sfpq),ENSMUSG00000059552(Trp53),ENSMUSG00000028341(Nr4a3),ENSMUSG00000014776(Nol3),	0.0948928	0.854722
GO:0010657	muscle cell apoptotic process	biological_process	13	3107	53	20791	ENSMUSG00000020063(Sirt1),ENSMUSG00000024122(Pdpk1),ENSMUSG00000037787(Apopt1),ENSMUSG00000014776(Nol3),ENSMUSG00000019979(Apaf1),ENSMUSG00000022812(Gsk3b),ENSMUSG00000059552(Trp53),ENSMUSG00000026180(Cxcr2),ENSMUSG00000029663(Gngt1),ENSMUSG00000059456(Ptk2b),ENSMUSG00000018909(Arrb1),ENSMUSG00000030201(Lrp6),ENSMUSG00000062991(Nrg1),	0.0948928	0.854722
GO:0051865	protein autoubiquitination	biological_process	13	3107	53	20791	ENSMUSG00000038784(Cnot4),ENSMUSG00000078578(Ube2d3),ENSMUSG00000035247(Hectd1),ENSMUSG00000017146(Brca1),ENSMUSG00000026942(Traf2),ENSMUSG00000026429(Ube2t),ENSMUSG00000025326(Ube3a),ENSMUSG00000029110(Rnf4),ENSMUSG00000029397(Rchy1),ENSMUSG00000090083(Rnf8),ENSMUSG00000023826(Park2),ENSMUSG00000022684(Bfar),ENSMUSG00000020448(Rnf185),	0.0948928	0.854722
GO:0031398	positive regulation of protein ubiquitination	biological_process	26	3107	106	20791	ENSMUSG00000032171(Pin1),ENSMUSG00000025326(Ube3a),ENSMUSG00000002221(Paxip1),ENSMUSG00000059456(Ptk2b),ENSMUSG00000053253(Ndfip2),ENSMUSG00000043051(Disc1),ENSMUSG00000032309(Fbxo22),ENSMUSG00000033102(Cdc14b),ENSMUSG00000038506(Dcun1d2),ENSMUSG00000009555(Cdk9),ENSMUSG00000025880(Smad7),ENSMUSG00000060860(Ube2s),ENSMUSG00000022607(Ptk2),ENSMUSG00000032000(Birc3),ENSMUSG00000018909(Arrb1),ENSMUS…	0.0240354	0.503631
GO:1903578	regulation of ATP metabolic process	biological_process	12	3107	49	20791	ENSMUSG00000059552(Trp53),ENSMUSG00000032633(Flcn),ENSMUSG00000026313(Hdac4),ENSMUSG00000045658(Pid1),ENSMUSG00000018501(Ncor1),ENSMUSG00000022383(Ppara),ENSMUSG00000046329(Slc25a23),ENSMUSG00000034997(Htr2a),ENSMUSG00000029167(Ppargc1a),ENSMUSG00000028964(Park7),ENSMUSG00000004040(Stat3),ENSMUSG00000007815(Rhoa),	0.106905	0.91098
GO:0042273	ribosomal large subunit biogenesis	biological_process	12	3107	49	20791	ENSMUSG00000026019(Wdr12),ENSMUSG00000028948(Nol9),ENSMUSG00000027613(Eif6),ENSMUSG00000032480(Dhx30),ENSMUSG00000029066(Mrpl20),ENSMUSG00000063888(Rpl7l1),ENSMUSG00000025869(Nop16),ENSMUSG00000020706(Ftsj3),ENSMUSG00000020692(Nle1),ENSMUSG00000038900(Rpl12),ENSMUSG00000066983(Gm16519),ENSMUSG00000058006(Mdn1),	0.106905	0.91098
GO:0071277	cellular response to calcium ion	biological_process	12	3107	49	20791	ENSMUSG00000032946(Rasgrp2),ENSMUSG00000045019(Acer1),ENSMUSG00000026017(Carf),ENSMUSG00000030536(Iqgap1),ENSMUSG00000028207(Asph),ENSMUSG00000030795(Fus),ENSMUSG00000037242(Clic4),ENSMUSG00000053153(Spag16),ENSMUSG00000046329(Slc25a23),ENSMUSG00000022099(Dmtn),ENSMUSG00000069170(Adgrv1),ENSMUSG00000035064(Eef2k),	0.106905	0.91098
GO:0030135	coated vesicle	cellular_component	35	3107	143	20791	ENSMUSG00000030872(Gga2),ENSMUSG00000029104(Htt),ENSMUSG00000025980(Hspd1),ENSMUSG00000001173(Ocrl),ENSMUSG00000014748(Tex261),ENSMUSG00000036391(Sec24a),ENSMUSG00000041216(Clvs1),ENSMUSG00000032554(Trf),ENSMUSG00000050812(AI314180),ENSMUSG00000020888(Dvl2),ENSMUSG00000028524(Sgip1),ENSMUSG00000030058(Copg1),ENSMUSG00000026455(Klhl12),ENSMUSG00000000194(Gpr107),ENSMUSG00000057230(Aak1),ENSMUSG000…	0.00997573	0.316205
GO:0004842	ubiquitin-protein transferase activity	molecular_function	93	3107	380	20791	ENSMUSG00000060860(Ube2s),ENSMUSG00000027272(Ubr1),ENSMUSG00000075376(Rc3h2),ENSMUSG00000038664(Herc1),ENSMUSG00000026455(Klhl12),ENSMUSG00000021774(Ube2e1),ENSMUSG00000052656(Rnf103),ENSMUSG00000021326(Trim27),ENSMUSG00000026196(Bard1),ENSMUSG00000090799(Klhl33),ENSMUSG00000037075(Rnf139),ENSMUSG00000033107(Rnf125),ENSMUSG00000029458(Brap),ENSMUSG00000039753(Fbxl5),ENSMUSG00000059486(Kbtbd2),ENS…	4.01703e-05	0.00407975
GO:0008238	exopeptidase activity	molecular_function	23	3107	94	20791	ENSMUSG00000041926(Rnpep),ENSMUSG00000024654(Asrgl1),ENSMUSG00000018189(Uchl5),ENSMUSG00000040812(Agbl2),ENSMUSG00000020183(Cpm),ENSMUSG00000035000(Dpp4),ENSMUSG00000053687(Dpep2),ENSMUSG00000042501(Cpa6),ENSMUSG00000041763(Tpp2),ENSMUSG00000027820(Mme),ENSMUSG00000001441(Npepps),ENSMUSG00000027408(Cpxm1),ENSMUSG00000000278(Scpep1),ENSMUSG00000038836(Agbl3),ENSMUSG00000021557(Agtpbp1),ENSMUSG0000…	0.0334847	0.581629
GO:0031267	small GTPase binding	molecular_function	56	3107	229	20791	ENSMUSG00000029512(Ulk1),ENSMUSG00000039046(Usp6nl),ENSMUSG00000002718(Cse1l),ENSMUSG00000044037(Als2cl),ENSMUSG00000017774(Myo1c),ENSMUSG00000026480(Ncf2),ENSMUSG00000002059(Rab34),ENSMUSG00000026790(Odf2),ENSMUSG00000028556(Dock7),ENSMUSG00000020121(Srgap1),ENSMUSG00000024883(Rin1),ENSMUSG00000032892(Rangrf),ENSMUSG00000028068(Iqgap3),ENSMUSG00000001173(Ocrl),ENSMUSG00000017716(Birc5),ENSMUSG00…	0.00132375	0.0798499
GO:0007595	lactation	biological_process	11	3107	45	20791	ENSMUSG00000064354(mt-Co2),ENSMUSG00000031730(Dhodh),ENSMUSG00000018501(Ncor1),ENSMUSG00000073016(Uprt),ENSMUSG00000026335(Pam),ENSMUSG00000025199(Chuk),ENSMUSG00000001622(Csn3),ENSMUSG00000020027(Socs2),ENSMUSG00000058239(Usf2),ENSMUSG00000005268(Prlr),ENSMUSG00000018160(Med1),	0.1206	0.940696
GO:0031228	intrinsic component of Golgi membrane	cellular_component	11	3107	45	20791	ENSMUSG00000050931(Sgms2),ENSMUSG00000040710(St8sia4),ENSMUSG00000030760(Acer3),ENSMUSG00000014748(Tex261),ENSMUSG00000013846(St3gal1),ENSMUSG00000033684(Qsox1),ENSMUSG00000013418(B4galnt2),ENSMUSG00000040451(Sgms1),ENSMUSG00000029705(Cux1),ENSMUSG00000038007(Acer2),ENSMUSG00000025425(St8sia5),	0.1206	0.940696
GO:1902117	positive regulation of organelle assembly	biological_process	11	3107	45	20791	ENSMUSG00000029104(Htt),ENSMUSG00000028249(Sdcbp),ENSMUSG00000025758(Plk4),ENSMUSG00000021998(Lcp1),ENSMUSG00000033542(Arhgef5),ENSMUSG00000036104(Rab3gap1),ENSMUSG00000020362(Cnot6),ENSMUSG00000007815(Rhoa),ENSMUSG00000029647(Pan3),ENSMUSG00000032221(Mns1),ENSMUSG00000029125(Stx18),	0.1206	0.940696
GO:0033044	regulation of chromosome organization	biological_process	54	3107	221	20791	ENSMUSG00000002221(Paxip1),ENSMUSG00000025925(Terf1),ENSMUSG00000026219(Trip12),ENSMUSG00000033430(Terf2ip),ENSMUSG00000031403(Dkc1),ENSMUSG00000021180(Rps6ka5),ENSMUSG00000024384(Iws1),ENSMUSG00000066149(Cdc26),ENSMUSG00000020778(Ten1),ENSMUSG00000018501(Ncor1),ENSMUSG00000020898(Ctc1),ENSMUSG00000041187(Prkd2),ENSMUSG00000037572(Wdhd1),ENSMUSG00000049516(Spty2d1),ENSMUSG00000024370(Cdc23),ENSMU…	0.00162739	0.0936268
GO:0032648	regulation of interferon-beta production	biological_process	10	3107	41	20791	ENSMUSG00000040296(Ddx58),ENSMUSG00000029826(Zc3hav1),ENSMUSG00000027427(Polr3f),ENSMUSG00000022967(Ifnar1),ENSMUSG00000027551(Zfp64),ENSMUSG00000022708(Zbtb20),ENSMUSG00000020707(Rnf135),ENSMUSG00000061130(Ppm1b),ENSMUSG00000033124(Atg9a),ENSMUSG00000002983(Relb),	0.136255	1
GO:0006754	ATP biosynthetic process	biological_process	10	3107	41	20791	ENSMUSG00000032633(Flcn),ENSMUSG00000006057(Atp5g1),ENSMUSG00000045658(Pid1),ENSMUSG00000062683(Atp5g2),ENSMUSG00000002603(Tgfb1),ENSMUSG00000025393(Atp5b),ENSMUSG00000029167(Ppargc1a),ENSMUSG00000001750(Tcirg1),ENSMUSG00000004040(Stat3),ENSMUSG00000091415(Ak9),	0.136255	1
GO:0034605	cellular response to heat	biological_process	10	3107	41	20791	ENSMUSG00000032503(Arpp21),ENSMUSG00000048612(Myof),ENSMUSG00000016494(Cd34),ENSMUSG00000042699(Dhx9),ENSMUSG00000001829(Clpb),ENSMUSG00000031392(Irak1),ENSMUSG00000074158(9830147E19Rik),ENSMUSG00000059552(Trp53),ENSMUSG00000022032(Scara5),ENSMUSG00000056019(Zfp709),	0.136255	1
GO:0043022	ribosome binding	molecular_function	10	3107	41	20791	ENSMUSG00000033434(Gtpbp6),ENSMUSG00000026740(Dnajc1),ENSMUSG00000039652(Cpeb3),ENSMUSG00000027613(Eif6),ENSMUSG00000022020(Naa16),ENSMUSG00000025816(Sec61a2),ENSMUSG00000047635(2810006K23Rik),ENSMUSG00000063273(Naa15),ENSMUSG00000027642(Rpn2),ENSMUSG00000027810(Eif2a),	0.136255	1
GO:0001917	photoreceptor inner segment	cellular_component	10	3107	41	20791	ENSMUSG00000029663(Gngt1),ENSMUSG00000020599(Rgs9),ENSMUSG00000040265(Dnm3),ENSMUSG00000032192(Gnb5),ENSMUSG00000034837(Gnat1),ENSMUSG00000037446(Tulp1),ENSMUSG00000000579(Dynlt1c),ENSMUSG00000025900(Rp1),ENSMUSG00000056055(Sag),ENSMUSG00000026825(Dnm1),	0.136255	1
GO:0008276	protein methyltransferase activity	molecular_function	19	3107	78	20791	ENSMUSG00000030619(Eed),ENSMUSG00000013787(Ehmt2),ENSMUSG00000017548(Suz12),ENSMUSG00000015697(Setdb1),ENSMUSG00000054823(Whsc1l1),ENSMUSG00000044791(Setd2),ENSMUSG00000028053(Ash1l),ENSMUSG00000051977(Prdm9),ENSMUSG00000022544(Eef2kmt),ENSMUSG00000029004(Kmt2e),ENSMUSG00000045098(Suv420h1),ENSMUSG00000032579(Hemk1),ENSMUSG00000031575(Ash2l),ENSMUSG00000020257(Wdr82),ENSMUSG00000044442(N6amt1),EN…	0.0525178	0.706364
GO:0001726	ruffle	cellular_component	37	3107	152	20791	ENSMUSG00000027115(Kif18a),ENSMUSG00000025609(Mkln1),ENSMUSG00000030279(C2cd5),ENSMUSG00000028059(Arhgef2),ENSMUSG00000075307(Klhl41),ENSMUSG00000052698(Tln2),ENSMUSG00000026024(Als2),ENSMUSG00000036995(Asap3),ENSMUSG00000030447(Cyfip1),ENSMUSG00000038751(Ptk6),ENSMUSG00000030064(Frmd4b),ENSMUSG00000030536(Iqgap1),ENSMUSG00000027523(Gnas),ENSMUSG00000000392(Fap),ENSMUSG00000021270(Hsp90aa1),ENSMU…	0.00883481	0.30114
GO:0051293	establishment of spindle localization	biological_process	9	3107	37	20791	ENSMUSG00000018707(Dync1h1),ENSMUSG00000032479(Map4),ENSMUSG00000029177(Cenpa),ENSMUSG00000002055(Spag5),ENSMUSG00000000579(Dynlt1c),ENSMUSG00000029104(Htt),ENSMUSG00000028059(Arhgef2),ENSMUSG00000020745(Pafah1b1),ENSMUSG00000064302(Clasp1),	0.154207	1
GO:0045737	positive regulation of cyclin-dependent protein serine/threonine kinase activity	biological_process	9	3107	37	20791	ENSMUSG00000034462(Pkd2),ENSMUSG00000024590(Lmnb1),ENSMUSG00000052593(Adam17),ENSMUSG00000011960(Ccnt1),ENSMUSG00000020122(Egfr),ENSMUSG00000000184(Ccnd2),ENSMUSG00000003031(Cdkn1b),ENSMUSG00000034165(Ccnd3),ENSMUSG00000028252(Ccnc),	0.154207	1
GO:0006368	transcription elongation from RNA polymerase II promoter	biological_process	9	3107	37	20791	ENSMUSG00000026361(Cdc73),ENSMUSG00000024182(Axin1),ENSMUSG00000044791(Setd2),ENSMUSG00000018654(Ikzf1),ENSMUSG00000014074(Rnf168),ENSMUSG00000054302(Eapp),ENSMUSG00000079658(Tceb1),ENSMUSG00000003437(Paf1),ENSMUSG00000090083(Rnf8),	0.154207	1
GO:0004386	helicase activity	molecular_function	34	3107	140	20791	ENSMUSG00000020228(Helb),ENSMUSG00000030986(Dhx32),ENSMUSG00000029480(Dhx37),ENSMUSG00000040296(Ddx58),ENSMUSG00000031928(Mre11a),ENSMUSG00000018474(Chd3),ENSMUSG00000034329(Brip1),ENSMUSG00000030528(Blm),ENSMUSG00000005410(Mcm5),ENSMUSG00000030243(Recql),ENSMUSG00000002428(Hltf),ENSMUSG00000002870(Mcm2),ENSMUSG00000027905(Ddx20),ENSMUSG00000043410(Hfm1),ENSMUSG00000026404(Ddx59),ENSMUSG000000246…	0.0121763	0.343316
GO:0003401	axis elongation	biological_process	8	3107	33	20791	ENSMUSG00000015957(Wnt11),ENSMUSG00000028364(Tnc),ENSMUSG00000018160(Med1),ENSMUSG00000002603(Tgfb1),ENSMUSG00000053110(Yap1),ENSMUSG00000051367(Six1),ENSMUSG00000019768(Esr1),ENSMUSG00000034460(Six4),	0.174867	1
GO:0008180	COP9 signalosome	cellular_component	8	3107	33	20791	ENSMUSG00000055994(Nod2),ENSMUSG00000026240(Cops7b),ENSMUSG00000045763(Basp1),ENSMUSG00000028556(Dock7),ENSMUSG00000049109(Themis),ENSMUSG00000009013(Dynll1),ENSMUSG00000019373(Cops3),ENSMUSG00000028328(Tmod1),	0.174867	1
GO:0090175	regulation of establishment of planar polarity	biological_process	8	3107	33	20791	ENSMUSG00000054196(Cthrc1),ENSMUSG00000040183(Ankrd6),ENSMUSG00000020888(Dvl2),ENSMUSG00000026842(Abl1),ENSMUSG00000003233(Dvl3),ENSMUSG00000026596(Abl2),ENSMUSG00000015957(Wnt11),ENSMUSG00000018486(Wnt9b),	0.174867	1
GO:0002711	positive regulation of T cell mediated immunity	biological_process	8	3107	33	20791	ENSMUSG00000031077(Fadd),ENSMUSG00000067212(H2-T23),ENSMUSG00000026942(Traf2),ENSMUSG00000033454(Zbtb1),ENSMUSG00000032688(Malt1),ENSMUSG00000073411(H2-D1),ENSMUSG00000025383(Il23a),ENSMUSG00000025980(Hspd1),	0.174867	1
GO:0016887	ATPase activity	molecular_function	99	3107	409	20791	ENSMUSG00000034329(Brip1),ENSMUSG00000021639(Gtf2h2),ENSMUSG00000021270(Hsp90aa1),ENSMUSG00000031928(Mre11a),ENSMUSG00000052459(Atp6v1a),ENSMUSG00000016239(Lonrf3),ENSMUSG00000015575(Atp6v0e),ENSMUSG00000020228(Helb),ENSMUSG00000021693(Kif2a),ENSMUSG00000030249(Abcc9),ENSMUSG00000031333(Abcb7),ENSMUSG00000056999(Ide),ENSMUSG00000030243(Recql),ENSMUSG00000028932(Psmc2),ENSMUSG00000024659(Anxa1),EN…	3.3512e-05	0.00347443
GO:0000271	polysaccharide biosynthetic process	biological_process	15	3107	62	20791	ENSMUSG00000026274(Pask),ENSMUSG00000020889(Nr1d1),ENSMUSG00000014956(Ppp1cb),ENSMUSG00000029992(Gfpt1),ENSMUSG00000046794(Ppp1r3b),ENSMUSG00000025537(Phkg1),ENSMUSG00000047126(Cltc),ENSMUSG00000046785(Epm2aip1),ENSMUSG00000003865(Gys1),ENSMUSG00000021916(Glt8d1),ENSMUSG00000037370(Enpp1),ENSMUSG00000028017(Egf),ENSMUSG00000030815(Phkg2),ENSMUSG00000033400(Agl),ENSMUSG00000002603(Tgfb1),	0.083385	0.832429
GO:0016052	carbohydrate catabolic process	biological_process	30	3107	124	20791	ENSMUSG00000059040(Eno1b),ENSMUSG00000093931(Amy2a3),ENSMUSG00000026313(Hdac4),ENSMUSG00000059552(Trp53),ENSMUSG00000096770(Amy2a4),ENSMUSG00000025815(Dhtkd1),ENSMUSG00000030225(Dera),ENSMUSG00000046794(Ppp1r3b),ENSMUSG00000029167(Ppargc1a),ENSMUSG00000014956(Ppp1cb),ENSMUSG00000074268(Amy2a5),ENSMUSG00000057666(Gapdh),ENSMUSG00000035239(Neu3),ENSMUSG00000061099(Gapdhs),ENSMUSG00000018501(Ncor1),…	0.0187579	0.432169
GO:0043122	regulation of I-kappaB kinase/NF-kappaB signaling	biological_process	51	3107	211	20791	ENSMUSG00000036712(Cyld),ENSMUSG00000023826(Park2),ENSMUSG00000028522(Mier1),ENSMUSG00000026749(Nek6),ENSMUSG00000061878(Sphk1),ENSMUSG00000019768(Esr1),ENSMUSG00000022178(Ajuba),ENSMUSG00000017652(Cd40),ENSMUSG00000019842(Traf3ip2),ENSMUSG00000026842(Abl1),ENSMUSG00000000275(Trim25),ENSMUSG00000028691(Prdx1),ENSMUSG00000039304(Tnfsf10),ENSMUSG00000025199(Chuk),ENSMUSG00000027397(Slc20a1),ENSMUSG…	0.00264585	0.134358
GO:0031056	regulation of histone modification	biological_process	29	3107	120	20791	ENSMUSG00000041431(Ccnb1),ENSMUSG00000034218(Atm),ENSMUSG00000002603(Tgfb1),ENSMUSG00000054611(Kdm2a),ENSMUSG00000030180(Kdm5a),ENSMUSG00000020063(Sirt1),ENSMUSG00000059552(Trp53),ENSMUSG00000029673(Auts2),ENSMUSG00000032633(Flcn),ENSMUSG00000095567(Noc2l),ENSMUSG00000070495(Ctcfl),ENSMUSG00000037486(Asxl2),ENSMUSG00000041187(Prkd2),ENSMUSG00000029050(Ski),ENSMUSG00000017146(Brca1),ENSMUSG0000001…	0.0209168	0.467831
GO:0030665	clathrin-coated vesicle membrane	cellular_component	7	3107	29	20791	ENSMUSG00000047126(Cltc),ENSMUSG00000035392(Dennd1a),ENSMUSG00000000915(Hip1r),ENSMUSG00000030530(Furin),ENSMUSG00000052353(Cemip),ENSMUSG00000028955(Vamp3),ENSMUSG00000028524(Sgip1),	0.198746	1
GO:0044380	protein localization to cytoskeleton	biological_process	7	3107	29	20791	ENSMUSG00000034997(Htr2a),ENSMUSG00000022812(Gsk3b),ENSMUSG00000043051(Disc1),ENSMUSG00000035299(Mid1),ENSMUSG00000029104(Htt),ENSMUSG00000038301(Snx10),ENSMUSG00000027479(Mapre1),	0.198746	1
GO:0032266	phosphatidylinositol-3-phosphate binding	molecular_function	7	3107	29	20791	ENSMUSG00000030231(Plekha5),ENSMUSG00000024535(Snx24),ENSMUSG00000025173(Wdr45b),ENSMUSG00000029578(Wipi2),ENSMUSG00000063145(Bbs5),ENSMUSG00000066621(Tecpr1),ENSMUSG00000037224(Zfyve28),	0.198746	1
GO:0001953	negative regulation of cell-matrix adhesion	biological_process	7	3107	29	20791	ENSMUSG00000022099(Dmtn),ENSMUSG00000022548(Apod),ENSMUSG00000032068(Plet1),ENSMUSG00000038007(Acer2),ENSMUSG00000031355(Arhgap6),ENSMUSG00000063531(Sema3e),ENSMUSG00000028041(Adam15),	0.198746	1
GO:0019239	deaminase activity	molecular_function	7	3107	29	20791	ENSMUSG00000058624(Gda),ENSMUSG00000031949(Adat1),ENSMUSG00000052551(Adarb2),ENSMUSG00000029209(Gnpda2),ENSMUSG00000009585(Apobec3),ENSMUSG00000027514(Zbp1),ENSMUSG00000020262(Adarb1),	0.198746	1
GO:1902475	L-alpha-amino acid transmembrane transport	biological_process	7	3107	29	20791	ENSMUSG00000027737(Slc7a11),ENSMUSG00000041313(Slc7a1),ENSMUSG00000005360(Slc1a3),ENSMUSG00000019935(Slc17a8),ENSMUSG00000038178(Slc43a2),ENSMUSG00000031596(Slc7a2),ENSMUSG00000069072(Slc7a14),	0.198746	1
GO:0051453	regulation of intracellular pH	biological_process	14	3107	58	20791	ENSMUSG00000004319(Clcn3),ENSMUSG00000079477(Rab7),ENSMUSG00000026177(Slc11a1),ENSMUSG00000025393(Atp5b),ENSMUSG00000042797(Aqp11),ENSMUSG00000060961(Slc4a4),ENSMUSG00000034320(Slc26a2),ENSMUSG00000028962(Slc4a2),ENSMUSG00000001750(Tcirg1),ENSMUSG00000037242(Clic4),ENSMUSG00000059552(Trp53),ENSMUSG00000055069(Rab39),ENSMUSG00000036196(Slc26a8),ENSMUSG00000039463(Slc9a8),	0.0938366	0.868796
GO:0007257	activation of JUN kinase activity	biological_process	7	3107	29	20791	ENSMUSG00000032554(Trf),ENSMUSG00000032041(Tirap),ENSMUSG00000027540(Ptpn1),ENSMUSG00000024182(Axin1),ENSMUSG00000022788(Fgd4),ENSMUSG00000054051(Ercc6),ENSMUSG00000004085(Zak),	0.198746	1
GO:0006221	pyrimidine nucleotide biosynthetic process	biological_process	7	3107	29	20791	ENSMUSG00000073016(Uprt),ENSMUSG00000026575(Nme7),ENSMUSG00000025747(Tyms),ENSMUSG00000026281(Dtymk),ENSMUSG00000060090(Rp2),ENSMUSG00000031730(Dhodh),ENSMUSG00000028719(Cmpk1),	0.198746	1
GO:0000038	very long-chain fatty acid metabolic process	biological_process	7	3107	29	20791	ENSMUSG00000035376(Hacd2),ENSMUSG00000055782(Abcd2),ENSMUSG00000036138(Acaa1a),ENSMUSG00000028127(Abcd3),ENSMUSG00000021226(Acot2),ENSMUSG00000063275(Hacd1),ENSMUSG00000021696(Elovl7),	0.198746	1
GO:0000228	nuclear chromosome	cellular_component	110	3107	456	20791	ENSMUSG00000006678(Pola1),ENSMUSG00000029833(Trim24),ENSMUSG00000024120(Lrpprc),ENSMUSG00000045098(Suv420h1),ENSMUSG00000039153(Runx2),ENSMUSG00000021779(Thrb),ENSMUSG00000042185(Nfrkb),ENSMUSG00000004040(Stat3),ENSMUSG00000051177(Plcb1),ENSMUSG00000035842(Ddx11),ENSMUSG00000047534(Mis18bp1),ENSMUSG00000022034(Esco2),ENSMUSG00000029012(Orc5),ENSMUSG00000003778(Brd8),ENSMUSG00000038214(Bend3),ENSM…	1.43191e-05	0.00171709
GO:0042393	histone binding	molecular_function	34	3107	141	20791	ENSMUSG00000090083(Rnf8),ENSMUSG00000029833(Trim24),ENSMUSG00000053754(Chd8),ENSMUSG00000052889(Prkcb),ENSMUSG00000022360(Atad2),ENSMUSG00000026234(Ncl),ENSMUSG00000032376(Usp3),ENSMUSG00000017548(Suz12),ENSMUSG00000020063(Sirt1),ENSMUSG00000025878(Uimc1),ENSMUSG00000095567(Noc2l),ENSMUSG00000034205(Loxl2),ENSMUSG00000002748(Baz1b),ENSMUSG00000025626(Phf6),ENSMUSG00000070495(Ctcfl),ENSMUSG0000003…	0.0133356	0.362649
GO:0032947	protein complex scaffold	molecular_function	13	3107	54	20791	ENSMUSG00000022770(Dlg1),ENSMUSG00000026276(2-Sep),ENSMUSG00000040003(Magi2),ENSMUSG00000025825(Iscu),ENSMUSG00000043051(Disc1),ENSMUSG00000040407(Akap9),ENSMUSG00000024182(Axin1),ENSMUSG00000057440(Mpp7),ENSMUSG00000022016(Akap11),ENSMUSG00000022957(Itsn1),ENSMUSG00000024170(Telo2),ENSMUSG00000061578(Ksr2),ENSMUSG00000035027(Map2k2),	0.105728	0.904826
GO:0071300	cellular response to retinoic acid	biological_process	13	3107	54	20791	ENSMUSG00000038751(Ptk6),ENSMUSG00000029359(Tesc),ENSMUSG00000028364(Tnc),ENSMUSG00000059146(Ntrk3),ENSMUSG00000029004(Kmt2e),ENSMUSG00000053110(Yap1),ENSMUSG00000055320(Tead1),ENSMUSG00000059456(Ptk2b),ENSMUSG00000036192(Rorb),ENSMUSG00000001506(Col1a1),ENSMUSG00000026596(Abl2),ENSMUSG00000014932(Yes1),ENSMUSG00000048387(Osr1),	0.105728	0.904826
GO:0009062	fatty acid catabolic process	biological_process	19	3107	79	20791	ENSMUSG00000027809(Etfdh),ENSMUSG00000036138(Acaa1a),ENSMUSG00000042647(Acad12),ENSMUSG00000029098(Acox3),ENSMUSG00000027332(Ivd),ENSMUSG00000059447(Hadhb),ENSMUSG00000025465(Echs1),ENSMUSG00000090150(Acad11),ENSMUSG00000003623(Crot),ENSMUSG00000020283(Pex13),ENSMUSG00000055782(Abcd2),ENSMUSG00000021417(Eci2),ENSMUSG00000022853(Ehhadh),ENSMUSG00000028127(Abcd3),ENSMUSG00000027984(Hadh),ENSMUSG000…	0.0580113	0.723542
GO:0050660	flavin adenine dinucleotide binding	molecular_function	19	3107	79	20791	ENSMUSG00000032342(Mto1),ENSMUSG00000034617(Mtrr),ENSMUSG00000032872(Cyb5r4),ENSMUSG00000029456(Acad10),ENSMUSG00000027710(Acad9),ENSMUSG00000039783(Kmo),ENSMUSG00000040170(Fmo2),ENSMUSG00000038244(Mical2),ENSMUSG00000003526(Prodh),ENSMUSG00000051586(Mical3),ENSMUSG00000090150(Acad11),ENSMUSG00000042096(Dao),ENSMUSG00000031901(Dus2),ENSMUSG00000025037(Maoa),ENSMUSG00000025155(Dus1l),ENSMUSG000000…	0.0580113	0.723542
GO:2000249	regulation of actin cytoskeleton reorganization	biological_process	6	3107	25	20791	ENSMUSG00000029254(Stap1),ENSMUSG00000059146(Ntrk3),ENSMUSG00000053158(Fes),ENSMUSG00000063531(Sema3e),ENSMUSG00000002603(Tgfb1),ENSMUSG00000059456(Ptk2b),	0.22648	1
GO:0051443	positive regulation of ubiquitin-protein transferase activity	biological_process	6	3107	25	20791	ENSMUSG00000026779(Mastl),ENSMUSG00000033102(Cdc14b),ENSMUSG00000038506(Dcun1d2),ENSMUSG00000024182(Axin1),ENSMUSG00000032171(Pin1),ENSMUSG00000060860(Ube2s),	0.22648	1
GO:0021544	subpallium development	biological_process	6	3107	25	20791	ENSMUSG00000029104(Htt),ENSMUSG00000006464(Bbs1),ENSMUSG00000041324(Inhba),ENSMUSG00000039419(Cntnap2),ENSMUSG00000015134(Aldh1a3),ENSMUSG00000029563(Foxp2),	0.22648	1
GO:0031365	N-terminal protein amino acid modification	biological_process	6	3107	25	20791	ENSMUSG00000063273(Naa15),ENSMUSG00000022020(Naa16),ENSMUSG00000036112(Metap2),ENSMUSG00000042719(Naa25),ENSMUSG00000061130(Ppm1b),ENSMUSG00000022521(Crebbp),	0.22648	1
GO:0051354	negative regulation of oxidoreductase activity	biological_process	6	3107	25	20791	ENSMUSG00000023826(Park2),ENSMUSG00000003421(Nosip),ENSMUSG00000026463(Atp2b4),ENSMUSG00000079834(Tmlhe),ENSMUSG00000022812(Gsk3b),ENSMUSG00000062585(Cnr2),	0.22648	1
GO:0030507	spectrin binding	molecular_function	6	3107	25	20791	ENSMUSG00000025386(Pde6g),ENSMUSG00000026933(Camsap1),ENSMUSG00000057738(Sptan1),ENSMUSG00000022099(Dmtn),ENSMUSG00000056055(Sag),ENSMUSG00000032826(Ank2),	0.22648	1
GO:0032731	positive regulation of interleukin-1 beta production	biological_process	6	3107	25	20791	ENSMUSG00000079227(Ccr5),ENSMUSG00000038058(Nod1),ENSMUSG00000033538(Casp4),ENSMUSG00000037860(Aim2),ENSMUSG00000022967(Ifnar1),ENSMUSG00000055994(Nod2),	0.22648	1
GO:0004112	cyclic-nucleotide phosphodiesterase activity	molecular_function	6	3107	25	20791	ENSMUSG00000004347(Pde1c),ENSMUSG00000031842(Pde4c),ENSMUSG00000041741(Pde3a),ENSMUSG00000025386(Pde6g),ENSMUSG00000053965(Pde5a),ENSMUSG00000064330(Pde6h),	0.22648	1
GO:0043488	regulation of mRNA stability	biological_process	12	3107	50	20791	ENSMUSG00000066800(Rnasel),ENSMUSG00000021127(Zfp36l1),ENSMUSG00000043962(Thrap3),ENSMUSG00000013415(Igf2bp1),ENSMUSG00000039652(Cpeb3),ENSMUSG00000066037(Hnrnpr),ENSMUSG00000032423(Syncrip),ENSMUSG00000032041(Tirap),ENSMUSG00000026177(Slc11a1),ENSMUSG00000042699(Dhx9),ENSMUSG00000023087(Noct),ENSMUSG00000060373(Hnrnpc),	0.119291	0.955963
GO:0004553	hydrolase activity, hydrolyzing O-glycosyl compounds	molecular_function	24	3107	100	20791	ENSMUSG00000026200(Glb1l),ENSMUSG00000045019(Acer1),ENSMUSG00000096569(Amy2a2),ENSMUSG00000052353(Cemip),ENSMUSG00000033400(Agl),ENSMUSG00000058488(Kl),ENSMUSG00000036091(Hyal3),ENSMUSG00000030760(Acer3),ENSMUSG00000025512(Chid1),ENSMUSG00000074268(Amy2a5),ENSMUSG00000062646(Ganc),ENSMUSG00000008763(Man1a2),ENSMUSG00000035239(Neu3),ENSMUSG00000031266(Gla),ENSMUSG00000003746(Man1a),ENSMUSG00000039…	0.0363038	0.592348
GO:1902042	negative regulation of extrinsic apoptotic signaling pathway via death domain receptors	biological_process	6	3107	25	20791	ENSMUSG00000028964(Park7),ENSMUSG00000021559(Dapk1),ENSMUSG00000017146(Brca1),ENSMUSG00000026031(Cflar),ENSMUSG00000006301(Tmbim1),ENSMUSG00000044948(Cfap43),	0.22648	1
GO:0042165	neurotransmitter binding	molecular_function	6	3107	25	20791	ENSMUSG00000027107(Chrna1),ENSMUSG00000035594(Chrna5),ENSMUSG00000035200(Chrnb4),ENSMUSG00000023328(Ache),ENSMUSG00000026959(Grin1),ENSMUSG00000056999(Ide),	0.22648	1
GO:0007094	mitotic spindle assembly checkpoint	biological_process	6	3107	25	20791	ENSMUSG00000029910(Mad2l1),ENSMUSG00000032435(Dync1li1),ENSMUSG00000024190(Dusp1),ENSMUSG00000025925(Terf1),ENSMUSG00000034218(Atm),ENSMUSG00000041431(Ccnb1),	0.22648	1
GO:0044550	secondary metabolite biosynthetic process	biological_process	6	3107	25	20791	ENSMUSG00000074037(Mc1r),ENSMUSG00000004651(Tyr),ENSMUSG00000026872(Zeb2),ENSMUSG00000062232(Rapgef2),ENSMUSG00000039783(Kmo),ENSMUSG00000030450(Oca2),	0.22648	1
GO:0071897	DNA biosynthetic process	biological_process	23	3107	96	20791	ENSMUSG00000020718(Polg2),ENSMUSG00000020778(Ten1),ENSMUSG00000029676(Pot1a),ENSMUSG00000067336(Bmpr2),ENSMUSG00000006678(Pola1),ENSMUSG00000025574(Tk1),ENSMUSG00000026516(Nvl),ENSMUSG00000031403(Dkc1),ENSMUSG00000038425(Poli),ENSMUSG00000059456(Ptk2b),ENSMUSG00000025925(Terf1),ENSMUSG00000024833(Pola2),ENSMUSG00000022812(Gsk3b),ENSMUSG00000059552(Trp53),ENSMUSG00000020063(Sirt1),ENSMUSG000000241…	0.0405995	0.619765
GO:0006757	ATP generation from ADP	biological_process	17	3107	71	20791	ENSMUSG00000025815(Dhtkd1),ENSMUSG00000026313(Hdac4),ENSMUSG00000059552(Trp53),ENSMUSG00000059040(Eno1b),ENSMUSG00000061099(Gapdhs),ENSMUSG00000091415(Ak9),ENSMUSG00000057666(Gapdh),ENSMUSG00000029167(Ppargc1a),ENSMUSG00000022383(Ppara),ENSMUSG00000036427(Gpi1),ENSMUSG00000097148(Gm3839),ENSMUSG00000018501(Ncor1),ENSMUSG00000004040(Stat3),ENSMUSG00000060600(Eno3),ENSMUSG00000020277(Pfkl),ENSMUSG0…	0.0730656	0.777777
GO:0061630	ubiquitin protein ligase activity	molecular_function	50	3107	209	20791	ENSMUSG00000036469(1-Mar),ENSMUSG00000040782(Rfwd2),ENSMUSG00000022684(Bfar),ENSMUSG00000072244(Trim6),ENSMUSG00000027598(Itch),ENSMUSG00000018160(Med1),ENSMUSG00000039753(Fbxl5),ENSMUSG00000026219(Trip12),ENSMUSG00000023286(Ube2j2),ENSMUSG00000035247(Hectd1),ENSMUSG00000027993(Trim2),ENSMUSG00000033107(Rnf125),ENSMUSG00000023826(Park2),ENSMUSG00000029458(Brap),ENSMUSG00000000275(Trim25),ENSMUSG0…	0.00348567	0.164421
GO:0035567	non-canonical Wnt signaling pathway	biological_process	11	3107	46	20791	ENSMUSG00000036856(Wnt4),ENSMUSG00000015957(Wnt11),ENSMUSG00000018486(Wnt9b),ENSMUSG00000026842(Abl1),ENSMUSG00000003233(Dvl3),ENSMUSG00000026596(Abl2),ENSMUSG00000020888(Dvl2),ENSMUSG00000027778(Ift80),ENSMUSG00000081683(Fzd10),ENSMUSG00000040183(Ankrd6),ENSMUSG00000054196(Cthrc1),	0.134805	1
GO:0016573	histone acetylation	biological_process	33	3107	138	20791	ENSMUSG00000018537(Pcgf2),ENSMUSG00000045482(Trrap),ENSMUSG00000030330(Ing4),ENSMUSG00000041147(Brca2),ENSMUSG00000027985(Lef1),ENSMUSG00000002221(Paxip1),ENSMUSG00000062270(Morf4l1),ENSMUSG00000024384(Iws1),ENSMUSG00000038909(Kat7),ENSMUSG00000021180(Rps6ka5),ENSMUSG00000027104(Atf2),ENSMUSG00000030801(Kat8),ENSMUSG00000022521(Crebbp),ENSMUSG00000032633(Flcn),ENSMUSG00000041215(Yeats2),ENSMUSG00…	0.0162463	0.40628
GO:0046902	regulation of mitochondrial membrane permeability	biological_process	11	3107	46	20791	ENSMUSG00000029104(Htt),ENSMUSG00000022679(Mpv17l),ENSMUSG00000014776(Nol3),ENSMUSG00000059552(Trp53),ENSMUSG00000022812(Gsk3b),ENSMUSG00000027282(Mtch2),ENSMUSG00000016319(Slc25a5),ENSMUSG00000004040(Stat3),ENSMUSG00000027104(Atf2),ENSMUSG00000017686(Rhot1),ENSMUSG00000028145(Them4),	0.134805	1
GO:0051020	GTPase binding	molecular_function	60	3107	251	20791	ENSMUSG00000030872(Gga2),ENSMUSG00000022021(Diap3),ENSMUSG00000020263(Appl2),ENSMUSG00000034584(Exph5),ENSMUSG00000040472(Rabggta),ENSMUSG00000021998(Lcp1),ENSMUSG00000003452(Bicd1),ENSMUSG00000001173(Ocrl),ENSMUSG00000017716(Birc5),ENSMUSG00000035901(Dennd5a),ENSMUSG00000041268(Dmxl2),ENSMUSG00000021270(Hsp90aa1),ENSMUSG00000026721(Rabgap1l),ENSMUSG00000000167(Pih1d2),ENSMUSG00000031292(Cdkl5),E…	0.00146607	0.085834
GO:0034399	nuclear periphery	cellular_component	27	3107	113	20791	ENSMUSG00000024045(Akap8),ENSMUSG00000024590(Lmnb1),ENSMUSG00000062075(Lmnb2),ENSMUSG00000002221(Paxip1),ENSMUSG00000004865(Srpk1),ENSMUSG00000030528(Blm),ENSMUSG00000029290(Zfp326),ENSMUSG00000028063(Lmna),ENSMUSG00000006678(Pola1),ENSMUSG00000026605(Cenpf),ENSMUSG00000056501(Cebpb),ENSMUSG00000026491(Ahctf1),ENSMUSG00000004934(Pias4),ENSMUSG00000037236(Matr3),ENSMUSG00000018593(Sparc),ENSMUSG00…	0.0285595	0.533308
GO:0060090	binding, bridging	molecular_function	26	3107	109	20791	ENSMUSG00000072244(Trim6),ENSMUSG00000003452(Bicd1),ENSMUSG00000061132(Blnk),ENSMUSG00000022684(Bfar),ENSMUSG00000009575(Cbx5),ENSMUSG00000029254(Stap1),ENSMUSG00000017776(Crk),ENSMUSG00000027787(Nmd3),ENSMUSG00000014748(Tex261),ENSMUSG00000029661(Col1a2),ENSMUSG00000020372(Gnb2l1),ENSMUSG00000052144(Ppp4r2),ENSMUSG00000029705(Cux1),ENSMUSG00000027905(Ddx20),ENSMUSG00000026058(Khdrbs2),ENSMUSG000…	0.0318958	0.567904
GO:0043242	negative regulation of protein complex disassembly	biological_process	15	3107	63	20791	ENSMUSG00000025900(Rp1),ENSMUSG00000022099(Dmtn),ENSMUSG00000023022(Lima1),ENSMUSG00000035299(Mid1),ENSMUSG00000058587(Tmod3),ENSMUSG00000028059(Arhgef2),ENSMUSG00000031137(Fgf13),ENSMUSG00000015733(Capza2),ENSMUSG00000031161(Hdac6),ENSMUSG00000021338(Lrrc16a),ENSMUSG00000041431(Ccnb1),ENSMUSG00000057738(Sptan1),ENSMUSG00000028328(Tmod1),ENSMUSG00000020315(Sptbn1),ENSMUSG00000064302(Clasp1),	0.0923873	0.87242
GO:0010742	macrophage derived foam cell differentiation	biological_process	5	3107	21	20791	ENSMUSG00000020891(Alox8),ENSMUSG00000025044(Msr1),ENSMUSG00000022383(Ppara),ENSMUSG00000015568(Lpl),ENSMUSG00000026600(Soat1),	0.258883	1
GO:0005732	small nucleolar ribonucleoprotein complex	cellular_component	5	3107	21	20791	ENSMUSG00000046865(Fbl),ENSMUSG00000031683(Lsm6),ENSMUSG00000031403(Dkc1),ENSMUSG00000026020(Nop58),ENSMUSG00000041506(Rrp9),	0.258883	1
GO:0070536	protein K63-linked deubiquitination	biological_process	5	3107	21	20791	ENSMUSG00000025878(Uimc1),ENSMUSG00000025437(Usp33),ENSMUSG00000038495(Otud7b),ENSMUSG00000036712(Cyld),ENSMUSG00000046404(Yod1),	0.258883	1
GO:0004029	aldehyde dehydrogenase (NAD) activity	molecular_function	5	3107	21	20791	ENSMUSG00000007833(Aldh16a1),ENSMUSG00000020256(Aldh1l2),ENSMUSG00000015134(Aldh1a3),ENSMUSG00000030088(Aldh1l1),ENSMUSG00000028138(Adh5),	0.258883	1
GO:0038083	peptidyl-tyrosine autophosphorylation	biological_process	10	3107	42	20791	ENSMUSG00000038751(Ptk6),ENSMUSG00000053158(Fes),ENSMUSG00000032899(Styk1),ENSMUSG00000059456(Ptk2b),ENSMUSG00000001583(Tnk1),ENSMUSG00000054892(Txk),ENSMUSG00000026596(Abl2),ENSMUSG00000022607(Ptk2),ENSMUSG00000014932(Yes1),ENSMUSG00000026842(Abl1),	0.152608	1
GO:0019882	antigen processing and presentation	biological_process	25	3107	105	20791	ENSMUSG00000055994(Nod2),ENSMUSG00000072791(Abcb5),ENSMUSG00000073411(H2-D1),ENSMUSG00000053835(H2-T24),ENSMUSG00000036943(Rab8b),ENSMUSG00000006611(Hfe),ENSMUSG00000002059(Rab34),ENSMUSG00000024101(Wash1),ENSMUSG00000054128(H2-T3),ENSMUSG00000067235(H2-Q10),ENSMUSG00000037548(H2-DMb2),ENSMUSG00000038213(Tapbpl),ENSMUSG00000036469(1-Mar),ENSMUSG00000035929(H2-Q4),ENSMUSG00000056673(Kdm5d),ENSMUSG…	0.0356399	0.593183
GO:0006418	tRNA aminoacylation for protein translation	biological_process	10	3107	42	20791	ENSMUSG00000030515(Tarsl2),ENSMUSG00000037845(Fdxacb1),ENSMUSG00000075528(Aarsd1),ENSMUSG00000003808(Farsa),ENSMUSG00000028811(Yars),ENSMUSG00000026356(Dars),ENSMUSG00000026615(Eprs),ENSMUSG00000032604(Qars),ENSMUSG00000028107(Tars2),ENSMUSG00000004233(Wars2),	0.152608	1
GO:0035327	transcriptionally active chromatin	cellular_component	5	3107	21	20791	ENSMUSG00000061286(Exosc5),ENSMUSG00000028927(Padi2),ENSMUSG00000034259(Exosc4),ENSMUSG00000019768(Esr1),ENSMUSG00000049470(Aff4),	0.258883	1
GO:0090544	BAF-type complex	cellular_component	5	3107	21	20791	ENSMUSG00000042323(Pbrm1),ENSMUSG00000069729(Arid1b),ENSMUSG00000024826(Dpf2),ENSMUSG00000000902(Smarcb1),ENSMUSG00000007880(Arid1a),	0.258883	1
GO:0010939	regulation of necrotic cell death	biological_process	5	3107	21	20791	ENSMUSG00000014776(Nol3),ENSMUSG00000031077(Fadd),ENSMUSG00000026031(Cflar),ENSMUSG00000047098(Rnf31),ENSMUSG00000032000(Birc3),	0.258883	1
GO:0001047	core promoter binding	molecular_function	35	3107	147	20791	ENSMUSG00000019768(Esr1),ENSMUSG00000046179(E2f8),ENSMUSG00000020889(Nr1d1),ENSMUSG00000066613(Zfp932),ENSMUSG00000070544(Top1),ENSMUSG00000014767(Tbp),ENSMUSG00000002325(Irf9),ENSMUSG00000053110(Yap1),ENSMUSG00000031161(Hdac6),ENSMUSG00000018160(Med1),ENSMUSG00000043962(Thrap3),ENSMUSG00000056758(Hmga2),ENSMUSG00000002983(Relb),ENSMUSG00000039191(Rbpj),ENSMUSG00000059552(Trp53),ENSMUSG0000002882…	0.0143069	0.376709
GO:0009409	response to cold	biological_process	10	3107	42	20791	ENSMUSG00000031167(Rbm3),ENSMUSG00000031808(Slc27a1),ENSMUSG00000006818(Sod2),ENSMUSG00000029167(Ppargc1a),ENSMUSG00000064354(mt-Co2),ENSMUSG00000039208(Metrnl),ENSMUSG00000015568(Lpl),ENSMUSG00000029322(Plac8),ENSMUSG00000025980(Hspd1),ENSMUSG00000021270(Hsp90aa1),	0.152608	1
GO:2000209	regulation of anoikis	biological_process	5	3107	21	20791	ENSMUSG00000022607(Ptk2),ENSMUSG00000039988(Ankrd13c),ENSMUSG00000000724(Cryba1),ENSMUSG00000027665(Pik3ca),ENSMUSG00000029521(Chek2),	0.258883	1
GO:0010288	response to lead ion	biological_process	5	3107	21	20791	ENSMUSG00000018593(Sparc),ENSMUSG00000022742(Cpox),ENSMUSG00000020661(Dnmt3a),ENSMUSG00000004099(Dnmt1),ENSMUSG00000006728(Cdk4),	0.258883	1
GO:0000175	3'-5'-exoribonuclease activity	molecular_function	5	3107	21	20791	ENSMUSG00000029647(Pan3),ENSMUSG00000030929(Eri2),ENSMUSG00000020362(Cnot6),ENSMUSG00000043702(Pde12),ENSMUSG00000023087(Noct),	0.258883	1
GO:0032608	interferon-beta production	biological_process	10	3107	42	20791	ENSMUSG00000022708(Zbtb20),ENSMUSG00000022967(Ifnar1),ENSMUSG00000027551(Zfp64),ENSMUSG00000002983(Relb),ENSMUSG00000033124(Atg9a),ENSMUSG00000061130(Ppm1b),ENSMUSG00000020707(Rnf135),ENSMUSG00000040296(Ddx58),ENSMUSG00000027427(Polr3f),ENSMUSG00000029826(Zc3hav1),	0.152608	1
GO:0051875	pigment granule localization	biological_process	5	3107	21	20791	ENSMUSG00000024511(Rab27b),ENSMUSG00000005804(Bloc1s6),ENSMUSG00000077450(Rab11b),ENSMUSG00000030534(Vps33b),ENSMUSG00000057667(Bloc1s3),	0.258883	1
GO:0030071	regulation of mitotic metaphase/anaphase transition	biological_process	10	3107	42	20791	ENSMUSG00000032435(Dync1li1),ENSMUSG00000066149(Cdc26),ENSMUSG00000026749(Nek6),ENSMUSG00000024190(Dusp1),ENSMUSG00000041431(Ccnb1),ENSMUSG00000034218(Atm),ENSMUSG00000001403(Ube2c),ENSMUSG00000029910(Mad2l1),ENSMUSG00000024370(Cdc23),ENSMUSG00000025925(Terf1),	0.152608	1
GO:0019787	ubiquitin-like protein transferase activity	molecular_function	94	3107	395	20791	ENSMUSG00000033107(Rnf125),ENSMUSG00000029458(Brap),ENSMUSG00000021326(Trim27),ENSMUSG00000026196(Bard1),ENSMUSG00000037075(Rnf139),ENSMUSG00000090799(Klhl33),ENSMUSG00000026455(Klhl12),ENSMUSG00000021774(Ube2e1),ENSMUSG00000075376(Rc3h2),ENSMUSG00000038664(Herc1),ENSMUSG00000052656(Rnf103),ENSMUSG00000027272(Ubr1),ENSMUSG00000060860(Ube2s),ENSMUSG00000072244(Trim6),ENSMUSG00000018160(Med1),ENSMU…	8.99396e-05	0.00852542
GO:0030176	integral component of endoplasmic reticulum membrane	cellular_component	24	3107	101	20791	ENSMUSG00000034462(Pkd2),ENSMUSG00000027366(Sppl2a),ENSMUSG00000030760(Acer3),ENSMUSG00000028207(Asph),ENSMUSG00000055943(Emc7),ENSMUSG00000058454(Dhcr7),ENSMUSG00000018442(Derl2),ENSMUSG00000073411(H2-D1),ENSMUSG00000078517(Emc1),ENSMUSG00000008140(Emc10),ENSMUSG00000021770(Samd8),ENSMUSG00000031819(Emc8),ENSMUSG00000029501(Ankle2),ENSMUSG00000071657(Bscl2),ENSMUSG00000024308(Tapbp),ENSMUSG00000…	0.0398451	0.611061
GO:0048013	ephrin receptor signaling pathway	biological_process	9	3107	38	20791	ENSMUSG00000028664(Ephb2),ENSMUSG00000006445(Epha2),ENSMUSG00000022607(Ptk2),ENSMUSG00000028876(Epha10),ENSMUSG00000039191(Rbpj),ENSMUSG00000056486(Chn1),ENSMUSG00000066877(Nck2),ENSMUSG00000017776(Crk),ENSMUSG00000059146(Ntrk3),	0.173119	1
GO:0003899	DNA-directed RNA polymerase activity	molecular_function	9	3107	38	20791	ENSMUSG00000025395(Prim1),ENSMUSG00000034032(Rpap1),ENSMUSG00000028318(Polr1e),ENSMUSG00000027395(Polr1b),ENSMUSG00000038489(Polr2l),ENSMUSG00000027427(Polr3f),ENSMUSG00000028104(Polr3gl),ENSMUSG00000026134(Prim2),ENSMUSG00000006678(Pola1),	0.173119	1
GO:0045494	photoreceptor cell maintenance	biological_process	9	3107	38	20791	ENSMUSG00000026317(Cln8),ENSMUSG00000004319(Clcn3),ENSMUSG00000022837(Iqcb1),ENSMUSG00000069170(Adgrv1),ENSMUSG00000025900(Rp1),ENSMUSG00000054051(Ercc6),ENSMUSG00000029086(Prom1),ENSMUSG00000037446(Tulp1),ENSMUSG00000006464(Bbs1),	0.173119	1
GO:0021762	substantia nigra development	biological_process	9	3107	38	20791	ENSMUSG00000045763(Basp1),ENSMUSG00000033538(Casp4),ENSMUSG00000076432(Ywhaq),ENSMUSG00000028927(Padi2),ENSMUSG00000036438(Calm2),ENSMUSG00000009013(Dynll1),ENSMUSG00000022248(Rad1),ENSMUSG00000027669(Gnb4),ENSMUSG00000036634(Mag),	0.173119	1
GO:0061098	positive regulation of protein tyrosine kinase activity	biological_process	9	3107	38	20791	ENSMUSG00000058835(Abi1),ENSMUSG00000062991(Nrg1),ENSMUSG00000052593(Adam17),ENSMUSG00000020888(Dvl2),ENSMUSG00000054051(Ercc6),ENSMUSG00000027540(Ptpn1),ENSMUSG00000028017(Egf),ENSMUSG00000029254(Stap1),ENSMUSG00000022781(Pak2),	0.173119	1
GO:0008277	regulation of G-protein coupled receptor protein signaling pathway	biological_process	22	3107	93	20791	ENSMUSG00000051177(Plcb1),ENSMUSG00000001521(Tulp3),ENSMUSG00000000579(Dynlt1c),ENSMUSG00000003452(Bicd1),ENSMUSG00000021639(Gtf2h2),ENSMUSG00000041633(Kctd12b),ENSMUSG00000018909(Arrb1),ENSMUSG00000020599(Rgs9),ENSMUSG00000026463(Atp2b4),ENSMUSG00000053965(Pde5a),ENSMUSG00000053024(Cntn2),ENSMUSG00000072875(Gpr27),ENSMUSG00000020828(Pld2),ENSMUSG00000038845(Phb),ENSMUSG00000025437(Usp33),ENSMUSG…	0.0498927	0.683997
GO:0005814	centriole	cellular_component	22	3107	93	20791	ENSMUSG00000017716(Birc5),ENSMUSG00000056919(Cep162),ENSMUSG00000032534(Cep63),ENSMUSG00000029104(Htt),ENSMUSG00000040312(Cchcr1),ENSMUSG00000028438(Kif24),ENSMUSG00000026504(Sdccag8),ENSMUSG00000060090(Rp2),ENSMUSG00000071202(Ccdc78),ENSMUSG00000000759(Tubgcp3),ENSMUSG00000036403(Cep135),ENSMUSG00000090100(Ttbk2),ENSMUSG00000057335(Cep170),ENSMUSG00000023072(Cep89),ENSMUSG00000025758(Plk4),ENSMU…	0.0498927	0.683997
GO:0051303	establishment of chromosome localization	biological_process	13	3107	55	20791	ENSMUSG00000041431(Ccnb1),ENSMUSG00000034218(Atm),ENSMUSG00000028678(Kif2c),ENSMUSG00000032498(Mlh1),ENSMUSG00000017716(Birc5),ENSMUSG00000041147(Brca2),ENSMUSG00000035086(Becn1),ENSMUSG00000028873(Cdca8),ENSMUSG00000027115(Kif18a),ENSMUSG00000025925(Terf1),ENSMUSG00000020152(Actr2),ENSMUSG00000024370(Cdc23),ENSMUSG00000026605(Cenpf),	0.117383	0.948305
GO:0004722	protein serine/threonine phosphatase activity	molecular_function	13	3107	55	20791	ENSMUSG00000026309(Ilkap),ENSMUSG00000020349(Ppp2ca),ENSMUSG00000026176(Ctdsp1),ENSMUSG00000029147(Ppm1g),ENSMUSG00000014956(Ppp1cb),ENSMUSG00000034613(Ppm1h),ENSMUSG00000004455(Ppp1cc),ENSMUSG00000061130(Ppm1b),ENSMUSG00000009630(Ppp2cb),ENSMUSG00000033102(Cdc14b),ENSMUSG00000037826(Ppm1k),ENSMUSG00000048371(Pdp2),ENSMUSG00000030697(Ppp4c),	0.117383	0.948305
GO:0016798	hydrolase activity, acting on glycosyl bonds	molecular_function	30	3107	127	20791	ENSMUSG00000045019(Acer1),ENSMUSG00000026200(Glb1l),ENSMUSG00000033400(Agl),ENSMUSG00000036091(Hyal3),ENSMUSG00000058488(Kl),ENSMUSG00000029082(Bst1),ENSMUSG00000052353(Cemip),ENSMUSG00000096569(Amy2a2),ENSMUSG00000029084(Cd38),ENSMUSG00000003746(Man1a),ENSMUSG00000039396(Neil3),ENSMUSG00000032298(Neil1),ENSMUSG00000031266(Gla),ENSMUSG00000035239(Neu3),ENSMUSG00000074268(Amy2a5),ENSMUSG0000002551…	0.0245843	0.508706
GO:0005759	mitochondrial matrix	cellular_component	68	3107	288	20791	ENSMUSG00000033624(Pdpr),ENSMUSG00000030706(Mrpl48),ENSMUSG00000004233(Wars2),ENSMUSG00000025208(Mrpl43),ENSMUSG00000034211(Mrps17),ENSMUSG00000030621(Me3),ENSMUSG00000026103(Gls),ENSMUSG00000018446(C1qbp),ENSMUSG00000058267(Mrps14),ENSMUSG00000040521(Tsfm),ENSMUSG00000021226(Acot2),ENSMUSG00000025825(Iscu),ENSMUSG00000025465(Echs1),ENSMUSG00000027332(Ivd),ENSMUSG00000059447(Hadhb),ENSMUSG0000002…	0.00097302	0.0628862
GO:0048145	regulation of fibroblast proliferation	biological_process	21	3107	89	20791	ENSMUSG00000026361(Cdc73),ENSMUSG00000029050(Ski),ENSMUSG00000021504(B4galt7),ENSMUSG00000026674(Ddr2),ENSMUSG00000020898(Ctc1),ENSMUSG00000020122(Egfr),ENSMUSG00000040274(Cdk6),ENSMUSG00000021615(Xrcc4),ENSMUSG00000061878(Sphk1),ENSMUSG00000002603(Tgfb1),ENSMUSG00000041431(Ccnb1),ENSMUSG00000019768(Esr1),ENSMUSG00000006369(Fbln1),ENSMUSG00000039286(Fndc3b),ENSMUSG00000059552(Trp53),ENSMUSG000000…	0.0558857	0.723316
GO:0031227	intrinsic component of endoplasmic reticulum membrane	cellular_component	25	3107	106	20791	ENSMUSG00000021770(Samd8),ENSMUSG00000031819(Emc8),ENSMUSG00000008140(Emc10),ENSMUSG00000078517(Emc1),ENSMUSG00000073411(H2-D1),ENSMUSG00000018442(Derl2),ENSMUSG00000058454(Dhcr7),ENSMUSG00000055943(Emc7),ENSMUSG00000028207(Asph),ENSMUSG00000025479(Cyp2e1),ENSMUSG00000030760(Acer3),ENSMUSG00000034462(Pkd2),ENSMUSG00000027366(Sppl2a),ENSMUSG00000027422(Rrbp1),ENSMUSG00000067235(H2-Q10),ENSMUSG0000…	0.0390361	0.600504
GO:0016567	protein ubiquitination	biological_process	162	3107	687	20791	ENSMUSG00000026196(Bard1),ENSMUSG00000039483(Asb6),ENSMUSG00000090799(Klhl33),ENSMUSG00000033107(Rnf125),ENSMUSG00000054611(Kdm2a),ENSMUSG00000067081(Asb18),ENSMUSG00000041431(Ccnb1),ENSMUSG00000027272(Ubr1),ENSMUSG00000038664(Herc1),ENSMUSG00000075376(Rc3h2),ENSMUSG00000052656(Rnf103),ENSMUSG00000006611(Hfe),ENSMUSG00000014355(Anapc1),ENSMUSG00000020107(Anapc16),ENSMUSG00000036469(1-Mar),ENSMUSG…	5.19426e-07	8.76245e-05
GO:0034349	glial cell apoptotic process	biological_process	4	3107	17	20791	ENSMUSG00000059552(Trp53),ENSMUSG00000019979(Apaf1),ENSMUSG00000037643(Prkci),ENSMUSG00000026942(Traf2),	0.296987	1
GO:0030320	cellular monovalent inorganic anion homeostasis	biological_process	4	3107	17	20791	ENSMUSG00000037370(Enpp1),ENSMUSG00000029925(Tbxas1),ENSMUSG00000026469(Xpr1),ENSMUSG00000034656(Cacna1a),	0.296987	1
GO:0014704	intercalated disc	cellular_component	12	3107	51	20791	ENSMUSG00000032826(Ank2),ENSMUSG00000052698(Tln2),ENSMUSG00000056328(Myh1),ENSMUSG00000022865(Cxadr),ENSMUSG00000032892(Rangrf),ENSMUSG00000054640(Slc8a1),ENSMUSG00000001552(Jup),ENSMUSG00000031137(Fgf13),ENSMUSG00000067653(Ankrd23),ENSMUSG00000026576(Atp1b1),ENSMUSG00000026208(Des),ENSMUSG00000057738(Sptan1),	0.132603	0.99457
GO:0090311	regulation of protein deacetylation	biological_process	8	3107	34	20791	ENSMUSG00000030180(Kdm5a),ENSMUSG00000002603(Tgfb1),ENSMUSG00000018501(Ncor1),ENSMUSG00000059552(Trp53),ENSMUSG00000029050(Ski),ENSMUSG00000056602(Fry),ENSMUSG00000041187(Prkd2),ENSMUSG00000048930(Tada3),	0.196862	1
GO:0047485	protein N-terminus binding	molecular_function	24	3107	102	20791	ENSMUSG00000021639(Gtf2h2),ENSMUSG00000006058(Snf8),ENSMUSG00000076432(Ywhaq),ENSMUSG00000026496(Parp1),ENSMUSG00000054051(Ercc6),ENSMUSG00000022545(Ercc4),ENSMUSG00000027630(Tbl1xr1),ENSMUSG00000062270(Morf4l1),ENSMUSG00000010110(Stx5a),ENSMUSG00000031858(Mau2),ENSMUSG00000039191(Rbpj),ENSMUSG00000061244(Exoc5),ENSMUSG00000059552(Trp53),ENSMUSG00000039671(Zmynd8),ENSMUSG00000001930(Vwf),ENSMUSG0…	0.043651	0.652339
GO:0051023	regulation of immunoglobulin secretion	biological_process	4	3107	17	20791	ENSMUSG00000067212(H2-T23),ENSMUSG00000026942(Traf2),ENSMUSG00000017652(Cd40),ENSMUSG00000024810(Il33),	0.296987	1
GO:0030851	granulocyte differentiation	biological_process	8	3107	34	20791	ENSMUSG00000029359(Tesc),ENSMUSG00000022952(Runx1),ENSMUSG00000029004(Kmt2e),ENSMUSG00000049577(Zfpm1),ENSMUSG00000018654(Ikzf1),ENSMUSG00000027109(Sp3),ENSMUSG00000031446(Cul4a),ENSMUSG00000027985(Lef1),	0.196862	1
GO:0042249	establishment of planar polarity of embryonic epithelium	biological_process	4	3107	17	20791	ENSMUSG00000020888(Dvl2),ENSMUSG00000020745(Pafah1b1),ENSMUSG00000054196(Cthrc1),ENSMUSG00000003233(Dvl3),	0.296987	1
GO:0071880	adenylate cyclase-activating adrenergic receptor signaling pathway	biological_process	4	3107	17	20791	ENSMUSG00000027523(Gnas),ENSMUSG00000045875(Adra1a),ENSMUSG00000027335(Adra1d),ENSMUSG00000062232(Rapgef2),	0.296987	1
GO:0010257	NADH dehydrogenase complex assembly	biological_process	4	3107	17	20791	ENSMUSG00000020153(Ndufs7),ENSMUSG00000035142(Nubpl),ENSMUSG00000027710(Acad9),ENSMUSG00000024082(Ndufaf7),	0.296987	1
GO:0097300	programmed necrotic cell death	biological_process	8	3107	34	20791	ENSMUSG00000036712(Cyld),ENSMUSG00000026031(Cflar),ENSMUSG00000059552(Trp53),ENSMUSG00000032000(Birc3),ENSMUSG00000026942(Traf2),ENSMUSG00000047098(Rnf31),ENSMUSG00000071369(Map3k5),ENSMUSG00000031077(Fadd),	0.196862	1
GO:0001510	RNA methylation	biological_process	12	3107	51	20791	ENSMUSG00000001909(Trmt1),ENSMUSG00000004127(Trmt10a),ENSMUSG00000020706(Ftsj3),ENSMUSG00000010554(Mettl16),ENSMUSG00000067369(Trmt2b),ENSMUSG00000031171(Ftsj1),ENSMUSG00000037845(Fdxacb1),ENSMUSG00000022160(Mettl3),ENSMUSG00000020691(Mettl2),ENSMUSG00000004268(Emg1),ENSMUSG00000046865(Fbl),ENSMUSG00000025899(Alkbh8),	0.132603	0.99457
GO:0033194	response to hydroperoxide	biological_process	4	3107	17	20791	ENSMUSG00000064341(mt-Nd1),ENSMUSG00000009292(Trpm2),ENSMUSG00000029084(Cd38),ENSMUSG00000025199(Chuk),	0.296987	1
GO:0090344	negative regulation of cell aging	biological_process	4	3107	17	20791	ENSMUSG00000021327(Zkscan3),ENSMUSG00000040274(Cdk6),ENSMUSG00000026842(Abl1),ENSMUSG00000020063(Sirt1),	0.296987	1
GO:0006906	vesicle fusion	biological_process	20	3107	85	20791	ENSMUSG00000027287(Snap23),ENSMUSG00000027879(Sec22b),ENSMUSG00000055069(Rab39),ENSMUSG00000020790(Ankfy1),ENSMUSG00000061536(Sec22c),ENSMUSG00000030279(C2cd5),ENSMUSG00000028955(Vamp3),ENSMUSG00000047854(Stx19),ENSMUSG00000030337(Vamp1),ENSMUSG00000010110(Stx5a),ENSMUSG00000079477(Rab7),ENSMUSG00000036943(Rab8b),ENSMUSG00000024659(Anxa1),ENSMUSG00000026470(Stx6),ENSMUSG00000015316(Slamf1),ENSMUS…	0.0626448	0.744927
GO:0097031	mitochondrial respiratory chain complex I biogenesis	biological_process	4	3107	17	20791	ENSMUSG00000027710(Acad9),ENSMUSG00000024082(Ndufaf7),ENSMUSG00000035142(Nubpl),ENSMUSG00000020153(Ndufs7),	0.296987	1
GO:0032981	mitochondrial respiratory chain complex I assembly	biological_process	4	3107	17	20791	ENSMUSG00000027710(Acad9),ENSMUSG00000024082(Ndufaf7),ENSMUSG00000020153(Ndufs7),ENSMUSG00000035142(Nubpl),	0.296987	1
GO:0031201	SNARE complex	cellular_component	12	3107	51	20791	ENSMUSG00000030337(Vamp1),ENSMUSG00000029125(Stx18),ENSMUSG00000010110(Stx5a),ENSMUSG00000004626(Stxbp2),ENSMUSG00000028955(Vamp3),ENSMUSG00000005804(Bloc1s6),ENSMUSG00000020903(Stx8),ENSMUSG00000047854(Stx19),ENSMUSG00000026470(Stx6),ENSMUSG00000061536(Sec22c),ENSMUSG00000027287(Snap23),ENSMUSG00000027879(Sec22b),	0.132603	0.99457
GO:0004697	protein kinase C activity	molecular_function	4	3107	17	20791	ENSMUSG00000026778(Prkcq),ENSMUSG00000052889(Prkcb),ENSMUSG00000041187(Prkd2),ENSMUSG00000037643(Prkci),	0.296987	1
GO:0051570	regulation of histone H3-K9 methylation	biological_process	4	3107	17	20791	ENSMUSG00000013787(Ehmt2),ENSMUSG00000004099(Dnmt1),ENSMUSG00000020063(Sirt1),ENSMUSG00000017146(Brca1),	0.296987	1
GO:0048002	antigen processing and presentation of peptide antigen	biological_process	16	3107	68	20791	ENSMUSG00000037548(H2-DMb2),ENSMUSG00000038213(Tapbpl),ENSMUSG00000035929(H2-Q4),ENSMUSG00000036469(1-Mar),ENSMUSG00000067235(H2-Q10),ENSMUSG00000026177(Slc11a1),ENSMUSG00000073409(H2-Q6),ENSMUSG00000060550(H2-Q7),ENSMUSG00000067212(H2-T23),ENSMUSG00000024308(Tapbp),ENSMUSG00000079492(Gm11127),ENSMUSG00000072791(Abcb5),ENSMUSG00000073411(H2-D1),ENSMUSG00000053835(H2-T24),ENSMUSG00000054128(H2-T3)…	0.0906458	0.865002
GO:0000146	microfilament motor activity	molecular_function	4	3107	17	20791	ENSMUSG00000040752(Myh6),ENSMUSG00000053093(Myh7),ENSMUSG00000018417(Myo1b),ENSMUSG00000055775(Myh8),	0.296987	1
GO:0007567	parturition	biological_process	4	3107	17	20791	ENSMUSG00000025574(Tk1),ENSMUSG00000056529(Ptafr),ENSMUSG00000055116(Arntl),ENSMUSG00000052854(Nrk),	0.296987	1
GO:0019898	extrinsic component of membrane	cellular_component	60	3107	255	20791	ENSMUSG00000028007(Snx7),ENSMUSG00000029578(Wipi2),ENSMUSG00000027401(Tgm3),ENSMUSG00000028385(Snx30),ENSMUSG00000024524(Gnal),ENSMUSG00000020599(Rgs9),ENSMUSG00000026383(Epb41l5),ENSMUSG00000037712(Fermt2),ENSMUSG00000054892(Txk),ENSMUSG00000026842(Abl1),ENSMUSG00000029502(Golga3),ENSMUSG00000027665(Pik3ca),ENSMUSG00000036712(Cyld),ENSMUSG00000029512(Ulk1),ENSMUSG00000027423(Snx5),ENSMUSG0000003…	0.00203381	0.111223
GO:0060193	positive regulation of lipase activity	biological_process	12	3107	51	20791	ENSMUSG00000034997(Htr2a),ENSMUSG00000026596(Abl2),ENSMUSG00000002279(Lmf1),ENSMUSG00000054892(Txk),ENSMUSG00000056529(Ptafr),ENSMUSG00000031355(Arhgap6),ENSMUSG00000045875(Adra1a),ENSMUSG00000007815(Rhoa),ENSMUSG00000031565(Fgfr1),ENSMUSG00000019768(Esr1),ENSMUSG00000038668(Lpar1),ENSMUSG00000024122(Pdpk1),	0.132603	0.99457
GO:0006895	Golgi to endosome transport	biological_process	4	3107	17	20791	ENSMUSG00000039637(Coro7),ENSMUSG00000026878(Rab14),ENSMUSG00000019518(Ap4m1),ENSMUSG00000026705(Klhl20),	0.296987	1
GO:0044346	fibroblast apoptotic process	biological_process	4	3107	17	20791	ENSMUSG00000028933(Xrcc2),ENSMUSG00000059552(Trp53),ENSMUSG00000053754(Chd8),ENSMUSG00000027665(Pik3ca),	0.296987	1
GO:0003323	type B pancreatic cell development	biological_process	4	3107	17	20791	ENSMUSG00000024122(Pdpk1),ENSMUSG00000028945(Rheb),ENSMUSG00000055116(Arntl),ENSMUSG00000040274(Cdk6),	0.296987	1
GO:0006354	DNA-templated transcription, elongation	biological_process	12	3107	51	20791	ENSMUSG00000029290(Zfp326),ENSMUSG00000054051(Ercc6),ENSMUSG00000090083(Rnf8),ENSMUSG00000033813(Tcea1),ENSMUSG00000079658(Tceb1),ENSMUSG00000003437(Paf1),ENSMUSG00000044791(Setd2),ENSMUSG00000018654(Ikzf1),ENSMUSG00000014074(Rnf168),ENSMUSG00000054302(Eapp),ENSMUSG00000026361(Cdc73),ENSMUSG00000024182(Axin1),	0.132603	0.99457
GO:0007032	endosome organization	biological_process	8	3107	34	20791	ENSMUSG00000044037(Als2cl),ENSMUSG00000026470(Stx6),ENSMUSG00000026825(Dnm1),ENSMUSG00000030534(Vps33b),ENSMUSG00000038301(Snx10),ENSMUSG00000042797(Aqp11),ENSMUSG00000034560(A230046K03Rik),ENSMUSG00000026024(Als2),	0.196862	1
GO:0032634	interleukin-5 production	biological_process	4	3107	17	20791	ENSMUSG00000026069(Il1rl1),ENSMUSG00000005364(Il5ra),ENSMUSG00000024810(Il33),ENSMUSG00000027985(Lef1),	0.296987	1
GO:0034719	SMN-Sm protein complex	cellular_component	4	3107	17	20791	ENSMUSG00000027905(Ddx20),ENSMUSG00000040824(Snrpd2),ENSMUSG00000060121(Gemin2),ENSMUSG00000040621(Gemin8),	0.296987	1
GO:0032401	establishment of melanosome localization	biological_process	4	3107	17	20791	ENSMUSG00000057667(Bloc1s3),ENSMUSG00000005804(Bloc1s6),ENSMUSG00000024511(Rab27b),ENSMUSG00000077450(Rab11b),	0.296987	1
GO:0031434	mitogen-activated protein kinase kinase binding	molecular_function	4	3107	17	20791	ENSMUSG00000022770(Dlg1),ENSMUSG00000018909(Arrb1),ENSMUSG00000061578(Ksr2),ENSMUSG00000032171(Pin1),	0.296987	1
GO:0050998	nitric-oxide synthase binding	molecular_function	4	3107	17	20791	ENSMUSG00000026825(Dnm1),ENSMUSG00000026463(Atp2b4),ENSMUSG00000040265(Dnm3),ENSMUSG00000036438(Calm2),	0.296987	1
GO:0051904	pigment granule transport	biological_process	4	3107	17	20791	ENSMUSG00000077450(Rab11b),ENSMUSG00000005804(Bloc1s6),ENSMUSG00000024511(Rab27b),ENSMUSG00000057667(Bloc1s3),	0.296987	1
GO:0021692	cerebellar Purkinje cell layer morphogenesis	biological_process	4	3107	17	20791	ENSMUSG00000042605(Atxn2),ENSMUSG00000038664(Herc1),ENSMUSG00000034656(Cacna1a),ENSMUSG00000021557(Agtpbp1),	0.296987	1
GO:1903319	positive regulation of protein maturation	biological_process	4	3107	17	20791	ENSMUSG00000053024(Cntn2),ENSMUSG00000029716(Tfr2),ENSMUSG00000038845(Phb),ENSMUSG00000046318(Ccbe1),	0.296987	1
GO:0007249	I-kappaB kinase/NF-kappaB signaling	biological_process	54	3107	230	20791	ENSMUSG00000027397(Slc20a1),ENSMUSG00000025199(Chuk),ENSMUSG00000038058(Nod1),ENSMUSG00000039304(Tnfsf10),ENSMUSG00000002983(Relb),ENSMUSG00000026596(Abl2),ENSMUSG00000061130(Ppm1b),ENSMUSG00000033430(Terf2ip),ENSMUSG00000031077(Fadd),ENSMUSG00000059327(Eda),ENSMUSG00000007815(Rhoa),ENSMUSG00000028053(Ash1l),ENSMUSG00000044162(Tnip3),ENSMUSG00000047098(Rnf31),ENSMUSG00000026637(Traf5),ENSMUSG0000…	0.00348121	0.164993
GO:0051261	protein depolymerization	biological_process	23	3107	98	20791	ENSMUSG00000064302(Clasp1),ENSMUSG00000020315(Sptbn1),ENSMUSG00000021693(Kif2a),ENSMUSG00000031161(Hdac6),ENSMUSG00000021338(Lrrc16a),ENSMUSG00000015733(Capza2),ENSMUSG00000028438(Kif24),ENSMUSG00000028059(Arhgef2),ENSMUSG00000035299(Mid1),ENSMUSG00000023022(Lima1),ENSMUSG00000027115(Kif18a),ENSMUSG00000005103(Wdr1),ENSMUSG00000051586(Mical3),ENSMUSG00000028207(Asph),ENSMUSG00000028328(Tmod1),ENS…	0.0488406	0.674217
GO:0090068	positive regulation of cell cycle process	biological_process	45	3107	192	20791	ENSMUSG00000051177(Plcb1),ENSMUSG00000023015(Racgap1),ENSMUSG00000029910(Mad2l1),ENSMUSG00000001403(Ube2c),ENSMUSG00000002297(Dbf4),ENSMUSG00000055204(Ankrd17),ENSMUSG00000051977(Prdm9),ENSMUSG00000020185(E2f7),ENSMUSG00000035086(Becn1),ENSMUSG00000006676(Usp19),ENSMUSG00000044847(Lsm11),ENSMUSG00000020184(Mdm2),ENSMUSG00000036856(Wnt4),ENSMUSG00000017146(Brca1),ENSMUSG00000032435(Dync1li1),ENSMU…	0.00755356	0.273384
GO:0051304	chromosome separation	biological_process	15	3107	64	20791	ENSMUSG00000020914(Top2a),ENSMUSG00000024370(Cdc23),ENSMUSG00000026749(Nek6),ENSMUSG00000024190(Dusp1),ENSMUSG00000034218(Atm),ENSMUSG00000041431(Ccnb1),ENSMUSG00000043410(Hfm1),ENSMUSG00000029920(Smarcad1),ENSMUSG00000032435(Dync1li1),ENSMUSG00000025925(Terf1),ENSMUSG00000001403(Ube2c),ENSMUSG00000029910(Mad2l1),ENSMUSG00000066149(Cdc26),ENSMUSG00000022545(Ercc4),ENSMUSG00000032498(Mlh1),	0.102055	0.891791
GO:0032088	negative regulation of NF-kappaB transcription factor activity	biological_process	15	3107	64	20791	ENSMUSG00000060477(Irak2),ENSMUSG00000004934(Pias4),ENSMUSG00000018909(Arrb1),ENSMUSG00000056941(Commd7),ENSMUSG00000017969(Ptgis),ENSMUSG00000029994(Anxa4),ENSMUSG00000037860(Aim2),ENSMUSG00000036712(Cyld),ENSMUSG00000042190(Cmklr1),ENSMUSG00000055994(Nod2),ENSMUSG00000020063(Sirt1),ENSMUSG00000042677(Zc3h12a),ENSMUSG00000031392(Irak1),ENSMUSG00000049871(Nlrc3),ENSMUSG00000027598(Itch),	0.102055	0.891791
GO:0006473	protein acetylation	biological_process	40	3107	171	20791	ENSMUSG00000038214(Bend3),ENSMUSG00000020063(Sirt1),ENSMUSG00000003778(Brd8),ENSMUSG00000022034(Esco2),ENSMUSG00000002603(Tgfb1),ENSMUSG00000095567(Noc2l),ENSMUSG00000029673(Auts2),ENSMUSG00000027167(Elp4),ENSMUSG00000017146(Brca1),ENSMUSG00000018909(Arrb1),ENSMUSG00000005886(Ncoa2),ENSMUSG00000031314(Taf1),ENSMUSG00000048930(Tada3),ENSMUSG00000037447(Arid5a),ENSMUSG00000020387(Jade2),ENSMUSG0000…	0.0117893	0.33718
GO:0019887	protein kinase regulator activity	molecular_function	29	3107	124	20791	ENSMUSG00000026024(Als2),ENSMUSG00000020372(Gnb2l1),ENSMUSG00000043372(Hexim2),ENSMUSG00000035027(Map2k2),ENSMUSG00000062991(Nrg1),ENSMUSG00000015957(Wnt11),ENSMUSG00000003031(Cdkn1b),ENSMUSG00000022781(Pak2),ENSMUSG00000039737(Prkrip1),ENSMUSG00000013646(Sh3bp5l),ENSMUSG00000029359(Tesc),ENSMUSG00000056153(Socs6),ENSMUSG00000019876(Pkib),ENSMUSG00000054051(Ercc6),ENSMUSG00000011960(Ccnt1),ENSMUS…	0.0299278	0.547557
GO:0051225	spindle assembly	biological_process	18	3107	77	20791	ENSMUSG00000027285(Haus2),ENSMUSG00000000759(Tubgcp3),ENSMUSG00000007815(Rhoa),ENSMUSG00000047126(Cltc),ENSMUSG00000029521(Chek2),ENSMUSG00000021693(Kif2a),ENSMUSG00000023015(Racgap1),ENSMUSG00000029110(Rnf4),ENSMUSG00000017716(Birc5),ENSMUSG00000018501(Ncor1),ENSMUSG00000032534(Cep63),ENSMUSG00000032498(Mlh1),ENSMUSG00000033952(Aspm),ENSMUSG00000027263(Tubgcp4),ENSMUSG00000024101(Wash1),ENSMUSG0…	0.078911	0.805539
GO:0006476	protein deacetylation	biological_process	18	3107	77	20791	ENSMUSG00000062270(Morf4l1),ENSMUSG00000018501(Ncor1),ENSMUSG00000027630(Tbl1xr1),ENSMUSG00000031161(Hdac6),ENSMUSG00000038845(Phb),ENSMUSG00000029913(Prdm5),ENSMUSG00000048930(Tada3),ENSMUSG00000029050(Ski),ENSMUSG00000028800(Hdac1),ENSMUSG00000041187(Prkd2),ENSMUSG00000056602(Fry),ENSMUSG00000026313(Hdac4),ENSMUSG00000028820(Sfpq),ENSMUSG00000059552(Trp53),ENSMUSG00000029920(Smarcad1),ENSMUSG00…	0.078911	0.805539
GO:0019897	extrinsic component of plasma membrane	cellular_component	32	3107	137	20791	ENSMUSG00000029663(Gngt1),ENSMUSG00000047454(Gphn),ENSMUSG00000014932(Yes1),ENSMUSG00000016763(Scube1),ENSMUSG00000023015(Racgap1),ENSMUSG00000057230(Aak1),ENSMUSG00000032899(Styk1),ENSMUSG00000027523(Gnas),ENSMUSG00000034837(Gnat1),ENSMUSG00000022607(Ptk2),ENSMUSG00000027669(Gnb4),ENSMUSG00000030536(Iqgap1),ENSMUSG00000025880(Smad7),ENSMUSG00000038751(Ptk6),ENSMUSG00000053158(Fes),ENSMUSG0000000…	0.0235071	0.4936
GO:0070528	protein kinase C signaling	biological_process	7	3107	30	20791	ENSMUSG00000074037(Mc1r),ENSMUSG00000028041(Adam15),ENSMUSG00000015957(Wnt11),ENSMUSG00000045875(Adra1a),ENSMUSG00000017652(Cd40),ENSMUSG00000050627(Gpd1l),ENSMUSG00000000632(Sez6),	0.224505	1
GO:0034061	DNA polymerase activity	molecular_function	7	3107	30	20791	ENSMUSG00000006678(Pola1),ENSMUSG00000007080(Pole),ENSMUSG00000020974(Pole2),ENSMUSG00000024833(Pola2),ENSMUSG00000031403(Dkc1),ENSMUSG00000020718(Polg2),ENSMUSG00000038425(Poli),	0.224505	1
GO:0016570	histone modification	biological_process	91	3107	390	20791	ENSMUSG00000001632(Brpf1),ENSMUSG00000030801(Kat8),ENSMUSG00000034832(Tet3),ENSMUSG00000030330(Ing4),ENSMUSG00000056673(Kdm5d),ENSMUSG00000041147(Brca2),ENSMUSG00000018537(Pcgf2),ENSMUSG00000062270(Morf4l1),ENSMUSG00000038909(Kat7),ENSMUSG00000027104(Atf2),ENSMUSG00000021180(Rps6ka5),ENSMUSG00000027985(Lef1),ENSMUSG00000044791(Setd2),ENSMUSG00000028053(Ash1l),ENSMUSG00000029673(Auts2),ENSMUSG0000…	0.000209455	0.0173725
GO:0045182	translation regulator activity	molecular_function	7	3107	30	20791	ENSMUSG00000024608(Rps14),ENSMUSG00000051695(Pcbp1),ENSMUSG00000037058(Paip2),ENSMUSG00000025977(Boll),ENSMUSG00000039652(Cpeb3),ENSMUSG00000013415(Igf2bp1),ENSMUSG00000045896(Paip2b),	0.224505	1
GO:0006767	water-soluble vitamin metabolic process	biological_process	7	3107	30	20791	ENSMUSG00000032788(Pdxk),ENSMUSG00000029735(Tpk1),ENSMUSG00000032561(Acpp),ENSMUSG00000028690(Mmachc),ENSMUSG00000028692(Akr1a1),ENSMUSG00000021240(Abcd4),ENSMUSG00000001827(Folr1),	0.224505	1
GO:0032414	positive regulation of ion transmembrane transporter activity	biological_process	14	3107	60	20791	ENSMUSG00000026576(Atp1b1),ENSMUSG00000029359(Tesc),ENSMUSG00000029104(Htt),ENSMUSG00000040407(Akap9),ENSMUSG00000031537(Ikbkb),ENSMUSG00000056529(Ptafr),ENSMUSG00000036438(Calm2),ENSMUSG00000058498(Rnf207),ENSMUSG00000051177(Plcb1),ENSMUSG00000028207(Asph),ENSMUSG00000034462(Pkd2),ENSMUSG00000032826(Ank2),ENSMUSG00000037989(Wnk2),ENSMUSG00000039156(Stim2),	0.115046	0.933973
GO:0000381	regulation of alternative mRNA splicing, via spliceosome	biological_process	7	3107	30	20791	ENSMUSG00000037958(Ccdc55),ENSMUSG00000043962(Thrap3),ENSMUSG00000038374(Rbm8a),ENSMUSG00000008658(Rbfox1),ENSMUSG00000032580(Rbm5),ENSMUSG00000010608(Rbm25),ENSMUSG00000032940(Rbm11),	0.224505	1
GO:0030641	regulation of cellular pH	biological_process	14	3107	60	20791	ENSMUSG00000001750(Tcirg1),ENSMUSG00000060961(Slc4a4),ENSMUSG00000034320(Slc26a2),ENSMUSG00000028962(Slc4a2),ENSMUSG00000042797(Aqp11),ENSMUSG00000025393(Atp5b),ENSMUSG00000026177(Slc11a1),ENSMUSG00000079477(Rab7),ENSMUSG00000004319(Clcn3),ENSMUSG00000039463(Slc9a8),ENSMUSG00000036196(Slc26a8),ENSMUSG00000055069(Rab39),ENSMUSG00000059552(Trp53),ENSMUSG00000037242(Clic4),	0.115046	0.933973
GO:0002931	response to ischemia	biological_process	7	3107	30	20791	ENSMUSG00000020623(Map2k6),ENSMUSG00000026193(Fn1),ENSMUSG00000029167(Ppargc1a),ENSMUSG00000014776(Nol3),ENSMUSG00000059552(Trp53),ENSMUSG00000035064(Eef2k),ENSMUSG00000071369(Map3k5),	0.224505	1
GO:0033028	myeloid cell apoptotic process	biological_process	7	3107	30	20791	ENSMUSG00000052593(Adam17),ENSMUSG00000068039(Tcp1),ENSMUSG00000026180(Cxcr2),ENSMUSG00000079227(Ccr5),ENSMUSG00000024659(Anxa1),ENSMUSG00000020063(Sirt1),ENSMUSG00000055994(Nod2),	0.224505	1
GO:0043648	dicarboxylic acid metabolic process	biological_process	21	3107	90	20791	ENSMUSG00000040213(Ccbl2),ENSMUSG00000026787(Gad2),ENSMUSG00000029376(Mthfd2l),ENSMUSG00000052738(Suclg1),ENSMUSG00000036892(Prodh2),ENSMUSG00000030088(Aldh1l1),ENSMUSG00000020256(Aldh1l2),ENSMUSG00000015961(Adss),ENSMUSG00000039783(Kmo),ENSMUSG00000003526(Prodh),ENSMUSG00000028124(Gclm),ENSMUSG00000034958(Atcay),ENSMUSG00000026103(Gls),ENSMUSG00000030621(Me3),ENSMUSG00000005360(Slc1a3),ENSMUSG00…	0.0612657	0.735558
GO:0006110	regulation of glycolytic process	biological_process	7	3107	30	20791	ENSMUSG00000022383(Ppara),ENSMUSG00000004040(Stat3),ENSMUSG00000059552(Trp53),ENSMUSG00000026313(Hdac4),ENSMUSG00000034997(Htr2a),ENSMUSG00000029167(Ppargc1a),ENSMUSG00000018501(Ncor1),	0.224505	1
GO:0000151	ubiquitin ligase complex	cellular_component	59	3107	253	20791	ENSMUSG00000026771(Spopl),ENSMUSG00000026196(Bard1),ENSMUSG00000005362(Crbn),ENSMUSG00000090799(Klhl33),ENSMUSG00000023826(Park2),ENSMUSG00000026705(Klhl20),ENSMUSG00000030598(Fbxo17),ENSMUSG00000029458(Brap),ENSMUSG00000024370(Cdc23),ENSMUSG00000060860(Ube2s),ENSMUSG00000027272(Ubr1),ENSMUSG00000026455(Klhl12),ENSMUSG00000021774(Ube2e1),ENSMUSG00000020107(Anapc16),ENSMUSG00000014355(Anapc1),ENSM…	0.00264248	0.134875
GO:0044772	mitotic cell cycle phase transition	biological_process	65	3107	279	20791	ENSMUSG00000020184(Mdm2),ENSMUSG00000026605(Cenpf),ENSMUSG00000061288(Taok3),ENSMUSG00000026779(Mastl),ENSMUSG00000002603(Tgfb1),ENSMUSG00000024190(Dusp1),ENSMUSG00000032435(Dync1li1),ENSMUSG00000007646(Rad51c),ENSMUSG00000059552(Trp53),ENSMUSG00000003031(Cdkn1b),ENSMUSG00000051177(Plcb1),ENSMUSG00000029910(Mad2l1),ENSMUSG00000024590(Lmnb1),ENSMUSG00000063275(Hacd1),ENSMUSG00000028926(Cdk14),ENSM…	0.00167407	0.0946705
GO:0051983	regulation of chromosome segregation	biological_process	17	3107	73	20791	ENSMUSG00000025925(Terf1),ENSMUSG00000029910(Mad2l1),ENSMUSG00000001403(Ube2c),ENSMUSG00000023015(Racgap1),ENSMUSG00000066149(Cdc26),ENSMUSG00000029110(Rnf4),ENSMUSG00000035086(Becn1),ENSMUSG00000030254(Rad18),ENSMUSG00000024370(Cdc23),ENSMUSG00000028678(Kif2c),ENSMUSG00000026749(Nek6),ENSMUSG00000024190(Dusp1),ENSMUSG00000041431(Ccnb1),ENSMUSG00000034218(Atm),ENSMUSG00000002055(Spag5),ENSMUSG000…	0.0886899	0.84878
GO:0032092	positive regulation of protein binding	biological_process	17	3107	73	20791	ENSMUSG00000029550(Sppl3),ENSMUSG00000062232(Rapgef2),ENSMUSG00000026596(Abl2),ENSMUSG00000032041(Tirap),ENSMUSG00000027479(Mapre1),ENSMUSG00000028964(Park7),ENSMUSG00000054196(Cthrc1),ENSMUSG00000030309(Caprin2),ENSMUSG00000005362(Crbn),ENSMUSG00000022812(Gsk3b),ENSMUSG00000025437(Usp33),ENSMUSG00000026842(Abl1),ENSMUSG00000000600(Krit1),ENSMUSG00000018909(Arrb1),ENSMUSG00000026942(Traf2),ENSMUS…	0.0886899	0.84878
GO:0004812	aminoacyl-tRNA ligase activity	molecular_function	10	3107	43	20791	ENSMUSG00000004233(Wars2),ENSMUSG00000028107(Tars2),ENSMUSG00000032604(Qars),ENSMUSG00000026615(Eprs),ENSMUSG00000026356(Dars),ENSMUSG00000028811(Yars),ENSMUSG00000003808(Farsa),ENSMUSG00000075528(Aarsd1),ENSMUSG00000037845(Fdxacb1),ENSMUSG00000030515(Tarsl2),	0.170143	1
GO:0016876	ligase activity, forming aminoacyl-tRNA and related compounds	molecular_function	10	3107	43	20791	ENSMUSG00000028107(Tars2),ENSMUSG00000004233(Wars2),ENSMUSG00000032604(Qars),ENSMUSG00000026615(Eprs),ENSMUSG00000003808(Farsa),ENSMUSG00000026356(Dars),ENSMUSG00000028811(Yars),ENSMUSG00000030515(Tarsl2),ENSMUSG00000075528(Aarsd1),ENSMUSG00000037845(Fdxacb1),	0.170143	1
GO:0045010	actin nucleation	biological_process	10	3107	43	20791	ENSMUSG00000026755(Arpc5l),ENSMUSG00000020152(Actr2),ENSMUSG00000024101(Wash1),ENSMUSG00000044042(Fmn1),ENSMUSG00000021326(Trim27),ENSMUSG00000030447(Cyfip1),ENSMUSG00000029622(Arpc1b),ENSMUSG00000029621(Arpc1a),ENSMUSG00000038013(Wipf2),ENSMUSG00000026782(Abi2),	0.170143	1
GO:0005765	lysosomal membrane	cellular_component	50	3107	215	20791	ENSMUSG00000068663(Clec16a),ENSMUSG00000032741(Tpcn1),ENSMUSG00000027695(Pld1),ENSMUSG00000020790(Ankfy1),ENSMUSG00000023830(Igf2r),ENSMUSG00000030534(Vps33b),ENSMUSG00000029470(P2rx4),ENSMUSG00000032422(Snx14),ENSMUSG00000026878(Rab14),ENSMUSG00000024413(Npc1),ENSMUSG00000006301(Tmbim1),ENSMUSG00000023460(Rab12),ENSMUSG00000032561(Acpp),ENSMUSG00000002320(Tm9sf1),ENSMUSG00000002103(Acp2),ENSMUSG…	0.00571016	0.223753
GO:0045171	intercellular bridge	cellular_component	10	3107	43	20791	ENSMUSG00000063334(Krr1),ENSMUSG00000032041(Tirap),ENSMUSG00000006050(Sra1),ENSMUSG00000016494(Cd34),ENSMUSG00000022837(Iqcb1),ENSMUSG00000033684(Qsox1),ENSMUSG00000029004(Kmt2e),ENSMUSG00000028873(Cdca8),ENSMUSG00000037643(Prkci),ENSMUSG00000036120(Rfxank),	0.170143	1
GO:0004518	nuclease activity	molecular_function	41	3107	177	20791	ENSMUSG00000001424(Snd1),ENSMUSG00000039396(Neil3),ENSMUSG00000030051(Aplf),ENSMUSG00000003848(Nob1),ENSMUSG00000039748(Exo1),ENSMUSG00000027243(Harbi1),ENSMUSG00000027323(Rad51),ENSMUSG00000066800(Rnasel),ENSMUSG00000059772(Slx1b),ENSMUSG00000007080(Pole),ENSMUSG00000026374(Tsn),ENSMUSG00000021418(Rpp40),ENSMUSG00000043702(Pde12),ENSMUSG00000056758(Hmga2),ENSMUSG00000042677(Zc3h12a),ENSMUSG00000…	0.012489	0.351139
GO:0005874	microtubule	cellular_component	83	3107	359	20791	ENSMUSG00000054640(Slc8a1),ENSMUSG00000036438(Calm2),ENSMUSG00000024182(Axin1),ENSMUSG00000018387(Shroom1),ENSMUSG00000068039(Tcp1),ENSMUSG00000030536(Iqgap1),ENSMUSG00000052273(Dnah3),ENSMUSG00000020492(Ska2),ENSMUSG00000067276(Capn6),ENSMUSG00000032435(Dync1li1),ENSMUSG00000014846(Tppp3),ENSMUSG00000035439(Haus8),ENSMUSG00000012443(Kif11),ENSMUSG00000019873(Reep3),ENSMUSG00000028438(Kif24),ENSM…	0.000502102	0.0364776
GO:0031396	regulation of protein ubiquitination	biological_process	43	3107	186	20791	ENSMUSG00000026771(Spopl),ENSMUSG00000028017(Egf),ENSMUSG00000037075(Rnf139),ENSMUSG00000054611(Kdm2a),ENSMUSG00000010067(Rassf1),ENSMUSG00000023826(Park2),ENSMUSG00000061878(Sphk1),ENSMUSG00000041431(Ccnb1),ENSMUSG00000026842(Abl1),ENSMUSG00000060860(Ube2s),ENSMUSG00000006611(Hfe),ENSMUSG00000032309(Fbxo22),ENSMUSG00000045409(Trim39),ENSMUSG00000032612(Usp4),ENSMUSG00000032171(Pin1),ENSMUSG00000…	0.0109599	0.328565
GO:0071902	positive regulation of protein serine/threonine kinase activity	biological_process	58	3107	251	20791	ENSMUSG00000052353(Cemip),ENSMUSG00000038668(Lpar1),ENSMUSG00000022788(Fgd4),ENSMUSG00000054051(Ercc6),ENSMUSG00000033542(Arhgef5),ENSMUSG00000032688(Malt1),ENSMUSG00000031392(Irak1),ENSMUSG00000055320(Tead1),ENSMUSG00000040687(Madd),ENSMUSG00000003031(Cdkn1b),ENSMUSG00000024590(Lmnb1),ENSMUSG00000034997(Htr2a),ENSMUSG00000026024(Als2),ENSMUSG00000032041(Tirap),ENSMUSG00000027540(Ptpn1),ENSMUSG00…	0.00342258	0.163774
GO:0051119	sugar transmembrane transporter activity	molecular_function	6	3107	26	20791	ENSMUSG00000027957(Slc35a3),ENSMUSG00000036067(Slc2a6),ENSMUSG00000024354(Slc23a1),ENSMUSG00000003153(Slc2a3),ENSMUSG00000022664(Slc35a5),ENSMUSG00000020226(Slc5a4b),	0.256922	1
GO:0050702	interleukin-1 beta secretion	biological_process	6	3107	26	20791	ENSMUSG00000022967(Ifnar1),ENSMUSG00000037860(Aim2),ENSMUSG00000055994(Nod2),ENSMUSG00000079227(Ccr5),ENSMUSG00000105504(Gbp5),ENSMUSG00000033538(Casp4),	0.256922	1
GO:0070192	chromosome organization involved in meiotic cell cycle	biological_process	12	3107	52	20791	ENSMUSG00000034218(Atm),ENSMUSG00000027323(Rad51),ENSMUSG00000031928(Mre11a),ENSMUSG00000043289(Mei4),ENSMUSG00000032498(Mlh1),ENSMUSG00000007646(Rad51c),ENSMUSG00000036817(Sun1),ENSMUSG00000034349(Smc4),ENSMUSG00000025925(Terf1),ENSMUSG00000069825(Spata22),ENSMUSG00000005493(Msh4),ENSMUSG00000013787(Ehmt2),	0.146856	1
GO:0070266	necroptotic process	biological_process	6	3107	26	20791	ENSMUSG00000047098(Rnf31),ENSMUSG00000032000(Birc3),ENSMUSG00000036712(Cyld),ENSMUSG00000031077(Fadd),ENSMUSG00000059552(Trp53),ENSMUSG00000026031(Cflar),	0.256922	1
GO:0001704	formation of primary germ layer	biological_process	27	3107	117	20791	ENSMUSG00000026383(Epb41l5),ENSMUSG00000012396(Nanog),ENSMUSG00000026361(Cdc73),ENSMUSG00000024182(Axin1),ENSMUSG00000025571(Tnrc6c),ENSMUSG00000027009(Itga4),ENSMUSG00000024190(Dusp1),ENSMUSG00000028341(Nr4a3),ENSMUSG00000026639(Lamb3),ENSMUSG00000037369(Kdm6a),ENSMUSG00000027186(Elf5),ENSMUSG00000026193(Fn1),ENSMUSG00000028173(Wls),ENSMUSG00000027985(Lef1),ENSMUSG00000015957(Wnt11),ENSMUSG00000…	0.0406453	0.618568
GO:0051569	regulation of histone H3-K4 methylation	biological_process	6	3107	26	20791	ENSMUSG00000070495(Ctcfl),ENSMUSG00000002221(Paxip1),ENSMUSG00000004099(Dnmt1),ENSMUSG00000017146(Brca1),ENSMUSG00000013787(Ehmt2),ENSMUSG00000029673(Auts2),	0.256922	1
GO:0048821	erythrocyte development	biological_process	6	3107	26	20791	ENSMUSG00000023926(Rhag),ENSMUSG00000018160(Med1),ENSMUSG00000023216(Epb42),ENSMUSG00000058587(Tmod3),ENSMUSG00000022488(Nckap1l),ENSMUSG00000022099(Dmtn),	0.256922	1
GO:0003887	DNA-directed DNA polymerase activity	molecular_function	6	3107	26	20791	ENSMUSG00000007080(Pole),ENSMUSG00000020974(Pole2),ENSMUSG00000006678(Pola1),ENSMUSG00000038425(Poli),ENSMUSG00000024833(Pola2),ENSMUSG00000020718(Polg2),	0.256922	1
GO:0060603	mammary gland duct morphogenesis	biological_process	9	3107	39	20791	ENSMUSG00000024913(Lrp5),ENSMUSG00000006445(Epha2),ENSMUSG00000036856(Wnt4),ENSMUSG00000020902(Ntn1),ENSMUSG00000019768(Esr1),ENSMUSG00000002603(Tgfb1),ENSMUSG00000018160(Med1),ENSMUSG00000042207(Kdm5b),ENSMUSG00000021466(Ptch1),	0.193369	1
GO:1904031	positive regulation of cyclin-dependent protein kinase activity	biological_process	9	3107	39	20791	ENSMUSG00000034165(Ccnd3),ENSMUSG00000028252(Ccnc),ENSMUSG00000000184(Ccnd2),ENSMUSG00000003031(Cdkn1b),ENSMUSG00000034462(Pkd2),ENSMUSG00000024590(Lmnb1),ENSMUSG00000052593(Adam17),ENSMUSG00000020122(Egfr),ENSMUSG00000011960(Ccnt1),	0.193369	1
GO:0001556	oocyte maturation	biological_process	6	3107	26	20791	ENSMUSG00000041147(Brca2),ENSMUSG00000024101(Wash1),ENSMUSG00000041741(Pde3a),ENSMUSG00000051177(Plcb1),ENSMUSG00000059456(Ptk2b),ENSMUSG00000041431(Ccnb1),	0.256922	1
GO:0005979	regulation of glycogen biosynthetic process	biological_process	6	3107	26	20791	ENSMUSG00000046785(Epm2aip1),ENSMUSG00000037370(Enpp1),ENSMUSG00000026274(Pask),ENSMUSG00000014956(Ppp1cb),ENSMUSG00000046794(Ppp1r3b),ENSMUSG00000029992(Gfpt1),	0.256922	1
GO:0018393	internal peptidyl-lysine acetylation	biological_process	33	3107	143	20791	ENSMUSG00000038909(Kat7),ENSMUSG00000024384(Iws1),ENSMUSG00000027104(Atf2),ENSMUSG00000021180(Rps6ka5),ENSMUSG00000062270(Morf4l1),ENSMUSG00000027985(Lef1),ENSMUSG00000002221(Paxip1),ENSMUSG00000041147(Brca2),ENSMUSG00000030330(Ing4),ENSMUSG00000045482(Trrap),ENSMUSG00000018537(Pcgf2),ENSMUSG00000026563(Tada1),ENSMUSG00000053134(Supt7l),ENSMUSG00000032633(Flcn),ENSMUSG00000041215(Yeats2),ENSMUSG0…	0.0249401	0.507626
GO:0030262	apoptotic nuclear changes	biological_process	6	3107	26	20791	ENSMUSG00000028974(Dffa),ENSMUSG00000054499(Dedd2),ENSMUSG00000003812(Dnase2a),ENSMUSG00000063694(Cycs),ENSMUSG00000019979(Apaf1),ENSMUSG00000020914(Top2a),	0.256922	1
GO:0030512	negative regulation of transforming growth factor beta receptor signaling pathway	biological_process	12	3107	52	20791	ENSMUSG00000038291(Snx25),ENSMUSG00000052593(Adam17),ENSMUSG00000025880(Smad7),ENSMUSG00000032171(Pin1),ENSMUSG00000003316(Glg1),ENSMUSG00000029050(Ski),ENSMUSG00000048661(Lemd3),ENSMUSG00000059552(Trp53),ENSMUSG00000020072(Pbld2),ENSMUSG00000024598(Fbn2),ENSMUSG00000024122(Pdpk1),ENSMUSG00000020063(Sirt1),	0.146856	1
GO:0034644	cellular response to UV	biological_process	15	3107	65	20791	ENSMUSG00000022545(Ercc4),ENSMUSG00000036091(Hyal3),ENSMUSG00000048668(Rhno1),ENSMUSG00000038425(Poli),ENSMUSG00000074037(Mc1r),ENSMUSG00000059552(Trp53),ENSMUSG00000027820(Mme),ENSMUSG00000095567(Noc2l),ENSMUSG00000010051(Hyal1),ENSMUSG00000022521(Crebbp),ENSMUSG00000032216(Nedd4),ENSMUSG00000020063(Sirt1),ENSMUSG00000020184(Mdm2),ENSMUSG00000032409(Atr),ENSMUSG00000014074(Rnf168),	0.112406	0.938573
GO:0040029	regulation of gene expression, epigenetic	biological_process	45	3107	195	20791	ENSMUSG00000081058(Hist2h3c2),ENSMUSG00000042500(Ago4),ENSMUSG00000056537(Rlim),ENSMUSG00000028800(Hdac1),ENSMUSG00000017146(Brca1),ENSMUSG00000004099(Dnmt1),ENSMUSG00000002748(Baz1b),ENSMUSG00000070495(Ctcfl),ENSMUSG00000028927(Padi2),ENSMUSG00000031715(Smarca5),ENSMUSG00000026313(Hdac4),ENSMUSG00000039231(Suv39h1),ENSMUSG00000038214(Bend3),ENSMUSG00000020661(Dnmt3a),ENSMUSG00000020063(Sirt1),EN…	0.00961992	0.307868
GO:0016445	somatic diversification of immunoglobulins	biological_process	12	3107	52	20791	ENSMUSG00000030067(Foxp1),ENSMUSG00000032498(Mlh1),ENSMUSG00000025980(Hspd1),ENSMUSG00000090083(Rnf8),ENSMUSG00000002603(Tgfb1),ENSMUSG00000021615(Xrcc4),ENSMUSG00000039748(Exo1),ENSMUSG00000017652(Cd40),ENSMUSG00000014074(Rnf168),ENSMUSG00000030051(Aplf),ENSMUSG00000026012(Cd28),ENSMUSG00000002221(Paxip1),	0.146856	1
GO:0021533	cell differentiation in hindbrain	biological_process	6	3107	26	20791	ENSMUSG00000038664(Herc1),ENSMUSG00000042605(Atxn2),ENSMUSG00000021557(Agtpbp1),ENSMUSG00000029512(Ulk1),ENSMUSG00000066129(Kndc1),ENSMUSG00000034656(Cacna1a),	0.256922	1
GO:0010543	regulation of platelet activation	biological_process	6	3107	26	20791	ENSMUSG00000030534(Vps33b),ENSMUSG00000032020(Ubash3b),ENSMUSG00000026249(Serpine2),ENSMUSG00000052920(Prkg1),ENSMUSG00000026778(Prkcq),ENSMUSG00000022099(Dmtn),	0.256922	1
GO:0071364	cellular response to epidermal growth factor stimulus	biological_process	6	3107	26	20791	ENSMUSG00000035086(Becn1),ENSMUSG00000001506(Col1a1),ENSMUSG00000020122(Egfr),ENSMUSG00000030536(Iqgap1),ENSMUSG00000018160(Med1),ENSMUSG00000024122(Pdpk1),	0.256922	1
GO:0045309	protein phosphorylated amino acid binding	molecular_function	6	3107	26	20791	ENSMUSG00000032216(Nedd4),ENSMUSG00000018909(Arrb1),ENSMUSG00000002103(Acp2),ENSMUSG00000032171(Pin1),ENSMUSG00000029254(Stap1),ENSMUSG00000017776(Crk),	0.256922	1
GO:0030199	collagen fibril organization	biological_process	9	3107	39	20791	ENSMUSG00000004846(Plod3),ENSMUSG00000029661(Col1a2),ENSMUSG00000026674(Ddr2),ENSMUSG00000022371(Col14a1),ENSMUSG00000001506(Col1a1),ENSMUSG00000027966(Col11a1),ENSMUSG00000036545(Adamts2),ENSMUSG00000034205(Loxl2),ENSMUSG00000026042(Col5a2),	0.193369	1
GO:0017137	Rab GTPase binding	molecular_function	21	3107	91	20791	ENSMUSG00000036104(Rab3gap1),ENSMUSG00000035437(Rabgap1),ENSMUSG00000035901(Dennd5a),ENSMUSG00000020790(Ankfy1),ENSMUSG00000041268(Dmxl2),ENSMUSG00000034584(Exph5),ENSMUSG00000040472(Rabggta),ENSMUSG00000020263(Appl2),ENSMUSG00000003452(Bicd1),ENSMUSG00000038658(Ric1),ENSMUSG00000026024(Als2),ENSMUSG00000026721(Rabgap1l),ENSMUSG00000029512(Ulk1),ENSMUSG00000039046(Usp6nl),ENSMUSG00000030172(Erc1)…	0.0670265	0.777523
GO:0010464	regulation of mesenchymal cell proliferation	biological_process	9	3107	39	20791	ENSMUSG00000024913(Lrp5),ENSMUSG00000029563(Foxp2),ENSMUSG00000015957(Wnt11),ENSMUSG00000030067(Foxp1),ENSMUSG00000024238(Zeb1),ENSMUSG00000029629(Phf14),ENSMUSG00000031565(Fgfr1),ENSMUSG00000051367(Six1),ENSMUSG00000026586(Prrx1),	0.193369	1
GO:0070206	protein trimerization	biological_process	9	3107	39	20791	ENSMUSG00000022032(Scara5),ENSMUSG00000072244(Trim6),ENSMUSG00000021326(Trim27),ENSMUSG00000029661(Col1a2),ENSMUSG00000024050(Wiz),ENSMUSG00000020349(Ppp2ca),ENSMUSG00000029050(Ski),ENSMUSG00000026942(Traf2),ENSMUSG00000001506(Col1a1),	0.193369	1
GO:0032689	negative regulation of interferon-gamma production	biological_process	6	3107	26	20791	ENSMUSG00000018446(C1qbp),ENSMUSG00000079037(Prnp),ENSMUSG00000026069(Il1rl1),ENSMUSG00000044244(Il20rb),ENSMUSG00000024810(Il33),ENSMUSG00000055994(Nod2),	0.256922	1
GO:0022617	extracellular matrix disassembly	biological_process	6	3107	26	20791	ENSMUSG00000000392(Fap),ENSMUSG00000035000(Dpp4),ENSMUSG00000024101(Wash1),ENSMUSG00000026674(Ddr2),ENSMUSG00000064302(Clasp1),ENSMUSG00000021998(Lcp1),	0.256922	1
GO:0051019	mitogen-activated protein kinase binding	molecular_function	6	3107	26	20791	ENSMUSG00000060261(Gtf2i),ENSMUSG00000025314(Ptprj),ENSMUSG00000105340(Gm42878),ENSMUSG00000026842(Abl1),ENSMUSG00000020063(Sirt1),ENSMUSG00000056529(Ptafr),	0.256922	1
GO:0032446	protein modification by small protein conjugation	biological_process	168	3107	729	20791	ENSMUSG00000028252(Ccnc),ENSMUSG00000020063(Sirt1),ENSMUSG00000035293(G2e3),ENSMUSG00000032216(Nedd4),ENSMUSG00000029397(Rchy1),ENSMUSG00000024073(Birc6),ENSMUSG00000022358(Fbxo32),ENSMUSG00000034377(Tulp4),ENSMUSG00000025261(Huwe1),ENSMUSG00000041180(Hectd2),ENSMUSG00000056537(Rlim),ENSMUSG00000024294(Mib1),ENSMUSG00000026942(Traf2),ENSMUSG00000026361(Cdc73),ENSMUSG00000052997(Uba2),ENSMUSG00000…	1.09076e-06	0.000175102
GO:1990234	transferase complex	cellular_component	158	3107	686	20791	ENSMUSG00000018160(Med1),ENSMUSG00000045482(Trrap),ENSMUSG00000025199(Chuk),ENSMUSG00000009575(Cbx5),ENSMUSG00000047098(Rnf31),ENSMUSG00000002221(Paxip1),ENSMUSG00000059486(Kbtbd2),ENSMUSG00000039753(Fbxl5),ENSMUSG00000030180(Kdm5a),ENSMUSG00000029458(Brap),ENSMUSG00000037369(Kdm6a),ENSMUSG00000026771(Spopl),ENSMUSG00000047649(Cd3eap),ENSMUSG00000041215(Yeats2),ENSMUSG00000005362(Crbn),ENSMUSG000…	2.31166e-06	0.000319555
GO:0005730	nucleolus	cellular_component	187	3107	812	20791	ENSMUSG00000032777(Gtf3c1),ENSMUSG00000029594(Rbm19),ENSMUSG00000033931(Rbm34),ENSMUSG00000036087(Slain2),ENSMUSG00000030264(Thumpd3),ENSMUSG00000000184(Ccnd2),ENSMUSG00000001016(Ilf2),ENSMUSG00000025747(Tyms),ENSMUSG00000032369(Plscr1),ENSMUSG00000020262(Adarb1),ENSMUSG00000026019(Wdr12),ENSMUSG00000020532(Acaca),ENSMUSG00000027323(Rad51),ENSMUSG00000047446(Arl4a),ENSMUSG00000027663(Zmat3),ENSMU…	2.88368e-07	5.2184e-05
GO:0002819	regulation of adaptive immune response	biological_process	29	3107	126	20791	ENSMUSG00000025980(Hspd1),ENSMUSG00000026069(Il1rl1),ENSMUSG00000026399(Cd55),ENSMUSG00000032688(Malt1),ENSMUSG00000002221(Paxip1),ENSMUSG00000031497(Tnfsf13b),ENSMUSG00000031165(Was),ENSMUSG00000031077(Fadd),ENSMUSG00000026177(Slc11a1),ENSMUSG00000067212(H2-T23),ENSMUSG00000049103(Ccr2),ENSMUSG00000025383(Il23a),ENSMUSG00000044244(Il20rb),ENSMUSG00000020063(Sirt1),ENSMUSG00000005540(Fcer2a),ENSM…	0.0354776	0.593459
GO:0070507	regulation of microtubule cytoskeleton organization	biological_process	29	3107	126	20791	ENSMUSG00000031137(Fgf13),ENSMUSG00000049550(Clip1),ENSMUSG00000020492(Ska2),ENSMUSG00000025758(Plk4),ENSMUSG00000053158(Fes),ENSMUSG00000041431(Ccnb1),ENSMUSG00000036712(Cyld),ENSMUSG00000025900(Rp1),ENSMUSG00000012443(Kif11),ENSMUSG00000027469(Tpx2),ENSMUSG00000002055(Spag5),ENSMUSG00000030357(Fkbp4),ENSMUSG00000026842(Abl1),ENSMUSG00000028059(Arhgef2),ENSMUSG00000031161(Hdac6),ENSMUSG000000291…	0.0354776	0.593459
GO:0016820	hydrolase activity, acting on acid anhydrides, catalyzing transmembrane movement of substances	molecular_function	26	3107	113	20791	ENSMUSG00000001750(Tcirg1),ENSMUSG00000023088(Abcc1),ENSMUSG00000033793(Atp6v1h),ENSMUSG00000036622(Atp13a2),ENSMUSG00000039347(Atp6v0e2),ENSMUSG00000055782(Abcd2),ENSMUSG00000042476(Abcb4),ENSMUSG00000026463(Atp2b4),ENSMUSG00000021240(Abcd4),ENSMUSG00000072791(Abcb5),ENSMUSG00000006273(Atp6v1b2),ENSMUSG00000024130(Abca3),ENSMUSG00000022742(Cpox),ENSMUSG00000028127(Abcd3),ENSMUSG00000050296(Abca1…	0.0454114	0.653149
GO:0030177	positive regulation of Wnt signaling pathway	biological_process	23	3107	100	20791	ENSMUSG00000056342(Usp34),ENSMUSG00000055116(Arntl),ENSMUSG00000043051(Disc1),ENSMUSG00000053110(Yap1),ENSMUSG00000039191(Rbpj),ENSMUSG00000020692(Nle1),ENSMUSG00000028173(Wls),ENSMUSG00000059327(Eda),ENSMUSG00000001506(Col1a1),ENSMUSG00000026596(Abl2),ENSMUSG00000024513(Mbd2),ENSMUSG00000020888(Dvl2),ENSMUSG00000040183(Ankrd6),ENSMUSG00000020140(Lgr5),ENSMUSG00000030309(Caprin2),ENSMUSG000000368…	0.0583126	0.712129
GO:0035091	phosphatidylinositol binding	molecular_function	43	3107	187	20791	ENSMUSG00000018417(Myo1b),ENSMUSG00000073643(Wdfy1),ENSMUSG00000034377(Tulp4),ENSMUSG00000053158(Fes),ENSMUSG00000063145(Bbs5),ENSMUSG00000002733(Plekha3),ENSMUSG00000030536(Iqgap1),ENSMUSG00000032220(Myo1e),ENSMUSG00000025915(Sgk3),ENSMUSG00000020790(Ankfy1),ENSMUSG00000037224(Zfyve28),ENSMUSG00000027695(Pld1),ENSMUSG00000020189(Osbpl8),ENSMUSG00000000915(Hip1r),ENSMUSG00000037446(Tulp1),ENSMUSG…	0.0118663	0.338411
GO:0061053	somite development	biological_process	20	3107	87	20791	ENSMUSG00000037369(Kdm6a),ENSMUSG00000034460(Six4),ENSMUSG00000028933(Xrcc2),ENSMUSG00000051367(Six1),ENSMUSG00000059552(Trp53),ENSMUSG00000034218(Atm),ENSMUSG00000026872(Zeb2),ENSMUSG00000024182(Axin1),ENSMUSG00000024294(Mib1),ENSMUSG00000036856(Wnt4),ENSMUSG00000058835(Abi1),ENSMUSG00000026383(Epb41l5),ENSMUSG00000021466(Ptch1),ENSMUSG00000004872(Pax3),ENSMUSG00000026640(Plxna2),ENSMUSG00000039…	0.0751654	0.779293
GO:0002821	positive regulation of adaptive immune response	biological_process	20	3107	87	20791	ENSMUSG00000026177(Slc11a1),ENSMUSG00000067212(H2-T23),ENSMUSG00000049103(Ccr2),ENSMUSG00000031077(Fadd),ENSMUSG00000002221(Paxip1),ENSMUSG00000031497(Tnfsf13b),ENSMUSG00000032688(Malt1),ENSMUSG00000025980(Hspd1),ENSMUSG00000033454(Zbtb1),ENSMUSG00000026012(Cd28),ENSMUSG00000017652(Cd40),ENSMUSG00000026942(Traf2),ENSMUSG00000024659(Anxa1),ENSMUSG00000073411(H2-D1),ENSMUSG00000026778(Prkcq),ENSMUS…	0.0751654	0.779293
GO:0050868	negative regulation of T cell activation	biological_process	20	3107	87	20791	ENSMUSG00000027598(Itch),ENSMUSG00000056153(Socs6),ENSMUSG00000079037(Prnp),ENSMUSG00000026977(7-Mar),ENSMUSG00000034652(Cd300a),ENSMUSG00000041202(Pla2g2d),ENSMUSG00000078763(Slfn1),ENSMUSG00000002603(Tgfb1),ENSMUSG00000036712(Cyld),ENSMUSG00000022770(Dlg1),ENSMUSG00000044244(Il20rb),ENSMUSG00000033767(D930015E06Rik),ENSMUSG00000044206(Vsig4),ENSMUSG00000024659(Anxa1),ENSMUSG00000006611(Hfe),ENS…	0.0751654	0.779293
GO:1901879	regulation of protein depolymerization	biological_process	17	3107	74	20791	ENSMUSG00000020315(Sptbn1),ENSMUSG00000064302(Clasp1),ENSMUSG00000028059(Arhgef2),ENSMUSG00000015733(Capza2),ENSMUSG00000021338(Lrrc16a),ENSMUSG00000031161(Hdac6),ENSMUSG00000005103(Wdr1),ENSMUSG00000023022(Lima1),ENSMUSG00000035299(Mid1),ENSMUSG00000028328(Tmod1),ENSMUSG00000028207(Asph),ENSMUSG00000058587(Tmod3),ENSMUSG00000031137(Fgf13),ENSMUSG00000041431(Ccnb1),ENSMUSG00000057738(Sptan1),ENSM…	0.0973405	0.861949
GO:0002312	B cell activation involved in immune response	biological_process	14	3107	61	20791	ENSMUSG00000032498(Mlh1),ENSMUSG00000002603(Tgfb1),ENSMUSG00000001518(Itfg2),ENSMUSG00000090083(Rnf8),ENSMUSG00000025980(Hspd1),ENSMUSG00000026842(Abl1),ENSMUSG00000021615(Xrcc4),ENSMUSG00000002221(Paxip1),ENSMUSG00000014074(Rnf168),ENSMUSG00000030051(Aplf),ENSMUSG00000026012(Cd28),ENSMUSG00000017652(Cd40),ENSMUSG00000039748(Exo1),ENSMUSG00000059456(Ptk2b),	0.126789	0.966993
GO:0004004	ATP-dependent RNA helicase activity	molecular_function	14	3107	61	20791	ENSMUSG00000069045(Ddx3y),ENSMUSG00000026404(Ddx59),ENSMUSG00000005481(Ddx39),ENSMUSG00000034653(Ythdc2),ENSMUSG00000009145(Dqx1),ENSMUSG00000027905(Ddx20),ENSMUSG00000029480(Dhx37),ENSMUSG00000032480(Dhx30),ENSMUSG00000030986(Dhx32),ENSMUSG00000029389(Ddx55),ENSMUSG00000003660(Snrnp200),ENSMUSG00000017999(Ddx27),ENSMUSG00000020079(Supv3l1),ENSMUSG00000042699(Dhx9),	0.126789	0.966993
GO:0008186	RNA-dependent ATPase activity	molecular_function	14	3107	61	20791	ENSMUSG00000009145(Dqx1),ENSMUSG00000034653(Ythdc2),ENSMUSG00000029389(Ddx55),ENSMUSG00000030986(Dhx32),ENSMUSG00000032480(Dhx30),ENSMUSG00000029480(Dhx37),ENSMUSG00000027905(Ddx20),ENSMUSG00000026404(Ddx59),ENSMUSG00000069045(Ddx3y),ENSMUSG00000005481(Ddx39),ENSMUSG00000042699(Dhx9),ENSMUSG00000003660(Snrnp200),ENSMUSG00000020079(Supv3l1),ENSMUSG00000017999(Ddx27),	0.126789	0.966993
GO:0032760	positive regulation of tumor necrosis factor production	biological_process	14	3107	61	20791	ENSMUSG00000056529(Ptafr),ENSMUSG00000027551(Zfp64),ENSMUSG00000022708(Zbtb20),ENSMUSG00000049103(Ccr2),ENSMUSG00000067212(H2-T23),ENSMUSG00000032041(Tirap),ENSMUSG00000079227(Ccr5),ENSMUSG00000031077(Fadd),ENSMUSG00000055994(Nod2),ENSMUSG00000025383(Il23a),ENSMUSG00000028059(Arhgef2),ENSMUSG00000026234(Ncl),ENSMUSG00000038058(Nod1),ENSMUSG00000018930(Ccl4),	0.126789	0.966993
GO:0006643	membrane lipid metabolic process	biological_process	36	3107	157	20791	ENSMUSG00000063275(Hacd1),ENSMUSG00000009905(Kdsr),ENSMUSG00000027695(Pld1),ENSMUSG00000034487(Kdelc2),ENSMUSG00000021770(Samd8),ENSMUSG00000023791(Pigx),ENSMUSG00000026811(St6galnac6),ENSMUSG00000056124(B4galt6),ENSMUSG00000031266(Gla),ENSMUSG00000013846(St3gal1),ENSMUSG00000019877(Serinc1),ENSMUSG00000014245(Pigl),ENSMUSG00000043257(Pigv),ENSMUSG00000030760(Acer3),ENSMUSG00000005899(Smpd4),ENSM…	0.0212548	0.468028
GO:0006974	cellular response to DNA damage stimulus	biological_process	146	3107	637	20791	ENSMUSG00000030528(Blm),ENSMUSG00000027845(Dclre1b),ENSMUSG00000002221(Paxip1),ENSMUSG00000074037(Mc1r),ENSMUSG00000033713(Foxn3),ENSMUSG00000029191(Rfc1),ENSMUSG00000045482(Trrap),ENSMUSG00000061175(Fnip2),ENSMUSG00000017843(Ppp2r5c),ENSMUSG00000032498(Mlh1),ENSMUSG00000020546(Stxbp4),ENSMUSG00000032534(Cep63),ENSMUSG00000020898(Ctc1),ENSMUSG00000005493(Msh4),ENSMUSG00000052144(Ppp4r2),ENSMUSG00…	6.8679e-06	0.000854453
GO:0015030	Cajal body	cellular_component	11	3107	48	20791	ENSMUSG00000021890(Eaf1),ENSMUSG00000020929(Eftud2),ENSMUSG00000031403(Dkc1),ENSMUSG00000024217(Snrpc),ENSMUSG00000020290(Xpo1),ENSMUSG00000072980(Oip5),ENSMUSG00000026020(Nop58),ENSMUSG00000046865(Fbl),ENSMUSG00000048012(Zfp473),ENSMUSG00000041264(Uspl1),ENSMUSG00000050471(Fam118b),	0.166363	1
GO:0034394	protein localization to cell surface	biological_process	11	3107	48	20791	ENSMUSG00000050296(Abca12),ENSMUSG00000077450(Rab11b),ENSMUSG00000032612(Usp4),ENSMUSG00000028017(Egf),ENSMUSG00000015957(Wnt11),ENSMUSG00000032892(Rangrf),ENSMUSG00000032826(Ank2),ENSMUSG00000024101(Wash1),ENSMUSG00000062991(Nrg1),ENSMUSG00000040158(Tax1bp3),ENSMUSG00000050627(Gpd1l),	0.166363	1
GO:0010660	regulation of muscle cell apoptotic process	biological_process	11	3107	48	20791	ENSMUSG00000037787(Apopt1),ENSMUSG00000020063(Sirt1),ENSMUSG00000024122(Pdpk1),ENSMUSG00000014776(Nol3),ENSMUSG00000059552(Trp53),ENSMUSG00000026180(Cxcr2),ENSMUSG00000022812(Gsk3b),ENSMUSG00000018909(Arrb1),ENSMUSG00000059456(Ptk2b),ENSMUSG00000030201(Lrp6),ENSMUSG00000062991(Nrg1),	0.166363	1
GO:0016568	chromatin modification	biological_process	126	3107	550	20791	ENSMUSG00000056216(Cebpg),ENSMUSG00000051977(Prdm9),ENSMUSG00000003437(Paf1),ENSMUSG00000042207(Kdm5b),ENSMUSG00000026222(Sp100),ENSMUSG00000052889(Prkcb),ENSMUSG00000014074(Rnf168),ENSMUSG00000031715(Smarca5),ENSMUSG00000042390(Gatad2b),ENSMUSG00000029050(Ski),ENSMUSG00000004099(Dnmt1),ENSMUSG00000038845(Phb),ENSMUSG00000047534(Mis18bp1),ENSMUSG00000059552(Trp53),ENSMUSG00000025878(Uimc1),ENSMUS…	2.90573e-05	0.00321342
GO:0050792	regulation of viral process	biological_process	30	3107	131	20791	ENSMUSG00000072244(Trim6),ENSMUSG00000020262(Adarb1),ENSMUSG00000024079(Eif2ak2),ENSMUSG00000032369(Plscr1),ENSMUSG00000031928(Mre11a),ENSMUSG00000004865(Srpk1),ENSMUSG00000027985(Lef1),ENSMUSG00000062604(Srpk2),ENSMUSG00000056758(Hmga2),ENSMUSG00000079477(Rab7),ENSMUSG00000023826(Park2),ENSMUSG00000044499(Hs3st5),ENSMUSG00000066800(Rnasel),ENSMUSG00000021326(Trim27),ENSMUSG00000006369(Fbln1),ENS…	0.0345491	0.582826
GO:2000779	regulation of double-strand break repair	biological_process	8	3107	35	20791	ENSMUSG00000052144(Ppp4r2),ENSMUSG00000035455(Fignl1),ENSMUSG00000030697(Ppp4c),ENSMUSG00000030346(Rad51ap1),ENSMUSG00000027323(Rad51),ENSMUSG00000033430(Terf2ip),ENSMUSG00000026219(Trip12),ENSMUSG00000056758(Hmga2),	0.22037	1
GO:0042088	T-helper 1 type immune response	biological_process	8	3107	35	20791	ENSMUSG00000024659(Anxa1),ENSMUSG00000026069(Il1rl1),ENSMUSG00000025383(Il23a),ENSMUSG00000026177(Slc11a1),ENSMUSG00000002983(Relb),ENSMUSG00000049103(Ccr2),ENSMUSG00000024810(Il33),ENSMUSG00000027985(Lef1),	0.22037	1
GO:0006378	mRNA polyadenylation	biological_process	8	3107	35	20791	ENSMUSG00000027079(Clp1),ENSMUSG00000020273(Papolg),ENSMUSG00000009555(Cdk9),ENSMUSG00000039652(Cpeb3),ENSMUSG00000011960(Ccnt1),ENSMUSG00000003437(Paf1),ENSMUSG00000023118(Sympk),ENSMUSG00000026361(Cdc73),	0.22037	1
GO:0009925	basal plasma membrane	cellular_component	8	3107	35	20791	ENSMUSG00000034462(Pkd2),ENSMUSG00000032554(Trf),ENSMUSG00000027111(Itga6),ENSMUSG00000016494(Cd34),ENSMUSG00000074361(C5ar2),ENSMUSG00000024354(Slc23a1),ENSMUSG00000017774(Myo1c),ENSMUSG00000067336(Bmpr2),	0.22037	1
GO:0006096	glycolytic process	biological_process	16	3107	70	20791	ENSMUSG00000022383(Ppara),ENSMUSG00000018501(Ncor1),ENSMUSG00000036427(Gpi1),ENSMUSG00000097148(Gm3839),ENSMUSG00000020277(Pfkl),ENSMUSG00000004040(Stat3),ENSMUSG00000060600(Eno3),ENSMUSG00000034997(Htr2a),ENSMUSG00000032294(Pkm),ENSMUSG00000025815(Dhtkd1),ENSMUSG00000059040(Eno1b),ENSMUSG00000026313(Hdac4),ENSMUSG00000059552(Trp53),ENSMUSG00000061099(Gapdhs),ENSMUSG00000029167(Ppargc1a),ENSMUSG0…	0.109558	0.920972
GO:0009142	nucleoside triphosphate biosynthetic process	biological_process	16	3107	70	20791	ENSMUSG00000028719(Cmpk1),ENSMUSG00000004040(Stat3),ENSMUSG00000026575(Nme7),ENSMUSG00000025393(Atp5b),ENSMUSG00000060090(Rp2),ENSMUSG00000025747(Tyms),ENSMUSG00000006057(Atp5g1),ENSMUSG00000091415(Ak9),ENSMUSG00000029167(Ppargc1a),ENSMUSG00000001750(Tcirg1),ENSMUSG00000026281(Dtymk),ENSMUSG00000052738(Suclg1),ENSMUSG00000062683(Atp5g2),ENSMUSG00000002603(Tgfb1),ENSMUSG00000045658(Pid1),ENSMUSG00…	0.109558	0.920972
GO:0000387	spliceosomal snRNP assembly	biological_process	8	3107	35	20791	ENSMUSG00000032612(Usp4),ENSMUSG00000007050(Lsm2),ENSMUSG00000027905(Ddx20),ENSMUSG00000025439(Clns1a),ENSMUSG00000040621(Gemin8),ENSMUSG00000060121(Gemin2),ENSMUSG00000040824(Snrpd2),ENSMUSG00000024217(Snrpc),	0.22037	1
GO:0030551	cyclic nucleotide binding	molecular_function	8	3107	35	20791	ENSMUSG00000062232(Rapgef2),ENSMUSG00000038085(Cnbd2),ENSMUSG00000053965(Pde5a),ENSMUSG00000052920(Prkg1),ENSMUSG00000041741(Pde3a),ENSMUSG00000026114(Cnga3),ENSMUSG00000064330(Pde6h),ENSMUSG00000025386(Pde6g),	0.22037	1
GO:0006220	pyrimidine nucleotide metabolic process	biological_process	8	3107	35	20791	ENSMUSG00000031730(Dhodh),ENSMUSG00000028719(Cmpk1),ENSMUSG00000026575(Nme7),ENSMUSG00000026281(Dtymk),ENSMUSG00000096528(G430049J08Rik),ENSMUSG00000060090(Rp2),ENSMUSG00000073016(Uprt),ENSMUSG00000025747(Tyms),	0.22037	1
GO:0010765	positive regulation of sodium ion transport	biological_process	8	3107	35	20791	ENSMUSG00000037989(Wnk2),ENSMUSG00000055022(Cntn1),ENSMUSG00000051177(Plcb1),ENSMUSG00000050627(Gpd1l),ENSMUSG00000029359(Tesc),ENSMUSG00000026576(Atp1b1),ENSMUSG00000025915(Sgk3),ENSMUSG00000031537(Ikbkb),	0.22037	1
GO:0042176	regulation of protein catabolic process	biological_process	85	3107	372	20791	ENSMUSG00000029397(Rchy1),ENSMUSG00000032216(Nedd4),ENSMUSG00000020694(Tlk2),ENSMUSG00000013858(Tmem259),ENSMUSG00000033909(Usp36),ENSMUSG00000024810(Il33),ENSMUSG00000020349(Ppp2ca),ENSMUSG00000025437(Usp33),ENSMUSG00000022607(Ptk2),ENSMUSG00000031314(Taf1),ENSMUSG00000029203(Ube2k),ENSMUSG00000006676(Usp19),ENSMUSG00000032010(Usp2),ENSMUSG00000055116(Arntl),ENSMUSG00000020740(Gga3),ENSMUSG00000…	0.000595112	0.0426126
GO:0008022	protein C-terminus binding	molecular_function	42	3107	184	20791	ENSMUSG00000059552(Trp53),ENSMUSG00000026114(Cnga3),ENSMUSG00000026825(Dnm1),ENSMUSG00000032216(Nedd4),ENSMUSG00000020063(Sirt1),ENSMUSG00000042605(Atxn2),ENSMUSG00000026576(Atp1b1),ENSMUSG00000091243(Vgll3),ENSMUSG00000038845(Phb),ENSMUSG00000020914(Top2a),ENSMUSG00000021615(Xrcc4),ENSMUSG00000026605(Cenpf),ENSMUSG00000053477(Tcf4),ENSMUSG00000024182(Axin1),ENSMUSG00000004934(Pias4),ENSMUSG00000…	0.0142577	0.376412
GO:0048144	fibroblast proliferation	biological_process	21	3107	92	20791	ENSMUSG00000027852(Nras),ENSMUSG00000006818(Sod2),ENSMUSG00000028019(Pdgfc),ENSMUSG00000034652(Cd300a),ENSMUSG00000026193(Fn1),ENSMUSG00000006728(Cdk4),ENSMUSG00000061878(Sphk1),ENSMUSG00000041431(Ccnb1),ENSMUSG00000002603(Tgfb1),ENSMUSG00000019768(Esr1),ENSMUSG00000006369(Fbln1),ENSMUSG00000039286(Fndc3b),ENSMUSG00000059552(Trp53),ENSMUSG00000029050(Ski),ENSMUSG00000026361(Cdc73),ENSMUSG00000021…	0.0731823	0.778187
GO:0042254	ribosome biogenesis	biological_process	55	3107	241	20791	ENSMUSG00000063334(Krr1),ENSMUSG00000040667(Nup88),ENSMUSG00000020706(Ftsj3),ENSMUSG00000025869(Nop16),ENSMUSG00000010554(Mettl16),ENSMUSG00000027787(Nmd3),ENSMUSG00000066983(Gm16519),ENSMUSG00000004268(Emg1),ENSMUSG00000026234(Ncl),ENSMUSG00000033126(Ybey),ENSMUSG00000061286(Exosc5),ENSMUSG00000026516(Nvl),ENSMUSG00000032480(Dhx30),ENSMUSG00000034259(Exosc4),ENSMUSG00000040688(Tbl3),ENSMUSG00000…	0.00542378	0.220338
GO:0016853	isomerase activity	molecular_function	34	3107	149	20791	ENSMUSG00000029209(Gnpda2),ENSMUSG00000021417(Eci2),ENSMUSG00000032525(Nktr),ENSMUSG00000070544(Top1),ENSMUSG00000022779(Top3b),ENSMUSG00000029925(Tbxas1),ENSMUSG00000071866(Ppia),ENSMUSG00000025086(Trub1),ENSMUSG00000063730(Hsd3b2),ENSMUSG00000034723(Tmx4),ENSMUSG00000022853(Ehhadh),ENSMUSG00000032171(Pin1),ENSMUSG00000071660(Ttc9c),ENSMUSG00000031403(Dkc1),ENSMUSG00000022498(Txndc11),ENSMUSG000…	0.0263418	0.527526
GO:0006475	internal protein amino acid acetylation	biological_process	34	3107	149	20791	ENSMUSG00000027985(Lef1),ENSMUSG00000002221(Paxip1),ENSMUSG00000038909(Kat7),ENSMUSG00000024384(Iws1),ENSMUSG00000027104(Atf2),ENSMUSG00000021180(Rps6ka5),ENSMUSG00000062270(Morf4l1),ENSMUSG00000018537(Pcgf2),ENSMUSG00000045482(Trrap),ENSMUSG00000041147(Brca2),ENSMUSG00000030330(Ing4),ENSMUSG00000026563(Tada1),ENSMUSG00000053134(Supt7l),ENSMUSG00000022853(Ehhadh),ENSMUSG00000030801(Kat8),ENSMUSG0…	0.0263418	0.527526
GO:0031397	negative regulation of protein ubiquitination	biological_process	13	3107	57	20791	ENSMUSG00000045409(Trim39),ENSMUSG00000079363(Gbp4),ENSMUSG00000032612(Usp4),ENSMUSG00000026771(Spopl),ENSMUSG00000006611(Hfe),ENSMUSG00000028964(Park7),ENSMUSG00000048230(Fbxo43),ENSMUSG00000018909(Arrb1),ENSMUSG00000026219(Trip12),ENSMUSG00000025880(Smad7),ENSMUSG00000026842(Abl1),ENSMUSG00000029910(Mad2l1),ENSMUSG00000035692(Isg15),	0.143224	1
GO:0061515	myeloid cell development	biological_process	13	3107	57	20791	ENSMUSG00000030067(Foxp1),ENSMUSG00000022099(Dmtn),ENSMUSG00000049577(Zfpm1),ENSMUSG00000058587(Tmod3),ENSMUSG00000047415(Gpr68),ENSMUSG00000023926(Rhag),ENSMUSG00000018160(Med1),ENSMUSG00000023216(Epb42),ENSMUSG00000022488(Nckap1l),ENSMUSG00000026721(Rabgap1l),ENSMUSG00000020745(Pafah1b1),ENSMUSG00000058835(Abi1),ENSMUSG00000030534(Vps33b),	0.143224	1
GO:1902882	regulation of response to oxidative stress	biological_process	13	3107	57	20791	ENSMUSG00000014776(Nol3),ENSMUSG00000028341(Nr4a3),ENSMUSG00000025140(Pycr1),ENSMUSG00000028820(Sfpq),ENSMUSG00000059552(Trp53),ENSMUSG00000020063(Sirt1),ENSMUSG00000023826(Park2),ENSMUSG00000015839(Nfe2l2),ENSMUSG00000031161(Hdac6),ENSMUSG00000009292(Trpm2),ENSMUSG00000020372(Gnb2l1),ENSMUSG00000006818(Sod2),ENSMUSG00000028964(Park7),	0.143224	1
GO:0008170	N-methyltransferase activity	molecular_function	18	3107	79	20791	ENSMUSG00000020257(Wdr82),ENSMUSG00000046865(Fbl),ENSMUSG00000053286(Trmt1l),ENSMUSG00000022948(Setd4),ENSMUSG00000037845(Fdxacb1),ENSMUSG00000039231(Suv39h1),ENSMUSG00000013787(Ehmt2),ENSMUSG00000010554(Mettl16),ENSMUSG00000054823(Whsc1l1),ENSMUSG00000015697(Setdb1),ENSMUSG00000044791(Setd2),ENSMUSG00000001909(Trmt1),ENSMUSG00000051977(Prdm9),ENSMUSG00000028053(Ash1l),ENSMUSG00000045098(Suv420h1…	0.0947722	0.855184
GO:0048284	organelle fusion	biological_process	28	3107	123	20791	ENSMUSG00000047854(Stx19),ENSMUSG00000028955(Vamp3),ENSMUSG00000010110(Stx5a),ENSMUSG00000079477(Rab7),ENSMUSG00000032422(Snx14),ENSMUSG00000030337(Vamp1),ENSMUSG00000027879(Sec22b),ENSMUSG00000027287(Snap23),ENSMUSG00000055069(Rab39),ENSMUSG00000020790(Ankfy1),ENSMUSG00000061536(Sec22c),ENSMUSG00000039840(Epg5),ENSMUSG00000030279(C2cd5),ENSMUSG00000066621(Tecpr1),ENSMUSG00000073733(Rsg1),ENSMUSG…	0.0430181	0.643848
GO:0002369	T cell cytokine production	biological_process	5	3107	22	20791	ENSMUSG00000032688(Malt1),ENSMUSG00000026177(Slc11a1),ENSMUSG00000022770(Dlg1),ENSMUSG00000006611(Hfe),ENSMUSG00000026942(Traf2),	0.295295	1
GO:0043576	regulation of respiratory gaseous exchange	biological_process	5	3107	22	20791	ENSMUSG00000026103(Gls),ENSMUSG00000000263(Glra1),ENSMUSG00000026274(Pask),ENSMUSG00000039069(Mtg2),ENSMUSG00000026959(Grin1),	0.295295	1
GO:0043011	myeloid dendritic cell differentiation	biological_process	5	3107	22	20791	ENSMUSG00000038128(Camk4),ENSMUSG00000002983(Relb),ENSMUSG00000058818(Pirb),ENSMUSG00000039191(Rbpj),ENSMUSG00000002603(Tgfb1),	0.295295	1
GO:0050848	regulation of calcium-mediated signaling	biological_process	15	3107	66	20791	ENSMUSG00000029104(Htt),ENSMUSG00000030830(Itgal),ENSMUSG00000031391(L1cam),ENSMUSG00000079037(Prnp),ENSMUSG00000018930(Ccl4),ENSMUSG00000029550(Sppl3),ENSMUSG00000059456(Ptk2b),ENSMUSG00000029470(P2rx4),ENSMUSG00000003847(Nfat5),ENSMUSG00000062991(Nrg1),ENSMUSG00000042190(Cmklr1),ENSMUSG00000026463(Atp2b4),ENSMUSG00000036438(Calm2),ENSMUSG00000034462(Pkd2),ENSMUSG00000028207(Asph),	0.123459	0.954024
GO:0090307	mitotic spindle assembly	biological_process	10	3107	44	20791	ENSMUSG00000047126(Cltc),ENSMUSG00000029521(Chek2),ENSMUSG00000007815(Rhoa),ENSMUSG00000000759(Tubgcp3),ENSMUSG00000027263(Tubgcp4),ENSMUSG00000021693(Kif2a),ENSMUSG00000023015(Racgap1),ENSMUSG00000017716(Birc5),ENSMUSG00000012443(Kif11),ENSMUSG00000027469(Tpx2),	0.188866	1
GO:1900078	positive regulation of cellular response to insulin stimulus	biological_process	5	3107	22	20791	ENSMUSG00000020189(Osbpl8),ENSMUSG00000020063(Sirt1),ENSMUSG00000030279(C2cd5),ENSMUSG00000026434(Nucks1),ENSMUSG00000066800(Rnasel),	0.295295	1
GO:0043586	tongue development	biological_process	5	3107	22	20791	ENSMUSG00000034460(Six4),ENSMUSG00000051367(Six1),ENSMUSG00000028800(Hdac1),ENSMUSG00000027985(Lef1),ENSMUSG00000028487(Bnc2),	0.295295	1
GO:0050706	regulation of interleukin-1 beta secretion	biological_process	5	3107	22	20791	ENSMUSG00000022967(Ifnar1),ENSMUSG00000037860(Aim2),ENSMUSG00000055994(Nod2),ENSMUSG00000079227(Ccr5),ENSMUSG00000033538(Casp4),	0.295295	1
[truncated: 8,752 more rows]
