# Supplementary material for: An Integrated Analysis of mRNA and lncRNA Expression Profiles Indicates Their Potential Contribution to Brown Fat Dysfunction With Aging
Source: Front Endocrinol (Lausanne). 2020 Feb 17;11:46. doi: 10.3389/fendo.2020.00046 (PMC7039067; doi:10.3389/fendo.2020.00046)
Supplement: Supplementary file 7 [file Table_7.XLS]

## Sheet: Sheet1
TABLE S7	KEGG enrichment analysis of mRNAs associated with differentially expressed lncRNAs
Pathway ID	PATHWAY DES	Target gene in this pathway	Target gene in all pathway	All gene in this pathway	All gene in all pathway	All gene list	p value	q value
mmu00740	Riboflavin metabolism - Mus musculus (mouse)	2	1122	4	7510	ENSMUSG00000042642(Flad1),ENSMUSG00000004651(Tyr),	0.0459365	0.428247
mmu03030	DNA replication - Mus musculus (mouse)	13	1122	35	7510	ENSMUSG00000029191(Rfc1),ENSMUSG00000029363(Rfc5),ENSMUSG00000007080(Pole),ENSMUSG00000006678(Pola1),ENSMUSG00000025395(Prim1),ENSMUSG00000020974(Pole2),ENSMUSG00000023104(Rfc2),ENSMUSG00000030726(Pold3),ENSMUSG00000026134(Prim2),ENSMUSG00000024833(Pola2),ENSMUSG00000005410(Mcm5),ENSMUSG00000036875(Dna2),ENSMUSG00000002870(Mcm2),	0.00220995	0.319338
mmu00670	One carbon pool by folate - Mus musculus (mouse)	7	1122	19	7510	ENSMUSG00000020256(Aldh1l2),ENSMUSG00000032607(Amt),ENSMUSG00000025747(Tyms),ENSMUSG00000029376(Mthfd2l),ENSMUSG00000059183(Mtfmt),ENSMUSG00000066442(Mthfs),ENSMUSG00000030088(Aldh1l1),	0.0178253	0.303031
mmu00750	Vitamin B6 metabolism - Mus musculus (mouse)	3	1122	9	7510	ENSMUSG00000032788(Pdxk),ENSMUSG00000063558(Aox1),ENSMUSG00000027088(Phospho2),	0.095816	0.601975
mmu00600	Sphingolipid metabolism - Mus musculus (mouse)	15	1122	48	7510	ENSMUSG00000005899(Smpd4),ENSMUSG00000050931(Sgms2),ENSMUSG00000009905(Kdsr),ENSMUSG00000035239(Neu3),ENSMUSG00000008206(Cers4),ENSMUSG00000032908(Sgpp2),ENSMUSG00000056124(B4galt6),ENSMUSG00000038007(Acer2),ENSMUSG00000040451(Sgms1),ENSMUSG00000045019(Acer1),ENSMUSG00000027035(Cers6),ENSMUSG00000031266(Gla),ENSMUSG00000038633(Degs1),ENSMUSG00000061878(Sphk1),ENSMUSG00000030760(Acer3),	0.00631842	0.26086
mmu04744	Phototransduction - Mus musculus (mouse)	8	1122	26	7510	ENSMUSG00000020599(Rgs9),ENSMUSG00000034837(Gnat1),ENSMUSG00000036438(Calm2),ENSMUSG00000029663(Gngt1),ENSMUSG00000025386(Pde6g),ENSMUSG00000056055(Sag),ENSMUSG00000034452(Slc24a1),ENSMUSG00000031450(Grk1),	0.0367964	0.409006
mmu00310	Lysine degradation - Mus musculus (mouse)	16	1122	52	7510	ENSMUSG00000020359(Phykpl),ENSMUSG00000015697(Setdb1),ENSMUSG00000032047(Acat1),ENSMUSG00000045098(Suv420h1),ENSMUSG00000054823(Whsc1l1),ENSMUSG00000044791(Setd2),ENSMUSG00000025465(Echs1),ENSMUSG00000035878(Hykk),ENSMUSG00000028053(Ash1l),ENSMUSG00000027984(Hadh),ENSMUSG00000079834(Tmlhe),ENSMUSG00000004846(Plod3),ENSMUSG00000029004(Kmt2e),ENSMUSG00000013787(Ehmt2),ENSMUSG00000022853(Ehhadh),ENS…	0.00583249	0.280932
mmu03460	Fanconi anemia pathway - Mus musculus (mouse)	15	1122	50	7510	ENSMUSG00000059772(Slx1b),ENSMUSG00000022545(Ercc4),ENSMUSG00000026429(Ube2t),ENSMUSG00000032409(Atr),ENSMUSG00000022779(Top3b),ENSMUSG00000034329(Brip1),ENSMUSG00000037991(Rmi2),ENSMUSG00000024170(Telo2),ENSMUSG00000007646(Rad51c),ENSMUSG00000017146(Brca1),ENSMUSG00000038425(Poli),ENSMUSG00000032498(Mlh1),ENSMUSG00000041147(Brca2),ENSMUSG00000027323(Rad51),ENSMUSG00000030528(Blm),	0.0092347	0.266883
mmu03440	Homologous recombination - Mus musculus (mouse)	8	1122	28	7510	ENSMUSG00000031928(Mre11a),ENSMUSG00000022779(Top3b),ENSMUSG00000007646(Rad51c),ENSMUSG00000030726(Pold3),ENSMUSG00000028933(Xrcc2),ENSMUSG00000041147(Brca2),ENSMUSG00000027323(Rad51),ENSMUSG00000030528(Blm),	0.0554359	0.457742
mmu00061	Fatty acid biosynthesis - Mus musculus (mouse)	4	1122	14	7510	ENSMUSG00000021786(Oxsm),ENSMUSG00000024981(Acsl5),ENSMUSG00000020532(Acaca),ENSMUSG00000020333(Acsl6),	0.123311	0.672396
mmu02010	ABC transporters - Mus musculus (mouse)	13	1122	46	7510	ENSMUSG00000024130(Abca3),ENSMUSG00000030249(Abcc9),ENSMUSG00000042476(Abcb4),ENSMUSG00000028127(Abcd3),ENSMUSG00000029408(Abcb9),ENSMUSG00000021240(Abcd4),ENSMUSG00000023088(Abcc1),ENSMUSG00000072791(Abcb5),ENSMUSG00000050296(Abca12),ENSMUSG00000055782(Abcd2),ENSMUSG00000029802(Abcg2),ENSMUSG00000031333(Abcb7),ENSMUSG00000028970(Abcb1b),	0.022832	0.29993
mmu05416	Viral myocarditis - Mus musculus (mouse)	23	1122	83	7510	ENSMUSG00000073411(H2-D1),ENSMUSG00000040752(Myh6),ENSMUSG00000030830(Itgal),ENSMUSG00000053835(H2-T24),ENSMUSG00000037548(H2-DMb2),ENSMUSG00000054128(H2-T3),ENSMUSG00000035929(H2-Q4),ENSMUSG00000079492(Gm11127),ENSMUSG00000073409(H2-Q6),ENSMUSG00000060550(H2-Q7),ENSMUSG00000026596(Abl2),ENSMUSG00000067235(H2-Q10),ENSMUSG00000067212(H2-T23),ENSMUSG00000017652(Cd40),ENSMUSG00000033220(Rac2),ENSMUS…	0.00478062	0.3454
mmu00410	beta-Alanine metabolism - Mus musculus (mouse)	9	1122	33	7510	ENSMUSG00000071708(Sms),ENSMUSG00000015134(Aldh1a3),ENSMUSG00000041426(Hibch),ENSMUSG00000025465(Echs1),ENSMUSG00000026787(Gad2),ENSMUSG00000056162(Cndp1),ENSMUSG00000078651(Aoc2),ENSMUSG00000022853(Ehhadh),ENSMUSG00000033427(Upb1),	0.0596513	0.465925
mmu05212	Pancreatic cancer - Mus musculus (mouse)	18	1122	66	7510	ENSMUSG00000004040(Stat3),ENSMUSG00000027695(Pld1),ENSMUSG00000031537(Ikbkb),ENSMUSG00000026104(Stat1),ENSMUSG00000002603(Tgfb1),ENSMUSG00000025199(Chuk),ENSMUSG00000040274(Cdk6),ENSMUSG00000059552(Trp53),ENSMUSG00000033220(Rac2),ENSMUSG00000027665(Pik3ca),ENSMUSG00000001127(Araf),ENSMUSG00000006728(Cdk4),ENSMUSG00000041147(Brca2),ENSMUSG00000027323(Rad51),ENSMUSG00000020122(Egfr),ENSMUSG00000028…	0.0130721	0.269845
mmu03430	Mismatch repair - Mus musculus (mouse)	6	1122	22	7510	ENSMUSG00000029191(Rfc1),ENSMUSG00000029363(Rfc5),ENSMUSG00000023104(Rfc2),ENSMUSG00000030726(Pold3),ENSMUSG00000039748(Exo1),ENSMUSG00000032498(Mlh1),	0.101101	0.596287
mmu04130	SNARE interactions in vesicular transport - Mus musculus (mouse)	9	1122	33	7510	ENSMUSG00000026470(Stx6),ENSMUSG00000020903(Stx8),ENSMUSG00000029125(Stx18),ENSMUSG00000028955(Vamp3),ENSMUSG00000010110(Stx5a),ENSMUSG00000027879(Sec22b),ENSMUSG00000047854(Stx19),ENSMUSG00000030337(Vamp1),ENSMUSG00000027287(Snap23),	0.0596513	0.465925
mmu03008	Ribosome biogenesis in eukaryotes - Mus musculus (mouse)	22	1122	81	7510	ENSMUSG00000079470(Utp14b),ENSMUSG00000063785(Utp14a),ENSMUSG00000003848(Nob1),ENSMUSG00000027787(Nmd3),ENSMUSG00000026516(Nvl),ENSMUSG00000020290(Xpo1),ENSMUSG00000058006(Mdn1),ENSMUSG00000021418(Rpp40),ENSMUSG00000027613(Eif6),ENSMUSG00000063480(Nhp2l1),ENSMUSG00000032410(Xrn1),ENSMUSG00000040688(Tbl3),ENSMUSG00000031410(Nxf7),ENSMUSG00000025266(Gnl3l),ENSMUSG00000035575(Utp6),ENSMUSG0000002612…	0.00716219	0.258734
mmu04120	Ubiquitin mediated proteolysis - Mus musculus (mouse)	38	1122	141	7510	ENSMUSG00000020184(Mdm2),ENSMUSG00000060860(Ube2s),ENSMUSG00000030061(Uba3),ENSMUSG00000025261(Huwe1),ENSMUSG00000039000(Ube3c),ENSMUSG00000030610(Det1),ENSMUSG00000025939(Ube2w),ENSMUSG00000031446(Cul4a),ENSMUSG00000023286(Ube2j2),ENSMUSG00000052997(Uba2),ENSMUSG00000032216(Nedd4),ENSMUSG00000079658(Tceb1),ENSMUSG00000023826(Park2),ENSMUSG00000022771(Ppil2),ENSMUSG00000025326(Ube3a),ENSMUSG00000…	0.000697396	0.201547
mmu05219	Bladder cancer - Mus musculus (mouse)	11	1122	41	7510	ENSMUSG00000020184(Mdm2),ENSMUSG00000010067(Rassf1),ENSMUSG00000021559(Dapk1),ENSMUSG00000059552(Trp53),ENSMUSG00000021180(Rps6ka5),ENSMUSG00000001127(Araf),ENSMUSG00000035027(Map2k2),ENSMUSG00000006728(Cdk4),ENSMUSG00000020122(Egfr),ENSMUSG00000028017(Egf),ENSMUSG00000027852(Nras),	0.0470763	0.425158
mmu04330	Notch signaling pathway - Mus musculus (mouse)	13	1122	49	7510	ENSMUSG00000036858(Ptcra),ENSMUSG00000039191(Rbpj),ENSMUSG00000022521(Crebbp),ENSMUSG00000049502(Dtx3l),ENSMUSG00000003233(Dvl3),ENSMUSG00000028800(Hdac1),ENSMUSG00000029603(Dtx1),ENSMUSG00000030970(Ctbp2),ENSMUSG00000003458(Ncstn),ENSMUSG00000052593(Adam17),ENSMUSG00000061143(Maml3),ENSMUSG00000063160(Numbl),ENSMUSG00000020888(Dvl2),	0.0369729	0.395747
mmu05220	Chronic myeloid leukemia - Mus musculus (mouse)	19	1122	73	7510	ENSMUSG00000020184(Mdm2),ENSMUSG00000017776(Crk),ENSMUSG00000022952(Runx1),ENSMUSG00000031537(Ikbkb),ENSMUSG00000002603(Tgfb1),ENSMUSG00000028800(Hdac1),ENSMUSG00000025199(Chuk),ENSMUSG00000003031(Cdkn1b),ENSMUSG00000040274(Cdk6),ENSMUSG00000059552(Trp53),ENSMUSG00000027665(Pik3ca),ENSMUSG00000001127(Araf),ENSMUSG00000035027(Map2k2),ENSMUSG00000006728(Cdk4),ENSMUSG00000030970(Ctbp2),ENSMUSG000000…	0.0178346	0.286344
mmu01212	Fatty acid metabolism - Mus musculus (mouse)	13	1122	51	7510	ENSMUSG00000029098(Acox3),ENSMUSG00000021786(Oxsm),ENSMUSG00000024981(Acsl5),ENSMUSG00000025202(Scd3),ENSMUSG00000032047(Acat1),ENSMUSG00000035376(Hacd2),ENSMUSG00000020532(Acaca),ENSMUSG00000025465(Echs1),ENSMUSG00000027984(Hadh),ENSMUSG00000020333(Acsl6),ENSMUSG00000036138(Acaa1a),ENSMUSG00000022853(Ehhadh),ENSMUSG00000059447(Hadhb),	0.0495511	0.433948
mmu00280	Valine, leucine and isoleucine degradation - Mus musculus (mouse)	14	1122	55	7510	ENSMUSG00000027332(Ivd),ENSMUSG00000063558(Aox1),ENSMUSG00000022186(Oxct1),ENSMUSG00000032047(Acat1),ENSMUSG00000041426(Hibch),ENSMUSG00000025465(Echs1),ENSMUSG00000027984(Hadh),ENSMUSG00000027709(Mccc1),ENSMUSG00000041650(Pcca),ENSMUSG00000036138(Acaa1a),ENSMUSG00000021460(Auh),ENSMUSG00000022853(Ehhadh),ENSMUSG00000059447(Hadhb),ENSMUSG00000030826(Bcat2),	0.0436124	0.434621
mmu04071	Sphingolipid signaling pathway - Mus musculus (mouse)	31	1122	122	7510	ENSMUSG00000050931(Sgms2),ENSMUSG00000008206(Cers4),ENSMUSG00000020828(Pld2),ENSMUSG00000027695(Pld1),ENSMUSG00000026942(Traf2),ENSMUSG00000032908(Sgpp2),ENSMUSG00000052889(Prkcb),ENSMUSG00000051177(Plcb1),ENSMUSG00000038007(Acer2),ENSMUSG00000026626(Ppp2r5a),ENSMUSG00000023088(Abcc1),ENSMUSG00000040451(Sgms1),ENSMUSG00000024122(Pdpk1),ENSMUSG00000045019(Acer1),ENSMUSG00000071369(Map3k5),ENSMUSG0…	0.00481485	0.278298
mmu05206	MicroRNAs in cancer - Mus musculus (mouse)	36	1122	142	7510	ENSMUSG00000020184(Mdm2),ENSMUSG00000020063(Sirt1),ENSMUSG00000017776(Crk),ENSMUSG00000026872(Zeb2),ENSMUSG00000028226(Mmp16),ENSMUSG00000010067(Rassf1),ENSMUSG00000026103(Gls),ENSMUSG00000067336(Bmpr2),ENSMUSG00000004040(Stat3),ENSMUSG00000022521(Crebbp),ENSMUSG00000034218(Atm),ENSMUSG00000020661(Dnmt3a),ENSMUSG00000052889(Prkcb),ENSMUSG00000031537(Ikbkb),ENSMUSG00000004099(Dnmt1),ENSMUSG0000000…	0.00268065	0.258236
mmu04146	Peroxisome - Mus musculus (mouse)	21	1122	83	7510	ENSMUSG00000022679(Mpv17l),ENSMUSG00000029098(Acox3),ENSMUSG00000006818(Sod2),ENSMUSG00000024981(Acsl5),ENSMUSG00000107283(Mpv17),ENSMUSG00000028127(Abcd3),ENSMUSG00000021240(Abcd4),ENSMUSG00000041939(Mvk),ENSMUSG00000042096(Dao),ENSMUSG00000021417(Eci2),ENSMUSG00000020283(Pex13),ENSMUSG00000000876(Pxmp4),ENSMUSG00000028691(Prdx1),ENSMUSG00000021884(Hacl1),ENSMUSG00000055782(Abcd2),ENSMUSG0000002…	0.0181499	0.27607
mmu03420	Nucleotide excision repair - Mus musculus (mouse)	11	1122	44	7510	ENSMUSG00000029191(Rfc1),ENSMUSG00000022545(Ercc4),ENSMUSG00000029363(Rfc5),ENSMUSG00000007080(Pole),ENSMUSG00000021639(Gtf2h2),ENSMUSG00000031446(Cul4a),ENSMUSG00000054051(Ercc6),ENSMUSG00000020974(Pole2),ENSMUSG00000069089(Cdk7),ENSMUSG00000023104(Rfc2),ENSMUSG00000030726(Pold3),	0.0740451	0.509501
mmu04064	NF-kappa B signaling pathway - Mus musculus (mouse)	25	1122	100	7510	ENSMUSG00000031497(Tnfsf13b),ENSMUSG00000026031(Cflar),ENSMUSG00000032041(Tirap),ENSMUSG00000026321(Tnfrsf11a),ENSMUSG00000000275(Trim25),ENSMUSG00000018930(Ccl4),ENSMUSG00000034218(Atm),ENSMUSG00000026496(Parp1),ENSMUSG00000026942(Traf2),ENSMUSG00000052889(Prkcb),ENSMUSG00000031537(Ikbkb),ENSMUSG00000032000(Birc3),ENSMUSG00000032688(Malt1),ENSMUSG00000025199(Chuk),ENSMUSG00000030172(Erc1),ENSMUS…	0.0125658	0.279347
mmu03450	Non-homologous end-joining - Mus musculus (mouse)	3	1122	12	7510	ENSMUSG00000031928(Mre11a),ENSMUSG00000026648(Dclre1c),ENSMUSG00000021615(Xrcc4),	0.215931	0.800052
mmu04730	Long-term depression - Mus musculus (mouse)	15	1122	60	7510	ENSMUSG00000030287(Itpr2),ENSMUSG00000052889(Prkcb),ENSMUSG00000052920(Prkg1),ENSMUSG00000051177(Plcb1),ENSMUSG00000032562(Gnai2),ENSMUSG00000027523(Gnas),ENSMUSG00000098488(Pla2g4b),ENSMUSG00000034656(Cacna1a),ENSMUSG00000033847(Pla2g4c),ENSMUSG00000001127(Araf),ENSMUSG00000009630(Ppp2cb),ENSMUSG00000035027(Map2k2),ENSMUSG00000020349(Ppp2ca),ENSMUSG00000027852(Nras),ENSMUSG00000032058(Ppp2r1b),	0.0439143	0.423041
mmu05213	Endometrial cancer - Mus musculus (mouse)	13	1122	52	7510	ENSMUSG00000024182(Axin1),ENSMUSG00000024122(Pdpk1),ENSMUSG00000059552(Trp53),ENSMUSG00000032498(Mlh1),ENSMUSG00000027665(Pik3ca),ENSMUSG00000001127(Araf),ENSMUSG00000035027(Map2k2),ENSMUSG00000022812(Gsk3b),ENSMUSG00000020122(Egfr),ENSMUSG00000027985(Lef1),ENSMUSG00000028017(Egf),ENSMUSG00000027852(Nras),ENSMUSG00000020901(Pik3r5),	0.0569152	0.456902
mmu00512	Mucin type O-Glycan biosynthesis - Mus musculus (mouse)	7	1122	28	7510	ENSMUSG00000096914(Galntl6),ENSMUSG00000038843(Gcnt1),ENSMUSG00000021130(Galnt16),ENSMUSG00000013846(St3gal1),ENSMUSG00000017929(B4galt5),ENSMUSG00000074004(B3gnt6),ENSMUSG00000038072(Galnt11),	0.126816	0.666362
mmu04115	p53 signaling pathway - Mus musculus (mouse)	17	1122	68	7510	ENSMUSG00000020184(Mdm2),ENSMUSG00000034165(Ccnd3),ENSMUSG00000032409(Atr),ENSMUSG00000027663(Zmat3),ENSMUSG00000034218(Atm),ENSMUSG00000029521(Chek2),ENSMUSG00000000184(Ccnd2),ENSMUSG00000041431(Ccnb1),ENSMUSG00000022292(Rrm2b),ENSMUSG00000019979(Apaf1),ENSMUSG00000054387(Mdm4),ENSMUSG00000040274(Cdk6),ENSMUSG00000059552(Trp53),ENSMUSG00000040782(Rfwd2),ENSMUSG00000063694(Cycs),ENSMUSG0000000672…	0.034	0.39304
mmu05215	Prostate cancer - Mus musculus (mouse)	22	1122	89	7510	ENSMUSG00000020184(Mdm2),ENSMUSG00000028019(Pdgfc),ENSMUSG00000031565(Fgfr1),ENSMUSG00000022521(Crebbp),ENSMUSG00000044167(Foxo1),ENSMUSG00000031537(Ikbkb),ENSMUSG00000021270(Hsp90aa1),ENSMUSG00000053007(Creb5),ENSMUSG00000025199(Chuk),ENSMUSG00000003031(Cdkn1b),ENSMUSG00000024122(Pdpk1),ENSMUSG00000059552(Trp53),ENSMUSG00000027665(Pik3ca),ENSMUSG00000001127(Araf),ENSMUSG00000035027(Map2k2),ENSMU…	0.0205027	0.282156
mmu04640	Hematopoietic cell lineage - Mus musculus (mouse)	21	1122	85	7510	ENSMUSG00000027009(Itga4),ENSMUSG00000053044(Cd8b1),ENSMUSG00000005364(Il5ra),ENSMUSG00000027111(Itga6),ENSMUSG00000026770(Il2ra),ENSMUSG00000020279(Il9r),ENSMUSG00000026073(Il1r2),ENSMUSG00000004371(Il11),ENSMUSG00000016494(Cd34),ENSMUSG00000027820(Mme),ENSMUSG00000029084(Cd38),ENSMUSG00000026072(Il1r1),ENSMUSG00000005540(Fcer2a),ENSMUSG00000026399(Cd55),ENSMUSG00000068686(Cd59b),ENSMUSG00000030…	0.0232318	0.291913
mmu00330	Arginine and proline metabolism - Mus musculus (mouse)	12	1122	49	7510	ENSMUSG00000025190(Got1),ENSMUSG00000019718(L3hypdh),ENSMUSG00000026520(Pycr2),ENSMUSG00000025037(Maoa),ENSMUSG00000025140(Pycr1),ENSMUSG00000071708(Sms),ENSMUSG00000003526(Prodh),ENSMUSG00000042096(Dao),ENSMUSG00000018906(P4ha2),ENSMUSG00000056162(Cndp1),ENSMUSG00000028789(Azin2),ENSMUSG00000036892(Prodh2),	0.0743359	0.499606
mmu00240	Pyrimidine metabolism - Mus musculus (mouse)	25	1122	103	7510	ENSMUSG00000027427(Polr3f),ENSMUSG00000022066(Gm21685),ENSMUSG00000033068(Entpd6),ENSMUSG00000007080(Pole),ENSMUSG00000006678(Pola1),ENSMUSG00000025395(Prim1),ENSMUSG00000026575(Nme7),ENSMUSG00000020974(Pole2),ENSMUSG00000038489(Polr2l),ENSMUSG00000031730(Dhodh),ENSMUSG00000028104(Polr3gl),ENSMUSG00000022292(Rrm2b),ENSMUSG00000030726(Pold3),ENSMUSG00000048120(Entpd1),ENSMUSG00000028318(Polr1e),EN…	0.0178041	0.321587
mmu04110	Cell cycle - Mus musculus (mouse)	30	1122	124	7510	ENSMUSG00000020184(Mdm2),ENSMUSG00000032411(Tfdp2),ENSMUSG00000002297(Dbf4),ENSMUSG00000034165(Ccnd3),ENSMUSG00000032409(Atr),ENSMUSG00000022521(Crebbp),ENSMUSG00000034218(Atm),ENSMUSG00000029521(Chek2),ENSMUSG00000069089(Cdk7),ENSMUSG00000002603(Tgfb1),ENSMUSG00000066149(Cdc26),ENSMUSG00000000184(Ccnd2),ENSMUSG00000028800(Hdac1),ENSMUSG00000029910(Mad2l1),ENSMUSG00000029012(Orc5),ENSMUSG00000041…	0.0107702	0.282963
mmu00563	Glycosylphosphatidylinositol(GPI)-anchor biosynthesis - Mus musculus (mouse)	6	1122	25	7510	ENSMUSG00000023791(Pigx),ENSMUSG00000079469(Pigb),ENSMUSG00000043257(Pigv),ENSMUSG00000025728(Pigq),ENSMUSG00000014245(Pigl),ENSMUSG00000056536(Pign),	0.171134	0.749359
mmu05223	Non-small cell lung cancer - Mus musculus (mouse)	13	1122	56	7510	ENSMUSG00000010067(Rassf1),ENSMUSG00000052889(Prkcb),ENSMUSG00000024122(Pdpk1),ENSMUSG00000040274(Cdk6),ENSMUSG00000059552(Trp53),ENSMUSG00000027665(Pik3ca),ENSMUSG00000001127(Araf),ENSMUSG00000035027(Map2k2),ENSMUSG00000006728(Cdk4),ENSMUSG00000020122(Egfr),ENSMUSG00000028017(Egf),ENSMUSG00000027852(Nras),ENSMUSG00000020901(Pik3r5),	0.0944597	0.606641
mmu00062	Fatty acid elongation - Mus musculus (mouse)	6	1122	26	7510	ENSMUSG00000035376(Hacd2),ENSMUSG00000025465(Echs1),ENSMUSG00000027984(Hadh),ENSMUSG00000021226(Acot2),ENSMUSG00000059447(Hadhb),ENSMUSG00000021696(Elovl7),	0.199361	0.778587
mmu04919	Thyroid hormone signaling pathway - Mus musculus (mouse)	27	1122	117	7510	ENSMUSG00000040752(Myh6),ENSMUSG00000020184(Mdm2),ENSMUSG00000018501(Ncor1),ENSMUSG00000026576(Atp1b1),ENSMUSG00000021779(Thrb),ENSMUSG00000022521(Crebbp),ENSMUSG00000044167(Foxo1),ENSMUSG00000052889(Prkcb),ENSMUSG00000028945(Rheb),ENSMUSG00000026104(Stat1),ENSMUSG00000051177(Plcb1),ENSMUSG00000036856(Wnt4),ENSMUSG00000013833(Med16),ENSMUSG00000028800(Hdac1),ENSMUSG00000024122(Pdpk1),ENSMUSG00000…	0.0261837	0.315296
mmu00760	Nicotinate and nicotinamide metabolism - Mus musculus (mouse)	8	1122	35	7510	ENSMUSG00000004939(Nmrk2),ENSMUSG00000063558(Aox1),ENSMUSG00000029082(Bst1),ENSMUSG00000030674(Qprt),ENSMUSG00000037370(Enpp1),ENSMUSG00000028992(Nmnat1),ENSMUSG00000029084(Cd38),ENSMUSG00000037847(Nmrk1),	0.169801	0.766756
mmu03410	Base excision repair - Mus musculus (mouse)	8	1122	35	7510	ENSMUSG00000007080(Pole),ENSMUSG00000026496(Parp1),ENSMUSG00000025269(Apex2),ENSMUSG00000020974(Pole2),ENSMUSG00000030726(Pold3),ENSMUSG00000032298(Neil1),ENSMUSG00000030322(Mbd4),ENSMUSG00000039396(Neil3),	0.169801	0.766756
mmu03015	mRNA surveillance pathway - Mus musculus (mouse)	21	1122	92	7510	ENSMUSG00000030655(Smg1),ENSMUSG00000014956(Ppp1cb),ENSMUSG00000021963(Sap18),ENSMUSG00000027079(Clp1),ENSMUSG00000038374(Rbm8a),ENSMUSG00000022283(Pabpc1),ENSMUSG00000004455(Ppp1cc),ENSMUSG00000026626(Ppp2r5a),ENSMUSG00000031410(Nxf7),ENSMUSG00000023118(Sympk),ENSMUSG00000036572(Upf3b),ENSMUSG00000020273(Papolg),ENSMUSG00000020257(Wdr82),ENSMUSG00000009630(Ppp2cb),ENSMUSG00000028274(Rngtt),ENSMU…	0.0504722	0.429014
mmu05221	Acute myeloid leukemia - Mus musculus (mouse)	13	1122	57	7510	ENSMUSG00000022952(Runx1),ENSMUSG00000001552(Jup),ENSMUSG00000004040(Stat3),ENSMUSG00000031537(Ikbkb),ENSMUSG00000025199(Chuk),ENSMUSG00000027665(Pik3ca),ENSMUSG00000001127(Araf),ENSMUSG00000035027(Map2k2),ENSMUSG00000042817(Flt3),ENSMUSG00000027985(Lef1),ENSMUSG00000027852(Nras),ENSMUSG00000020901(Pik3r5),ENSMUSG00000004221(Ikbkg),	0.106042	0.589347
mmu00360	Phenylalanine metabolism - Mus musculus (mouse)	5	1122	22	7510	ENSMUSG00000025190(Got1),ENSMUSG00000025037(Maoa),ENSMUSG00000015134(Aldh1a3),ENSMUSG00000063683(Glyat),ENSMUSG00000078651(Aoc2),	0.232384	0.790107
mmu05222	Small cell lung cancer - Mus musculus (mouse)	19	1122	84	7510	ENSMUSG00000026479(Lamc2),ENSMUSG00000027111(Itga6),ENSMUSG00000026639(Lamb3),ENSMUSG00000026942(Traf2),ENSMUSG00000022607(Ptk2),ENSMUSG00000031537(Ikbkb),ENSMUSG00000032000(Birc3),ENSMUSG00000025199(Chuk),ENSMUSG00000003031(Cdkn1b),ENSMUSG00000019979(Apaf1),ENSMUSG00000040274(Cdk6),ENSMUSG00000059552(Trp53),ENSMUSG00000027665(Pik3ca),ENSMUSG00000063694(Cycs),ENSMUSG00000026193(Fn1),ENSMUSG000000…	0.0653963	0.484603
mmu00640	Propanoate metabolism - Mus musculus (mouse)	7	1122	31	7510	ENSMUSG00000032047(Acat1),ENSMUSG00000020532(Acaca),ENSMUSG00000041426(Hibch),ENSMUSG00000025465(Echs1),ENSMUSG00000052738(Suclg1),ENSMUSG00000041650(Pcca),ENSMUSG00000022853(Ehhadh),	0.197202	0.780702
mmu00071	Fatty acid degradation - Mus musculus (mouse)	11	1122	49	7510	ENSMUSG00000029098(Acox3),ENSMUSG00000024981(Acsl5),ENSMUSG00000032047(Acat1),ENSMUSG00000021417(Eci2),ENSMUSG00000025465(Echs1),ENSMUSG00000027984(Hadh),ENSMUSG00000028138(Adh5),ENSMUSG00000020333(Acsl6),ENSMUSG00000036138(Acaa1a),ENSMUSG00000022853(Ehhadh),ENSMUSG00000059447(Hadhb),	0.140353	0.687493
mmu00770	Pantothenate and CoA biosynthesis - Mus musculus (mouse)	4	1122	18	7510	ENSMUSG00000037370(Enpp1),ENSMUSG00000033610(Pank1),ENSMUSG00000030826(Bcat2),ENSMUSG00000033427(Upb1),	0.272156	0.819304
mmu00650	Butanoate metabolism - Mus musculus (mouse)	6	1122	27	7510	ENSMUSG00000022186(Oxct1),ENSMUSG00000032047(Acat1),ENSMUSG00000025465(Echs1),ENSMUSG00000026787(Gad2),ENSMUSG00000027984(Hadh),ENSMUSG00000022853(Ehhadh),	0.229965	0.791189
mmu04961	Endocrine and other factor-regulated calcium reabsorption - Mus musculus (mouse)	12	1122	54	7510	ENSMUSG00000026576(Atp1b1),ENSMUSG00000026825(Dnm1),ENSMUSG00000047126(Cltc),ENSMUSG00000054640(Slc8a1),ENSMUSG00000052889(Prkcb),ENSMUSG00000051177(Plcb1),ENSMUSG00000058488(Kl),ENSMUSG00000040907(Atp1a3),ENSMUSG00000027523(Gnas),ENSMUSG00000022841(Ap2m1),ENSMUSG00000040265(Dnm3),ENSMUSG00000019768(Esr1),	0.136338	0.691258
mmu04973	Carbohydrate digestion and absorption - Mus musculus (mouse)	10	1122	45	7510	ENSMUSG00000015968(Cacna1d),ENSMUSG00000026576(Atp1b1),ENSMUSG00000074268(Amy2a5),ENSMUSG00000093931(Amy2a3),ENSMUSG00000052889(Prkcb),ENSMUSG00000040907(Atp1a3),ENSMUSG00000027665(Pik3ca),ENSMUSG00000096569(Amy2a2),ENSMUSG00000096770(Amy2a4),ENSMUSG00000020901(Pik3r5),	0.162038	0.743316
mmu00511	Other glycan degradation - Mus musculus (mouse)	4	1122	18	7510	ENSMUSG00000035239(Neu3),ENSMUSG00000039307(Hexdc),ENSMUSG00000032295(Man2c1),ENSMUSG00000019810(Fuca2),	0.272156	0.819304
mmu05202	Transcriptional misregulation in cancer - Mus musculus (mouse)	39	1122	176	7510	ENSMUSG00000009555(Cdk9),ENSMUSG00000020184(Mdm2),ENSMUSG00000036858(Ptcra),ENSMUSG00000028341(Nr4a3),ENSMUSG00000018501(Ncor1),ENSMUSG00000030795(Fus),ENSMUSG00000022952(Runx1),ENSMUSG00000004872(Pax3),ENSMUSG00000025142(Aspscr1),ENSMUSG00000068457(Uty),ENSMUSG00000001552(Jup),ENSMUSG00000051367(Six1),ENSMUSG00000034218(Atm),ENSMUSG00000026073(Il1r2),ENSMUSG00000044167(Foxo1),ENSMUSG00000022607(…	0.0168426	0.324501
mmu05169	Epstein-Barr virus infection - Mus musculus (mouse)	48	1122	217	7510	ENSMUSG00000017221(Psmd3),ENSMUSG00000073411(H2-D1),ENSMUSG00000027427(Polr3f),ENSMUSG00000020184(Mdm2),ENSMUSG00000031805(Jak3),ENSMUSG00000001855(Nup214),ENSMUSG00000020290(Xpo1),ENSMUSG00000030830(Itgal),ENSMUSG00000027104(Atf2),ENSMUSG00000039191(Rbpj),ENSMUSG00000053835(H2-T24),ENSMUSG00000004040(Stat3),ENSMUSG00000022521(Crebbp),ENSMUSG00000054128(H2-T3),ENSMUSG00000026942(Traf2),ENSMUSG000…	0.00907315	0.291349
mmu05231	Choline metabolism in cancer - Mus musculus (mouse)	22	1122	100	7510	ENSMUSG00000024843(Chka),ENSMUSG00000028019(Pdgfc),ENSMUSG00000031165(Was),ENSMUSG00000020828(Pld2),ENSMUSG00000027695(Pld1),ENSMUSG00000052889(Prkcb),ENSMUSG00000028945(Rheb),ENSMUSG00000000276(Dgke),ENSMUSG00000070738(Dgkd),ENSMUSG00000024122(Pdpk1),ENSMUSG00000033220(Rac2),ENSMUSG00000098488(Pla2g4b),ENSMUSG00000027665(Pik3ca),ENSMUSG00000033847(Pla2g4c),ENSMUSG00000060002(Chpt1),ENSMUSG000000…	0.0654804	0.473096
mmu04070	Phosphatidylinositol signaling system - Mus musculus (mouse)	21	1122	96	7510	ENSMUSG00000001173(Ocrl),ENSMUSG00000060733(Ipmk),ENSMUSG00000030287(Itpr2),ENSMUSG00000003752(Itpkc),ENSMUSG00000032594(Ip6k1),ENSMUSG00000052889(Prkcb),ENSMUSG00000051177(Plcb1),ENSMUSG00000036438(Calm2),ENSMUSG00000000276(Dgke),ENSMUSG00000041720(Pi4ka),ENSMUSG00000070738(Dgkd),ENSMUSG00000058793(Cds2),ENSMUSG00000031337(Mtm1),ENSMUSG00000033526(Ppip5k1),ENSMUSG00000025949(Pikfyve),ENSMUSG0000…	0.0743967	0.488651
mmu05210	Colorectal cancer - Mus musculus (mouse)	14	1122	64	7510	ENSMUSG00000024182(Axin1),ENSMUSG00000002603(Tgfb1),ENSMUSG00000017716(Birc5),ENSMUSG00000059552(Trp53),ENSMUSG00000032498(Mlh1),ENSMUSG00000033220(Rac2),ENSMUSG00000040760(Appl1),ENSMUSG00000027665(Pik3ca),ENSMUSG00000007815(Rhoa),ENSMUSG00000001127(Araf),ENSMUSG00000063694(Cycs),ENSMUSG00000022812(Gsk3b),ENSMUSG00000027985(Lef1),ENSMUSG00000020901(Pik3r5),	0.127587	0.658442
mmu05100	Bacterial invasion of epithelial cells - Mus musculus (mouse)	17	1122	78	7510	ENSMUSG00000029622(Arpc1b),ENSMUSG00000017776(Crk),ENSMUSG00000026825(Dnm1),ENSMUSG00000047126(Cltc),ENSMUSG00000031165(Was),ENSMUSG00000022607(Ptk2),ENSMUSG00000029621(Arpc1a),ENSMUSG00000037148(Arhgap10),ENSMUSG00000026755(Arpc5l),ENSMUSG00000026276(2-Sep),ENSMUSG00000040265(Dnm3),ENSMUSG00000027665(Pik3ca),ENSMUSG00000007815(Rhoa),ENSMUSG00000026193(Fn1),ENSMUSG00000058013(11-Sep),ENSMUSG00000…	0.103758	0.599723
mmu04721	Synaptic vesicle cycle - Mus musculus (mouse)	13	1122	61	7510	ENSMUSG00000052459(Atp6v1a),ENSMUSG00000033793(Atp6v1h),ENSMUSG00000026825(Dnm1),ENSMUSG00000001750(Tcirg1),ENSMUSG00000047126(Cltc),ENSMUSG00000039347(Atp6v0e2),ENSMUSG00000034187(Nsf),ENSMUSG00000019935(Slc17a8),ENSMUSG00000015575(Atp6v0e),ENSMUSG00000022841(Ap2m1),ENSMUSG00000040265(Dnm3),ENSMUSG00000034656(Cacna1a),ENSMUSG00000006273(Atp6v1b2),	0.161949	0.767267
mmu00350	Tyrosine metabolism - Mus musculus (mouse)	8	1122	38	7510	ENSMUSG00000025190(Got1),ENSMUSG00000063558(Aox1),ENSMUSG00000030630(Fah),ENSMUSG00000025037(Maoa),ENSMUSG00000015134(Aldh1a3),ENSMUSG00000028138(Adh5),ENSMUSG00000078651(Aoc2),ENSMUSG00000004651(Tyr),	0.244573	0.8032
mmu00100	Steroid biosynthesis - Mus musculus (mouse)	4	1122	19	7510	ENSMUSG00000058454(Dhcr7),ENSMUSG00000031604(Msmo1),ENSMUSG00000023045(Soat2),ENSMUSG00000026600(Soat1),	0.318039	0.843241
mmu04210	Apoptosis - Mus musculus (mouse)	29	1122	139	7510	ENSMUSG00000026031(Cflar),ENSMUSG00000030287(Itpr2),ENSMUSG00000022074(Tnfrsf10b),ENSMUSG00000071713(Csf2rb),ENSMUSG00000028974(Dffa),ENSMUSG00000039304(Tnfsf10),ENSMUSG00000057738(Sptan1),ENSMUSG00000034218(Atm),ENSMUSG00000026496(Parp1),ENSMUSG00000026942(Traf2),ENSMUSG00000031537(Ikbkb),ENSMUSG00000030560(Ctsc),ENSMUSG00000032000(Birc3),ENSMUSG00000017716(Birc5),ENSMUSG00000025199(Chuk),ENSMUS…	0.0696757	0.491128
mmu00592	alpha-Linolenic acid metabolism - Mus musculus (mouse)	5	1122	24	7510	ENSMUSG00000029098(Acox3),ENSMUSG00000098488(Pla2g4b),ENSMUSG00000033847(Pla2g4c),ENSMUSG00000041202(Pla2g2d),ENSMUSG00000036138(Acaa1a),	0.309306	0.843297
mmu04977	Vitamin digestion and absorption - Mus musculus (mouse)	5	1122	24	7510	ENSMUSG00000024354(Slc23a1),ENSMUSG00000023088(Abcc1),ENSMUSG00000028690(Mmachc),ENSMUSG00000028003(Lrat),ENSMUSG00000073725(Lmbrd1),	0.309306	0.843297
mmu04144	Endocytosis - Mus musculus (mouse)	58	1122	282	7510	ENSMUSG00000073411(H2-D1),ENSMUSG00000018820(Zfyve27),ENSMUSG00000020184(Mdm2),ENSMUSG00000003037(Rab8a),ENSMUSG00000029622(Arpc1b),ENSMUSG00000027255(Arfgap2),ENSMUSG00000026825(Dnm1),ENSMUSG00000027423(Snx5),ENSMUSG00000036995(Asap3),ENSMUSG00000034560(A230046K03Rik),ENSMUSG00000026770(Il2ra),ENSMUSG00000047126(Cltc),ENSMUSG00000031165(Was),ENSMUSG00000053835(H2-T24),ENSMUSG00000015733(Capza2),…	0.018695	0.270143
mmu00970	Aminoacyl-tRNA biosynthesis - Mus musculus (mouse)	9	1122	44	7510	ENSMUSG00000030515(Tarsl2),ENSMUSG00000004233(Wars2),ENSMUSG00000028107(Tars2),ENSMUSG00000026615(Eprs),ENSMUSG00000032604(Qars),ENSMUSG00000059183(Mtfmt),ENSMUSG00000003808(Farsa),ENSMUSG00000026356(Dars),ENSMUSG00000028811(Yars),	0.260332	0.81778
mmu05330	Allograft rejection - Mus musculus (mouse)	12	1122	59	7510	ENSMUSG00000073411(H2-D1),ENSMUSG00000053835(H2-T24),ENSMUSG00000037548(H2-DMb2),ENSMUSG00000054128(H2-T3),ENSMUSG00000035929(H2-Q4),ENSMUSG00000079492(Gm11127),ENSMUSG00000073409(H2-Q6),ENSMUSG00000060550(H2-Q7),ENSMUSG00000067235(H2-Q10),ENSMUSG00000067212(H2-T23),ENSMUSG00000017652(Cd40),ENSMUSG00000075122(Cd80),	0.225091	0.813142
mmu04917	Prolactin signaling pathway - Mus musculus (mouse)	15	1122	74	7510	ENSMUSG00000026321(Tnfrsf11a),ENSMUSG00000021055(Esr2),ENSMUSG00000004040(Stat3),ENSMUSG00000026104(Stat1),ENSMUSG00000056153(Socs6),ENSMUSG00000027186(Elf5),ENSMUSG00000000184(Ccnd2),ENSMUSG00000005268(Prlr),ENSMUSG00000020027(Socs2),ENSMUSG00000027665(Pik3ca),ENSMUSG00000035027(Map2k2),ENSMUSG00000022812(Gsk3b),ENSMUSG00000019768(Esr1),ENSMUSG00000027852(Nras),ENSMUSG00000020901(Pik3r5),	0.194389	0.791246
mmu05340	Primary immunodeficiency - Mus musculus (mouse)	7	1122	35	7510	ENSMUSG00000031805(Jak3),ENSMUSG00000053044(Cd8b1),ENSMUSG00000026648(Dclre1c),ENSMUSG00000036120(Rfxank),ENSMUSG00000017652(Cd40),ENSMUSG00000061132(Blnk),ENSMUSG00000004221(Ikbkg),	0.318716	0.837355
mmu00604	Glycosphingolipid biosynthesis - ganglio series - Mus musculus (mouse)	3	1122	15	7510	ENSMUSG00000025425(St8sia5),ENSMUSG00000013846(St3gal1),ENSMUSG00000026811(St6galnac6),	0.378641	0.889652
mmu00603	Glycosphingolipid biosynthesis - globo series - Mus musculus (mouse)	3	1122	15	7510	ENSMUSG00000047878(A4galt),ENSMUSG00000013846(St3gal1),ENSMUSG00000031266(Gla),	0.378641	0.889652
mmu03050	Proteasome - Mus musculus (mouse)	9	1122	45	7510	ENSMUSG00000017221(Psmd3),ENSMUSG00000072423(Psmb11),ENSMUSG00000027566(Psma7),ENSMUSG00000032869(Psmf1),ENSMUSG00000026750(Psmb7),ENSMUSG00000029649(Pomp),ENSMUSG00000017428(Psmd11),ENSMUSG00000060073(Psma3),ENSMUSG00000028932(Psmc2),	0.287508	0.82267
mmu05214	Glioma - Mus musculus (mouse)	13	1122	65	7510	ENSMUSG00000020184(Mdm2),ENSMUSG00000052889(Prkcb),ENSMUSG00000036438(Calm2),ENSMUSG00000040274(Cdk6),ENSMUSG00000059552(Trp53),ENSMUSG00000027665(Pik3ca),ENSMUSG00000001127(Araf),ENSMUSG00000035027(Map2k2),ENSMUSG00000006728(Cdk4),ENSMUSG00000020122(Egfr),ENSMUSG00000028017(Egf),ENSMUSG00000027852(Nras),ENSMUSG00000020901(Pik3r5),	0.233821	0.785748
mmu00380	Tryptophan metabolism - Mus musculus (mouse)	9	1122	45	7510	ENSMUSG00000063558(Aox1),ENSMUSG00000025037(Maoa),ENSMUSG00000032047(Acat1),ENSMUSG00000026348(Acmsd),ENSMUSG00000039783(Kmo),ENSMUSG00000025465(Echs1),ENSMUSG00000040213(Ccbl2),ENSMUSG00000027984(Hadh),ENSMUSG00000022853(Ehhadh),	0.287508	0.82267
mmu00532	Glycosaminoglycan biosynthesis - chondroitin sulfate / dermatan sulfate - Mus musculus (mouse)	4	1122	20	7510	ENSMUSG00000042042(Csgalnact2),ENSMUSG00000047712(Ust),ENSMUSG00000021504(B4galt7),ENSMUSG00000039497(Dse),	0.366795	0.890788
mmu05217	Basal cell carcinoma - Mus musculus (mouse)	11	1122	55	7510	ENSMUSG00000024182(Axin1),ENSMUSG00000003233(Dvl3),ENSMUSG00000036856(Wnt4),ENSMUSG00000015957(Wnt11),ENSMUSG00000018486(Wnt9b),ENSMUSG00000059552(Trp53),ENSMUSG00000021466(Ptch1),ENSMUSG00000081683(Fzd10),ENSMUSG00000022812(Gsk3b),ENSMUSG00000027985(Lef1),ENSMUSG00000020888(Dvl2),	0.259177	0.823102
mmu04152	AMPK signaling pathway - Mus musculus (mouse)	25	1122	126	7510	ENSMUSG00000029512(Ulk1),ENSMUSG00000003037(Rab8a),ENSMUSG00000029167(Ppargc1a),ENSMUSG00000020063(Sirt1),ENSMUSG00000003865(Gys1),ENSMUSG00000025202(Scd3),ENSMUSG00000044167(Foxo1),ENSMUSG00000028945(Rheb),ENSMUSG00000053007(Creb5),ENSMUSG00000026626(Ppp2r5a),ENSMUSG00000020532(Acaca),ENSMUSG00000026878(Rab14),ENSMUSG00000035064(Eef2k),ENSMUSG00000024122(Pdpk1),ENSMUSG00000077450(Rab11b),ENSMUSG…	0.139129	0.693245
mmu04922	Glucagon signaling pathway - Mus musculus (mouse)	20	1122	101	7510	ENSMUSG00000029167(Ppargc1a),ENSMUSG00000030287(Itpr2),ENSMUSG00000020063(Sirt1),ENSMUSG00000025537(Phkg1),ENSMUSG00000037112(Sik2),ENSMUSG00000003865(Gys1),ENSMUSG00000027104(Atf2),ENSMUSG00000022521(Crebbp),ENSMUSG00000022383(Ppara),ENSMUSG00000044167(Foxo1),ENSMUSG00000032294(Pkm),ENSMUSG00000051177(Plcb1),ENSMUSG00000053007(Creb5),ENSMUSG00000036438(Calm2),ENSMUSG00000031295(Phka2),ENSMUSG000…	0.177529	0.754498
mmu05166	HTLV-I infection - Mus musculus (mouse)	56	1122	283	7510	ENSMUSG00000073411(H2-D1),ENSMUSG00000031805(Jak3),ENSMUSG00000034165(Ccnd3),ENSMUSG00000032409(Atr),ENSMUSG00000020290(Xpo1),ENSMUSG00000007080(Pole),ENSMUSG00000030830(Itgal),ENSMUSG00000026770(Il2ra),ENSMUSG00000052698(Tln2),ENSMUSG00000027104(Atf2),ENSMUSG00000053835(H2-T24),ENSMUSG00000037548(H2-DMb2),ENSMUSG00000022521(Crebbp),ENSMUSG00000034218(Atm),ENSMUSG00000054128(H2-T3),ENSMUSG0000002…	0.039717	0.409936
mmu04940	Type I diabetes mellitus - Mus musculus (mouse)	13	1122	66	7510	ENSMUSG00000073411(H2-D1),ENSMUSG00000025980(Hspd1),ENSMUSG00000053835(H2-T24),ENSMUSG00000037548(H2-DMb2),ENSMUSG00000054128(H2-T3),ENSMUSG00000035929(H2-Q4),ENSMUSG00000079492(Gm11127),ENSMUSG00000073409(H2-Q6),ENSMUSG00000060550(H2-Q7),ENSMUSG00000026787(Gad2),ENSMUSG00000067235(H2-Q10),ENSMUSG00000067212(H2-T23),ENSMUSG00000075122(Cd80),	0.254297	0.825751
mmu00230	Purine metabolism - Mus musculus (mouse)	35	1122	178	7510	ENSMUSG00000027427(Polr3f),ENSMUSG00000000253(Gmpr),ENSMUSG00000022066(Gm21685),ENSMUSG00000033068(Entpd6),ENSMUSG00000007080(Pole),ENSMUSG00000030532(Hddc3),ENSMUSG00000006678(Pola1),ENSMUSG00000025395(Prim1),ENSMUSG00000025817(Nudt5),ENSMUSG00000004347(Pde1c),ENSMUSG00000023961(Enpp4),ENSMUSG00000032294(Pkm),ENSMUSG00000026575(Nme7),ENSMUSG00000020974(Pole2),ENSMUSG00000038489(Polr2l),ENSMUSG00…	0.0993035	0.59789
mmu05145	Toxoplasmosis - Mus musculus (mouse)	22	1122	112	7510	ENSMUSG00000026479(Lamc2),ENSMUSG00000046879(Irgm1),ENSMUSG00000027111(Itga6),ENSMUSG00000004040(Stat3),ENSMUSG00000037548(H2-DMb2),ENSMUSG00000026639(Lamb3),ENSMUSG00000031537(Ikbkb),ENSMUSG00000026104(Stat1),ENSMUSG00000002603(Tgfb1),ENSMUSG00000032000(Birc3),ENSMUSG00000079227(Ccr5),ENSMUSG00000025199(Chuk),ENSMUSG00000024122(Pdpk1),ENSMUSG00000032562(Gnai2),ENSMUSG00000017652(Cd40),ENSMUSG000…	0.172649	0.744711
mmu00564	Glycerophospholipid metabolism - Mus musculus (mouse)	18	1122	92	7510	ENSMUSG00000024843(Chka),ENSMUSG00000036833(Pnpla7),ENSMUSG00000029314(Agpat9),ENSMUSG00000020828(Pld2),ENSMUSG00000027695(Pld1),ENSMUSG00000023452(Pisd),ENSMUSG00000000276(Dgke),ENSMUSG00000070738(Dgkd),ENSMUSG00000023328(Ache),ENSMUSG00000058793(Cds2),ENSMUSG00000020646(Mboat2),ENSMUSG00000098488(Pla2g4b),ENSMUSG00000038732(Mboat1),ENSMUSG00000033847(Pla2g4c),ENSMUSG00000060002(Chpt1),ENSMUSG00…	0.211384	0.803817
mmu04012	ErbB signaling pathway - Mus musculus (mouse)	17	1122	87	7510	ENSMUSG00000017776(Crk),ENSMUSG00000066877(Nck2),ENSMUSG00000062991(Nrg1),ENSMUSG00000022607(Ptk2),ENSMUSG00000052889(Prkcb),ENSMUSG00000026596(Abl2),ENSMUSG00000003031(Cdkn1b),ENSMUSG00000027665(Pik3ca),ENSMUSG00000001127(Araf),ENSMUSG00000022781(Pak2),ENSMUSG00000035027(Map2k2),ENSMUSG00000022812(Gsk3b),ENSMUSG00000026842(Abl1),ENSMUSG00000020122(Egfr),ENSMUSG00000028017(Egf),ENSMUSG00000027852…	0.222644	0.814483
mmu04662	B cell receptor signaling pathway - Mus musculus (mouse)	14	1122	72	7510	ENSMUSG00000071042(Rasgrp3),ENSMUSG00000052889(Prkcb),ENSMUSG00000031537(Ikbkb),ENSMUSG00000058818(Pirb),ENSMUSG00000032688(Malt1),ENSMUSG00000025199(Chuk),ENSMUSG00000033220(Rac2),ENSMUSG00000027665(Pik3ca),ENSMUSG00000061132(Blnk),ENSMUSG00000035027(Map2k2),ENSMUSG00000022812(Gsk3b),ENSMUSG00000027852(Nras),ENSMUSG00000020901(Pik3r5),ENSMUSG00000004221(Ikbkg),	0.26112	0.811437
mmu05218	Melanoma - Mus musculus (mouse)	14	1122	72	7510	ENSMUSG00000020184(Mdm2),ENSMUSG00000028019(Pdgfc),ENSMUSG00000031565(Fgfr1),ENSMUSG00000040274(Cdk6),ENSMUSG00000059552(Trp53),ENSMUSG00000031137(Fgf13),ENSMUSG00000027665(Pik3ca),ENSMUSG00000001127(Araf),ENSMUSG00000035027(Map2k2),ENSMUSG00000006728(Cdk4),ENSMUSG00000020122(Egfr),ENSMUSG00000028017(Egf),ENSMUSG00000027852(Nras),ENSMUSG00000020901(Pik3r5),	0.26112	0.811437
mmu04068	FoxO signaling pathway - Mus musculus (mouse)	26	1122	134	7510	ENSMUSG00000020184(Mdm2),ENSMUSG00000020063(Sirt1),ENSMUSG00000006818(Sod2),ENSMUSG00000039304(Tnfsf10),ENSMUSG00000004040(Stat3),ENSMUSG00000022521(Crebbp),ENSMUSG00000034218(Atm),ENSMUSG00000044167(Foxo1),ENSMUSG00000031537(Ikbkb),ENSMUSG00000025915(Sgk3),ENSMUSG00000002603(Tgfb1),ENSMUSG00000000184(Ccnd2),ENSMUSG00000041431(Ccnb1),ENSMUSG00000025199(Chuk),ENSMUSG00000003031(Cdkn1b),ENSMUSG0000…	0.16203	0.755268
mmu05168	Herpes simplex infection - Mus musculus (mouse)	41	1122	212	7510	ENSMUSG00000073411(H2-D1),ENSMUSG00000014956(Ppp1cb),ENSMUSG00000021134(Srsf5),ENSMUSG00000055116(Arntl),ENSMUSG00000053835(H2-T24),ENSMUSG00000028957(Per3),ENSMUSG00000037548(H2-DMb2),ENSMUSG00000022521(Crebbp),ENSMUSG00000054128(H2-T3),ENSMUSG00000026942(Traf2),ENSMUSG00000031537(Ikbkb),ENSMUSG00000026104(Stat1),ENSMUSG00000002325(Irf9),ENSMUSG00000004455(Ppp1cc),ENSMUSG00000035929(H2-Q4),ENSMU…	0.0959099	0.589744
mmu05031	Amphetamine addiction - Mus musculus (mouse)	13	1122	68	7510	ENSMUSG00000015968(Cacna1d),ENSMUSG00000020063(Sirt1),ENSMUSG00000014956(Ppp1cb),ENSMUSG00000038128(Camk4),ENSMUSG00000027104(Atf2),ENSMUSG00000025037(Maoa),ENSMUSG00000052889(Prkcb),ENSMUSG00000053007(Creb5),ENSMUSG00000036438(Calm2),ENSMUSG00000004455(Ppp1cc),ENSMUSG00000026959(Grin1),ENSMUSG00000028800(Hdac1),ENSMUSG00000027523(Gnas),	0.298179	0.836638
mmu05162	Measles - Mus musculus (mouse)	26	1122	137	7510	ENSMUSG00000020372(Gnb2l1),ENSMUSG00000031805(Jak3),ENSMUSG00000022074(Tnfrsf10b),ENSMUSG00000034165(Ccnd3),ENSMUSG00000039304(Tnfsf10),ENSMUSG00000026770(Il2ra),ENSMUSG00000004040(Stat3),ENSMUSG00000026104(Stat1),ENSMUSG00000002325(Irf9),ENSMUSG00000000184(Ccnd2),ENSMUSG00000025199(Chuk),ENSMUSG00000003031(Cdkn1b),ENSMUSG00000032661(Oas3),ENSMUSG00000040274(Cdk6),ENSMUSG00000059552(Trp53),ENSMUS…	0.195512	0.784765
mmu04728	Dopaminergic synapse - Mus musculus (mouse)	25	1122	132	7510	ENSMUSG00000015968(Cacna1d),ENSMUSG00000030287(Itpr2),ENSMUSG00000032192(Gnb5),ENSMUSG00000014956(Ppp1cb),ENSMUSG00000027669(Gnb4),ENSMUSG00000027104(Atf2),ENSMUSG00000055116(Arntl),ENSMUSG00000006740(Kif5b),ENSMUSG00000025037(Maoa),ENSMUSG00000052889(Prkcb),ENSMUSG00000051177(Plcb1),ENSMUSG00000053007(Creb5),ENSMUSG00000036438(Calm2),ENSMUSG00000004455(Ppp1cc),ENSMUSG00000026626(Ppp2r5a),ENSMUSG…	0.205634	0.792376
mmu04810	Regulation of actin cytoskeleton - Mus musculus (mouse)	41	1122	217	7510	ENSMUSG00000027009(Itga4),ENSMUSG00000029622(Arpc1b),ENSMUSG00000017776(Crk),ENSMUSG00000044951(Mylk4),ENSMUSG00000014956(Ppp1cb),ENSMUSG00000027111(Itga6),ENSMUSG00000028019(Pdgfc),ENSMUSG00000030830(Itgal),ENSMUSG00000073557(Ppp1r12b),ENSMUSG00000031165(Was),ENSMUSG00000031565(Fgfr1),ENSMUSG00000022607(Ptk2),ENSMUSG00000013936(Myl2),ENSMUSG00000030536(Iqgap1),ENSMUSG00000030447(Cyfip1),ENSMUSG0…	0.126388	0.676409
mmu04611	Platelet activation - Mus musculus (mouse)	23	1122	122	7510	ENSMUSG00000030287(Itpr2),ENSMUSG00000044951(Mylk4),ENSMUSG00000014956(Ppp1cb),ENSMUSG00000052698(Tln2),ENSMUSG00000029661(Col1a2),ENSMUSG00000052920(Prkg1),ENSMUSG00000002699(Lcp2),ENSMUSG00000051177(Plcb1),ENSMUSG00000026786(Apbb1ip),ENSMUSG00000004455(Ppp1cc),ENSMUSG00000032562(Gnai2),ENSMUSG00000027523(Gnas),ENSMUSG00000078810(Gp6),ENSMUSG00000098488(Pla2g4b),ENSMUSG00000027665(Pik3ca),ENSMUS…	0.227824	0.793266
mmu04390	Hippo signaling pathway - Mus musculus (mouse)	29	1122	154	7510	ENSMUSG00000024182(Axin1),ENSMUSG00000014956(Ppp1cb),ENSMUSG00000034165(Ccnd3),ENSMUSG00000053110(Yap1),ENSMUSG00000010067(Rassf1),ENSMUSG00000022178(Ajuba),ENSMUSG00000061859(Inadl),ENSMUSG00000067336(Bmpr2),ENSMUSG00000025880(Smad7),ENSMUSG00000003233(Dvl3),ENSMUSG00000036856(Wnt4),ENSMUSG00000015957(Wnt11),ENSMUSG00000004455(Ppp1cc),ENSMUSG00000002603(Tgfb1),ENSMUSG00000000184(Ccnd2),ENSMUSG00…	0.189463	0.782213
mmu03018	RNA degradation - Mus musculus (mouse)	15	1122	80	7510	ENSMUSG00000007050(Lsm2),ENSMUSG00000044155(Lsm8),ENSMUSG00000025980(Hspd1),ENSMUSG00000039356(Exosc2),ENSMUSG00000059040(Eno1b),ENSMUSG00000032410(Xrn1),ENSMUSG00000038784(Cnot4),ENSMUSG00000022283(Pabpc1),ENSMUSG00000061286(Exosc5),ENSMUSG00000031683(Lsm6),ENSMUSG00000020362(Cnot6),ENSMUSG00000034259(Exosc4),ENSMUSG00000060600(Eno3),ENSMUSG00000020277(Pfkl),ENSMUSG00000029647(Pan3),	0.3081	0.848009
mmu00120	Primary bile acid biosynthesis - Mus musculus (mouse)	3	1122	16	7510	ENSMUSG00000050445(Cyp8b1),ENSMUSG00000021259(Cyp46a1),ENSMUSG00000038641(Akr1d1),	0.439709	0.934382
mmu04623	Cytosolic DNA-sensing pathway - Mus musculus (mouse)	12	1122	64	7510	ENSMUSG00000024810(Il33),ENSMUSG00000027427(Polr3f),ENSMUSG00000032344(Mb21d1),ENSMUSG00000018930(Ccl4),ENSMUSG00000031537(Ikbkb),ENSMUSG00000038489(Polr2l),ENSMUSG00000037860(Aim2),ENSMUSG00000028104(Polr3gl),ENSMUSG00000025199(Chuk),ENSMUSG00000027514(Zbp1),ENSMUSG00000040296(Ddx58),ENSMUSG00000004221(Ikbkg),	0.34087	0.849237
mmu04666	Fc gamma R-mediated phagocytosis - Mus musculus (mouse)	16	1122	86	7510	ENSMUSG00000029622(Arpc1b),ENSMUSG00000017776(Crk),ENSMUSG00000036995(Asap3),ENSMUSG00000031165(Was),ENSMUSG00000020828(Pld2),ENSMUSG00000027695(Pld1),ENSMUSG00000015950(Ncf1),ENSMUSG00000052889(Prkcb),ENSMUSG00000029621(Arpc1a),ENSMUSG00000026755(Arpc5l),ENSMUSG00000033220(Rac2),ENSMUSG00000027665(Pik3ca),ENSMUSG00000020451(Limk2),ENSMUSG00000024381(Bin1),ENSMUSG00000061878(Sphk1),ENSMUSG0000002…	0.311684	0.834044
mmu04962	Vasopressin-regulated water reabsorption - Mus musculus (mouse)	8	1122	43	7510	ENSMUSG00000018707(Dync1h1),ENSMUSG00000009013(Dynll1),ENSMUSG00000053007(Creb5),ENSMUSG00000034187(Nsf),ENSMUSG00000027523(Gnas),ENSMUSG00000077450(Rab11b),ENSMUSG00000032435(Dync1li1),ENSMUSG00000027012(Dync1i2),	0.401392	0.885514
mmu00565	Ether lipid metabolism - Mus musculus (mouse)	8	1122	43	7510	ENSMUSG00000020828(Pld2),ENSMUSG00000027695(Pld1),ENSMUSG00000020745(Pafah1b1),ENSMUSG00000022425(Enpp2),ENSMUSG00000098488(Pla2g4b),ENSMUSG00000033847(Pla2g4c),ENSMUSG00000060002(Chpt1),ENSMUSG00000041202(Pla2g2d),	0.401392	0.885514
mmu04142	Lysosome - Mus musculus (mouse)	23	1122	124	7510	ENSMUSG00000001998(Ap4e1),ENSMUSG00000010051(Hyal1),ENSMUSG00000030872(Gga2),ENSMUSG00000033793(Atp6v1h),ENSMUSG00000049624(Slc17a5),ENSMUSG00000022066(Gm21685),ENSMUSG00000017760(Ctsa),ENSMUSG00000001750(Tcirg1),ENSMUSG00000047126(Cltc),ENSMUSG00000026177(Slc11a1),ENSMUSG00000029408(Abcb9),ENSMUSG00000024413(Npc1),ENSMUSG00000030560(Ctsc),ENSMUSG00000020740(Gga3),ENSMUSG00000095463(Entpd4),ENSMU…	0.256976	0.825178
mmu05203	Viral carcinogenesis - Mus musculus (mouse)	43	1122	232	7510	ENSMUSG00000073411(H2-D1),ENSMUSG00000020184(Mdm2),ENSMUSG00000031805(Jak3),ENSMUSG00000034165(Ccnd3),ENSMUSG00000027104(Atf2),ENSMUSG00000039191(Rbpj),ENSMUSG00000053835(H2-T24),ENSMUSG00000004040(Stat3),ENSMUSG00000021639(Gtf2h2),ENSMUSG00000022521(Crebbp),ENSMUSG00000054128(H2-T3),ENSMUSG00000026942(Traf2),ENSMUSG00000032294(Pkm),ENSMUSG00000002325(Irf9),ENSMUSG00000025326(Ube3a),ENSMUSG000000…	0.148961	0.717494
mmu04966	Collecting duct acid secretion - Mus musculus (mouse)	5	1122	27	7510	ENSMUSG00000052459(Atp6v1a),ENSMUSG00000001750(Tcirg1),ENSMUSG00000039347(Atp6v0e2),ENSMUSG00000015575(Atp6v0e),ENSMUSG00000006273(Atp6v1b2),	0.442033	0.925707
mmu01040	Biosynthesis of unsaturated fatty acids - Mus musculus (mouse)	5	1122	27	7510	ENSMUSG00000029098(Acox3),ENSMUSG00000025202(Scd3),ENSMUSG00000035376(Hacd2),ENSMUSG00000021226(Acot2),ENSMUSG00000036138(Acaa1a),	0.442033	0.925707
mmu00500	Starch and sucrose metabolism - Mus musculus (mouse)	10	1122	54	7510	ENSMUSG00000036427(Gpi1),ENSMUSG00000003865(Gys1),ENSMUSG00000074268(Amy2a5),ENSMUSG00000093931(Amy2a3),ENSMUSG00000058488(Kl),ENSMUSG00000037370(Enpp1),ENSMUSG00000062646(Ganc),ENSMUSG00000096569(Amy2a2),ENSMUSG00000096770(Amy2a4),ENSMUSG00000033400(Agl),	0.384614	0.889228
mmu05161	Hepatitis B - Mus musculus (mouse)	27	1122	146	7510	ENSMUSG00000032041(Tirap),ENSMUSG00000027104(Atf2),ENSMUSG00000004040(Stat3),ENSMUSG00000022521(Crebbp),ENSMUSG00000052889(Prkcb),ENSMUSG00000031537(Ikbkb),ENSMUSG00000026104(Stat1),ENSMUSG00000053007(Creb5),ENSMUSG00000002603(Tgfb1),ENSMUSG00000017716(Birc5),ENSMUSG00000025199(Chuk),ENSMUSG00000003031(Cdkn1b),ENSMUSG00000019979(Apaf1),ENSMUSG00000040274(Cdk6),ENSMUSG00000059552(Trp53),ENSMUSG000…	0.234459	0.778836
mmu04141	Protein processing in endoplasmic reticulum - Mus musculus (mouse)	31	1122	169	7510	ENSMUSG00000027422(Rrbp1),ENSMUSG00000026740(Dnajc1),ENSMUSG00000003746(Man1a),ENSMUSG00000046873(Mbtps2),ENSMUSG00000032116(Stt3a),ENSMUSG00000046404(Yod1),ENSMUSG00000023286(Ube2j2),ENSMUSG00000026942(Traf2),ENSMUSG00000005262(Ufd1l),ENSMUSG00000021270(Hsp90aa1),ENSMUSG00000023826(Park2),ENSMUSG00000025757(Hspa4l),ENSMUSG00000028960(Ube4b),ENSMUSG00000027642(Rpn2),ENSMUSG00000020448(Rnf185),ENS…	0.225627	0.805016
mmu04020	Calcium signaling pathway - Mus musculus (mouse)	33	1122	180	7510	ENSMUSG00000056529(Ptafr),ENSMUSG00000015968(Cacna1d),ENSMUSG00000030287(Itpr2),ENSMUSG00000003752(Itpkc),ENSMUSG00000025537(Phkg1),ENSMUSG00000044951(Mylk4),ENSMUSG00000079055(Slc8a3),ENSMUSG00000038128(Camk4),ENSMUSG00000054640(Slc8a1),ENSMUSG00000004347(Pde1c),ENSMUSG00000029470(P2rx4),ENSMUSG00000052889(Prkcb),ENSMUSG00000051177(Plcb1),ENSMUSG00000034997(Htr2a),ENSMUSG00000036438(Calm2),ENSMU…	0.215467	0.808699
mmu04360	Axon guidance - Mus musculus (mouse)	32	1122	175	7510	ENSMUSG00000026640(Plxna2),ENSMUSG00000021451(Sema4d),ENSMUSG00000020902(Ntn1),ENSMUSG00000029168(Dpysl5),ENSMUSG00000067336(Bmpr2),ENSMUSG00000054855(Rnd1),ENSMUSG00000056427(Slit3),ENSMUSG00000066877(Nck2),ENSMUSG00000063531(Sema3e),ENSMUSG00000022607(Ptk2),ENSMUSG00000035513(Ntng2),ENSMUSG00000036856(Wnt4),ENSMUSG00000053158(Fes),ENSMUSG00000036473(Tbc1d24),ENSMUSG00000006445(Epha2),ENSMUSG000…	0.2262	0.797218
mmu05160	Hepatitis C - Mus musculus (mouse)	25	1122	137	7510	ENSMUSG00000004040(Stat3),ENSMUSG00000022383(Ppara),ENSMUSG00000026942(Traf2),ENSMUSG00000031537(Ikbkb),ENSMUSG00000026104(Stat1),ENSMUSG00000002325(Irf9),ENSMUSG00000025199(Chuk),ENSMUSG00000024122(Pdpk1),ENSMUSG00000032661(Oas3),ENSMUSG00000059552(Trp53),ENSMUSG00000022967(Ifnar1),ENSMUSG00000027665(Pik3ca),ENSMUSG00000001127(Araf),ENSMUSG00000009630(Ppp2cb),ENSMUSG00000040296(Ddx58),ENSMUSG000…	0.274426	0.801102
mmu00072	Synthesis and degradation of ketone bodies - Mus musculus (mouse)	2	1122	11	7510	ENSMUSG00000022186(Oxct1),ENSMUSG00000032047(Acat1),	0.456736	0.923054
mmu04720	Long-term potentiation - Mus musculus (mouse)	12	1122	66	7510	ENSMUSG00000030287(Itpr2),ENSMUSG00000014956(Ppp1cb),ENSMUSG00000038128(Camk4),ENSMUSG00000022521(Crebbp),ENSMUSG00000052889(Prkcb),ENSMUSG00000051177(Plcb1),ENSMUSG00000036438(Calm2),ENSMUSG00000004455(Ppp1cc),ENSMUSG00000026959(Grin1),ENSMUSG00000001127(Araf),ENSMUSG00000035027(Map2k2),ENSMUSG00000027852(Nras),	0.394146	0.904033
mmu04964	Proximal tubule bicarbonate reclamation - Mus musculus (mouse)	4	1122	22	7510	ENSMUSG00000026576(Atp1b1),ENSMUSG00000026103(Gls),ENSMUSG00000040907(Atp1a3),ENSMUSG00000060961(Slc4a4),	0.471463	0.920628
mmu05230	Central carbon metabolism in cancer - Mus musculus (mouse)	12	1122	66	7510	ENSMUSG00000026103(Gls),ENSMUSG00000031565(Fgfr1),ENSMUSG00000032294(Pkm),ENSMUSG00000059552(Trp53),ENSMUSG00000059146(Ntrk3),ENSMUSG00000020277(Pfkl),ENSMUSG00000027665(Pik3ca),ENSMUSG00000035027(Map2k2),ENSMUSG00000042817(Flt3),ENSMUSG00000020122(Egfr),ENSMUSG00000027852(Nras),ENSMUSG00000020901(Pik3r5),	0.394146	0.904033
mmu04916	Melanogenesis - Mus musculus (mouse)	18	1122	99	7510	ENSMUSG00000022521(Crebbp),ENSMUSG00000003233(Dvl3),ENSMUSG00000052889(Prkcb),ENSMUSG00000051177(Plcb1),ENSMUSG00000036856(Wnt4),ENSMUSG00000015957(Wnt11),ENSMUSG00000036438(Calm2),ENSMUSG00000018486(Wnt9b),ENSMUSG00000032562(Gnai2),ENSMUSG00000027523(Gnas),ENSMUSG00000074037(Mc1r),ENSMUSG00000081683(Fzd10),ENSMUSG00000035027(Map2k2),ENSMUSG00000004651(Tyr),ENSMUSG00000022812(Gsk3b),ENSMUSG000000…	0.336739	0.861216
mmu00920	Sulfur metabolism - Mus musculus (mouse)	2	1122	11	7510	ENSMUSG00000026617(Bpnt1),ENSMUSG00000063694(Cycs),	0.456736	0.923054
mmu05200	Pathways in cancer - Mus musculus (mouse)	72	1122	397	7510	ENSMUSG00000026479(Lamc2),ENSMUSG00000020184(Mdm2),ENSMUSG00000024182(Axin1),ENSMUSG00000017776(Crk),ENSMUSG00000022952(Runx1),ENSMUSG00000032192(Gnb5),ENSMUSG00000027111(Itga6),ENSMUSG00000071042(Rasgrp3),ENSMUSG00000010067(Rassf1),ENSMUSG00000001552(Jup),ENSMUSG00000027669(Gnb4),ENSMUSG00000031565(Fgfr1),ENSMUSG00000004040(Stat3),ENSMUSG00000022521(Crebbp),ENSMUSG00000026639(Lamb3),ENSMUSG00000…	0.104169	0.590292
mmu04270	Vascular smooth muscle contraction - Mus musculus (mouse)	23	1122	127	7510	ENSMUSG00000015968(Cacna1d),ENSMUSG00000030287(Itpr2),ENSMUSG00000044951(Mylk4),ENSMUSG00000014956(Ppp1cb),ENSMUSG00000073557(Ppp1r12b),ENSMUSG00000054934(Kcnmb4),ENSMUSG00000052889(Prkcb),ENSMUSG00000052920(Prkg1),ENSMUSG00000051177(Plcb1),ENSMUSG00000036438(Calm2),ENSMUSG00000004455(Ppp1cc),ENSMUSG00000027523(Gnas),ENSMUSG00000029761(Cald1),ENSMUSG00000098488(Pla2g4b),ENSMUSG00000027335(Adra1d)…	0.304682	0.846665
mmu04660	T cell receptor signaling pathway - Mus musculus (mouse)	19	1122	105	7510	ENSMUSG00000053044(Cd8b1),ENSMUSG00000066877(Nck2),ENSMUSG00000031537(Ikbkb),ENSMUSG00000002699(Lcp2),ENSMUSG00000032688(Malt1),ENSMUSG00000025199(Chuk),ENSMUSG00000024122(Pdpk1),ENSMUSG00000005763(Cd247),ENSMUSG00000027665(Pik3ca),ENSMUSG00000007815(Rhoa),ENSMUSG00000026778(Prkcq),ENSMUSG00000022781(Pak2),ENSMUSG00000035027(Map2k2),ENSMUSG00000006728(Cdk4),ENSMUSG00000022812(Gsk3b),ENSMUSG000000…	0.337917	0.856649
mmu05332	Graft-versus-host disease - Mus musculus (mouse)	11	1122	61	7510	ENSMUSG00000073411(H2-D1),ENSMUSG00000053835(H2-T24),ENSMUSG00000037548(H2-DMb2),ENSMUSG00000054128(H2-T3),ENSMUSG00000035929(H2-Q4),ENSMUSG00000079492(Gm11127),ENSMUSG00000073409(H2-Q6),ENSMUSG00000060550(H2-Q7),ENSMUSG00000067235(H2-Q10),ENSMUSG00000067212(H2-T23),ENSMUSG00000075122(Cd80),	0.419396	0.904519
mmu04931	Insulin resistance - Mus musculus (mouse)	20	1122	111	7510	ENSMUSG00000029167(Ppargc1a),ENSMUSG00000014956(Ppp1cb),ENSMUSG00000003865(Gys1),ENSMUSG00000004040(Stat3),ENSMUSG00000022383(Ppara),ENSMUSG00000044167(Foxo1),ENSMUSG00000052889(Prkcb),ENSMUSG00000031537(Ikbkb),ENSMUSG00000046794(Ppp1r3b),ENSMUSG00000053007(Creb5),ENSMUSG00000004455(Ppp1cc),ENSMUSG00000024122(Pdpk1),ENSMUSG00000031808(Slc27a1),ENSMUSG00000027665(Pik3ca),ENSMUSG00000026778(Prkcq),…	0.338686	0.851132
mmu01100	Metabolic pathways - Mus musculus (mouse)	231	1122	1286	7510	ENSMUSG00000014313(Cox6c),ENSMUSG00000096914(Galntl6),ENSMUSG00000023791(Pigx),ENSMUSG00000029919(Hpgds),ENSMUSG00000005899(Smpd4),ENSMUSG00000027427(Polr3f),ENSMUSG00000050931(Sgms2),ENSMUSG00000052459(Atp6v1a),ENSMUSG00000042042(Csgalnact2),ENSMUSG00000001173(Ocrl),ENSMUSG00000027332(Ivd),ENSMUSG00000032788(Pdxk),ENSMUSG00000060733(Ipmk),ENSMUSG00000010051(Hyal1),ENSMUSG00000029098(Acox3),ENSMU…	0.0113242	0.272726
mmu04970	Salivary secretion - Mus musculus (mouse)	14	1122	78	7510	ENSMUSG00000030287(Itpr2),ENSMUSG00000026576(Atp1b1),ENSMUSG00000028962(Slc4a2),ENSMUSG00000052889(Prkcb),ENSMUSG00000052920(Prkg1),ENSMUSG00000051177(Plcb1),ENSMUSG00000036438(Calm2),ENSMUSG00000029082(Bst1),ENSMUSG00000040907(Atp1a3),ENSMUSG00000027523(Gnas),ENSMUSG00000029084(Cd38),ENSMUSG00000027335(Adra1d),ENSMUSG00000045875(Adra1a),ENSMUSG00000026463(Atp2b4),	0.398911	0.900666
mmu04530	Tight junction - Mus musculus (mouse)	25	1122	140	7510	ENSMUSG00000040752(Myh6),ENSMUSG00000055775(Myh8),ENSMUSG00000004085(Zak),ENSMUSG00000061859(Inadl),ENSMUSG00000013936(Myl2),ENSMUSG00000052889(Prkcb),ENSMUSG00000056328(Myh1),ENSMUSG00000068876(Cgn),ENSMUSG00000029381(Shroom3),ENSMUSG00000023118(Sympk),ENSMUSG00000032562(Gnai2),ENSMUSG00000040003(Magi2),ENSMUSG00000028053(Ash1l),ENSMUSG00000007815(Rhoa),ENSMUSG00000026778(Prkcq),ENSMUSG000000203…	0.321504	0.829596
mmu04972	Pancreatic secretion - Mus musculus (mouse)	18	1122	101	7510	ENSMUSG00000003037(Rab8a),ENSMUSG00000030287(Itpr2),ENSMUSG00000026576(Atp1b1),ENSMUSG00000028962(Slc4a2),ENSMUSG00000028262(Clca3a2),ENSMUSG00000052889(Prkcb),ENSMUSG00000051177(Plcb1),ENSMUSG00000024511(Rab27b),ENSMUSG00000029082(Bst1),ENSMUSG00000040907(Atp1a3),ENSMUSG00000056025(Clca3a1),ENSMUSG00000027523(Gnas),ENSMUSG00000029084(Cd38),ENSMUSG00000007815(Rhoa),ENSMUSG00000041202(Pla2g2d),ENS…	0.378523	0.896664
mmu04974	Protein digestion and absorption - Mus musculus (mouse)	16	1122	90	7510	ENSMUSG00000026576(Atp1b1),ENSMUSG00000035000(Dpp4),ENSMUSG00000048126(Col6a3),ENSMUSG00000045672(Col27a1),ENSMUSG00000079055(Slc8a3),ENSMUSG00000029661(Col1a2),ENSMUSG00000054640(Slc8a1),ENSMUSG00000027820(Mme),ENSMUSG00000027966(Col11a1),ENSMUSG00000040907(Atp1a3),ENSMUSG00000026042(Col5a2),ENSMUSG00000079022(Col22a1),ENSMUSG00000022371(Col14a1),ENSMUSG00000037005(Xpnpep2),ENSMUSG00000010095(Sl…	0.400635	0.897546
mmu04510	Focal adhesion - Mus musculus (mouse)	36	1122	203	7510	ENSMUSG00000026479(Lamc2),ENSMUSG00000027009(Itga4),ENSMUSG00000022438(Parvb),ENSMUSG00000017776(Crk),ENSMUSG00000044951(Mylk4),ENSMUSG00000014956(Ppp1cb),ENSMUSG00000034165(Ccnd3),ENSMUSG00000048126(Col6a3),ENSMUSG00000027111(Itga6),ENSMUSG00000028019(Pdgfc),ENSMUSG00000052698(Tln2),ENSMUSG00000073557(Ppp1r12b),ENSMUSG00000029661(Col1a2),ENSMUSG00000026639(Lamb3),ENSMUSG00000022607(Ptk2),ENSMUSG…	0.273125	0.805439
mmu04211	Longevity regulating pathway - mammal - Mus musculus (mouse)	17	1122	96	7510	ENSMUSG00000029512(Ulk1),ENSMUSG00000029167(Ppargc1a),ENSMUSG00000020063(Sirt1),ENSMUSG00000006818(Sod2),ENSMUSG00000038128(Camk4),ENSMUSG00000027104(Atf2),ENSMUSG00000044167(Foxo1),ENSMUSG00000028945(Rheb),ENSMUSG00000053007(Creb5),ENSMUSG00000058488(Kl),ENSMUSG00000059552(Trp53),ENSMUSG00000040760(Appl1),ENSMUSG00000027665(Pik3ca),ENSMUSG00000027244(Atg13),ENSMUSG00000013787(Ehmt2),ENSMUSG00000…	0.400691	0.890767
mmu04514	Cell adhesion molecules (CAMs) - Mus musculus (mouse)	29	1122	164	7510	ENSMUSG00000073411(H2-D1),ENSMUSG00000027009(Itga4),ENSMUSG00000053044(Cd8b1),ENSMUSG00000027111(Itga6),ENSMUSG00000030830(Itgal),ENSMUSG00000053835(H2-T24),ENSMUSG00000037548(H2-DMb2),ENSMUSG00000053024(Cntn2),ENSMUSG00000054128(H2-T3),ENSMUSG00000020717(Pecam1),ENSMUSG00000016494(Cd34),ENSMUSG00000003316(Glg1),ENSMUSG00000035513(Ntng2),ENSMUSG00000048163(Selplg),ENSMUSG00000035929(H2-Q4),ENSMUS…	0.319144	0.830924
mmu04151	PI3K-Akt signaling pathway - Mus musculus (mouse)	61	1122	345	7510	ENSMUSG00000026479(Lamc2),ENSMUSG00000020184(Mdm2),ENSMUSG00000031805(Jak3),ENSMUSG00000027009(Itga4),ENSMUSG00000032192(Gnb5),ENSMUSG00000034165(Ccnd3),ENSMUSG00000048126(Col6a3),ENSMUSG00000027111(Itga6),ENSMUSG00000028019(Pdgfc),ENSMUSG00000003865(Gys1),ENSMUSG00000027669(Gnb4),ENSMUSG00000026770(Il2ra),ENSMUSG00000027104(Atf2),ENSMUSG00000031565(Fgfr1),ENSMUSG00000029661(Col1a2),ENSMUSG000000…	0.183027	0.76659
mmu04015	Rap1 signaling pathway - Mus musculus (mouse)	38	1122	215	7510	ENSMUSG00000017776(Crk),ENSMUSG00000000600(Krit1),ENSMUSG00000062232(Rapgef2),ENSMUSG00000071042(Rasgrp3),ENSMUSG00000028019(Pdgfc),ENSMUSG00000030583(Sipa1l3),ENSMUSG00000030830(Itgal),ENSMUSG00000052698(Tln2),ENSMUSG00000031565(Fgfr1),ENSMUSG00000052889(Prkcb),ENSMUSG00000002699(Lcp2),ENSMUSG00000051177(Plcb1),ENSMUSG00000026786(Apbb1ip),ENSMUSG00000006445(Epha2),ENSMUSG00000036438(Calm2),ENSMU…	0.271548	0.826079
mmu00910	Nitrogen metabolism - Mus musculus (mouse)	3	1122	17	7510	ENSMUSG00000025317(Car5a),ENSMUSG00000031373(Car5b),ENSMUSG00000032373(Car12),	0.503133	0.956615
mmu03010	Ribosome - Mus musculus (mouse)	25	1122	142	7510	ENSMUSG00000008683(Rps15a),ENSMUSG00000030045(Mrpl19),ENSMUSG00000058267(Mrps14),ENSMUSG00000029486(Mrpl1),ENSMUSG00000041841(Rpl37),ENSMUSG00000028234(Rps20),ENSMUSG00000033845(Mrpl15),ENSMUSG00000016833(Mrps18c),ENSMUSG00000052962(Mrpl35),ENSMUSG00000106918(Mrpl33),ENSMUSG00000019710(Mrpl24),ENSMUSG00000024608(Rps14),ENSMUSG00000029066(Mrpl20),ENSMUSG00000037772(Mrpl23),ENSMUSG00000048758(Rpl29…	0.355226	0.870003
mmu04380	Osteoclast differentiation - Mus musculus (mouse)	23	1122	131	7510	ENSMUSG00000026321(Tnfrsf11a),ENSMUSG00000038128(Camk4),ENSMUSG00000095028(Sirpb1b),ENSMUSG00000026942(Traf2),ENSMUSG00000015950(Ncf1),ENSMUSG00000031537(Ikbkb),ENSMUSG00000026104(Stat1),ENSMUSG00000002699(Lcp2),ENSMUSG00000002325(Irf9),ENSMUSG00000002603(Tgfb1),ENSMUSG00000058818(Pirb),ENSMUSG00000025199(Chuk),ENSMUSG00000022967(Ifnar1),ENSMUSG00000026072(Il1r1),ENSMUSG00000027665(Pik3ca),ENSMUS…	0.375457	0.896753
mmu04261	Adrenergic signaling in cardiomyocytes - Mus musculus (mouse)	26	1122	149	7510	ENSMUSG00000040752(Myh6),ENSMUSG00000015968(Cacna1d),ENSMUSG00000026576(Atp1b1),ENSMUSG00000014956(Ppp1cb),ENSMUSG00000027104(Atf2),ENSMUSG00000054640(Slc8a1),ENSMUSG00000013936(Myl2),ENSMUSG00000051177(Plcb1),ENSMUSG00000053007(Creb5),ENSMUSG00000036438(Calm2),ENSMUSG00000004455(Ppp1cc),ENSMUSG00000026626(Ppp2r5a),ENSMUSG00000040907(Atp1a3),ENSMUSG00000032562(Gnai2),ENSMUSG00000027523(Gnas),ENSM…	0.371215	0.89401
mmu04010	MAPK signaling pathway - Mus musculus (mouse)	44	1122	253	7510	ENSMUSG00000015968(Cacna1d),ENSMUSG00000017776(Crk),ENSMUSG00000062232(Rapgef2),ENSMUSG00000071042(Rasgrp3),ENSMUSG00000027104(Atf2),ENSMUSG00000004085(Zak),ENSMUSG00000031565(Fgfr1),ENSMUSG00000026073(Il1r2),ENSMUSG00000026942(Traf2),ENSMUSG00000052889(Prkcb),ENSMUSG00000031537(Ikbkb),ENSMUSG00000020151(Ptprr),ENSMUSG00000031506(Ptpn7),ENSMUSG00000061288(Taok3),ENSMUSG00000002603(Tgfb1),ENSMUSG0…	0.287389	0.830554
mmu04724	Glutamatergic synapse - Mus musculus (mouse)	20	1122	115	7510	ENSMUSG00000015968(Cacna1d),ENSMUSG00000030287(Itpr2),ENSMUSG00000032192(Gnb5),ENSMUSG00000008932(Slc1a7),ENSMUSG00000026103(Gls),ENSMUSG00000027669(Gnb4),ENSMUSG00000020828(Pld2),ENSMUSG00000027695(Pld1),ENSMUSG00000052889(Prkcb),ENSMUSG00000051177(Plcb1),ENSMUSG00000026959(Grin1),ENSMUSG00000019935(Slc17a8),ENSMUSG00000029663(Gngt1),ENSMUSG00000003279(Dlgap1),ENSMUSG00000032562(Gnai2),ENSMUSG00…	0.419705	0.89848
mmu04622	RIG-I-like receptor signaling pathway - Mus musculus (mouse)	12	1122	69	7510	ENSMUSG00000000275(Trim25),ENSMUSG00000026942(Traf2),ENSMUSG00000031537(Ikbkb),ENSMUSG00000027854(Sike1),ENSMUSG00000025199(Chuk),ENSMUSG00000031077(Fadd),ENSMUSG00000040296(Ddx58),ENSMUSG00000035692(Isg15),ENSMUSG00000033107(Rnf125),ENSMUSG00000032171(Pin1),ENSMUSG00000036712(Cyld),ENSMUSG00000004221(Ikbkg),	0.480509	0.92578
mmu04915	Estrogen signaling pathway - Mus musculus (mouse)	17	1122	98	7510	ENSMUSG00000030287(Itpr2),ENSMUSG00000027104(Atf2),ENSMUSG00000021055(Esr2),ENSMUSG00000021270(Hsp90aa1),ENSMUSG00000051177(Plcb1),ENSMUSG00000053007(Creb5),ENSMUSG00000036438(Calm2),ENSMUSG00000024222(Fkbp5),ENSMUSG00000032562(Gnai2),ENSMUSG00000027523(Gnas),ENSMUSG00000027665(Pik3ca),ENSMUSG00000035027(Map2k2),ENSMUSG00000030357(Fkbp4),ENSMUSG00000020122(Egfr),ENSMUSG00000019768(Esr1),ENSMUSG00…	0.447558	0.923888
mmu05016	Huntington's disease - Mus musculus (mouse)	34	1122	196	7510	ENSMUSG00000014313(Cox6c),ENSMUSG00000029167(Ppargc1a),ENSMUSG00000064354(mt-Co2),ENSMUSG00000006818(Sod2),ENSMUSG00000047126(Cltc),ENSMUSG00000022521(Crebbp),ENSMUSG00000024038(Ndufv3),ENSMUSG00000029104(Htt),ENSMUSG00000051177(Plcb1),ENSMUSG00000038489(Polr2l),ENSMUSG00000053007(Creb5),ENSMUSG00000006057(Atp5g1),ENSMUSG00000058076(Sdhc),ENSMUSG00000042523(Dnal1),ENSMUSG00000034706(Dnaic2),ENSMU…	0.341525	0.843596
mmu05014	Amyotrophic lateral sclerosis (ALS) - Mus musculus (mouse)	9	1122	52	7510	ENSMUSG00000002984(Tomm40),ENSMUSG00000026024(Als2),ENSMUSG00000026959(Grin1),ENSMUSG00000019979(Apaf1),ENSMUSG00000071369(Map3k5),ENSMUSG00000059552(Trp53),ENSMUSG00000028599(Tnfrsf1b),ENSMUSG00000063694(Cycs),ENSMUSG00000020623(Map2k6),	0.512957	0.944234
mmu04726	Serotonergic synapse - Mus musculus (mouse)	23	1122	133	7510	ENSMUSG00000015968(Cacna1d),ENSMUSG00000030287(Itpr2),ENSMUSG00000032192(Gnb5),ENSMUSG00000027669(Gnb4),ENSMUSG00000047155(Cyp4x1),ENSMUSG00000025037(Maoa),ENSMUSG00000052889(Prkcb),ENSMUSG00000051177(Plcb1),ENSMUSG00000034997(Htr2a),ENSMUSG00000028571(Cyp2j13),ENSMUSG00000029663(Gngt1),ENSMUSG00000007653(Gabrb2),ENSMUSG00000024190(Dusp1),ENSMUSG00000032562(Gnai2),ENSMUSG00000027523(Gnas),ENSMUSG…	0.413741	0.89903
mmu01200	Carbon metabolism - Mus musculus (mouse)	20	1122	116	7510	ENSMUSG00000025190(Got1),ENSMUSG00000036427(Gpi1),ENSMUSG00000022477(Aco2),ENSMUSG00000059040(Eno1b),ENSMUSG00000032607(Amt),ENSMUSG00000032294(Pkm),ENSMUSG00000032047(Acat1),ENSMUSG00000057666(Gapdh),ENSMUSG00000058076(Sdhc),ENSMUSG00000028961(Pgd),ENSMUSG00000041426(Hibch),ENSMUSG00000025465(Echs1),ENSMUSG00000052738(Suclg1),ENSMUSG00000060600(Eno3),ENSMUSG00000020277(Pfkl),ENSMUSG00000028138(A…	0.441278	0.930872
mmu00562	Inositol phosphate metabolism - Mus musculus (mouse)	12	1122	70	7510	ENSMUSG00000001173(Ocrl),ENSMUSG00000060733(Ipmk),ENSMUSG00000003752(Itpkc),ENSMUSG00000051177(Plcb1),ENSMUSG00000041720(Pi4ka),ENSMUSG00000031337(Mtm1),ENSMUSG00000025949(Pikfyve),ENSMUSG00000027665(Pik3ca),ENSMUSG00000024525(Impa2),ENSMUSG00000026173(Plcd4),ENSMUSG00000026102(Inpp1),ENSMUSG00000030660(Pik3c2a),	0.510809	0.952411
mmu04668	TNF signaling pathway - Mus musculus (mouse)	19	1122	111	7510	ENSMUSG00000026031(Cflar),ENSMUSG00000027104(Atf2),ENSMUSG00000055994(Nod2),ENSMUSG00000026942(Traf2),ENSMUSG00000031537(Ikbkb),ENSMUSG00000053007(Creb5),ENSMUSG00000056501(Cebpb),ENSMUSG00000032000(Birc3),ENSMUSG00000025199(Chuk),ENSMUSG00000071369(Map3k5),ENSMUSG00000031077(Fadd),ENSMUSG00000028599(Tnfrsf1b),ENSMUSG00000027665(Pik3ca),ENSMUSG00000021180(Rps6ka5),ENSMUSG00000027598(Itch),ENSMUSG…	0.466328	0.923073
mmu05323	Rheumatoid arthritis - Mus musculus (mouse)	14	1122	82	7510	ENSMUSG00000031497(Tnfsf13b),ENSMUSG00000052459(Atp6v1a),ENSMUSG00000025383(Il23a),ENSMUSG00000033793(Atp6v1h),ENSMUSG00000026321(Tnfrsf11a),ENSMUSG00000030830(Itgal),ENSMUSG00000001750(Tcirg1),ENSMUSG00000039347(Atp6v0e2),ENSMUSG00000037548(H2-DMb2),ENSMUSG00000004371(Il11),ENSMUSG00000002603(Tgfb1),ENSMUSG00000015575(Atp6v0e),ENSMUSG00000075122(Cd80),ENSMUSG00000006273(Atp6v1b2),	0.506096	0.949751
mmu04912	GnRH signaling pathway - Mus musculus (mouse)	15	1122	88	7510	ENSMUSG00000015968(Cacna1d),ENSMUSG00000030287(Itpr2),ENSMUSG00000020828(Pld2),ENSMUSG00000027695(Pld1),ENSMUSG00000052889(Prkcb),ENSMUSG00000051177(Plcb1),ENSMUSG00000036438(Calm2),ENSMUSG00000027523(Gnas),ENSMUSG00000098488(Pla2g4b),ENSMUSG00000033847(Pla2g4c),ENSMUSG00000059456(Ptk2b),ENSMUSG00000035027(Map2k2),ENSMUSG00000020623(Map2k6),ENSMUSG00000020122(Egfr),ENSMUSG00000027852(Nras),	0.503191	0.950472
mmu00270	Cysteine and methionine metabolism - Mus musculus (mouse)	8	1122	47	7510	ENSMUSG00000025190(Got1),ENSMUSG00000020661(Dnmt3a),ENSMUSG00000071708(Sms),ENSMUSG00000004099(Dnmt1),ENSMUSG00000020629(Adi1),ENSMUSG00000028124(Gclm),ENSMUSG00000030826(Bcat2),ENSMUSG00000004996(Mri1),	0.54995	0.999594
mmu04910	Insulin signaling pathway - Mus musculus (mouse)	24	1122	142	7510	ENSMUSG00000029167(Ppargc1a),ENSMUSG00000017776(Crk),ENSMUSG00000025537(Phkg1),ENSMUSG00000014956(Ppp1cb),ENSMUSG00000003865(Gys1),ENSMUSG00000044167(Foxo1),ENSMUSG00000031537(Ikbkb),ENSMUSG00000028945(Rheb),ENSMUSG00000046794(Ppp1r3b),ENSMUSG00000036438(Calm2),ENSMUSG00000004455(Ppp1cc),ENSMUSG00000031295(Phka2),ENSMUSG00000020532(Acaca),ENSMUSG00000024122(Pdpk1),ENSMUSG00000020027(Socs2),ENSMUS…	0.470642	0.925275
mmu04022	cGMP-PKG signaling pathway - Mus musculus (mouse)	29	1122	172	7510	ENSMUSG00000015968(Cacna1d),ENSMUSG00000030287(Itpr2),ENSMUSG00000044951(Mylk4),ENSMUSG00000026576(Atp1b1),ENSMUSG00000014956(Ppp1cb),ENSMUSG00000079055(Slc8a3),ENSMUSG00000027104(Atf2),ENSMUSG00000054640(Slc8a1),ENSMUSG00000054934(Kcnmb4),ENSMUSG00000052920(Prkg1),ENSMUSG00000051177(Plcb1),ENSMUSG00000053007(Creb5),ENSMUSG00000036438(Calm2),ENSMUSG00000004455(Ppp1cc),ENSMUSG00000040907(Atp1a3),E…	0.45149	0.918878
mmu04145	Phagosome - Mus musculus (mouse)	30	1122	178	7510	ENSMUSG00000073411(H2-D1),ENSMUSG00000018707(Dync1h1),ENSMUSG00000052459(Atp6v1a),ENSMUSG00000033793(Atp6v1h),ENSMUSG00000001750(Tcirg1),ENSMUSG00000053835(H2-T24),ENSMUSG00000039347(Atp6v0e2),ENSMUSG00000037548(H2-DMb2),ENSMUSG00000054128(H2-T3),ENSMUSG00000015950(Ncf1),ENSMUSG00000025044(Msr1),ENSMUSG00000035929(H2-Q4),ENSMUSG00000079492(Gm11127),ENSMUSG00000073409(H2-Q6),ENSMUSG00000060550(H2-…	0.447712	0.917651
mmu04072	Phospholipase D signaling pathway - Mus musculus (mouse)	24	1122	143	7510	ENSMUSG00000026825(Dnm1),ENSMUSG00000028019(Pdgfc),ENSMUSG00000020828(Pld2),ENSMUSG00000027695(Pld1),ENSMUSG00000028945(Rheb),ENSMUSG00000051177(Plcb1),ENSMUSG00000033446(Lpar6),ENSMUSG00000000276(Dgke),ENSMUSG00000070738(Dgkd),ENSMUSG00000038668(Lpar1),ENSMUSG00000027523(Gnas),ENSMUSG00000098488(Pla2g4b),ENSMUSG00000040265(Dnm3),ENSMUSG00000027665(Pik3ca),ENSMUSG00000033847(Pla2g4c),ENSMUSG00000…	0.491151	0.940018
mmu04630	Jak-STAT signaling pathway - Mus musculus (mouse)	27	1122	161	7510	ENSMUSG00000031805(Jak3),ENSMUSG00000025383(Il23a),ENSMUSG00000005364(Il5ra),ENSMUSG00000034165(Ccnd3),ENSMUSG00000071713(Csf2rb),ENSMUSG00000063558(Aox1),ENSMUSG00000026770(Il2ra),ENSMUSG00000004040(Stat3),ENSMUSG00000022521(Crebbp),ENSMUSG00000020279(Il9r),ENSMUSG00000004371(Il11),ENSMUSG00000026104(Stat1),ENSMUSG00000002325(Irf9),ENSMUSG00000056153(Socs6),ENSMUSG00000000184(Ccnd2),ENSMUSG00000…	0.478128	0.927376
mmu04370	VEGF signaling pathway - Mus musculus (mouse)	10	1122	60	7510	ENSMUSG00000022607(Ptk2),ENSMUSG00000052889(Prkcb),ENSMUSG00000033220(Rac2),ENSMUSG00000098488(Pla2g4b),ENSMUSG00000027665(Pik3ca),ENSMUSG00000033847(Pla2g4c),ENSMUSG00000035027(Map2k2),ENSMUSG00000061878(Sphk1),ENSMUSG00000027852(Nras),ENSMUSG00000020901(Pik3r5),	0.582366	1
mmu00534	Glycosaminoglycan biosynthesis - heparan sulfate / heparin - Mus musculus (mouse)	4	1122	24	7510	ENSMUSG00000021504(B4galt7),ENSMUSG00000044499(Hs3st5),ENSMUSG00000045216(Hs6st1),ENSMUSG00000028838(Extl1),	0.583098	1
mmu04310	Wnt signaling pathway - Mus musculus (mouse)	24	1122	144	7510	ENSMUSG00000024182(Axin1),ENSMUSG00000024913(Lrp5),ENSMUSG00000034165(Ccnd3),ENSMUSG00000022521(Crebbp),ENSMUSG00000003233(Dvl3),ENSMUSG00000052889(Prkcb),ENSMUSG00000051177(Plcb1),ENSMUSG00000036856(Wnt4),ENSMUSG00000027630(Tbl1xr1),ENSMUSG00000015957(Wnt11),ENSMUSG00000000184(Ccnd2),ENSMUSG00000030201(Lrp6),ENSMUSG00000018486(Wnt9b),ENSMUSG00000059552(Trp53),ENSMUSG00000033220(Rac2),ENSMUSG0000…	0.51203	0.948569
mmu00630	Glyoxylate and dicarboxylate metabolism - Mus musculus (mouse)	5	1122	30	7510	ENSMUSG00000022477(Aco2),ENSMUSG00000034424(Gcsh),ENSMUSG00000032607(Amt),ENSMUSG00000032047(Acat1),ENSMUSG00000041650(Pcca),	0.589715	1
mmu00030	Pentose phosphate pathway - Mus musculus (mouse)	5	1122	30	7510	ENSMUSG00000036427(Gpi1),ENSMUSG00000030225(Dera),ENSMUSG00000028961(Pgd),ENSMUSG00000020277(Pfkl),ENSMUSG00000053604(Rpia),	0.589715	1
mmu00250	Alanine, aspartate and glutamate metabolism - Mus musculus (mouse)	6	1122	36	7510	ENSMUSG00000025190(Got1),ENSMUSG00000026103(Gls),ENSMUSG00000026787(Gad2),ENSMUSG00000022407(Adsl),ENSMUSG00000029992(Gfpt1),ENSMUSG00000015961(Adss),	0.5919	1
mmu03020	RNA polymerase - Mus musculus (mouse)	5	1122	30	7510	ENSMUSG00000027427(Polr3f),ENSMUSG00000038489(Polr2l),ENSMUSG00000028104(Polr3gl),ENSMUSG00000028318(Polr1e),ENSMUSG00000027395(Polr1b),	0.589715	1
mmu04014	Ras signaling pathway - Mus musculus (mouse)	38	1122	229	7510	ENSMUSG00000032192(Gnb5),ENSMUSG00000071042(Rasgrp3),ENSMUSG00000028019(Pdgfc),ENSMUSG00000029458(Brap),ENSMUSG00000010067(Rassf1),ENSMUSG00000027669(Gnb4),ENSMUSG00000031565(Fgfr1),ENSMUSG00000020828(Pld2),ENSMUSG00000027695(Pld1),ENSMUSG00000052889(Prkcb),ENSMUSG00000031537(Ikbkb),ENSMUSG00000006445(Epha2),ENSMUSG00000036438(Calm2),ENSMUSG00000026959(Grin1),ENSMUSG00000024883(Rin1),ENSMUSG00000…	0.464574	0.925944
mmu04920	Adipocytokine signaling pathway - Mus musculus (mouse)	12	1122	73	7510	ENSMUSG00000029167(Ppargc1a),ENSMUSG00000004040(Stat3),ENSMUSG00000024981(Acsl5),ENSMUSG00000022383(Ppara),ENSMUSG00000026942(Traf2),ENSMUSG00000031537(Ikbkb),ENSMUSG00000025199(Chuk),ENSMUSG00000028599(Tnfrsf1b),ENSMUSG00000026778(Prkcq),ENSMUSG00000020333(Acsl6),ENSMUSG00000057722(Lepr),ENSMUSG00000004221(Ikbkg),	0.605424	1
mmu05010	Alzheimer's disease - Mus musculus (mouse)	29	1122	177	7510	ENSMUSG00000014313(Cox6c),ENSMUSG00000015968(Cacna1d),ENSMUSG00000030287(Itpr2),ENSMUSG00000064354(mt-Co2),ENSMUSG00000024038(Ndufv3),ENSMUSG00000051177(Plcb1),ENSMUSG00000006057(Atp5g1),ENSMUSG00000057666(Gapdh),ENSMUSG00000058076(Sdhc),ENSMUSG00000027820(Mme),ENSMUSG00000036438(Calm2),ENSMUSG00000026959(Grin1),ENSMUSG00000056999(Ide),ENSMUSG00000019979(Apaf1),ENSMUSG00000031077(Fadd),ENSMUSG000…	0.545297	0.997411
mmu05142	Chagas disease (American trypanosomiasis) - Mus musculus (mouse)	17	1122	104	7510	ENSMUSG00000026031(Cflar),ENSMUSG00000031537(Ikbkb),ENSMUSG00000051177(Plcb1),ENSMUSG00000002603(Tgfb1),ENSMUSG00000024524(Gnal),ENSMUSG00000025199(Chuk),ENSMUSG00000032562(Gnai2),ENSMUSG00000031077(Fadd),ENSMUSG00000027523(Gnas),ENSMUSG00000031392(Irak1),ENSMUSG00000005763(Cd247),ENSMUSG00000027665(Pik3ca),ENSMUSG00000009630(Ppp2cb),ENSMUSG00000020349(Ppp2ca),ENSMUSG00000032058(Ppp2r1b),ENSMUSG0…	0.600691	1
mmu00520	Amino sugar and nucleotide sugar metabolism - Mus musculus (mouse)	8	1122	49	7510	ENSMUSG00000036427(Gpi1),ENSMUSG00000026670(Uap1),ENSMUSG00000016756(Cmah),ENSMUSG00000032872(Cyb5r4),ENSMUSG00000036820(Amdhd2),ENSMUSG00000029992(Gfpt1),ENSMUSG00000042684(Npl),ENSMUSG00000029209(Gnpda2),	0.629492	1
mmu00510	N-Glycan biosynthesis - Mus musculus (mouse)	8	1122	49	7510	ENSMUSG00000003746(Man1a),ENSMUSG00000078919(Dpm1),ENSMUSG00000038886(Man2a2),ENSMUSG00000032116(Stt3a),ENSMUSG00000063362(Alg11),ENSMUSG00000027642(Rpn2),ENSMUSG00000008763(Man1a2),ENSMUSG00000036155(Mgat5),	0.629492	1
mmu03022	Basal transcription factors - Mus musculus (mouse)	7	1122	43	7510	ENSMUSG00000021639(Gtf2h2),ENSMUSG00000069089(Cdk7),ENSMUSG00000031314(Taf1),ENSMUSG00000036980(Taf6),ENSMUSG00000025782(Taf3),ENSMUSG00000014767(Tbp),ENSMUSG00000060261(Gtf2i),	0.634529	1
mmu04612	Antigen processing and presentation - Mus musculus (mouse)	14	1122	86	7510	ENSMUSG00000073411(H2-D1),ENSMUSG00000053044(Cd8b1),ENSMUSG00000053835(H2-T24),ENSMUSG00000037548(H2-DMb2),ENSMUSG00000054128(H2-T3),ENSMUSG00000021270(Hsp90aa1),ENSMUSG00000036120(Rfxank),ENSMUSG00000035929(H2-Q4),ENSMUSG00000079492(Gm11127),ENSMUSG00000073409(H2-Q6),ENSMUSG00000060550(H2-Q7),ENSMUSG00000067235(H2-Q10),ENSMUSG00000067212(H2-T23),ENSMUSG00000024308(Tapbp),	0.622602	1
mmu04062	Chemokine signaling pathway - Mus musculus (mouse)	32	1122	197	7510	ENSMUSG00000031805(Jak3),ENSMUSG00000017776(Crk),ENSMUSG00000032192(Gnb5),ENSMUSG00000027669(Gnb4),ENSMUSG00000031165(Was),ENSMUSG00000004040(Stat3),ENSMUSG00000018930(Ccl4),ENSMUSG00000022607(Ptk2),ENSMUSG00000015950(Ncf1),ENSMUSG00000052889(Prkcb),ENSMUSG00000031537(Ikbkb),ENSMUSG00000026104(Stat1),ENSMUSG00000051177(Plcb1),ENSMUSG00000060509(Xcr1),ENSMUSG00000029663(Gngt1),ENSMUSG00000079227(C…	0.565037	1
mmu05320	Autoimmune thyroid disease - Mus musculus (mouse)	12	1122	74	7510	ENSMUSG00000073411(H2-D1),ENSMUSG00000053835(H2-T24),ENSMUSG00000037548(H2-DMb2),ENSMUSG00000054128(H2-T3),ENSMUSG00000035929(H2-Q4),ENSMUSG00000079492(Gm11127),ENSMUSG00000073409(H2-Q6),ENSMUSG00000060550(H2-Q7),ENSMUSG00000067235(H2-Q10),ENSMUSG00000067212(H2-T23),ENSMUSG00000017652(Cd40),ENSMUSG00000075122(Cd80),	0.637991	1
mmu05211	Renal cell carcinoma - Mus musculus (mouse)	11	1122	68	7510	ENSMUSG00000017776(Crk),ENSMUSG00000022521(Crebbp),ENSMUSG00000079658(Tceb1),ENSMUSG00000002603(Tgfb1),ENSMUSG00000027665(Pik3ca),ENSMUSG00000001127(Araf),ENSMUSG00000032633(Flcn),ENSMUSG00000022781(Pak2),ENSMUSG00000035027(Map2k2),ENSMUSG00000027852(Nras),ENSMUSG00000020901(Pik3r5),	0.6459	1
mmu04710	Circadian rhythm - Mus musculus (mouse)	5	1122	31	7510	ENSMUSG00000020889(Nr1d1),ENSMUSG00000055116(Arntl),ENSMUSG00000028957(Per3),ENSMUSG00000022124(Fbxl3),ENSMUSG00000036192(Rorb),	0.641026	1
mmu00514	Other types of O-glycan biosynthesis - Mus musculus (mouse)	5	1122	31	7510	ENSMUSG00000026080(Chst10),ENSMUSG00000039254(Pomt1),ENSMUSG00000004846(Plod3),ENSMUSG00000034064(Poglut1),ENSMUSG00000030074(Gxylt2),	0.641026	1
mmu05012	Parkinson's disease - Mus musculus (mouse)	24	1122	149	7510	ENSMUSG00000014313(Cox6c),ENSMUSG00000028964(Park7),ENSMUSG00000064354(mt-Co2),ENSMUSG00000024038(Ndufv3),ENSMUSG00000023286(Ube2j2),ENSMUSG00000023826(Park2),ENSMUSG00000006057(Atp5g1),ENSMUSG00000058076(Sdhc),ENSMUSG00000001924(Uba1),ENSMUSG00000024524(Gnal),ENSMUSG00000019979(Apaf1),ENSMUSG00000032562(Gnai2),ENSMUSG00000064341(mt-Nd1),ENSMUSG00000030869(Ndufab1),ENSMUSG00000025968(Ndufs1),ENSM…	0.621311	1
mmu00340	Histidine metabolism - Mus musculus (mouse)	4	1122	25	7510	ENSMUSG00000025037(Maoa),ENSMUSG00000015134(Aldh1a3),ENSMUSG00000020017(Hal),ENSMUSG00000056162(Cndp1),	0.640559	1
mmu04725	Cholinergic synapse - Mus musculus (mouse)	18	1122	113	7510	ENSMUSG00000015968(Cacna1d),ENSMUSG00000030287(Itpr2),ENSMUSG00000032192(Gnb5),ENSMUSG00000038128(Camk4),ENSMUSG00000027669(Gnb4),ENSMUSG00000052889(Prkcb),ENSMUSG00000051177(Plcb1),ENSMUSG00000053007(Creb5),ENSMUSG00000029663(Gngt1),ENSMUSG00000023328(Ache),ENSMUSG00000032562(Gnai2),ENSMUSG00000035200(Chrnb4),ENSMUSG00000034656(Cacna1a),ENSMUSG00000027665(Pik3ca),ENSMUSG00000016346(Kcnq2),ENSMUS…	0.672949	1
mmu03320	PPAR signaling pathway - Mus musculus (mouse)	13	1122	82	7510	ENSMUSG00000029098(Acox3),ENSMUSG00000050445(Cyp8b1),ENSMUSG00000024981(Acsl5),ENSMUSG00000025202(Scd3),ENSMUSG00000022383(Ppara),ENSMUSG00000024122(Pdpk1),ENSMUSG00000031808(Slc27a1),ENSMUSG00000030546(Plin1),ENSMUSG00000028427(Aqp7),ENSMUSG00000020333(Acsl6),ENSMUSG00000036138(Acaa1a),ENSMUSG00000015568(Lpl),ENSMUSG00000022853(Ehhadh),	0.69361	1
mmu05164	Influenza A - Mus musculus (mouse)	27	1122	171	7510	ENSMUSG00000024810(Il33),ENSMUSG00000022905(Kpna1),ENSMUSG00000022074(Tnfrsf10b),ENSMUSG00000020290(Xpo1),ENSMUSG00000039304(Tnfsf10),ENSMUSG00000027104(Atf2),ENSMUSG00000000275(Trim25),ENSMUSG00000037548(H2-DMb2),ENSMUSG00000022521(Crebbp),ENSMUSG00000052889(Prkcb),ENSMUSG00000031537(Ikbkb),ENSMUSG00000026104(Stat1),ENSMUSG00000002325(Irf9),ENSMUSG00000040725(Hnrnpul1),ENSMUSG00000031410(Nxf7),E…	0.684411	1
mmu01210	2-Oxocarboxylic acid metabolism - Mus musculus (mouse)	3	1122	19	7510	ENSMUSG00000025190(Got1),ENSMUSG00000022477(Aco2),ENSMUSG00000030826(Bcat2),	0.634548	1
mmu03040	Spliceosome - Mus musculus (mouse)	21	1122	133	7510	ENSMUSG00000007050(Lsm2),ENSMUSG00000025982(Sf3b1),ENSMUSG00000063511(Snrnp70),ENSMUSG00000021134(Srsf5),ENSMUSG00000044155(Lsm8),ENSMUSG00000051695(Pcbp1),ENSMUSG00000030056(Isy1),ENSMUSG00000060373(Hnrnpc),ENSMUSG00000038374(Rbm8a),ENSMUSG00000063480(Nhp2l1),ENSMUSG00000040824(Snrpd2),ENSMUSG00000032407(U2surp),ENSMUSG00000031683(Lsm6),ENSMUSG00000003660(Snrnp200),ENSMUSG00000020929(Eftud2),ENS…	0.695341	1
mmu05205	Proteoglycans in cancer - Mus musculus (mouse)	32	1122	203	7510	ENSMUSG00000020184(Mdm2),ENSMUSG00000030287(Itpr2),ENSMUSG00000014956(Ppp1cb),ENSMUSG00000073557(Ppp1r12b),ENSMUSG00000031565(Fgfr1),ENSMUSG00000029661(Col1a2),ENSMUSG00000004040(Stat3),ENSMUSG00000022607(Ptk2),ENSMUSG00000030536(Iqgap1),ENSMUSG00000052889(Prkcb),ENSMUSG00000036856(Wnt4),ENSMUSG00000015957(Wnt11),ENSMUSG00000004455(Ppp1cc),ENSMUSG00000002603(Tgfb1),ENSMUSG00000024122(Pdpk1),ENSMU…	0.681208	1
mmu05146	Amoebiasis - Mus musculus (mouse)	17	1122	108	7510	ENSMUSG00000026479(Lamc2),ENSMUSG00000029661(Col1a2),ENSMUSG00000026639(Lamb3),ENSMUSG00000026073(Il1r2),ENSMUSG00000022607(Ptk2),ENSMUSG00000052889(Prkcb),ENSMUSG00000051177(Plcb1),ENSMUSG00000002603(Tgfb1),ENSMUSG00000024524(Gnal),ENSMUSG00000027523(Gnas),ENSMUSG00000026072(Il1r1),ENSMUSG00000027665(Pik3ca),ENSMUSG00000026193(Fn1),ENSMUSG00000079477(Rab7),ENSMUSG00000019899(Lama2),ENSMUSG000000…	0.710525	1
mmu04550	Signaling pathways regulating pluripotency of stem cells - Mus musculus (mouse)	22	1122	140	7510	ENSMUSG00000031805(Jak3),ENSMUSG00000024182(Axin1),ENSMUSG00000031565(Fgfr1),ENSMUSG00000067336(Bmpr2),ENSMUSG00000004040(Stat3),ENSMUSG00000015697(Setdb1),ENSMUSG00000003233(Dvl3),ENSMUSG00000036856(Wnt4),ENSMUSG00000015957(Wnt11),ENSMUSG00000018486(Wnt9b),ENSMUSG00000012396(Nanog),ENSMUSG00000027796(Smad9),ENSMUSG00000027665(Pik3ca),ENSMUSG00000018537(Pcgf2),ENSMUSG00000081683(Fzd10),ENSMUSG000…	0.709915	1
mmu04512	ECM-receptor interaction - Mus musculus (mouse)	13	1122	83	7510	ENSMUSG00000026479(Lamc2),ENSMUSG00000027009(Itga4),ENSMUSG00000048126(Col6a3),ENSMUSG00000027111(Itga6),ENSMUSG00000029661(Col1a2),ENSMUSG00000026639(Lamb3),ENSMUSG00000078810(Gp6),ENSMUSG00000020330(Hmmr),ENSMUSG00000026193(Fn1),ENSMUSG00000001930(Vwf),ENSMUSG00000019899(Lama2),ENSMUSG00000028364(Tnc),ENSMUSG00000001506(Col1a1),	0.725755	1
mmu04114	Oocyte meiosis - Mus musculus (mouse)	18	1122	115	7510	ENSMUSG00000030287(Itpr2),ENSMUSG00000014956(Ppp1cb),ENSMUSG00000036438(Calm2),ENSMUSG00000004455(Ppp1cc),ENSMUSG00000066149(Cdc26),ENSMUSG00000026626(Ppp2r5a),ENSMUSG00000029910(Mad2l1),ENSMUSG00000041431(Ccnb1),ENSMUSG00000024370(Cdc23),ENSMUSG00000048230(Fbxo43),ENSMUSG00000009630(Ppp2cb),ENSMUSG00000017843(Ppp2r5c),ENSMUSG00000029466(Anapc7),ENSMUSG00000076432(Ywhaq),ENSMUSG00000039652(Cpeb3)…	0.727111	1
mmu04933	AGE-RAGE signaling pathway in diabetic complications - Mus musculus (mouse)	16	1122	103	7510	ENSMUSG00000029661(Col1a2),ENSMUSG00000004040(Stat3),ENSMUSG00000044167(Foxo1),ENSMUSG00000052889(Prkcb),ENSMUSG00000026104(Stat1),ENSMUSG00000051177(Plcb1),ENSMUSG00000002603(Tgfb1),ENSMUSG00000003031(Cdkn1b),ENSMUSG00000027665(Pik3ca),ENSMUSG00000026193(Fn1),ENSMUSG00000026173(Plcd4),ENSMUSG00000006728(Cdk4),ENSMUSG00000027962(Vcam1),ENSMUSG00000027852(Nras),ENSMUSG00000001506(Col1a1),ENSMUSG00…	0.750653	1
mmu00561	Glycerolipid metabolism - Mus musculus (mouse)	9	1122	58	7510	ENSMUSG00000029314(Agpat9),ENSMUSG00000028692(Akr1a1),ENSMUSG00000000276(Dgke),ENSMUSG00000070738(Dgkd),ENSMUSG00000020646(Mboat2),ENSMUSG00000038732(Mboat1),ENSMUSG00000031266(Gla),ENSMUSG00000001642(Akr1b3),ENSMUSG00000015568(Lpl),	0.739508	1
mmu04621	NOD-like receptor signaling pathway - Mus musculus (mouse)	9	1122	59	7510	ENSMUSG00000038058(Nod1),ENSMUSG00000055994(Nod2),ENSMUSG00000031537(Ikbkb),ENSMUSG00000021270(Hsp90aa1),ENSMUSG00000071203(Naip5),ENSMUSG00000032000(Birc3),ENSMUSG00000025199(Chuk),ENSMUSG00000078945(Naip2),ENSMUSG00000004221(Ikbkg),	0.77862	1
mmu04664	Fc epsilon RI signaling pathway - Mus musculus (mouse)	10	1122	66	7510	ENSMUSG00000002699(Lcp2),ENSMUSG00000024122(Pdpk1),ENSMUSG00000033220(Rac2),ENSMUSG00000098488(Pla2g4b),ENSMUSG00000027665(Pik3ca),ENSMUSG00000033847(Pla2g4c),ENSMUSG00000035027(Map2k2),ENSMUSG00000020623(Map2k6),ENSMUSG00000027852(Nras),ENSMUSG00000020901(Pik3r5),	0.801352	1
mmu00010	Glycolysis / Gluconeogenesis - Mus musculus (mouse)	10	1122	66	7510	ENSMUSG00000036427(Gpi1),ENSMUSG00000061099(Gapdhs),ENSMUSG00000059040(Eno1b),ENSMUSG00000028692(Akr1a1),ENSMUSG00000032294(Pkm),ENSMUSG00000057666(Gapdh),ENSMUSG00000015134(Aldh1a3),ENSMUSG00000060600(Eno3),ENSMUSG00000020277(Pfkl),ENSMUSG00000028138(Adh5),	0.801352	1
mmu04540	Gap junction - Mus musculus (mouse)	13	1122	86	7510	ENSMUSG00000030287(Itpr2),ENSMUSG00000028019(Pdgfc),ENSMUSG00000052889(Prkcb),ENSMUSG00000052920(Prkg1),ENSMUSG00000051177(Plcb1),ENSMUSG00000034997(Htr2a),ENSMUSG00000032562(Gnai2),ENSMUSG00000038668(Lpar1),ENSMUSG00000027523(Gnas),ENSMUSG00000035027(Map2k2),ENSMUSG00000020122(Egfr),ENSMUSG00000028017(Egf),ENSMUSG00000027852(Nras),	0.82329	1
mmu00190	Oxidative phosphorylation - Mus musculus (mouse)	21	1122	139	7510	ENSMUSG00000014313(Cox6c),ENSMUSG00000052459(Atp6v1a),ENSMUSG00000033793(Atp6v1h),ENSMUSG00000064354(mt-Co2),ENSMUSG00000001750(Tcirg1),ENSMUSG00000039347(Atp6v0e2),ENSMUSG00000024038(Ndufv3),ENSMUSG00000006057(Atp5g1),ENSMUSG00000058076(Sdhc),ENSMUSG00000015575(Atp6v0e),ENSMUSG00000064341(mt-Nd1),ENSMUSG00000030869(Ndufab1),ENSMUSG00000046516(Cox17),ENSMUSG00000025968(Ndufs1),ENSMUSG00000062683(…	0.847729	1
mmu04971	Gastric acid secretion - Mus musculus (mouse)	11	1122	73	7510	ENSMUSG00000030287(Itpr2),ENSMUSG00000044951(Mylk4),ENSMUSG00000026576(Atp1b1),ENSMUSG00000028962(Slc4a2),ENSMUSG00000052889(Prkcb),ENSMUSG00000051177(Plcb1),ENSMUSG00000036438(Calm2),ENSMUSG00000026065(Slc9a4),ENSMUSG00000040907(Atp1a3),ENSMUSG00000032562(Gnai2),ENSMUSG00000027523(Gnas),	0.821503	1
mmu04960	Aldosterone-regulated sodium reabsorption - Mus musculus (mouse)	6	1122	40	7510	ENSMUSG00000026576(Atp1b1),ENSMUSG00000052889(Prkcb),ENSMUSG00000024122(Pdpk1),ENSMUSG00000040907(Atp1a3),ENSMUSG00000027665(Pik3ca),ENSMUSG00000020901(Pik3r5),	0.781421	1
mmu00601	Glycosphingolipid biosynthesis - lacto and neolacto series - Mus musculus (mouse)	1	1122	25	7510	ENSMUSG00000034780(B3galt1),	1	1
mmu00471	D-Glutamine and D-glutamate metabolism - Mus musculus (mouse)	1	1122	3	7510	ENSMUSG00000026103(Gls),	1	1
mmu00290	Valine, leucine and isoleucine biosynthesis - Mus musculus (mouse)	1	1122	4	7510	ENSMUSG00000030826(Bcat2),	1	1
mmu00450	Selenocompound metabolism - Mus musculus (mouse)	1	1122	17	7510	ENSMUSG00000040213(Ccbl2),	1	1
mmu00400	Phenylalanine, tyrosine and tryptophan biosynthesis - Mus musculus (mouse)	1	1122	7	7510	ENSMUSG00000025190(Got1),	1	1
mmu00430	Taurine and hypotaurine metabolism - Mus musculus (mouse)	1	1122	11	7510	ENSMUSG00000026787(Gad2),	1	1
mmu00472	D-Arginine and D-ornithine metabolism - Mus musculus (mouse)	1	1122	1	7510	ENSMUSG00000042096(Dao),	1	1
mmu04122	Sulfur relay system - Mus musculus (mouse)	1	1122	10	7510	ENSMUSG00000064120(Mocs1),	1	1
mmu04975	Fat digestion and absorption - Mus musculus (mouse)	1	1122	39	7510	ENSMUSG00000041202(Pla2g2d),	1	1
mmu00533	Glycosaminoglycan biosynthesis - keratan sulfate - Mus musculus (mouse)	1	1122	15	7510	ENSMUSG00000013846(St3gal1),	1	1
mmu00780	Biotin metabolism - Mus musculus (mouse)	1	1122	3	7510	ENSMUSG00000021786(Oxsm),	1	1
mmu00730	Thiamine metabolism - Mus musculus (mouse)	1	1122	4	7510	ENSMUSG00000029735(Tpk1),	1	1
mmu00982	Drug metabolism - cytochrome P450 - Mus musculus (mouse)	10	1122	67	7510	ENSMUSG00000029919(Hpgds),ENSMUSG00000063558(Aox1),ENSMUSG00000025037(Maoa),ENSMUSG00000015134(Aldh1a3),ENSMUSG00000025479(Cyp2e1),ENSMUSG00000028138(Adh5),ENSMUSG00000040170(Fmo2),ENSMUSG00000074604(Mgst2),ENSMUSG00000004032(Gstm5),ENSMUSG00000057933(Gsta2),	1	1
mmu04520	Adherens junction - Mus musculus (mouse)	11	1122	74	7510	ENSMUSG00000031165(Was),ENSMUSG00000031565(Fgfr1),ENSMUSG00000022521(Crebbp),ENSMUSG00000030536(Iqgap1),ENSMUSG00000025314(Ptprj),ENSMUSG00000033220(Rac2),ENSMUSG00000007815(Rhoa),ENSMUSG00000014932(Yes1),ENSMUSG00000020122(Egfr),ENSMUSG00000027985(Lef1),ENSMUSG00000027540(Ptpn1),	1	1
mmu04620	Toll-like receptor signaling pathway - Mus musculus (mouse)	15	1122	101	7510	ENSMUSG00000032041(Tirap),ENSMUSG00000018930(Ccl4),ENSMUSG00000031537(Ikbkb),ENSMUSG00000026104(Stat1),ENSMUSG00000025199(Chuk),ENSMUSG00000031077(Fadd),ENSMUSG00000022967(Ifnar1),ENSMUSG00000017652(Cd40),ENSMUSG00000031392(Irak1),ENSMUSG00000027665(Pik3ca),ENSMUSG00000075122(Cd80),ENSMUSG00000035027(Map2k2),ENSMUSG00000020623(Map2k6),ENSMUSG00000020901(Pik3r5),ENSMUSG00000004221(Ikbkg),	1	1
mmu05414	Dilated cardiomyopathy - Mus musculus (mouse)	13	1122	88	7510	ENSMUSG00000040752(Myh6),ENSMUSG00000015968(Cacna1d),ENSMUSG00000027009(Itga4),ENSMUSG00000027111(Itga6),ENSMUSG00000054640(Slc8a1),ENSMUSG00000013936(Myl2),ENSMUSG00000002603(Tgfb1),ENSMUSG00000027523(Gnas),ENSMUSG00000026208(Des),ENSMUSG00000053093(Myh7),ENSMUSG00000001508(Sgca),ENSMUSG00000019899(Lama2),ENSMUSG00000028063(Lmna),	1	1
mmu04722	Neurotrophin signaling pathway - Mus musculus (mouse)	18	1122	122	7510	ENSMUSG00000017776(Crk),ENSMUSG00000038128(Camk4),ENSMUSG00000031537(Ikbkb),ENSMUSG00000036438(Calm2),ENSMUSG00000024122(Pdpk1),ENSMUSG00000071369(Map3k5),ENSMUSG00000059552(Trp53),ENSMUSG00000031392(Irak1),ENSMUSG00000059146(Ntrk3),ENSMUSG00000027665(Pik3ca),ENSMUSG00000007815(Rhoa),ENSMUSG00000021180(Rps6ka5),ENSMUSG00000035027(Map2k2),ENSMUSG00000022812(Gsk3b),ENSMUSG00000026842(Abl1),ENSMUSG0…	1	1
mmu04932	Non-alcoholic fatty liver disease (NAFLD) - Mus musculus (mouse)	23	1122	157	7510	ENSMUSG00000014313(Cox6c),ENSMUSG00000064354(mt-Co2),ENSMUSG00000022383(Ppara),ENSMUSG00000024038(Ndufv3),ENSMUSG00000026942(Traf2),ENSMUSG00000031537(Ikbkb),ENSMUSG00000058076(Sdhc),ENSMUSG00000002603(Tgfb1),ENSMUSG00000025479(Cyp2e1),ENSMUSG00000071369(Map3k5),ENSMUSG00000030869(Ndufab1),ENSMUSG00000027665(Pik3ca),ENSMUSG00000025968(Ndufs1),ENSMUSG00000027598(Itch),ENSMUSG00000031818(Cox4i1),EN…	1	1
mmu04672	Intestinal immune network for IgA production - Mus musculus (mouse)	6	1122	41	7510	ENSMUSG00000031497(Tnfsf13b),ENSMUSG00000027009(Itga4),ENSMUSG00000037548(H2-DMb2),ENSMUSG00000002603(Tgfb1),ENSMUSG00000017652(Cd40),ENSMUSG00000075122(Cd80),	1	1
mmu00260	Glycine, serine and threonine metabolism - Mus musculus (mouse)	6	1122	41	7510	ENSMUSG00000001323(Srr),ENSMUSG00000034424(Gcsh),ENSMUSG00000032607(Amt),ENSMUSG00000025037(Maoa),ENSMUSG00000042096(Dao),ENSMUSG00000078651(Aoc2),	1	1
mmu04921	Oxytocin signaling pathway - Mus musculus (mouse)	23	1122	158	7510	ENSMUSG00000015968(Cacna1d),ENSMUSG00000030287(Itpr2),ENSMUSG00000044951(Mylk4),ENSMUSG00000014956(Ppp1cb),ENSMUSG00000038128(Camk4),ENSMUSG00000073557(Ppp1r12b),ENSMUSG00000052889(Prkcb),ENSMUSG00000051177(Plcb1),ENSMUSG00000036438(Calm2),ENSMUSG00000004455(Ppp1cc),ENSMUSG00000035064(Eef2k),ENSMUSG00000032562(Gnai2),ENSMUSG00000027523(Gnas),ENSMUSG00000029084(Cd38),ENSMUSG00000098488(Pla2g4b),EN…	1	1
mmu04066	HIF-1 signaling pathway - Mus musculus (mouse)	16	1122	110	7510	ENSMUSG00000059040(Eno1b),ENSMUSG00000004040(Stat3),ENSMUSG00000022521(Crebbp),ENSMUSG00000052889(Prkcb),ENSMUSG00000079658(Tceb1),ENSMUSG00000057666(Gapdh),ENSMUSG00000003031(Cdkn1b),ENSMUSG00000060600(Eno3),ENSMUSG00000020277(Pfkl),ENSMUSG00000027665(Pik3ca),ENSMUSG00000035027(Map2k2),ENSMUSG00000032554(Trf),ENSMUSG00000027460(Angpt4),ENSMUSG00000020122(Egfr),ENSMUSG00000028017(Egf),ENSMUSG0000…	1	1
mmu04650	Natural killer cell mediated cytotoxicity - Mus musculus (mouse)	17	1122	117	7510	ENSMUSG00000073411(H2-D1),ENSMUSG00000022074(Tnfrsf10b),ENSMUSG00000030830(Itgal),ENSMUSG00000039304(Tnfsf10),ENSMUSG00000052889(Prkcb),ENSMUSG00000002699(Lcp2),ENSMUSG00000067212(H2-T23),ENSMUSG00000022967(Ifnar1),ENSMUSG00000033220(Rac2),ENSMUSG00000005763(Cd247),ENSMUSG00000027665(Pik3ca),ENSMUSG00000001127(Araf),ENSMUSG00000054520(Sh3bp2),ENSMUSG00000059456(Ptk2b),ENSMUSG00000035027(Map2k2),E…	1	1
mmu05030	Cocaine addiction - Mus musculus (mouse)	7	1122	49	7510	ENSMUSG00000027104(Atf2),ENSMUSG00000020599(Rgs9),ENSMUSG00000025037(Maoa),ENSMUSG00000053007(Creb5),ENSMUSG00000026959(Grin1),ENSMUSG00000032562(Gnai2),ENSMUSG00000027523(Gnas),	1	1
mmu00480	Glutathione metabolism - Mus musculus (mouse)	8	1122	56	7510	ENSMUSG00000029919(Hpgds),ENSMUSG00000071708(Sms),ENSMUSG00000028961(Pgd),ENSMUSG00000022292(Rrm2b),ENSMUSG00000074604(Mgst2),ENSMUSG00000004032(Gstm5),ENSMUSG00000057933(Gsta2),ENSMUSG00000028124(Gclm),	1	1
mmu00790	Folate biosynthesis - Mus musculus (mouse)	2	1122	14	7510	ENSMUSG00000032067(Pts),ENSMUSG00000064120(Mocs1),	1	1
mmu00531	Glycosaminoglycan degradation - Mus musculus (mouse)	3	1122	21	7510	ENSMUSG00000010051(Hyal1),ENSMUSG00000036091(Hyal3),ENSMUSG00000033540(Idua),	1	1
mmu04750	Inflammatory mediator regulation of TRP channels - Mus musculus (mouse)	18	1122	126	7510	ENSMUSG00000030287(Itpr2),ENSMUSG00000014956(Ppp1cb),ENSMUSG00000052889(Prkcb),ENSMUSG00000051177(Plcb1),ENSMUSG00000034997(Htr2a),ENSMUSG00000028571(Cyp2j13),ENSMUSG00000036438(Calm2),ENSMUSG00000004455(Ppp1cc),ENSMUSG00000018507(Trpv2),ENSMUSG00000027523(Gnas),ENSMUSG00000098488(Pla2g4b),ENSMUSG00000026072(Il1r1),ENSMUSG00000027665(Pik3ca),ENSMUSG00000033847(Pla2g4c),ENSMUSG00000026778(Prkcq),E…	1	1
mmu05410	Hypertrophic cardiomyopathy (HCM) - Mus musculus (mouse)	12	1122	84	7510	ENSMUSG00000040752(Myh6),ENSMUSG00000015968(Cacna1d),ENSMUSG00000027009(Itga4),ENSMUSG00000027111(Itga6),ENSMUSG00000054640(Slc8a1),ENSMUSG00000013936(Myl2),ENSMUSG00000002603(Tgfb1),ENSMUSG00000026208(Des),ENSMUSG00000053093(Myh7),ENSMUSG00000001508(Sgca),ENSMUSG00000019899(Lama2),ENSMUSG00000028063(Lmna),	1	1
mmu05152	Tuberculosis - Mus musculus (mouse)	25	1122	176	7510	ENSMUSG00000032041(Tirap),ENSMUSG00000025383(Il23a),ENSMUSG00000033793(Atp6v1h),ENSMUSG00000025980(Hspd1),ENSMUSG00000055994(Nod2),ENSMUSG00000001750(Tcirg1),ENSMUSG00000037548(H2-DMb2),ENSMUSG00000022521(Crebbp),ENSMUSG00000026104(Stat1),ENSMUSG00000036120(Rfxank),ENSMUSG00000056501(Cebpb),ENSMUSG00000036438(Calm2),ENSMUSG00000002603(Tgfb1),ENSMUSG00000032688(Malt1),ENSMUSG00000019979(Apaf1),ENS…	1	1
mmu04670	Leukocyte transendothelial migration - Mus musculus (mouse)	17	1122	120	7510	ENSMUSG00000027009(Itga4),ENSMUSG00000030830(Itgal),ENSMUSG00000020717(Pecam1),ENSMUSG00000022607(Ptk2),ENSMUSG00000013936(Myl2),ENSMUSG00000015950(Ncf1),ENSMUSG00000052889(Prkcb),ENSMUSG00000029204(Rhoh),ENSMUSG00000032562(Gnai2),ENSMUSG00000054892(Txk),ENSMUSG00000033220(Rac2),ENSMUSG00000027665(Pik3ca),ENSMUSG00000007815(Rhoa),ENSMUSG00000059456(Ptk2b),ENSMUSG00000026480(Ncf2),ENSMUSG000000279…	1	1
mmu01230	Biosynthesis of amino acids - Mus musculus (mouse)	11	1122	78	7510	ENSMUSG00000025190(Got1),ENSMUSG00000022477(Aco2),ENSMUSG00000059040(Eno1b),ENSMUSG00000026520(Pycr2),ENSMUSG00000032294(Pkm),ENSMUSG00000025140(Pycr1),ENSMUSG00000057666(Gapdh),ENSMUSG00000060600(Eno3),ENSMUSG00000020277(Pfkl),ENSMUSG00000053604(Rpia),ENSMUSG00000030826(Bcat2),	1	1
mmu04976	Bile secretion - Mus musculus (mouse)	10	1122	71	7510	ENSMUSG00000026576(Atp1b1),ENSMUSG00000028962(Slc4a2),ENSMUSG00000042476(Abcb4),ENSMUSG00000040907(Atp1a3),ENSMUSG00000079262(Slco1a6),ENSMUSG00000027523(Gnas),ENSMUSG00000029802(Abcg2),ENSMUSG00000028970(Abcb1b),ENSMUSG00000054477(Kcnn2),ENSMUSG00000060961(Slc4a4),	1	1
mmu04924	Renin secretion - Mus musculus (mouse)	10	1122	71	7510	ENSMUSG00000015968(Cacna1d),ENSMUSG00000030287(Itpr2),ENSMUSG00000028262(Clca3a2),ENSMUSG00000004347(Pde1c),ENSMUSG00000051177(Plcb1),ENSMUSG00000036438(Calm2),ENSMUSG00000032562(Gnai2),ENSMUSG00000056025(Clca3a1),ENSMUSG00000027523(Gnas),ENSMUSG00000041741(Pde3a),	1	1
mmu04923	Regulation of lipolysis in adipocytes - Mus musculus (mouse)	8	1122	57	7510	ENSMUSG00000036437(Npy1r),ENSMUSG00000052920(Prkg1),ENSMUSG00000032562(Gnai2),ENSMUSG00000027523(Gnas),ENSMUSG00000030546(Plin1),ENSMUSG00000027665(Pik3ca),ENSMUSG00000028427(Aqp7),ENSMUSG00000020901(Pik3r5),	1	1
mmu04930	Type II diabetes mellitus - Mus musculus (mouse)	7	1122	50	7510	ENSMUSG00000015968(Cacna1d),ENSMUSG00000032294(Pkm),ENSMUSG00000031537(Ikbkb),ENSMUSG00000020027(Socs2),ENSMUSG00000034656(Cacna1a),ENSMUSG00000027665(Pik3ca),ENSMUSG00000020901(Pik3r5),	1	1
mmu05032	Morphine addiction - Mus musculus (mouse)	13	1122	93	7510	ENSMUSG00000032192(Gnb5),ENSMUSG00000027669(Gnb4),ENSMUSG00000004347(Pde1c),ENSMUSG00000052889(Prkcb),ENSMUSG00000029663(Gngt1),ENSMUSG00000007653(Gabrb2),ENSMUSG00000052783(Grk4),ENSMUSG00000032562(Gnai2),ENSMUSG00000027523(Gnas),ENSMUSG00000034656(Cacna1a),ENSMUSG00000041741(Pde3a),ENSMUSG00000018909(Arrb1),ENSMUSG00000031842(Pde4c),	1	1
mmu04925	Aldosterone synthesis and secretion - Mus musculus (mouse)	12	1122	86	7510	ENSMUSG00000015968(Cacna1d),ENSMUSG00000030287(Itpr2),ENSMUSG00000038128(Camk4),ENSMUSG00000027104(Atf2),ENSMUSG00000052889(Prkcb),ENSMUSG00000051177(Plcb1),ENSMUSG00000053007(Creb5),ENSMUSG00000036438(Calm2),ENSMUSG00000027523(Gnas),ENSMUSG00000023034(Nr4a1),ENSMUSG00000041187(Prkd2),ENSMUSG00000063730(Hsd3b2),	1	1
mmu04911	Insulin secretion - Mus musculus (mouse)	12	1122	86	7510	ENSMUSG00000015968(Cacna1d),ENSMUSG00000026576(Atp1b1),ENSMUSG00000027104(Atf2),ENSMUSG00000054934(Kcnmb4),ENSMUSG00000052889(Prkcb),ENSMUSG00000051177(Plcb1),ENSMUSG00000053007(Creb5),ENSMUSG00000002908(Kcnn1),ENSMUSG00000061601(Pclo),ENSMUSG00000040907(Atp1a3),ENSMUSG00000027523(Gnas),ENSMUSG00000054477(Kcnn2),	1	1
mmu00980	Metabolism of xenobiotics by cytochrome P450 - Mus musculus (mouse)	9	1122	65	7510	ENSMUSG00000029919(Hpgds),ENSMUSG00000016194(Hsd11b1),ENSMUSG00000011382(Dhdh),ENSMUSG00000015134(Aldh1a3),ENSMUSG00000025479(Cyp2e1),ENSMUSG00000028138(Adh5),ENSMUSG00000074604(Mgst2),ENSMUSG00000004032(Gstm5),ENSMUSG00000057933(Gsta2),	1	1
mmu05216	Thyroid cancer - Mus musculus (mouse)	4	1122	29	7510	ENSMUSG00000059552(Trp53),ENSMUSG00000035027(Map2k2),ENSMUSG00000027985(Lef1),ENSMUSG00000027852(Nras),	1	1
mmu05134	Legionellosis - Mus musculus (mouse)	8	1122	58	7510	ENSMUSG00000025980(Hspd1),ENSMUSG00000071203(Naip5),ENSMUSG00000019979(Apaf1),ENSMUSG00000027879(Sec22b),ENSMUSG00000063694(Cycs),ENSMUSG00000026034(Clk1),ENSMUSG00000009112(Bcl2l13),ENSMUSG00000078945(Naip2),	1	1
mmu04260	Cardiac muscle contraction - Mus musculus (mouse)	11	1122	80	7510	ENSMUSG00000014313(Cox6c),ENSMUSG00000040752(Myh6),ENSMUSG00000015968(Cacna1d),ENSMUSG00000026576(Atp1b1),ENSMUSG00000064354(mt-Co2),ENSMUSG00000054640(Slc8a1),ENSMUSG00000013936(Myl2),ENSMUSG00000040907(Atp1a3),ENSMUSG00000031818(Cox4i1),ENSMUSG00000053093(Myh7),ENSMUSG00000064351(mt-Co1),	1	1
mmu04024	cAMP signaling pathway - Mus musculus (mouse)	27	1122	198	7510	ENSMUSG00000015968(Cacna1d),ENSMUSG00000029098(Acox3),ENSMUSG00000026576(Atp1b1),ENSMUSG00000036437(Npy1r),ENSMUSG00000014956(Ppp1cb),ENSMUSG00000038128(Camk4),ENSMUSG00000022521(Crebbp),ENSMUSG00000022383(Ppara),ENSMUSG00000020828(Pld2),ENSMUSG00000027695(Pld1),ENSMUSG00000053007(Creb5),ENSMUSG00000026114(Cnga3),ENSMUSG00000036438(Calm2),ENSMUSG00000004455(Ppp1cc),ENSMUSG00000026959(Grin1),ENSMU…	1	1
mmu00900	Terpenoid backbone biosynthesis - Mus musculus (mouse)	3	1122	22	7510	ENSMUSG00000032047(Acat1),ENSMUSG00000041939(Mvk),ENSMUSG00000006517(Mvd),	1	1
mmu05412	Arrhythmogenic right ventricular cardiomyopathy (ARVC) - Mus musculus (mouse)	10	1122	74	7510	ENSMUSG00000015968(Cacna1d),ENSMUSG00000027009(Itga4),ENSMUSG00000027111(Itga6),ENSMUSG00000001552(Jup),ENSMUSG00000054640(Slc8a1),ENSMUSG00000026208(Des),ENSMUSG00000001508(Sgca),ENSMUSG00000019899(Lama2),ENSMUSG00000027985(Lef1),ENSMUSG00000028063(Lmna),	1	1
mmu04727	GABAergic synapse - Mus musculus (mouse)	12	1122	89	7510	ENSMUSG00000015968(Cacna1d),ENSMUSG00000032192(Gnb5),ENSMUSG00000047454(Gphn),ENSMUSG00000026103(Gls),ENSMUSG00000027669(Gnb4),ENSMUSG00000052889(Prkcb),ENSMUSG00000034187(Nsf),ENSMUSG00000029663(Gngt1),ENSMUSG00000007653(Gabrb2),ENSMUSG00000026787(Gad2),ENSMUSG00000032562(Gnai2),ENSMUSG00000034656(Cacna1a),	1	1
mmu04914	Progesterone-mediated oocyte maturation - Mus musculus (mouse)	12	1122	89	7510	ENSMUSG00000021270(Hsp90aa1),ENSMUSG00000066149(Cdc26),ENSMUSG00000029910(Mad2l1),ENSMUSG00000041431(Ccnb1),ENSMUSG00000032562(Gnai2),ENSMUSG00000024370(Cdc23),ENSMUSG00000027665(Pik3ca),ENSMUSG00000001127(Araf),ENSMUSG00000029466(Anapc7),ENSMUSG00000039652(Cpeb3),ENSMUSG00000020901(Pik3r5),ENSMUSG00000014355(Anapc1),	1	1
mmu04978	Mineral absorption - Mus musculus (mouse)	6	1122	45	7510	ENSMUSG00000026576(Atp1b1),ENSMUSG00000027015(Cybrd1),ENSMUSG00000054640(Slc8a1),ENSMUSG00000026177(Slc11a1),ENSMUSG00000040907(Atp1a3),ENSMUSG00000032554(Trf),	1	1
mmu04713	Circadian entrainment - Mus musculus (mouse)	13	1122	98	7510	ENSMUSG00000015968(Cacna1d),ENSMUSG00000032192(Gnb5),ENSMUSG00000027669(Gnb4),ENSMUSG00000028957(Per3),ENSMUSG00000052889(Prkcb),ENSMUSG00000052920(Prkg1),ENSMUSG00000051177(Plcb1),ENSMUSG00000036438(Calm2),ENSMUSG00000026959(Grin1),ENSMUSG00000029663(Gngt1),ENSMUSG00000032562(Gnai2),ENSMUSG00000027523(Gnas),ENSMUSG00000021180(Rps6ka5),	1	1
mmu04060	Cytokine-cytokine receptor interaction - Mus musculus (mouse)	35	1122	265	7510	ENSMUSG00000031497(Tnfsf13b),ENSMUSG00000059327(Eda),ENSMUSG00000025383(Il23a),ENSMUSG00000022074(Tnfrsf10b),ENSMUSG00000005364(Il5ra),ENSMUSG00000071713(Csf2rb),ENSMUSG00000026321(Tnfrsf11a),ENSMUSG00000028019(Pdgfc),ENSMUSG00000039304(Tnfsf10),ENSMUSG00000026770(Il2ra),ENSMUSG00000067336(Bmpr2),ENSMUSG00000018930(Ccl4),ENSMUSG00000020279(Il9r),ENSMUSG00000026073(Il1r2),ENSMUSG00000060548(Tnfrsf…	1	1
mmu04350	TGF-beta signaling pathway - Mus musculus (mouse)	11	1122	85	7510	ENSMUSG00000067336(Bmpr2),ENSMUSG00000025880(Smad7),ENSMUSG00000022521(Crebbp),ENSMUSG00000002603(Tgfb1),ENSMUSG00000027796(Smad9),ENSMUSG00000007815(Rhoa),ENSMUSG00000009630(Ppp2cb),ENSMUSG00000001870(Ltbp1),ENSMUSG00000041324(Inhba),ENSMUSG00000020349(Ppp2ca),ENSMUSG00000032058(Ppp2r1b),	1	1
mmu05034	Alcoholism - Mus musculus (mouse)	26	1122	202	7510	ENSMUSG00000032192(Gnb5),ENSMUSG00000014956(Ppp1cb),ENSMUSG00000038128(Camk4),ENSMUSG00000027669(Gnb4),ENSMUSG00000027104(Atf2),ENSMUSG00000069265(Hist1h3a),ENSMUSG00000025037(Maoa),ENSMUSG00000063954(Hist2h2aa2),ENSMUSG00000053007(Creb5),ENSMUSG00000036438(Calm2),ENSMUSG00000004455(Ppp1cc),ENSMUSG00000026959(Grin1),ENSMUSG00000029663(Gngt1),ENSMUSG00000028800(Hdac1),ENSMUSG00000032562(Gnai2),ENS…	1	1
mmu04918	Thyroid hormone synthesis - Mus musculus (mouse)	9	1122	71	7510	ENSMUSG00000030287(Itpr2),ENSMUSG00000026576(Atp1b1),ENSMUSG00000027104(Atf2),ENSMUSG00000052889(Prkcb),ENSMUSG00000051177(Plcb1),ENSMUSG00000053007(Creb5),ENSMUSG00000040907(Atp1a3),ENSMUSG00000027523(Gnas),ENSMUSG00000026803(Ttf1),	1	1
mmu04213	Longevity regulating pathway - multiple species - Mus musculus (mouse)	8	1122	64	7510	ENSMUSG00000020063(Sirt1),ENSMUSG00000006818(Sod2),ENSMUSG00000044167(Foxo1),ENSMUSG00000028800(Hdac1),ENSMUSG00000027665(Pik3ca),ENSMUSG00000001829(Clpb),ENSMUSG00000027852(Nras),ENSMUSG00000020901(Pik3r5),	1	1
mmu00052	Galactose metabolism - Mus musculus (mouse)	4	1122	32	7510	ENSMUSG00000020277(Pfkl),ENSMUSG00000031266(Gla),ENSMUSG00000062646(Ganc),ENSMUSG00000001642(Akr1b3),	1	1
mmu05140	Leishmaniasis - Mus musculus (mouse)	8	1122	64	7510	ENSMUSG00000027009(Itga4),ENSMUSG00000037548(H2-DMb2),ENSMUSG00000015950(Ncf1),ENSMUSG00000052889(Prkcb),ENSMUSG00000026104(Stat1),ENSMUSG00000002603(Tgfb1),ENSMUSG00000031392(Irak1),ENSMUSG00000026480(Ncf2),	1	1
mmu00590	Arachidonic acid metabolism - Mus musculus (mouse)	11	1122	89	7510	ENSMUSG00000029919(Hpgds),ENSMUSG00000027983(Cyp2u1),ENSMUSG00000028571(Cyp2j13),ENSMUSG00000025479(Cyp2e1),ENSMUSG00000017969(Ptgis),ENSMUSG00000098488(Pla2g4b),ENSMUSG00000033847(Pla2g4c),ENSMUSG00000003053(Cyp2c29),ENSMUSG00000020891(Alox8),ENSMUSG00000041202(Pla2g2d),ENSMUSG00000029925(Tbxas1),	1	1
mmu00591	Linoleic acid metabolism - Mus musculus (mouse)	6	1122	49	7510	ENSMUSG00000028571(Cyp2j13),ENSMUSG00000025479(Cyp2e1),ENSMUSG00000098488(Pla2g4b),ENSMUSG00000033847(Pla2g4c),ENSMUSG00000003053(Cyp2c29),ENSMUSG00000041202(Pla2g2d),	1	1
mmu05321	Inflammatory bowel disease (IBD) - Mus musculus (mouse)	7	1122	58	7510	ENSMUSG00000025383(Il23a),ENSMUSG00000055994(Nod2),ENSMUSG00000004040(Stat3),ENSMUSG00000037548(H2-DMb2),ENSMUSG00000041872(Il17f),ENSMUSG00000026104(Stat1),ENSMUSG00000002603(Tgfb1),	1	1
mmu04340	Hedgehog signaling pathway - Mus musculus (mouse)	6	1122	50	7510	ENSMUSG00000032384(Csnk1g1),ENSMUSG00000036856(Wnt4),ENSMUSG00000015957(Wnt11),ENSMUSG00000018486(Wnt9b),ENSMUSG00000021466(Ptch1),ENSMUSG00000022812(Gsk3b),	1	1
mmu05150	Staphylococcus aureus infection - Mus musculus (mouse)	6	1122	50	7510	ENSMUSG00000056529(Ptafr),ENSMUSG00000030830(Itgal),ENSMUSG00000037548(H2-DMb2),ENSMUSG00000048163(Selplg),ENSMUSG00000045551(Fpr1),ENSMUSG00000024371(C2),	1	1
mmu05132	Salmonella infection - Mus musculus (mouse)	9	1122	78	7510	ENSMUSG00000018707(Dync1h1),ENSMUSG00000029622(Arpc1b),ENSMUSG00000031165(Was),ENSMUSG00000018930(Ccl4),ENSMUSG00000029621(Arpc1a),ENSMUSG00000026755(Arpc5l),ENSMUSG00000032435(Dync1li1),ENSMUSG00000079477(Rab7),ENSMUSG00000027012(Dync1i2),	1	1
mmu04150	mTOR signaling pathway - Mus musculus (mouse)	7	1122	62	7510	ENSMUSG00000029512(Ulk1),ENSMUSG00000052889(Prkcb),ENSMUSG00000031537(Ikbkb),ENSMUSG00000028945(Rheb),ENSMUSG00000024122(Pdpk1),ENSMUSG00000027665(Pik3ca),ENSMUSG00000020901(Pik3r5),	1	1
mmu00040	Pentose and glucuronate interconversions - Mus musculus (mouse)	4	1122	36	7510	ENSMUSG00000028692(Akr1a1),ENSMUSG00000011382(Dhdh),ENSMUSG00000058488(Kl),ENSMUSG00000001642(Akr1b3),	1	1
mmu05133	Pertussis - Mus musculus (mouse)	8	1122	73	7510	ENSMUSG00000032041(Tirap),ENSMUSG00000025383(Il23a),ENSMUSG00000038058(Nod1),ENSMUSG00000036438(Calm2),ENSMUSG00000032562(Gnai2),ENSMUSG00000031392(Irak1),ENSMUSG00000007815(Rhoa),ENSMUSG00000024371(C2),	1	1
mmu04723	Retrograde endocannabinoid signaling - Mus musculus (mouse)	11	1122	102	7510	ENSMUSG00000015968(Cacna1d),ENSMUSG00000030287(Itpr2),ENSMUSG00000032192(Gnb5),ENSMUSG00000027669(Gnb4),ENSMUSG00000052889(Prkcb),ENSMUSG00000051177(Plcb1),ENSMUSG00000019935(Slc17a8),ENSMUSG00000029663(Gngt1),ENSMUSG00000007653(Gabrb2),ENSMUSG00000032562(Gnai2),ENSMUSG00000034656(Cacna1a),	1	1
mmu05204	Chemical carcinogenesis - Mus musculus (mouse)	10	1122	93	7510	ENSMUSG00000029919(Hpgds),ENSMUSG00000016194(Hsd11b1),ENSMUSG00000015134(Aldh1a3),ENSMUSG00000025479(Cyp2e1),ENSMUSG00000040213(Ccbl2),ENSMUSG00000028138(Adh5),ENSMUSG00000003053(Cyp2c29),ENSMUSG00000074604(Mgst2),ENSMUSG00000004032(Gstm5),ENSMUSG00000057933(Gsta2),	1	1
mmu00220	Arginine biosynthesis - Mus musculus (mouse)	2	1122	19	7510	ENSMUSG00000025190(Got1),ENSMUSG00000026103(Gls),	1	1
mmu04913	Ovarian steroidogenesis - Mus musculus (mouse)	6	1122	58	7510	ENSMUSG00000028571(Cyp2j13),ENSMUSG00000027523(Gnas),ENSMUSG00000098488(Pla2g4b),ENSMUSG00000033847(Pla2g4c),ENSMUSG00000021226(Acot2),ENSMUSG00000063730(Hsd3b2),	1	1
mmu00620	Pyruvate metabolism - Mus musculus (mouse)	4	1122	39	7510	ENSMUSG00000032294(Pkm),ENSMUSG00000032047(Acat1),ENSMUSG00000020532(Acaca),ENSMUSG00000030621(Me3),	1	1
mmu03060	Protein export - Mus musculus (mouse)	3	1122	30	7510	ENSMUSG00000036323(Srp72),ENSMUSG00000025816(Sec61a2),ENSMUSG00000014504(Srp19),	1	1
mmu05144	Malaria - Mus musculus (mouse)	5	1122	50	7510	ENSMUSG00000030830(Itgal),ENSMUSG00000020717(Pecam1),ENSMUSG00000002603(Tgfb1),ENSMUSG00000017652(Cd40),ENSMUSG00000027962(Vcam1),	1	1
mmu04140	Regulation of autophagy - Mus musculus (mouse)	4	1122	40	7510	ENSMUSG00000029512(Ulk1),ENSMUSG00000026289(Atg16l1),ENSMUSG00000027244(Atg13),ENSMUSG00000035086(Becn1),	1	1
mmu05033	Nicotine addiction - Mus musculus (mouse)	4	1122	40	7510	ENSMUSG00000026959(Grin1),ENSMUSG00000019935(Slc17a8),ENSMUSG00000007653(Gabrb2),ENSMUSG00000034656(Cacna1a),	1	1
mmu04080	Neuroactive ligand-receptor interaction - Mus musculus (mouse)	28	1122	285	7510	ENSMUSG00000056529(Ptafr),ENSMUSG00000036437(Npy1r),ENSMUSG00000027107(Chrna1),ENSMUSG00000021779(Thrb),ENSMUSG00000029470(P2rx4),ENSMUSG00000028020(Glrb),ENSMUSG00000034997(Htr2a),ENSMUSG00000033446(Lpar6),ENSMUSG00000026959(Grin1),ENSMUSG00000007653(Gabrb2),ENSMUSG00000005268(Prlr),ENSMUSG00000038668(Lpar1),ENSMUSG00000035594(Chrna5),ENSMUSG00000026271(Gpr35),ENSMUSG00000035200(Chrnb4),ENSMUSG0…	1	1
mmu03013	RNA transport - Mus musculus (mouse)	16	1122	169	7510	ENSMUSG00000001855(Nup214),ENSMUSG00000025439(Clns1a),ENSMUSG00000022391(Rangap1),ENSMUSG00000027787(Nmd3),ENSMUSG00000020290(Xpo1),ENSMUSG00000021963(Sap18),ENSMUSG00000040621(Gemin8),ENSMUSG00000021418(Rpp40),ENSMUSG00000030447(Cyfip1),ENSMUSG00000038374(Rbm8a),ENSMUSG00000027905(Ddx20),ENSMUSG00000022283(Pabpc1),ENSMUSG00000031410(Nxf7),ENSMUSG00000036572(Upf3b),ENSMUSG00000040667(Nup88),ENSMU…	1	1
mmu00020	Citrate cycle (TCA cycle) - Mus musculus (mouse)	3	1122	32	7510	ENSMUSG00000022477(Aco2),ENSMUSG00000058076(Sdhc),ENSMUSG00000052738(Suclg1),	1	1
mmu04610	Complement and coagulation cascades - Mus musculus (mouse)	8	1122	87	7510	ENSMUSG00000031138(F9),ENSMUSG00000031444(F10),ENSMUSG00000026715(Serpinc1),ENSMUSG00000026399(Cd55),ENSMUSG00000068686(Cd59b),ENSMUSG00000024371(C2),ENSMUSG00000044206(Vsig4),ENSMUSG00000001930(Vwf),	1	1
mmu05310	Asthma - Mus musculus (mouse)	2	1122	23	7510	ENSMUSG00000037548(H2-DMb2),ENSMUSG00000017652(Cd40),	1	1
mmu00051	Fructose and mannose metabolism - Mus musculus (mouse)	3	1122	35	7510	ENSMUSG00000020277(Pfkl),ENSMUSG00000026409(Pfkfb2),ENSMUSG00000001642(Akr1b3),	1	1
mmu05143	African trypanosomiasis - Mus musculus (mouse)	3	1122	35	7510	ENSMUSG00000052889(Prkcb),ENSMUSG00000051177(Plcb1),ENSMUSG00000027962(Vcam1),	1	1
mmu05322	Systemic lupus erythematosus - Mus musculus (mouse)	12	1122	144	7510	ENSMUSG00000018199(Trove2),ENSMUSG00000037548(H2-DMb2),ENSMUSG00000069265(Hist1h3a),ENSMUSG00000063954(Hist2h2aa2),ENSMUSG00000017652(Cd40),ENSMUSG00000024371(C2),ENSMUSG00000075122(Cd80),ENSMUSG00000101972(Hist1h3i),ENSMUSG00000081058(Hist2h3c2),ENSMUSG00000060743(H3f3a),ENSMUSG00000069273(Hist1h3e),ENSMUSG00000069310(Hist1h3c),	1	1
mmu04320	Dorso-ventral axis formation - Mus musculus (mouse)	2	1122	25	7510	ENSMUSG00000039652(Cpeb3),ENSMUSG00000020122(Egfr),	1	1
mmu00830	Retinol metabolism - Mus musculus (mouse)	7	1122	89	7510	ENSMUSG00000063558(Aox1),ENSMUSG00000031845(Bco1),ENSMUSG00000069456(Rdh16),ENSMUSG00000028003(Lrat),ENSMUSG00000028138(Adh5),ENSMUSG00000003053(Cyp2c29),ENSMUSG00000021123(Rdh12),	1	1
mmu00983	Drug metabolism - other enzymes - Mus musculus (mouse)	4	1122	51	7510	ENSMUSG00000050097(Ces2b),ENSMUSG00000025574(Tk1),ENSMUSG00000027823(Gmps),ENSMUSG00000033427(Upb1),	1	1
mmu00860	Porphyrin and chlorophyll metabolism - Mus musculus (mouse)	3	1122	41	7510	ENSMUSG00000059363(Fxn),ENSMUSG00000026615(Eprs),ENSMUSG00000022742(Cpox),	1	1
mmu05020	Prion diseases - Mus musculus (mouse)	2	1122	34	7510	ENSMUSG00000079037(Prnp),ENSMUSG00000035027(Map2k2),	1	1
mmu00140	Steroid hormone biosynthesis - Mus musculus (mouse)	5	1122	86	7510	ENSMUSG00000016194(Hsd11b1),ENSMUSG00000025479(Cyp2e1),ENSMUSG00000038641(Akr1d1),ENSMUSG00000003053(Cyp2c29),ENSMUSG00000063730(Hsd3b2),	1	1
mmu04614	Renin-angiotensin system - Mus musculus (mouse)	2	1122	35	7510	ENSMUSG00000017760(Ctsa),ENSMUSG00000027820(Mme),	1	1
mmu04742	Taste transduction - Mus musculus (mouse)	3	1122	87	7510	ENSMUSG00000004347(Pde1c),ENSMUSG00000034656(Cacna1a),ENSMUSG00000044359(P2ry4),	1	1
mmu04740	Olfactory transduction - Mus musculus (mouse)	14	1122	1082	7510	ENSMUSG00000075189(Olfr1055),ENSMUSG00000079055(Slc8a3),ENSMUSG00000040328(Olfr56),ENSMUSG00000078624(Olfr613),ENSMUSG00000054640(Slc8a1),ENSMUSG00000004347(Pde1c),ENSMUSG00000052920(Prkg1),ENSMUSG00000026114(Cnga3),ENSMUSG00000036438(Calm2),ENSMUSG00000024524(Gnal),ENSMUSG00000044286(Olfr221),ENSMUSG00000051359(Ncald),ENSMUSG00000018909(Arrb1),ENSMUSG00000102091(Olfr1034),	1	1
